# Supplementary material for: Identification of differentially expressed genes and proteins related to diapause in Lymantria dispar: Insights for the mechanism of diapause from transcriptome and proteome analyses
Source: PLoS One. 2025 Jun 25;20(6):e0316065. doi: 10.1371/journal.pone.0316065 (PMC12192293; doi:10.1371/journal.pone.0316065)
Supplement: S2 File — (XLSX) [file pone.0316065.s002.xlsx]

## Sheet: NR功能注释信息表
Gene_id	Hit-Name	Description	HSP-Length	E-Value	Score	Identity(%)	Similarity(%)
TRINITY_DN29688_c1_g1	RVE52335.1	hypothetical protein evm_002973 [Chilo suppressalis]	73	1.45e-27	265	76.7	84.9
TRINITY_DN29688_c0_g1	XP_037294421.1	POU domain, class 6, transcription factor 2 isoform X7 [Manduca sexta]	608	0	2525	91	93.9
TRINITY_DN29736_c0_g1	CAB3233435.1	unnamed protein product [Arctia plantaginis]	1075	0	3708	75.1	82.3
TRINITY_DN29721_c0_g1	GFT55089.1	hypothetical protein TNCV_2325841 [Trichonephila clavipes]	37	6.29e-09	141	70.3	81.1
TRINITY_DN29724_c0_g1	GFT10842.1	hypothetical protein NPIL_163391 [Nephila pilipes]	47	2.09e-06	122	53.2	66
TRINITY_DN56394_c0_g1	XP_026752195.1	histone-lysine N-methyltransferase SETMAR-like [Galleria mellonella]	65	3.01e-17	208	66.2	78.5
TRINITY_DN56328_c0_g1	KAG8101338.1	hypothetical protein SFRUCORN_001939 [Spodoptera frugiperda]	38	1.83e-18	197	97.4	100
TRINITY_DN56342_c0_g1	KAH9634143.1	hypothetical protein HF086_001345 [Spodoptera exigua]	24	7.83e-06	122	95.8	100
TRINITY_DN56348_c0_g1	CAB3220135.1	unnamed protein product [Arctia plantaginis]	96	2.39e-33	306	69.8	80.2
TRINITY_DN56418_c0_g1	XP_014211151.1	troponin T [Copidosoma floridanum]	356	3.75e-146	1110	91	92.4
TRINITY_DN56340_c3_g1	KPJ20726.1	hypothetical protein RR46_00012 [Papilio xuthus]	54	7.45e-22	219	70.4	75.9
TRINITY_DN56404_c0_g2	RVE44219.1	hypothetical protein evm_011118 [Chilo suppressalis]	93	5.22e-46	419	83.9	89.2
TRINITY_DN56334_c0_g1	CAH0592804.1	unnamed protein product [Chrysodeixis includens]	222	8e-135	996	85.6	91.9
TRINITY_DN56354_c0_g1	XP_004922000.1	geranylgeranyl transferase type-2 subunit beta [Bombyx mori]	250	4.66e-110	854	91.6	97.2
TRINITY_DN56354_c0_g2	XP_039755221.1	uncharacterized protein LOC120630137 [Pararge aegeria]	67	1.17e-11	152	47.8	62.7
TRINITY_DN56354_c1_g2	GBP12798.1	hypothetical protein EVAR_6122_1 [Eumeta japonica]	53	6.95e-12	153	62.3	69.8
TRINITY_DN56330_c0_g1	CAB3228446.1	unnamed protein product [Arctia plantaginis]	107	4.42e-31	307	52.3	69.2
TRINITY_DN56427_c0_g1	CAH2107634.1	unnamed protein product [Euphydryas editha]	71	9.69e-12	160	57.7	69
TRINITY_DN13281_c0_g2	RVE40414.1	hypothetical protein evm_014935 [Chilo suppressalis]	61	2.49e-21	236	75.4	80.3
TRINITY_DN13330_c0_g2	XP_041968285.1	protein tramtrack, beta isoform-like isoform X29 [Aricia agestis]	84	1.88e-22	261	57.1	75
TRINITY_DN13303_c0_g1	CAB3260992.1	unnamed protein product [Arctia plantaginis]	273	1.95e-144	1083	71.4	86.8
TRINITY_DN13303_c0_g2	XP_022837721.1	putative inorganic phosphate cotransporter [Spodoptera litura]	169	4.71e-75	619	66.9	76.9
TRINITY_DN13325_c0_g1	BAD86652.1	reverse transcriptase, partial [Bombyx mori]	61	2.12e-27	273	78.7	90.2
TRINITY_DN13325_c0_g2	BAM73877.1	cytochrome P450, partial [Bombyx mori]	48	7.3e-19	199	72.9	87.5
TRINITY_DN13325_c0_g3	BAM73877.1	cytochrome P450, partial [Bombyx mori]	62	4.79e-21	223	66.1	82.3
TRINITY_DN13325_c2_g2	CAH2093104.1	unnamed protein product [Euphydryas editha]	64	3.35e-16	192	56.3	79.7
TRINITY_DN13325_c1_g2	BAD86652.1	reverse transcriptase, partial [Bombyx mori]	95	2.51e-11	172	46.3	57.9
TRINITY_DN13263_c0_g2	CAB3239924.1	unnamed protein product [Arctia plantaginis]	537	3.63e-300	2151	79	87.9
TRINITY_DN13250_c0_g1	XP_011495841.1	PREDICTED: plasminogen activator inhibitor 1 RNA-binding protein-like isoform X3 [Ceratosolen solmsi marchali]	54	2.55e-14	190	83.3	85.2
TRINITY_DN13250_c0_g3	XP_031788224.1	plasminogen activator inhibitor 1 RNA-binding protein isoform X3 [Nasonia vitripennis]	401	4.11e-118	926	69.8	73.8
TRINITY_DN13287_c0_g1	PZC86161.1	hypothetical protein B5X24_HaOG200589 [Helicoverpa armigera]	423	2.92e-229	1653	70.2	85.6
TRINITY_DN13251_c0_g1	CAB3238253.1	unnamed protein product [Arctia plantaginis]	276	9.54e-40	431	37.3	55.1
TRINITY_DN13293_c1_g1	XP_050345477.1	uncharacterized protein LOC126770243 isoform X1 [Nymphalis io]	29	2.63e-08	130	89.7	89.7
TRINITY_DN13267_c0_g1	AAQ57129.1	endonuclease and reverse transcriptase-like protein [Bombyx mori]	82	1.41e-10	160	46.3	65.9
TRINITY_DN13267_c0_g2	BAD86652.1	reverse transcriptase, partial [Bombyx mori]	134	3.61e-25	257	45.5	56.7
TRINITY_DN13240_c0_g1	CAH2086361.1	unnamed protein product [Euphydryas editha]	115	1.24e-49	421	67.8	79.1
TRINITY_DN13300_c0_g1	CAB3252030.1	unnamed protein product [Arctia plantaginis]	369	3.85e-164	1240	64.8	80.2
TRINITY_DN13264_c0_g1	KAG5343209.1	CACB2 protein, partial [Acromyrmex heyeri]	67	7.01e-20	232	71.6	82.1
TRINITY_DN13242_c0_g1	AAO72078.1	reverse transcriptase/integrase [Lymantria dispar]	136	5.33e-40	360	57.4	64
TRINITY_DN13242_c0_g2	CAH2227141.1	jg26262 [Pararge aegeria aegeria]	33	6.32e-06	129	63.6	81.8
TRINITY_DN13242_c0_g3	CAH2093174.1	unnamed protein product [Euphydryas editha]	67	6.11e-19	212	71.6	83.6
TRINITY_DN13289_c0_g1	CAB3227165.1	unnamed protein product [Arctia plantaginis]	131	4.07e-52	440	66.4	75.6
TRINITY_DN13255_c0_g1	CAB3257672.1	unnamed protein product [Arctia plantaginis]	532	1.07e-303	2203	83.3	90.4
TRINITY_DN13294_c0_g1	CAB3239422.1	unnamed protein product [Arctia plantaginis]	123	4.97e-22	248	45.5	62.6
TRINITY_DN13316_c0_g1	KXJ11429.1	40S ribosomal protein S14 [Exaiptasia diaphana]	143	9.21e-72	560	80.4	88.1
TRINITY_DN13246_c0_g2	KAI5708859.1	hypothetical protein M8J76_004770 [Diaphorina citri]	37	2.68e-08	127	64.9	83.8
TRINITY_DN13314_c0_g1	CAB3252036.1	unnamed protein product [Arctia plantaginis]	319	4.05e-84	713	51.4	63.9
TRINITY_DN13238_c0_g1	XP_049866009.1	endocuticle structural protein SgAbd-6-like [Pectinophora gossypiella]	138	6.75e-50	444	63.8	72.5
TRINITY_DN13305_c1_g2	CAD0196597.1	unnamed protein product [Chrysodeixis includens]	37	3.91e-07	129	70.3	81.1
TRINITY_DN13305_c1_g1	PZC82802.1	hypothetical protein B5X24_HaOG209587 [Helicoverpa armigera]	49	5.12e-06	123	53.1	67.3
TRINITY_DN13319_c0_g4	XP_037870329.1	uncharacterized protein LOC119629232 [Bombyx mori]	348	3.69e-112	885	50.6	68.7
TRINITY_DN13319_c0_g1	XP_037962433.2	uncharacterized protein LOC119690772 [Plutella xylostella]	319	1.75e-131	1010	63	76.2
TRINITY_DN13319_c0_g2	XP_049886433.1	uncharacterized protein LOC126380895 [Pectinophora gossypiella]	169	6.66e-69	575	67.5	81.7
TRINITY_DN13319_c0_g3	BAE44464.1	non-LTR retrotransposon CATS, partial [Bombyx mori]	69	3.98e-12	168	46.4	68.1
TRINITY_DN13328_c0_g1	CAB3229296.1	unnamed protein product [Arctia plantaginis]	26	1.62e-06	127	96.2	100
TRINITY_DN13249_c0_g5	KAF9815912.1	hypothetical protein SFRURICE_009810 [Spodoptera frugiperda]	63	4.92e-11	155	52.4	68.3
TRINITY_DN13249_c0_g1	KAI5633542.1	reverse transcriptase (RNA-dependent DNA polymerase) domain-containing protein [Phthorimaea operculella]	176	3.08e-40	381	46.6	60.2
TRINITY_DN13295_c0_g1	VVD04092.1	unnamed protein product [Leptidea sinapis]	27	1.59e-06	135	92.6	100
TRINITY_DN13261_c1_g1	CAG9565546.1	unnamed protein product [Danaus chrysippus]	85	1.08e-13	176	45.9	60
TRINITY_DN13272_c0_g2	CAH2088449.1	unnamed protein product [Euphydryas editha]	90	5.94e-36	332	74.4	84.4
TRINITY_DN13237_c0_g2	CAG5024577.1	unnamed protein product [Parnassius apollo]	89	7.33e-11	163	47.2	59.6
TRINITY_DN13304_c0_g1	CAH2096937.1	unnamed protein product [Euphydryas editha]	124	5.39e-32	309	52.4	70.2
TRINITY_DN13304_c0_g2	XP_047539161.1	uncharacterized protein LOC125072574 [Vanessa atalanta]	80	1.55e-28	270	66.3	81.3
TRINITY_DN13304_c0_g3	XP_047533402.1	uncharacterized protein LOC125068343 [Vanessa atalanta]	50	3.18e-18	204	74	88
TRINITY_DN13322_c1_g1	CAB3236245.1	unnamed protein product [Arctia plantaginis]	79	1.01e-12	170	49.4	58.2
TRINITY_DN13270_c0_g1	XP_045535011.1	uncharacterized protein LOC106720779 [Papilio machaon]	100	3.19e-15	205	45	62
TRINITY_DN13323_c0_g1	XP_021191617.2	protein tramtrack, beta isoform isoform X34 [Helicoverpa armigera]	109	7.56e-18	213	47.7	62.4
TRINITY_DN13297_c0_g1	CAB3232361.1	unnamed protein product [Arctia plantaginis]	297	2.13e-156	1163	69	83.5
TRINITY_DN13297_c0_g2	CAB3232361.1	unnamed protein product [Arctia plantaginis]	350	1.24e-162	1213	61.7	80.3
TRINITY_DN13260_c0_g2	KOB56298.1	Carboxylesterase CXE23, partial [Operophtera brumata]	184	4.58e-60	505	52.2	71.7
TRINITY_DN13252_c0_g1	CAB3517069.1	unnamed protein product [Spodoptera littoralis]	747	0	3137	94.2	96.1
TRINITY_DN13336_c0_g1	CAB3234511.1	unnamed protein product [Arctia plantaginis]	167	8.47e-77	600	74.3	81.4
TRINITY_DN13268_c0_g1	XP_026743571.1	proton-coupled amino acid transporter-like protein CG1139 [Trichoplusia ni]	434	3.31e-193	1430	61.5	77
TRINITY_DN13333_c0_g1	CAB3223030.1	unnamed protein product [Arctia plantaginis]	3279	0	13056	79.9	87.7
TRINITY_DN13311_c0_g1	XP_026736704.1	probable glutamate receptor, partial [Trichoplusia ni]	135	7.99e-19	223	41.5	49.6
TRINITY_DN13241_c1_g1	XP_045504688.1	uncharacterized protein LOC123701306 [Colias croceus]	61	1.11e-18	219	72.1	90.2
TRINITY_DN13271_c0_g2	RVE50769.1	hypothetical protein evm_004518 [Chilo suppressalis]	25	1.27e-06	122	76	96
TRINITY_DN13334_c0_g1	XP_049868831.1	dual specificity mitogen-activated protein kinase kinase 6 [Pectinophora gossypiella]	258	5.41e-166	1322	95.3	97.3
TRINITY_DN13245_c0_g4	XP_026734411.1	uncharacterized protein LOC113498560 [Trichoplusia ni]	106	1.28e-27	288	59.4	75.5
TRINITY_DN13245_c0_g1	KAI5643457.1	reverse transcriptase (RNA-dependent DNA polymerase) domain-containing protein [Phthorimaea operculella]	217	1.51e-72	644	56.7	72.4
TRINITY_DN13245_c0_g2	KAH9644846.1	hypothetical protein HF086_007934 [Spodoptera exigua]	313	1.26e-149	1150	64.5	81.2
TRINITY_DN13245_c0_g3	KAI5643457.1	reverse transcriptase (RNA-dependent DNA polymerase) domain-containing protein [Phthorimaea operculella]	233	2.99e-75	647	54.5	68.7
TRINITY_DN13312_c0_g1	CAG9123786.1	unnamed protein product [Plutella xylostella]	113	2.86e-35	337	61.1	74.3
TRINITY_DN13302_c0_g1	XP_030036448.1	uncharacterized protein LOC115452129 isoform X2 [Manduca sexta]	146	4.96e-35	342	47.9	64.4
TRINITY_DN13286_c0_g1	CAB3252939.1	unnamed protein product [Arctia plantaginis]	483	9.1e-191	1436	60.2	75.8
TRINITY_DN13315_c0_g1	XP_049697688.1	protein HBS1-like [Helicoverpa armigera]	679	0	2908	84.7	92.6
TRINITY_DN30645_c0_g1	CAB3514462.1	unnamed protein product [Spodoptera littoralis]	106	8.88e-70	576	100	100
TRINITY_DN30645_c0_g3	CAB3514462.1	unnamed protein product [Spodoptera littoralis]	76	4.04e-36	342	90.8	93.4
TRINITY_DN30622_c0_g1	XP_045456885.1	uncharacterized protein LOC123666911 [Melitaea cinxia]	167	3.05e-73	614	67.7	79.6
TRINITY_DN30605_c0_g1	XP_022827582.1	neuropeptide F receptor-like [Spodoptera litura]	93	1.39e-42	386	76.3	87.1
TRINITY_DN30676_c0_g1	XP_045774234.1	craniofacial development protein 2-like [Maniola jurtina]	90	3.92e-15	194	48.9	63.3
TRINITY_DN30654_c0_g1	CAB3226567.1	unnamed protein product [Arctia plantaginis]	189	7.75e-47	415	46.6	61.4
TRINITY_DN30654_c0_g2	CAB3226567.1	unnamed protein product [Arctia plantaginis]	197	2.62e-38	356	41.1	58.9
TRINITY_DN30690_c1_g1	XP_046737741.1	uncharacterized protein LOC124406385 [Diprion similis]	42	3.62e-06	132	66.7	78.6
TRINITY_DN30652_c0_g1	XP_028171209.1	reticulocyte binding protein 2 homolog b-like [Ostrinia furnacalis]	40	3.84e-10	147	77.5	87.5
TRINITY_DN30652_c0_g2	XP_028171209.1	reticulocyte binding protein 2 homolog b-like [Ostrinia furnacalis]	30	2.63e-06	124	83.3	93.3
TRINITY_DN30602_c0_g2	CAH0698931.1	unnamed protein product [Spodoptera exigua]	124	1.48e-32	340	64.5	72.6
TRINITY_DN30678_c0_g1	KAF9805055.1	hypothetical protein SFRURICE_010238 [Spodoptera frugiperda]	753	0	2734	75.2	85.4
TRINITY_DN30691_c0_g1	CAH0724609.1	unnamed protein product, partial [Brenthis ino]	82	3.5e-40	354	80.5	81.7
TRINITY_DN30691_c0_g2	CAH0724609.1	unnamed protein product, partial [Brenthis ino]	68	3.43e-28	267	77.9	83.8
TRINITY_DN30691_c0_g3	KAF4526077.1	hypothetical protein B566_EDAN007570 [Ephemera danica]	67	6.8e-26	258	70.1	77.6
TRINITY_DN30672_c1_g1	CAB3228144.1	unnamed protein product, partial [Arctia plantaginis]	48	8.05e-09	130	45.8	70.8
TRINITY_DN30685_c0_g1	CAG5012811.1	unnamed protein product [Parnassius apollo]	74	6.74e-29	273	77	86.5
TRINITY_DN30683_c0_g1	GBP39613.1	hypothetical protein EVAR_26696_1 [Eumeta japonica]	127	1.5e-39	348	63.8	74.8
TRINITY_DN30624_c0_g1	XP_012145425.1	PREDICTED: piggyBac transposable element-derived protein 4-like [Megachile rotundata]	94	8.22e-23	243	60.6	70.2
TRINITY_DN30694_c0_g2	KAF9794234.1	hypothetical protein SFRURICE_009611 [Spodoptera frugiperda]	48	6.61e-06	123	54.2	60.4
TRINITY_DN47188_c0_g1	BAM18532.1	unknown unsecreted protein [Papilio xuthus]	59	1.61e-07	123	55.9	69.5
TRINITY_DN47240_c0_g1	CAB3234228.1	unnamed protein product [Arctia plantaginis]	2059	0	9084	89.1	93.9
TRINITY_DN47155_c0_g1	CAH2106646.1	unnamed protein product [Euphydryas editha]	107	5.31e-45	397	78.5	92.5
TRINITY_DN47212_c0_g1	VVC90387.1	unnamed protein product [Leptidea sinapis]	46	2.06e-20	212	89.1	93.5
TRINITY_DN47212_c0_g2	CAG4938839.1	unnamed protein product [Parnassius apollo]	72	8.75e-26	254	68.1	76.4
TRINITY_DN47186_c0_g1	XP_049707139.1	anoctamin-4 isoform X4 [Helicoverpa armigera]	194	1.35e-89	746	78.9	87.6
TRINITY_DN47186_c0_g2	CAB3233733.1	unnamed protein product [Arctia plantaginis]	48	1.7e-09	147	62.5	72.9
TRINITY_DN47166_c0_g1	XP_026729696.1	uncharacterized protein LOC113495258 [Trichoplusia ni]	352	2.55e-222	1649	92	95.2
TRINITY_DN47254_c0_g1	KPM07194.1	hypothetical protein QR98_0056810 [Sarcoptes scabiei]	27	1.19e-07	124	85.2	88.9
TRINITY_DN47192_c0_g1	CAB3227539.1	unnamed protein product [Arctia plantaginis]	62	6.67e-06	123	51.6	67.7
TRINITY_DN47189_c0_g1	CAG9766009.1	unnamed protein product [Ceutorhynchus assimilis]	46	5.43e-06	117	47.8	69.6
TRINITY_DN47213_c0_g1	CAB3244161.1	unnamed protein product [Arctia plantaginis]	50	3.18e-06	115	54	60
TRINITY_DN47215_c0_g1	XP_037873441.1	uncharacterized protein LOC101743861 isoform X1 [Bombyx mori]	332	4.01e-147	1138	67.8	79.2
TRINITY_DN47215_c0_g3	KAG6457203.1	hypothetical protein O3G_MSEX010168 [Manduca sexta]	71	3.73e-26	253	69	83.1
TRINITY_DN47157_c0_g1	AAC72919.1	reverse transcriptase, partial [Lymantria dispar]	99	6.38e-48	423	84.8	90.9
TRINITY_DN47217_c0_g1	CAB3244853.1	unnamed protein product [Arctia plantaginis]	483	9.78e-201	1496	64.2	80.5
TRINITY_DN47250_c0_g5	XP_047035863.1	uncharacterized protein LOC124641740 [Helicoverpa zea]	181	2.13e-69	601	65.2	78.5
TRINITY_DN47250_c0_g6	XP_045446386.1	uncharacterized protein LOC123654528 [Melitaea cinxia]	188	1.04e-64	568	58	77.1
TRINITY_DN47250_c0_g2	XP_028169882.1	uncharacterized protein LOC114359617 [Ostrinia furnacalis]	288	1.44e-153	1156	71.5	86.1
TRINITY_DN47250_c0_g3	XP_047035863.1	uncharacterized protein LOC124641740 [Helicoverpa zea]	251	9.94e-85	724	57.8	77.7
TRINITY_DN30738_c0_g2	CAG5029184.1	unnamed protein product [Parnassius apollo]	131	3.2e-56	472	67.2	82.4
TRINITY_DN30789_c0_g1	XP_047027310.1	putative leucine-rich repeat-containing protein DDB_G0290503 [Helicoverpa zea]	433	1.01e-195	1472	72.7	85.2
TRINITY_DN30718_c0_g1	CAH0590168.1	unnamed protein product [Chrysodeixis includens]	194	6.82e-114	864	86.1	94.3
TRINITY_DN30762_c0_g4	XP_026731368.1	splicing factor 45-like [Trichoplusia ni]	398	9.84e-234	1687	88.9	94
TRINITY_DN30762_c0_g2	VVD01332.1	unnamed protein product [Leptidea sinapis]	95	2.71e-49	444	89.5	95.8
TRINITY_DN30781_c0_g1	XP_047038910.1	uncharacterized protein LOC124643846 [Helicoverpa zea]	327	8.33e-200	1452	88.4	93.3
TRINITY_DN30781_c0_g2	XP_022824284.1	uncharacterized protein LOC111354891 [Spodoptera litura]	60	4.6e-26	267	83.3	85
TRINITY_DN30781_c0_g3	CAB3257402.1	unnamed protein product [Arctia plantaginis]	28	3.83e-06	115	82.1	100
TRINITY_DN30776_c0_g1	AAC72921.1	putative endonuclease/reverse transcriptase [Lymantria dispar]	67	6.66e-37	345	97	98.5
TRINITY_DN30703_c0_g2	XP_045452537.1	LOW QUALITY PROTEIN: uncharacterized protein LOC123661623, partial [Melitaea cinxia]	124	2.14e-15	203	36.3	58.1
TRINITY_DN30764_c0_g1	KAI5643711.1	hypothetical protein NE865_04302 [Phthorimaea operculella]	75	1.45e-28	272	74.7	81.3
TRINITY_DN30764_c0_g2	KAI5631677.1	hypothetical protein NE865_15611 [Phthorimaea operculella]	60	3.48e-22	225	73.3	85
TRINITY_DN30712_c0_g1	CAG9563881.1	unnamed protein product [Danaus chrysippus]	31	9.66e-11	154	100	100
TRINITY_DN30779_c0_g1	KAF7273998.1	hypothetical protein GWI33_013314, partial [Rhynchophorus ferrugineus]	88	5.45e-14	177	51.1	56.8
TRINITY_DN30763_c0_g1	CAH0703262.1	unnamed protein product [Spodoptera exigua]	41	7.05e-06	110	51.2	70.7
TRINITY_DN30743_c0_g1	KAF9805663.1	hypothetical protein SFRURICE_012646 [Spodoptera frugiperda]	52	3.75e-15	200	57.7	78.8
TRINITY_DN30714_c1_g1	EFN73251.1	Inhibitory POU protein [Camponotus floridanus]	98	1.94e-60	479	99	99
TRINITY_DN30714_c0_g1	XP_035453420.1	leucine carboxyl methyltransferase 1-like [Spodoptera frugiperda]	246	3.75e-134	1029	78.9	87.8
TRINITY_DN30720_c0_g3	GBP06320.1	hypothetical protein EVAR_3640_1 [Eumeta japonica]	38	7.39e-10	144	71.1	78.9
TRINITY_DN30749_c0_g1	KAG6446803.1	hypothetical protein O3G_MSEX004645 [Manduca sexta]	96	2.01e-11	171	54.2	61.5
TRINITY_DN30749_c0_g3	RVE43484.1	hypothetical protein evm_011867 [Chilo suppressalis]	45	3.83e-10	157	68.9	77.8
TRINITY_DN30730_c0_g1	KAF9417592.1	hypothetical protein HW555_005299 [Spodoptera exigua]	78	1.13e-14	185	47.4	60.3
TRINITY_DN30757_c0_g2	CAB3226232.1	unnamed protein product [Arctia plantaginis]	794	0	3436	84.9	92.1
TRINITY_DN46575_c0_g1	CAB3223838.1	unnamed protein product [Arctia plantaginis]	363	2.58e-215	1626	85.4	91.7
TRINITY_DN46597_c0_g1	AAQ57129.1	endonuclease and reverse transcriptase-like protein [Bombyx mori]	94	6.75e-40	380	72.3	84
TRINITY_DN46597_c0_g2	AAQ57129.1	endonuclease and reverse transcriptase-like protein [Bombyx mori]	47	3.54e-13	173	72.3	83
TRINITY_DN46611_c2_g2	KAF9810661.1	hypothetical protein SFRURICE_021114, partial [Spodoptera frugiperda]	40	2.46e-08	132	72.5	80
TRINITY_DN46611_c1_g1	KAG8102736.1	hypothetical protein SFRUCORN_000107 [Spodoptera frugiperda]	36	7.93e-06	116	58.3	72.2
TRINITY_DN46611_c0_g1	CAH0597853.1	unnamed protein product [Chrysodeixis includens]	31	2.41e-07	126	74.2	83.9
TRINITY_DN46585_c0_g1	CAB3237918.1	unnamed protein product [Arctia plantaginis]	104	1.38e-31	294	57.7	68.3
TRINITY_DN46576_c0_g1	XP_026738971.1	atrial natriuretic peptide-converting enzyme [Trichoplusia ni]	121	1.97e-63	548	87.6	92.6
TRINITY_DN46649_c1_g3	GBP46896.1	hypothetical protein EVAR_37800_1 [Eumeta japonica]	42	3.02e-06	115	50	73.8
TRINITY_DN46649_c1_g1	CAH2086075.1	unnamed protein product [Euphydryas editha]	108	1.35e-47	395	68.5	82.4
TRINITY_DN46649_c0_g1	KAH9634316.1	hypothetical protein HF086_011576 [Spodoptera exigua]	451	1.01e-89	769	47.9	56.3
TRINITY_DN46563_c2_g1	CAH2210197.1	jg23745, partial [Pararge aegeria aegeria]	67	8.61e-10	140	40.3	61.2
TRINITY_DN46563_c0_g1	CAD0202083.1	unnamed protein product [Chrysodeixis includens]	46	3.55e-06	115	50	69.6
TRINITY_DN46602_c0_g1	CAB3244813.1	unnamed protein product [Arctia plantaginis]	719	0	3215	92.2	93
TRINITY_DN46558_c0_g1	CAG5025264.1	unnamed protein product [Parnassius apollo]	115	1.41e-21	229	42.6	57.4
TRINITY_DN46613_c0_g1	XP_014226103.1	S-adenosylmethionine synthase isoform X2 [Trichogramma pretiosum]	95	1.08e-58	486	93.7	100
TRINITY_DN46613_c0_g2	OXU24519.1	hypothetical protein TSAR_008042, partial [Trichomalopsis sarcophagae]	67	1.37e-07	137	53.7	59.7
TRINITY_DN22056_c0_g1	KAG6445228.1	hypothetical protein O3G_MSEX003777 [Manduca sexta]	100	3.88e-13	169	39	49
TRINITY_DN22060_c0_g1	AQP31364.1	heat shock protein 70-4 [Nilaparvata lugens]	101	1.44e-52	458	84.2	90.1
TRINITY_DN22054_c0_g1	QJX59165.1	chemosensory protein, partial [Dioryctria abietella]	117	4.56e-27	262	46.2	60.7
TRINITY_DN22039_c0_g2	XP_045452537.1	LOW QUALITY PROTEIN: uncharacterized protein LOC123661623, partial [Melitaea cinxia]	106	2.01e-15	189	44.3	56.6
TRINITY_DN22090_c0_g1	XP_026746904.1	uncharacterized protein LOC113508137 [Trichoplusia ni]	147	5.97e-60	495	65.3	78.2
TRINITY_DN22099_c0_g1	XP_026760663.2	ataxin-7-like protein 3 [Galleria mellonella]	33	6.3e-08	134	72.7	78.8
TRINITY_DN22024_c0_g1	KPJ06414.1	Otoferlin [Papilio machaon]	155	1.79e-101	804	93.5	99.4
TRINITY_DN22024_c0_g2	KAG8112411.1	hypothetical protein SFRUCORN_004082, partial [Spodoptera frugiperda]	63	5.25e-32	289	84.1	93.7
TRINITY_DN22033_c0_g1	CAB3260936.1	unnamed protein product [Arctia plantaginis]	84	8.15e-36	327	73.8	91.7
TRINITY_DN22076_c1_g1	BAM73877.1	cytochrome P450, partial [Bombyx mori]	27	2.42e-06	114	74.1	81.5
TRINITY_DN22021_c0_g1	XP_022818407.1	uncharacterized protein LOC111350918 isoform X1 [Spodoptera litura]	1364	0	6276	88.7	94.4
TRINITY_DN22065_c0_g1	CAH2092240.1	unnamed protein product [Euphydryas editha]	244	4.8e-68	594	54.5	72.5
TRINITY_DN22094_c0_g1	KPJ20726.1	hypothetical protein RR46_00012 [Papilio xuthus]	64	3.67e-28	255	71.9	79.7
TRINITY_DN22085_c0_g2	CAB3248308.1	unnamed protein product [Arctia plantaginis]	152	7.69e-06	123	42.8	50.7
TRINITY_DN22085_c0_g3	CAB3248308.1	unnamed protein product [Arctia plantaginis]	81	7.37e-08	132	54.3	67.9
TRINITY_DN22047_c0_g1	AAC72921.1	putative endonuclease/reverse transcriptase [Lymantria dispar]	91	1.63e-33	323	67	81.3
TRINITY_DN22041_c0_g2	CAB3246946.1	unnamed protein product [Arctia plantaginis]	349	8.35e-220	1586	89.4	94.3
TRINITY_DN22042_c1_g1	CAB3242914.1	unnamed protein product [Arctia plantaginis]	223	4.23e-157	1147	99.1	100
TRINITY_DN22116_c0_g1	BAA21826.1	transposase [Attacus atlas]	71	1.59e-33	309	84.5	88.7
TRINITY_DN22044_c0_g1	XP_026319547.1	uncharacterized protein LOC113230033 [Hyposmocoma kahamanoa]	91	9.11e-39	347	73.6	80.2
TRINITY_DN22044_c0_g2	BAM73877.1	cytochrome P450, partial [Bombyx mori]	29	8.19e-08	124	75.9	82.8
TRINITY_DN2313_c0_g1	XP_026737338.1	aminopeptidase N [Trichoplusia ni]	938	0	4257	83.5	92.5
TRINITY_DN2356_c0_g1	XP_047030981.1	uncharacterized protein LOC124638145 [Helicoverpa zea]	385	1.34e-163	1235	57.7	78.2
TRINITY_DN2345_c0_g1	CAB3245860.1	unnamed protein product [Arctia plantaginis]	348	2.08e-146	1100	62.9	68.1
TRINITY_DN2345_c0_g2	GBP92641.1	hypothetical protein EVAR_48447_1 [Eumeta japonica]	42	6.22e-17	185	81	85.7
TRINITY_DN2345_c0_g3	GBP92641.1	hypothetical protein EVAR_48447_1 [Eumeta japonica]	40	9.34e-11	152	67.5	75
TRINITY_DN2355_c0_g1	KAG8104623.1	hypothetical protein SFRUCORN_012673 [Spodoptera frugiperda]	201	2.62e-107	892	82.1	91
TRINITY_DN2300_c0_g1	CAB3252405.1	unnamed protein product [Arctia plantaginis]	352	1.06e-171	1266	73	84.1
TRINITY_DN2353_c0_g1	PZC79350.1	hypothetical protein B5X24_HaOG216431 [Helicoverpa armigera]	988	0	4116	84.1	89.4
TRINITY_DN2376_c0_g3	XP_041974431.1	40S ribosomal protein S23 [Aricia agestis]	155	1.22e-104	791	97.4	99.4
TRINITY_DN2324_c0_g1	CAB3220963.1	unnamed protein product [Arctia plantaginis]	96	2.17e-47	411	81.3	94.8
TRINITY_DN2318_c0_g1	XP_049697101.1	palmitoyltransferase Hip14 [Helicoverpa armigera]	620	0	2720	81.6	87.6
TRINITY_DN2377_c0_g1	CAB3242874.1	unnamed protein product [Arctia plantaginis]	795	0	3705	91.4	94.6
TRINITY_DN2377_c3_g1	CAH2086368.1	unnamed protein product [Euphydryas editha]	112	3.7e-25	246	48.2	60.7
TRINITY_DN2377_c4_g1	XP_035433112.1	putative inorganic phosphate cotransporter isoform X2 [Spodoptera frugiperda]	496	0	2355	91.1	94.6
TRINITY_DN2377_c2_g3	CAH2103828.1	unnamed protein product [Euphydryas editha]	52	2.75e-08	138	55.8	69.2
TRINITY_DN2377_c1_g1	RVE47164.1	hypothetical protein evm_008132 [Chilo suppressalis]	499	0	2305	84.8	93.2
TRINITY_DN2377_c6_g1	CAB3241778.1	unnamed protein product [Arctia plantaginis]	126	8.42e-46	386	60.3	71.4
TRINITY_DN2308_c1_g2	KAI5636564.1	adenosylmethionine decarboxylase domain-containing protein [Phthorimaea operculella]	38	5.11e-14	180	97.4	97.4
TRINITY_DN2308_c1_g1	CAB3230209.1	unnamed protein product [Arctia plantaginis]	351	6.16e-233	1691	92.9	95.2
TRINITY_DN2304_c0_g1	XP_049703008.1	ATP-binding cassette sub-family D member 3 [Helicoverpa armigera]	668	0	3111	89.7	95.4
TRINITY_DN2362_c4_g1	AHH92933.1	cytochrome P450 CYP6AB34, partial [Lymantria dispar]	68	2.08e-30	293	83.8	89.7
TRINITY_DN2362_c1_g1	AHH92935.1	cytochrome P450 CYP6AB33, partial [Lymantria dispar]	83	1.56e-43	374	85.5	91.6
TRINITY_DN2362_c0_g1	AHH92933.1	cytochrome P450 CYP6AB34, partial [Lymantria dispar]	450	3.53e-290	2092	88	93.3
TRINITY_DN2317_c0_g1	PZC82724.1	hypothetical protein B5X24_HaOG209822 [Helicoverpa armigera]	216	6.91e-42	381	65.3	70.4
TRINITY_DN2314_c0_g1	XP_049698502.1	rab GTPase-activating protein 1-like isoform X3 [Helicoverpa armigera]	1143	0	5213	91.7	95.6
TRINITY_DN2373_c0_g1	PZC81428.1	hypothetical protein B5X24_HaOG212633 [Helicoverpa armigera]	280	6.69e-147	1149	86.8	90.4
TRINITY_DN2333_c0_g1	CAB3252197.1	unnamed protein product [Arctia plantaginis]	211	1.98e-10	167	28.4	47.9
TRINITY_DN2333_c0_g2	CAB3246519.1	unnamed protein product [Arctia plantaginis]	123	1.51e-10	172	37.4	58.5
TRINITY_DN2364_c0_g1	KAG6462650.1	hypothetical protein O3G_MSEX013387 [Manduca sexta]	132	6.17e-73	629	92.4	96.2
TRINITY_DN2344_c0_g1	CAB3232928.1	unnamed protein product [Arctia plantaginis]	578	0	2646	92.2	93.6
TRINITY_DN2398_c0_g1	CAH2109130.1	unnamed protein product [Euphydryas editha]	1188	0	2543	46	62.2
TRINITY_DN2315_c0_g1	CAH0702158.1	unnamed protein product [Spodoptera exigua]	178	1.98e-65	561	68	81.5
TRINITY_DN2315_c3_g3	XP_047024828.1	transmembrane protein 70 homolog, mitochondrial [Helicoverpa zea]	213	1.25e-101	805	73.7	85.9
TRINITY_DN2302_c0_g1	CAB3516501.1	unnamed protein product [Spodoptera littoralis]	671	0	3003	82.7	91.4
TRINITY_DN2329_c0_g1	KAF9408301.1	hypothetical protein HW555_011970 [Spodoptera exigua]	222	3.91e-81	654	58.1	76.1
TRINITY_DN2329_c0_g2	XP_022831028.1	uncharacterized protein LOC111359661 [Spodoptera litura]	645	1.22e-274	2060	62.3	79.5
TRINITY_DN2319_c0_g1	XP_049693072.1	collagen alpha chain CG42342 isoform X3 [Helicoverpa armigera]	437	5.65e-73	675	91.8	94.1
TRINITY_DN2358_c1_g1	CAH2229150.1	jg20763 [Pararge aegeria aegeria]	46	1.47e-16	188	67.4	82.6
TRINITY_DN2358_c0_g1	CAH2232714.1	jg5338 [Pararge aegeria aegeria]	65	2.29e-13	182	55.4	70.8
TRINITY_DN2370_c0_g1	XP_021181877.2	uncharacterized protein LOC110370411 isoform X1 [Helicoverpa armigera]	733	0	3488	94.5	97.5
TRINITY_DN2306_c1_g1	CAB3235237.1	unnamed protein product [Arctia plantaginis]	1527	0	4683	71.5	81.2
TRINITY_DN2306_c0_g1	XP_045497540.1	uncharacterized protein LOC123695678 [Colias croceus]	678	2.53e-241	1961	54.4	71.7
TRINITY_DN2331_c0_g1	XP_049706474.1	mini-chromosome maintenance complex-binding protein [Helicoverpa armigera]	601	7.39e-294	2121	67.4	82.5
TRINITY_DN2347_c0_g1	XP_022829891.1	netrin-B-like isoform X1 [Spodoptera litura]	610	0	3128	94.6	96.4
TRINITY_DN2369_c0_g1	CAB3227022.1	unnamed protein product [Arctia plantaginis]	479	6.31e-105	876	50.1	62
TRINITY_DN2332_c0_g1	XP_026736507.1	probable cytochrome P450 49a1 [Trichoplusia ni]	544	0	2459	84.9	93.4
TRINITY_DN2343_c0_g1	CAB3228673.1	unnamed protein product [Arctia plantaginis]	628	2.54e-145	1193	49.5	55.1
TRINITY_DN2343_c0_g2	CAG9565546.1	unnamed protein product [Danaus chrysippus]	45	2.14e-14	192	77.8	93.3
TRINITY_DN2350_c0_g1	CAB3223368.1	unnamed protein product [Arctia plantaginis]	771	0	3701	95.3	98.2
TRINITY_DN2379_c5_g1	CAD0195551.1	unnamed protein product [Chrysodeixis includens]	421	1.64e-251	1813	83.8	93.8
TRINITY_DN2379_c1_g2	CAB3234611.1	unnamed protein product [Arctia plantaginis]	123	5.52e-68	587	87	90.2
TRINITY_DN2366_c3_g1	CAH2217641.1	jg529 [Pararge aegeria aegeria]	70	1.44e-24	255	61.4	75.7
TRINITY_DN2366_c1_g3	GBP92641.1	hypothetical protein EVAR_48447_1 [Eumeta japonica]	40	6.17e-09	145	75	77.5
TRINITY_DN2366_c2_g1	CAH2227141.1	jg26262 [Pararge aegeria aegeria]	77	7.71e-38	328	74	87
TRINITY_DN2341_c0_g2	KPJ21621.1	U4/U6.U5 tri-snRNP-associated protein 2 [Papilio machaon]	34	7.85e-08	134	70.6	79.4
TRINITY_DN2396_c0_g1	KAF9794399.1	hypothetical protein SFRURICE_014619 [Spodoptera frugiperda]	318	3.82e-129	1000	67.9	82.1
TRINITY_DN2397_c0_g1	CAH0718914.1	unnamed protein product, partial [Brenthis ino]	56	4.1e-20	230	78.6	87.5
TRINITY_DN2397_c0_g2	XP_026747504.1	probable phospholipid-transporting ATPase VD isoform X2 [Trichoplusia ni]	561	1.57e-301	2413	86.5	91.6
TRINITY_DN2397_c1_g3	CAG5024577.1	unnamed protein product [Parnassius apollo]	70	5.86e-26	260	68.6	87.1
TRINITY_DN2397_c1_g2	CAG5024577.1	unnamed protein product [Parnassius apollo]	131	1.65e-42	383	60.3	74
TRINITY_DN2397_c1_g1	CAH0718916.1	unnamed protein product, partial [Brenthis ino]	118	1.1e-70	559	87.3	94.1
TRINITY_DN2368_c0_g1	XP_047027166.1	uncharacterized protein LOC124635332 [Helicoverpa zea]	1627	0	5371	75.2	80.6
TRINITY_DN2348_c1_g1	CAB3248126.1	unnamed protein product [Arctia plantaginis]	218	7.73e-140	1060	96.8	98.2
TRINITY_DN2348_c0_g1	CAB3233842.1	unnamed protein product [Arctia plantaginis]	687	1.52e-213	1727	52.7	71.5
TRINITY_DN2384_c0_g1	PZC79782.1	hypothetical protein B5X24_HaOG215873, partial [Helicoverpa armigera]	210	8.3e-69	655	63.8	78.6
TRINITY_DN2323_c0_g1	XP_026740360.1	uncharacterized protein LOC113502832 [Trichoplusia ni]	170	1.53e-107	834	88.2	92.9
TRINITY_DN2385_c0_g1	XP_038209343.1	innexin shaking-B isoform X5 [Zerene cesonia]	373	1.97e-263	1958	97.6	99.2
TRINITY_DN2301_c0_g1	KAF9405332.1	hypothetical protein HW555_013890 [Spodoptera exigua]	318	3.93e-215	1556	93.1	97.2
TRINITY_DN2399_c0_g1	CAB3248318.1	unnamed protein product [Arctia plantaginis]	1573	0	7079	87.3	93.3
TRINITY_DN2352_c0_g1	XP_035444205.1	uncharacterized protein LOC118272021 [Spodoptera frugiperda]	175	6.79e-108	892	93.7	97.1
TRINITY_DN2393_c0_g1	CAG4937139.1	unnamed protein product [Parnassius apollo]	788	0	3913	92.8	97.3
TRINITY_DN2393_c0_g3	XP_028167729.1	uncharacterized protein LOC114358059 [Ostrinia furnacalis]	221	2.58e-112	860	68.8	85.5
TRINITY_DN2380_c0_g1	CAB3248815.1	unnamed protein product [Arctia plantaginis]	207	5.24e-110	858	76.8	90.3
TRINITY_DN2330_c0_g1	UEK51487.1	HOX-like protein 4, partial [Parasacculina yatsui]	194	2.38e-96	781	69.6	85.1
TRINITY_DN2330_c0_g2	CAB3220528.1	unnamed protein product [Arctia plantaginis]	328	6.5e-211	1578	95.1	97.3
TRINITY_DN2339_c0_g1	AFO83995.1	putative cuticle protein CPH45 [Antheraea yamamai]	170	6.81e-13	182	62.9	74.7
TRINITY_DN2395_c1_g1	KAF9787562.1	hypothetical protein SFRURICE_001614 [Spodoptera frugiperda]	25	1.67e-06	125	96	96
TRINITY_DN2395_c0_g1	XP_021189019.2	tRNA N6-adenosine threonylcarbamoyltransferase, mitochondrial [Helicoverpa armigera]	382	1.13e-184	1413	70.7	83.8
TRINITY_DN2359_c0_g1	CAB3259818.1	unnamed protein product [Arctia plantaginis]	88	5.57e-22	244	71.6	80.7
TRINITY_DN2311_c0_g3	KAG6451262.1	hypothetical protein O3G_MSEX007035 [Manduca sexta]	55	2.49e-08	144	63.6	72.7
TRINITY_DN2311_c2_g1	AAO72078.1	reverse transcriptase/integrase [Lymantria dispar]	60	2.28e-06	129	61.7	70
TRINITY_DN2390_c0_g1	XP_047024259.1	GSK3-beta interaction protein [Helicoverpa zea]	119	1.19e-56	506	84	91.6
TRINITY_DN2321_c0_g1	CAB3224529.1	unnamed protein product [Arctia plantaginis]	473	2.2e-296	2138	81	92.6
TRINITY_DN2367_c1_g1	CAH0586942.1	unnamed protein product [Chrysodeixis includens]	285	7.49e-175	1357	90.2	95.1
TRINITY_DN2367_c0_g1	CAB3230805.1	unnamed protein product [Arctia plantaginis]	910	0	4081	92	94.5
TRINITY_DN2378_c0_g1	CAB3224383.1	unnamed protein product [Arctia plantaginis]	289	1.09e-193	1428	96.2	98.6
TRINITY_DN2316_c0_g1	XP_047031561.1	high affinity cAMP-specific and IBMX-insensitive 3',5'-cyclic phosphodiesterase 8 isoform X4 [Helicoverpa zea]	789	0	3599	90.5	95.2
TRINITY_DN2307_c0_g1	XP_023943980.1	protein tramtrack, beta isoform isoform X22 [Bicyclus anynana]	90	8.01e-18	236	56.7	67.8
TRINITY_DN2382_c0_g1	KAH9643041.1	hypothetical protein HF086_013602 [Spodoptera exigua]	101	1.17e-38	360	64.4	82.2
TRINITY_DN2374_c1_g1	CAB3252668.1	unnamed protein product [Arctia plantaginis]	459	3.43e-236	1755	71	82.6
TRINITY_DN2374_c0_g1	CAB3249306.1	unnamed protein product [Arctia plantaginis]	287	6.45e-164	1280	80.8	91.6
TRINITY_DN2374_c0_g2	CAB3227879.1	unnamed protein product [Arctia plantaginis]	145	2.04e-85	676	91	95.9
TRINITY_DN2342_c0_g1	CAB3226331.1	unnamed protein product [Arctia plantaginis]	967	6.51e-304	2305	72.8	76.5
TRINITY_DN2340_c0_g1	AXY94771.1	alcohol dehydrogenase AD1 [Galleria mellonella]	239	8.08e-94	774	59.8	80.3
TRINITY_DN2388_c0_g1	ACE75199.1	conserved hypothetical protein [Glyptapanteles flavicoxis]	93	3.83e-32	326	71	87.1
TRINITY_DN2335_c0_g1	XP_021191607.1	protein tramtrack, beta isoform isoform X21 [Helicoverpa armigera]	83	1.39e-20	247	59	73.5
TRINITY_DN2328_c0_g1	CAH0687553.1	unnamed protein product [Chilo suppressalis]	451	8.75e-278	2097	91.6	93.3
TRINITY_DN2326_c0_g2	XP_031766490.1	zinc finger protein 675-like [Galleria mellonella]	293	2.97e-128	977	64.5	72
TRINITY_DN2325_c0_g1	CAB3239385.1	unnamed protein product [Arctia plantaginis]	1827	0	6560	86.6	89
TRINITY_DN2372_c0_g1	GBP74614.1	hypothetical protein EVAR_98481_1 [Eumeta japonica]	30	1.55e-06	128	86.7	93.3
TRINITY_DN2389_c0_g1	CAB3231255.1	unnamed protein product [Arctia plantaginis]	1711	0	6238	73.5	83.3
TRINITY_DN2394_c0_g1	CAB3240886.1	unnamed protein product [Arctia plantaginis]	201	3.71e-125	969	88.6	96.5
TRINITY_DN2394_c0_g3	RVE49824.1	hypothetical protein evm_005554 [Chilo suppressalis]	56	8.31e-19	230	80.4	92.9
TRINITY_DN2361_c0_g1	XP_022834252.1	kinesin-like protein KIF18A isoform X2 [Spodoptera litura]	861	0	3443	80.3	90.4
TRINITY_DN2349_c2_g1	KAG7308208.1	hypothetical protein JYU34_006878 [Plutella xylostella]	138	2.57e-39	368	52.9	73.2
TRINITY_DN2349_c0_g1	KOB71283.1	putative nuclease HARBI1 [Operophtera brumata]	41	7.66e-06	123	65.9	73.2
TRINITY_DN2386_c0_g2	KAI5643711.1	hypothetical protein NE865_04302 [Phthorimaea operculella]	118	1.71e-43	415	72.9	82.2
TRINITY_DN2351_c3_g1	CAB3224762.1	unnamed protein product [Arctia plantaginis]	174	9.49e-34	349	44.3	56.3
TRINITY_DN2383_c0_g1	XP_008189586.1	ATP-dependent DNA helicase PIF1-like [Acyrthosiphon pisum]	54	9.52e-23	239	85.2	90.7
TRINITY_DN2357_c0_g1	KAF9415663.1	hypothetical protein HW555_006762 [Spodoptera exigua]	215	1.97e-101	805	67.4	81.9
TRINITY_DN2381_c0_g2	BAM18532.1	unknown unsecreted protein [Papilio xuthus]	69	8.63e-07	129	49.3	60.9
TRINITY_DN46703_c0_g1	KAF9820667.1	hypothetical protein SFRURICE_006689 [Spodoptera frugiperda]	105	1.95e-65	514	85.7	93.3
TRINITY_DN46683_c1_g6	CAG5011956.1	unnamed protein product [Parnassius apollo]	49	5.26e-21	216	83.7	93.9
TRINITY_DN46669_c0_g2	CAB3231006.1	unnamed protein product [Arctia plantaginis]	175	2.29e-44	389	53.7	61.1
TRINITY_DN46739_c0_g1	XP_047042275.1	uncharacterized protein LOC124646216 isoform X2 [Helicoverpa zea]	138	3.06e-32	309	55.1	69.6
TRINITY_DN46718_c1_g3	KAG7304872.1	hypothetical protein JYU34_010264 [Plutella xylostella]	47	1.39e-14	178	72.3	87.2
TRINITY_DN46718_c1_g2	KAH9627573.1	hypothetical protein HF086_010725 [Spodoptera exigua]	42	2.93e-10	145	66.7	76.2
TRINITY_DN46718_c0_g1	CAB3235316.1	unnamed protein product [Arctia plantaginis]	375	6.32e-164	1246	74.1	82.4
TRINITY_DN46736_c0_g1	XP_046411783.1	heterogeneous nuclear ribonucleoprotein A1, A2/B1 homolog isoform X3 [Neodiprion fabricii]	117	8.67e-77	604	97.4	99.1
TRINITY_DN46736_c0_g2	XP_012140271.1	PREDICTED: heterogeneous nuclear ribonucleoprotein A1, A2/B1 homolog isoform X5 [Megachile rotundata]	62	7.88e-34	311	96.8	98.4
TRINITY_DN46719_c0_g1	KAH9635271.1	hypothetical protein HF086_001927 [Spodoptera exigua]	116	1.25e-67	538	88.8	96.6
TRINITY_DN46657_c0_g2	XP_026759885.1	histone-lysine N-methyltransferase SETMAR-like [Galleria mellonella]	118	2.12e-32	312	55.9	61.9
TRINITY_DN46666_c0_g1	CAB3242933.1	unnamed protein product [Arctia plantaginis]	447	0	2254	96.2	98.4
TRINITY_DN46731_c0_g1	RVE41649.1	hypothetical protein evm_013688, partial [Chilo suppressalis]	44	8e-11	155	72.7	84.1
TRINITY_DN46713_c1_g1	CAD0206062.1	unnamed protein product [Chrysodeixis includens]	68	3.42e-15	184	47.1	63.2
TRINITY_DN46717_c0_g2	CAB3244121.1	unnamed protein product [Arctia plantaginis]	463	1.07e-278	2029	80.6	91.4
TRINITY_DN46663_c0_g2	CAB3231643.1	unnamed protein product [Arctia plantaginis]	521	6.33e-307	2203	82.1	91.6
TRINITY_DN46667_c0_g1	CAH2106611.1	unnamed protein product [Euphydryas editha]	43	2.5e-17	200	69.8	79.1
TRINITY_DN46709_c0_g1	KAF9812988.1	hypothetical protein SFRURICE_015608, partial [Spodoptera frugiperda]	99	6.02e-43	381	75.8	82.8
TRINITY_DN63994_c0_g1	GFY18564.1	uncharacterized protein TNCV_2397891 [Trichonephila clavipes]	157	1e-108	807	98.1	99.4
TRINITY_DN64012_c0_g1	XP_037875862.1	uncharacterized protein LOC119630444 isoform X1 [Bombyx mori]	124	1.65e-46	423	62.9	79.8
TRINITY_DN64045_c0_g1	ADB03092.1	MHC class II antigen, partial [Schistosoma japonicum]	74	3.65e-10	146	37.8	58.1
TRINITY_DN64005_c0_g1	XP_015512982.1	nuclear protein 1 [Neodiprion lecontei]	72	1.31e-32	304	77.8	84.7
TRINITY_DN64061_c0_g1	CAF0724486.1	unnamed protein product [Brachionus calyciflorus]	69	1.11e-08	138	52.2	66.7
TRINITY_DN64001_c0_g1	KAF9799404.1	hypothetical protein SFRURICE_003101 [Spodoptera frugiperda]	75	4.33e-32	290	73.3	84
TRINITY_DN63980_c0_g1	XP_026728816.1	uncharacterized protein LOC113494596 [Trichoplusia ni]	124	4.1e-21	233	47.6	70.2
TRINITY_DN64014_c0_g1	XP_026740831.1	uncharacterized protein LOC113503192 isoform X2 [Trichoplusia ni]	61	1.07e-10	151	49.2	77
TRINITY_DN64051_c0_g1	XP_014616953.1	PREDICTED: probable histone-binding protein Caf1 [Polistes canadensis]	94	2.75e-60	501	98.9	100
TRINITY_DN63997_c0_g1	CAF5152249.1	unnamed protein product, partial [Rotaria magnacalcarata]	70	1.36e-39	333	91.4	95.7
TRINITY_DN63986_c0_g1	XP_035452603.1	tubulin polyglutamylase TTLL4-like isoform X12 [Spodoptera frugiperda]	38	1.65e-11	161	84.2	92.1
TRINITY_DN64000_c0_g1	XP_001607539.1	60S ribosomal protein L7 isoform X2 [Nasonia vitripennis]	253	7.54e-166	1197	95.7	98.4
TRINITY_DN64015_c0_g1	CAH2230418.1	jg1921 [Pararge aegeria aegeria]	51	4.62e-06	113	43.1	54.9
TRINITY_DN63983_c0_g1	XP_026746845.1	COP1-interactive protein 1-like isoform X6 [Trichoplusia ni]	43	1.31e-08	136	65.1	79.1
TRINITY_DN37489_c0_g1	XP_046433159.1	myophilin isoform X1 [Neodiprion fabricii]	80	1.49e-42	366	92.5	96.3
TRINITY_DN37489_c0_g2	XP_011498311.1	PREDICTED: myophilin [Ceratosolen solmsi marchali]	113	8.67e-69	552	92.9	95.6
TRINITY_DN37490_c0_g1	RVE54295.1	hypothetical protein evm_001122 [Chilo suppressalis]	711	0	3346	93.7	94.1
TRINITY_DN37510_c0_g1	XP_035436343.1	syntenin-1-like [Spodoptera frugiperda]	293	7.36e-161	1229	84.3	91.5
TRINITY_DN37543_c0_g1	XP_047024822.1	uncharacterized protein LOC124633578 isoform X3 [Helicoverpa zea]	62	2.77e-08	154	50	66.1
TRINITY_DN37536_c0_g1	CAG9565547.1	unnamed protein product [Danaus chrysippus]	62	2.82e-11	157	56.5	69.4
TRINITY_DN37473_c0_g1	CAB3225789.1	unnamed protein product [Arctia plantaginis]	254	4.71e-94	742	58.3	70.5
TRINITY_DN37511_c0_g1	UDB72885.1	triosephosphate isomerase isoform X2, partial [Androctonus crassicauda]	68	1.23e-39	351	100	100
TRINITY_DN37513_c0_g1	XP_049877872.1	zinc finger BED domain-containing protein 4-like [Pectinophora gossypiella]	515	1.55e-154	1188	51.5	64.7
TRINITY_DN37545_c0_g1	KPJ10067.1	Putative cysteine proteinase CG12163 [Papilio machaon]	131	2.36e-26	293	47.3	67.2
TRINITY_DN37481_c0_g2	EFN85722.1	Putative uncharacterized protein FLJ37770, partial [Harpegnathos saltator]	48	2.25e-20	208	83.3	85.4
TRINITY_DN37480_c0_g1	BAM73877.1	cytochrome P450, partial [Bombyx mori]	33	2.61e-06	114	66.7	72.7
TRINITY_DN37560_c0_g1	XP_026743104.1	uncharacterized protein LOC113504835 isoform X1 [Trichoplusia ni]	1122	0	2405	52.6	66
TRINITY_DN37478_c0_g1	OXU28475.1	hypothetical protein TSAR_013355 [Trichomalopsis sarcophagae]	288	1.92e-66	561	43.8	59.4
TRINITY_DN37535_c0_g1	XP_047529746.1	piggyBac transposable element-derived protein 3-like [Vanessa atalanta]	86	1.02e-18	236	59.3	73.3
TRINITY_DN37504_c0_g1	XP_001602492.1	cofilin/actin-depolymerizing factor homolog [Nasonia vitripennis]	148	1.65e-95	742	99.3	100
TRINITY_DN37556_c0_g1	XP_035432285.1	mitochondrial glycine transporter-like isoform X3 [Spodoptera frugiperda]	293	7.02e-184	1375	89.1	95.6
TRINITY_DN37556_c0_g3	KAF9823044.1	hypothetical protein SFRURICE_007442 [Spodoptera frugiperda]	37	6.94e-11	143	67.6	83.8
TRINITY_DN37477_c0_g2	PZC74412.1	hypothetical protein B5X24_HaOG207889 [Helicoverpa armigera]	151	6.36e-22	252	47.7	54.3
TRINITY_DN37477_c0_g3	CAB3222616.1	unnamed protein product [Arctia plantaginis]	56	2.75e-25	241	80.4	87.5
TRINITY_DN37526_c0_g4	XP_022828944.1	uncharacterized protein LOC111358212 isoform X4 [Spodoptera litura]	107	1.09e-39	374	67.3	81.3
TRINITY_DN37526_c0_g1	KAF9406000.1	hypothetical protein HW555_013464, partial [Spodoptera exigua]	208	9.85e-119	897	79.8	91.8
TRINITY_DN37526_c0_g3	CAB3258175.1	unnamed protein product [Arctia plantaginis]	123	8.27e-40	376	73.2	82.1
TRINITY_DN37512_c0_g1	XP_001599992.1	10 kDa heat shock protein, mitochondrial [Nasonia vitripennis]	75	6.26e-40	343	90.7	97.3
TRINITY_DN37491_c0_g2	CAG5033301.1	unnamed protein product [Parnassius apollo]	612	0	2754	87.4	92.3
TRINITY_DN37568_c0_g1	KAI5642688.1	cilia- and flagella-associated protein 44 [Phthorimaea operculella]	172	6.06e-111	839	87.2	93.6
TRINITY_DN37568_c0_g2	KAG6458299.1	hypothetical protein O3G_MSEX010771 [Manduca sexta]	126	2.11e-76	646	87.3	95.2
TRINITY_DN37471_c0_g1	PZC71440.1	hypothetical protein B5X24_HaOG213380 [Helicoverpa armigera]	130	2.33e-24	260	47.7	60.8
TRINITY_DN37494_c0_g1	XP_026756449.1	uncharacterized protein LOC113516256 [Galleria mellonella]	36	3.98e-06	117	61.1	75
TRINITY_DN37565_c0_g1	CAG9089102.1	unnamed protein product [Plutella xylostella]	52	4.42e-12	164	55.8	76.9
TRINITY_DN37493_c0_g1	NP_001161183.1	serpin 5 precursor [Nasonia vitripennis]	99	4.19e-46	404	82.8	92.9
TRINITY_DN37519_c0_g4	VVD00166.1	unnamed protein product [Leptidea sinapis]	133	1.83e-75	596	78.2	89.5
TRINITY_DN37519_c0_g6	XP_037873597.1	dynein heavy chain 10, axonemal [Bombyx mori]	131	1.16e-58	515	83.2	88.5
TRINITY_DN37519_c0_g1	CAH0590423.1	unnamed protein product [Chrysodeixis includens]	89	2.98e-43	395	86.5	92.1
TRINITY_DN37519_c0_g2	CAB3257124.1	unnamed protein product [Arctia plantaginis]	124	5.73e-30	301	54	71
TRINITY_DN37469_c0_g1	CAB3237963.1	unnamed protein product [Arctia plantaginis]	323	1.7e-184	1338	77.1	86.7
TRINITY_DN12976_c0_g1	PZC74407.1	hypothetical protein B5X24_HaOG207884 [Helicoverpa armigera]	176	7.64e-85	662	68.8	83
TRINITY_DN12968_c0_g1	CAB3246584.1	unnamed protein product [Arctia plantaginis]	89	1.15e-23	244	49.4	68.5
TRINITY_DN12985_c0_g1	XP_035428766.1	forkhead box protein L2-like isoform X2 [Spodoptera frugiperda]	516	2.52e-297	2143	85.3	90.1
TRINITY_DN12985_c0_g2	XP_022832921.1	cyclic nucleotide-gated cation channel subunit A-like isoform X1 [Spodoptera litura]	783	0	3333	83.7	89.7
TRINITY_DN12985_c0_g3	XP_021195503.1	chondroadherin-like protein [Helicoverpa armigera]	668	5.37e-252	1904	88.5	93.6
TRINITY_DN13019_c1_g1	RVE41194.1	hypothetical protein evm_014156 [Chilo suppressalis]	58	1.07e-18	213	75.9	84.5
TRINITY_DN12952_c1_g1	XP_030020650.2	LYR motif-containing protein 2 [Manduca sexta]	87	2.7e-37	339	75.9	94.3
TRINITY_DN12952_c0_g1	XP_026744389.1	membrane-bound transcription factor site-2 protease [Trichoplusia ni]	495	0	2284	82.6	93.7
TRINITY_DN12946_c0_g1	CAH0587072.1	unnamed protein product [Chrysodeixis includens]	127	6.48e-71	575	84.3	92.1
TRINITY_DN12974_c0_g1	XP_049701718.1	A disintegrin and metalloproteinase with thrombospondin motifs 1 isoform X2 [Helicoverpa armigera]	872	0	3836	85.2	91.6
TRINITY_DN13028_c0_g1	KAG8118749.1	hypothetical protein SFRUCORN_003406 [Spodoptera frugiperda]	121	1.16e-65	523	76.9	86.8
TRINITY_DN13006_c0_g1	GBP85802.1	PiggyBac transposable element-derived protein 4 [Eumeta japonica]	210	2.52e-36	361	39.5	56.7
TRINITY_DN13025_c0_g2	CAH0625665.1	unnamed protein product [Chrysodeixis includens]	957	0	2724	67.9	78.7
TRINITY_DN12958_c1_g1	CAH2086368.1	unnamed protein product [Euphydryas editha]	120	2.13e-49	406	65	76.7
TRINITY_DN12936_c1_g2	KAH9640779.1	hypothetical protein HF086_000121 [Spodoptera exigua]	136	2.54e-42	375	59.6	71.3
TRINITY_DN12936_c0_g1	KAH9640779.1	hypothetical protein HF086_000121 [Spodoptera exigua]	155	2.59e-50	444	57.4	73.5
TRINITY_DN13014_c0_g1	XP_042894578.1	40S ribosomal protein S7, partial [Parasteatoda tepidariorum]	160	3.99e-104	774	100	100
TRINITY_DN13009_c0_g1	PZC74016.1	hypothetical protein B5X24_HaOG208430 [Helicoverpa armigera]	64	2.85e-08	134	48.4	62.5
TRINITY_DN12999_c0_g1	CAB3252122.1	unnamed protein product [Arctia plantaginis]	100	1.47e-38	396	82	87
TRINITY_DN12954_c0_g1	KAF9412005.1	hypothetical protein HW555_009360 [Spodoptera exigua]	76	9.61e-30	293	63.2	82.9
TRINITY_DN12987_c0_g1	BAJ33523.1	fatty acid transport protein, partial [Eilema japonicum japonicum]	702	0	3194	84.2	92.7
TRINITY_DN12992_c0_g2	XP_026319547.1	uncharacterized protein LOC113230033 [Hyposmocoma kahamanoa]	82	6.38e-19	215	51.2	65.9
TRINITY_DN12953_c0_g1	XP_026731425.1	angiotensin-converting enzyme-like isoform X2 [Trichoplusia ni]	748	0	3283	83.3	92.1
TRINITY_DN13020_c0_g1	CAH0577978.1	unnamed protein product [Chrysodeixis includens]	531	0	2550	91.3	95.7
TRINITY_DN13021_c0_g2	CAB3229244.1	unnamed protein product [Arctia plantaginis]	191	1.31e-110	845	86.9	89.5
TRINITY_DN13022_c0_g1	CAB3224976.1	unnamed protein product [Arctia plantaginis]	419	1.58e-87	730	43.2	53.2
TRINITY_DN12984_c1_g3	CAH2207771.1	jg3037 [Pararge aegeria aegeria]	69	8.4e-23	235	63.8	72.5
TRINITY_DN12984_c1_g2	CAH2247294.1	jg15466 [Pararge aegeria aegeria]	57	5.09e-22	244	75.4	86
TRINITY_DN12984_c0_g1	PZC76544.1	hypothetical protein B5X24_HaOG204443 [Helicoverpa armigera]	66	1.1e-11	170	56.1	63.6
TRINITY_DN12979_c0_g1	QTJ30796.1	sugar transporter 13 [Helicoverpa armigera]	461	9.71e-186	1381	60.7	78.7
TRINITY_DN12945_c0_g1	KAI5640472.1	hypothetical protein NE865_07223 [Phthorimaea operculella]	45	3.44e-13	162	66.7	84.4
TRINITY_DN12977_c0_g5	CAB3259075.1	unnamed protein product [Arctia plantaginis]	39	6.14e-18	224	97.4	100
TRINITY_DN12977_c0_g1	CAB3259075.1	unnamed protein product [Arctia plantaginis]	707	0	3181	91.4	95.3
TRINITY_DN12950_c0_g2	CAB3234222.1	unnamed protein product [Arctia plantaginis]	459	4.33e-216	1583	73.2	78.6
TRINITY_DN12981_c0_g2	XP_026747041.1	uncharacterized protein LOC113508293 isoform X2 [Trichoplusia ni]	119	2.07e-31	308	46.2	68.1
TRINITY_DN12937_c1_g1	CAB3244119.1	unnamed protein product [Arctia plantaginis]	548	1.88e-288	2103	73.7	83
TRINITY_DN13001_c1_g1	CAB4070304.1	PRDM16 [Lepeophtheirus salmonis]	45	6.17e-06	115	51.1	66.7
TRINITY_DN13001_c2_g1	CAF4234834.1	unnamed protein product, partial [Rotaria magnacalcarata]	28	6.41e-06	108	60.7	71.4
TRINITY_DN12955_c0_g1	XP_047134207.1	tigger transposable element-derived protein 1 isoform X2 [Hydra vulgaris]	156	2.64e-98	775	94.9	96.8
TRINITY_DN12955_c0_g2	XP_047134207.1	tigger transposable element-derived protein 1 isoform X2 [Hydra vulgaris]	216	2.86e-94	774	74.5	80.1
TRINITY_DN12998_c0_g1	XP_004922732.1	mitochondrial import inner membrane translocase subunit Tim22 [Bombyx mori]	191	2.23e-109	819	86.9	91.1
TRINITY_DN12998_c0_g2	ADZ95915.1	reverse transcriptase, partial [Lymantria dispar]	59	1.24e-13	179	61	71.2
TRINITY_DN13017_c1_g1	XP_034837743.1	uncharacterized protein LOC117993975, partial [Maniola hyperantus]	88	1.57e-06	128	38.6	47.7
TRINITY_DN13017_c0_g1	CAB3248735.1	unnamed protein product [Arctia plantaginis]	743	0	2376	85.1	90.2
TRINITY_DN13000_c0_g1	PZC82458.1	hypothetical protein B5X24_HaOG210499 [Helicoverpa armigera]	630	9.23e-262	1936	67.1	79.2
TRINITY_DN12956_c0_g1	CAB3507270.1	unnamed protein product [Spodoptera littoralis]	521	2.71e-289	2092	83.7	88.5
TRINITY_DN13015_c0_g1	RVE49824.1	hypothetical protein evm_005554 [Chilo suppressalis]	38	3.39e-11	156	73.7	81.6
TRINITY_DN12990_c0_g1	PZC81828.1	hypothetical protein B5X24_HaOG211841 [Helicoverpa armigera]	30	8.2e-08	127	70	83.3
TRINITY_DN12990_c0_g2	AGY14566.1	putative odorant receptor, partial [Sesamia inferens]	70	7.2e-36	333	85.7	94.3
TRINITY_DN12963_c0_g1	CAB3232440.1	unnamed protein product [Arctia plantaginis]	337	2.7e-181	1325	75.4	86.6
TRINITY_DN12991_c1_g1	CAH0602475.1	unnamed protein product [Chrysodeixis includens]	145	2.43e-09	160	29.7	51
TRINITY_DN12991_c0_g1	CAH0602475.1	unnamed protein product [Chrysodeixis includens]	298	7.63e-30	339	30.5	54.7
TRINITY_DN12991_c0_g3	CAH0602475.1	unnamed protein product [Chrysodeixis includens]	247	2.99e-23	265	30.8	53.4
TRINITY_DN12940_c0_g1	CAB3225479.1	unnamed protein product [Arctia plantaginis]	1025	0	4172	80.5	87.3
TRINITY_DN12975_c1_g2	XP_026734851.1	uncharacterized protein LOC113498882 [Trichoplusia ni]	476	2.85e-264	1919	78.2	87.2
TRINITY_DN12975_c0_g1	BAM73877.1	cytochrome P450, partial [Bombyx mori]	45	4.19e-14	177	73.3	80
TRINITY_DN12960_c0_g1	XP_030025781.1	uncharacterized protein LOC115444227 [Manduca sexta]	751	0	3667	94.4	96.1
TRINITY_DN12965_c0_g1	CAF4830575.1	unnamed protein product [Pieris macdunnoughi]	47	7.72e-12	163	59.6	78.7
TRINITY_DN12965_c0_g2	GBP58421.1	hypothetical protein EVAR_39110_1 [Eumeta japonica]	122	1.4e-28	275	47.5	60.7
TRINITY_DN12939_c0_g2	CAB3239809.1	unnamed protein product [Arctia plantaginis]	575	4.72e-223	1687	94.1	97.2
TRINITY_DN12935_c0_g1	XP_026744227.1	transcriptional adapter 3-B [Trichoplusia ni]	463	1.18e-290	2089	90.3	95.7
TRINITY_DN12943_c0_g3	GFV09294.1	transposable element Tc3 transposase [Trichonephila clavipes]	52	8.23e-06	123	50	65.4
TRINITY_DN12961_c0_g1	CAH0691881.1	unnamed protein product [Spodoptera exigua]	126	3.83e-73	569	86.5	94.4
TRINITY_DN13032_c0_g1	XP_021181299.2	60S ribosomal protein L23a [Helicoverpa armigera]	297	1.48e-102	811	86.2	87.9
TRINITY_DN13030_c0_g1	GBP28592.1	hypothetical protein EVAR_85791_1 [Eumeta japonica]	56	2.22e-16	196	71.4	75
TRINITY_DN12989_c0_g2	XP_014206210.1	40S ribosomal protein S26 [Copidosoma floridanum]	114	1.75e-47	404	66.7	81.6
TRINITY_DN13024_c0_g1	XP_046962837.1	uncharacterized protein LOC124532157 [Vanessa cardui]	66	7.06e-16	198	63.6	78.8
TRINITY_DN13002_c0_g2	PZC79580.1	hypothetical protein B5X24_HaOG216245 [Helicoverpa armigera]	98	8.54e-18	212	42.9	59.2
TRINITY_DN12995_c0_g1	CAH0598385.1	unnamed protein product [Chrysodeixis includens]	406	7.67e-208	1509	71.7	85.7
TRINITY_DN64108_c0_g1	CAB3246028.1	unnamed protein product [Arctia plantaginis]	157	8.4e-47	404	56.7	74.5
TRINITY_DN64070_c0_g1	XP_011503681.1	PREDICTED: ubiquitin-like modifier-activating enzyme 1 [Ceratosolen solmsi marchali]	133	8.22e-64	552	73.7	88.7
TRINITY_DN64162_c0_g1	KAG5309996.1	DHE3 protein, partial [Acromyrmex insinuator]	78	6.3e-45	382	97.4	100
TRINITY_DN64094_c0_g1	XP_003700051.1	PREDICTED: translationally-controlled tumor protein homolog [Megachile rotundata]	172	1.65e-101	765	86.6	94.8
TRINITY_DN64114_c0_g1	NP_001128399.1	epoxide hydrolase 1 precursor [Nasonia vitripennis]	165	4.2e-80	643	72.1	89.1
TRINITY_DN64065_c0_g1	CAB3246059.1	unnamed protein product [Arctia plantaginis]	196	1.11e-126	937	92.3	97.4
TRINITY_DN64134_c0_g1	XP_001600502.1	probable peroxisomal membrane protein PEX13 [Nasonia vitripennis]	94	1.28e-51	438	86.2	97.9
TRINITY_DN64132_c0_g1	PZC76668.1	hypothetical protein B5X24_HaOG204351 [Helicoverpa armigera]	251	3.04e-54	462	36.3	59
TRINITY_DN64130_c0_g1	XP_034934490.1	60S ribosomal protein L18a [Chelonus insularis]	172	5.05e-113	834	95.3	97.1
TRINITY_DN1406_c0_g1	PZC71303.1	hypothetical protein B5X24_HaOG213666 [Helicoverpa armigera]	112	3.26e-28	277	53.6	69.6
TRINITY_DN1420_c0_g1	XP_021182408.2	guanine nucleotide-releasing factor 2 isoform X3 [Helicoverpa armigera]	1025	0	3797	78.1	86.2
TRINITY_DN1403_c0_g1	CAB3254682.1	unnamed protein product [Arctia plantaginis]	479	2.34e-266	1937	78.1	86.6
TRINITY_DN1470_c0_g1	XP_047026642.1	uridine-cytidine kinase-like 1 isoform X2 [Helicoverpa zea]	549	0	2727	97.1	98.2
TRINITY_DN1451_c0_g1	CAH2245272.1	jg5104 [Pararge aegeria aegeria]	43	2.32e-06	126	53.5	74.4
TRINITY_DN1451_c0_g2	GFV58344.1	hypothetical protein TNCV_1806171 [Trichonephila clavipes]	37	4.26e-10	142	73	81.1
TRINITY_DN1451_c3_g1	XP_030041414.1	uncharacterized protein LOC115456466 [Manduca sexta]	193	1.05e-120	910	90.7	96.9
TRINITY_DN1451_c2_g1	CAB3246064.1	unnamed protein product [Arctia plantaginis]	571	0	2790	94.2	97.5
TRINITY_DN1451_c6_g1	CAG4968657.1	unnamed protein product [Parnassius apollo]	42	9.58e-14	176	78.6	88.1
TRINITY_DN1404_c0_g1	XP_021181228.2	inositol-trisphosphate 3-kinase homolog isoform X1 [Helicoverpa armigera]	449	2.96e-267	1940	84.2	89.8
TRINITY_DN1404_c0_g2	AID66700.1	3-ketoacyl-CoA thiolase, partial [Agrotis segetum]	45	4.31e-06	123	64.4	73.3
TRINITY_DN1438_c1_g1	CAB3223016.1	unnamed protein product [Arctia plantaginis]	2513	0	6737	61	72.1
TRINITY_DN1481_c1_g1	XP_004934347.2	uncharacterized protein LOC101738556 [Bombyx mori]	113	5.66e-53	432	70.8	85
TRINITY_DN1481_c0_g1	XP_004934347.2	uncharacterized protein LOC101738556 [Bombyx mori]	113	3.19e-56	454	75.2	88.5
TRINITY_DN1478_c0_g1	KAF9412810.1	hypothetical protein HW555_008813 [Spodoptera exigua]	149	1.07e-65	572	76.5	81.9
TRINITY_DN1461_c2_g1	CAH2107707.1	unnamed protein product [Euphydryas editha]	1019	0	2690	52.5	70.5
TRINITY_DN1472_c0_g1	XP_021187111.1	septin-2 [Helicoverpa armigera]	421	4.79e-275	2006	95	97.9
TRINITY_DN1472_c9_g1	CAB3239422.1	unnamed protein product [Arctia plantaginis]	59	4.63e-09	138	50.8	66.1
TRINITY_DN1472_c6_g2	GBO98763.1	PiggyBac transposable element-derived protein 1 [Eumeta japonica]	87	2.89e-29	277	63.2	74.7
TRINITY_DN1457_c1_g1	XP_026725775.1	uncharacterized protein LOC113492498 [Trichoplusia ni]	139	7.12e-10	177	35.3	55.4
TRINITY_DN1457_c0_g1	XP_030021226.2	uncharacterized protein LOC115440872 [Manduca sexta]	362	6.24e-200	1509	90.9	93.6
TRINITY_DN1465_c1_g1	CAB3248859.1	unnamed protein product [Arctia plantaginis]	449	2.5e-279	2083	87.5	92.2
TRINITY_DN1465_c0_g2	BAM18532.1	unknown unsecreted protein [Papilio xuthus]	43	1.44e-06	123	60.5	79.1
TRINITY_DN1480_c0_g1	CAB3251174.1	unnamed protein product [Arctia plantaginis]	402	2.41e-201	1522	79.6	86.1
TRINITY_DN1426_c2_g1	KAF9406079.1	hypothetical protein HW555_013423 [Spodoptera exigua]	166	3.48e-105	831	96.4	98.8
TRINITY_DN1413_c0_g1	CAB3229387.1	unnamed protein product [Arctia plantaginis]	814	0	3916	95.1	98
TRINITY_DN1474_c1_g1	CAB3229148.1	unnamed protein product [Arctia plantaginis]	253	2.75e-111	875	71.5	85.8
TRINITY_DN1474_c2_g1	CAB3255818.1	unnamed protein product [Arctia plantaginis]	93	5.63e-29	279	63.4	76.3
TRINITY_DN1474_c0_g1	CAB3255818.1	unnamed protein product [Arctia plantaginis]	254	1.49e-102	782	65.7	75.2
TRINITY_DN1437_c0_g1	XP_022823533.1	uncharacterized protein LOC111354342 isoform X1 [Spodoptera litura]	945	0	3125	68.9	80.5
TRINITY_DN1437_c0_g2	UTK61406.1	ABCC4 [Hyphantria cunea]	1407	0	6043	86.9	91.5
TRINITY_DN1437_c1_g2	CAH2108047.1	unnamed protein product [Euphydryas editha]	76	2.45e-30	318	77.6	85.5
TRINITY_DN1475_c0_g1	CAB3227929.1	unnamed protein product [Arctia plantaginis]	540	2.67e-44	457	34.3	49.3
TRINITY_DN1475_c1_g2	XP_030025983.1	erlin-2 isoform X2 [Manduca sexta]	323	7.72e-211	1530	96	98.5
TRINITY_DN1475_c1_g1	XP_026745727.1	dnaJ homolog subfamily B member 12 isoform X2 [Trichoplusia ni]	353	8.6e-222	1605	87.8	93.5
TRINITY_DN1493_c0_g2	CAB3242421.1	unnamed protein product [Arctia plantaginis]	323	9.58e-195	1431	79.3	88.2
TRINITY_DN1439_c1_g1	CAH2098273.1	unnamed protein product [Euphydryas editha]	44	2.6e-12	172	75	81.8
TRINITY_DN1439_c2_g1	CAH2227141.1	jg26262 [Pararge aegeria aegeria]	48	1.55e-11	158	58.3	77.1
TRINITY_DN1439_c0_g3	CAB3220221.1	unnamed protein product [Arctia plantaginis]	367	3.71e-242	1768	89.9	96.2
TRINITY_DN1495_c0_g1	CAG5024577.1	unnamed protein product [Parnassius apollo]	76	1.23e-34	315	77.6	86.8
TRINITY_DN1469_c1_g2	CAH2086368.1	unnamed protein product [Euphydryas editha]	109	2.27e-26	280	52.3	62.4
TRINITY_DN1469_c1_g1	PZC77920.1	hypothetical protein B5X24_HaOG202801 [Helicoverpa armigera]	44	3.45e-17	187	77.3	86.4
TRINITY_DN1469_c2_g1	AAO72078.1	reverse transcriptase/integrase [Lymantria dispar]	35	5.12e-13	162	82.9	85.7
TRINITY_DN1469_c0_g1	AAO72078.1	reverse transcriptase/integrase [Lymantria dispar]	57	1.87e-29	282	86	94.7
TRINITY_DN1401_c0_g2	KAG6450295.1	hypothetical protein O3G_MSEX006541 [Manduca sexta]	109	4.63e-65	565	99.1	100
TRINITY_DN1463_c0_g1	XP_026740783.1	glucose dehydrogenase [FAD, quinone] [Trichoplusia ni]	658	0	3124	87.2	95
TRINITY_DN1453_c0_g1	XP_049691963.1	potassium channel subfamily T member 2 isoform X10 [Helicoverpa armigera]	987	0	2606	59.5	61.2
TRINITY_DN1446_c0_g1	XP_022828190.1	uncharacterized protein LOC111357644 isoform X2 [Spodoptera litura]	696	0	2605	79.6	86.4
TRINITY_DN1446_c0_g3	CAB3246140.1	unnamed protein product [Arctia plantaginis]	213	5.39e-84	702	64.3	78.4
TRINITY_DN1456_c0_g1	CAB3221150.1	unnamed protein product [Arctia plantaginis]	497	1.96e-223	1654	60.8	80.1
TRINITY_DN1423_c1_g1	CAB3257226.1	unnamed protein product [Arctia plantaginis]	908	0	3049	71.9	78.4
TRINITY_DN1423_c0_g1	CAB3240835.1	unnamed protein product [Arctia plantaginis]	502	0	2503	89.8	94.8
TRINITY_DN1432_c0_g1	XP_047023192.1	mucin-2-like isoform X3 [Helicoverpa zea]	1681	0	4000	62.3	71.8
TRINITY_DN1488_c0_g1	XP_026726764.1	larval/pupal rigid cuticle protein 66-like [Trichoplusia ni]	109	7.62e-50	426	88.1	91.7
TRINITY_DN1445_c0_g2	CAB3256994.1	unnamed protein product [Arctia plantaginis]	578	1.49e-200	1505	52.8	72.1
TRINITY_DN1445_c13_g1	XP_047991886.1	uncharacterized protein LOC125230658 [Leguminivora glycinivorella]	53	1.21e-14	180	66	73.6
TRINITY_DN1445_c1_g1	XP_049697458.1	uncharacterized protein LOC126054779 [Helicoverpa armigera]	41	3.16e-09	150	68.3	82.9
TRINITY_DN1445_c14_g1	XP_037298535.1	5'-nucleotidase domain-containing protein 3 isoform X2 [Manduca sexta]	68	2.38e-33	350	95.6	98.5
TRINITY_DN1434_c0_g1	KAG7296326.1	hypothetical protein JYU34_021464 [Plutella xylostella]	1240	0	3340	51.6	69.2
TRINITY_DN1434_c4_g1	CAH2214523.1	jg25764 [Pararge aegeria aegeria]	49	4.7e-14	184	67.3	77.6
TRINITY_DN1434_c1_g1	XP_049699010.1	two pore calcium channel protein 1 isoform X4 [Helicoverpa armigera]	185	2.58e-102	887	94.6	98.4
TRINITY_DN1434_c2_g1	KAI5643711.1	hypothetical protein NE865_04302 [Phthorimaea operculella]	113	2.6e-35	352	66.4	78.8
TRINITY_DN1450_c0_g1	RVE42970.1	hypothetical protein evm_012374 [Chilo suppressalis]	276	5.28e-169	1262	89.1	95.7
TRINITY_DN1447_c0_g1	CAH0697317.1	unnamed protein product [Spodoptera exigua]	407	2.1e-233	1736	81.3	90.9
TRINITY_DN1447_c0_g2	CAB3219933.1	unnamed protein product [Arctia plantaginis]	680	0	2712	76.9	86.9
TRINITY_DN1448_c0_g1	XP_026729168.1	prominin-like protein [Trichoplusia ni]	981	0	2457	52.5	68
TRINITY_DN1433_c1_g1	XP_047041410.1	probable palmitoyltransferase ZDHHC24 [Helicoverpa zea]	278	1.99e-132	1028	64.7	82.7
TRINITY_DN1497_c0_g1	PZC80044.1	hypothetical protein B5X24_HaOG215513 [Helicoverpa armigera]	55	3.36e-11	161	49.1	65.5
TRINITY_DN1410_c3_g1	CAF4859297.1	unnamed protein product [Pieris macdunnoughi]	51	1.34e-22	254	88.2	90.2
TRINITY_DN1410_c1_g1	XP_026744976.1	coiled-coil domain-containing protein 149 isoform X1 [Trichoplusia ni]	463	4.89e-211	1619	75.8	86.6
TRINITY_DN1479_c0_g1	XP_049695672.1	BTB/POZ domain-containing protein 7 isoform X2 [Helicoverpa armigera]	301	2.24e-61	581	57.1	62.1
TRINITY_DN1411_c0_g1	RVE39890.1	hypothetical protein evm_015460, partial [Chilo suppressalis]	512	3.87e-201	1599	59.4	75.8
TRINITY_DN1489_c1_g1	CAB3230817.1	unnamed protein product [Arctia plantaginis]	909	0	3255	70.1	85.1
TRINITY_DN1489_c0_g2	CAB3248994.1	unnamed protein product [Arctia plantaginis]	1254	0	5701	88.7	95.1
TRINITY_DN1460_c0_g1	CAB3227380.1	unnamed protein product [Arctia plantaginis]	593	0	2826	89.7	95.4
TRINITY_DN1460_c1_g1	CAB3237704.1	unnamed protein product [Arctia plantaginis]	205	2.53e-123	996	95.1	97.6
TRINITY_DN1460_c2_g1	XP_026727530.1	NF-X1-type zinc finger protein NFXL1 [Trichoplusia ni]	820	0	3851	82.6	90.6
TRINITY_DN1441_c0_g5	PZC85470.1	hypothetical protein B5X24_HaOG216578 [Helicoverpa armigera]	39	5.71e-09	135	71.8	84.6
TRINITY_DN1441_c0_g1	CAB3239158.1	unnamed protein product [Arctia plantaginis]	232	7.59e-26	307	38.8	55.2
TRINITY_DN1441_c0_g2	CAH0702735.1	unnamed protein product [Spodoptera exigua]	95	2.74e-33	332	73.7	82.1
TRINITY_DN1429_c0_g1	XP_047035654.1	uncharacterized protein LOC124641568 isoform X28 [Helicoverpa zea]	9300	0	35351	83.4	89.8
TRINITY_DN1429_c0_g2	CAH2210973.1	jg21714, partial [Pararge aegeria aegeria]	39	4.71e-09	149	69.2	74.4
TRINITY_DN1452_c0_g1	CAB3246057.1	unnamed protein product [Arctia plantaginis]	134	1.8e-81	686	92.5	96.3
TRINITY_DN1449_c0_g1	KAH9640977.1	hypothetical protein HF086_015073 [Spodoptera exigua]	371	1.88e-212	1642	82.7	91.6
TRINITY_DN1485_c0_g1	CAB3252571.1	unnamed protein product [Arctia plantaginis]	615	4.74e-204	1647	65.5	69.4
TRINITY_DN1468_c0_g1	CAB3258111.1	unnamed protein product [Arctia plantaginis]	335	8.31e-116	928	52.8	72.8
TRINITY_DN1422_c0_g1	PZC80029.1	hypothetical protein B5X24_HaOG215498 [Helicoverpa armigera]	775	0	3725	91.5	96.3
TRINITY_DN1467_c0_g2	KAI5634736.1	hypothetical protein NE865_12540 [Phthorimaea operculella]	96	9.88e-29	298	64.6	74
TRINITY_DN1467_c4_g1	XP_037873665.1	uncharacterized protein LOC119629974 [Bombyx mori]	606	2.59e-127	1083	46.9	57.8
TRINITY_DN1467_c2_g1	XP_021184151.2	adenosine 3'-phospho 5'-phosphosulfate transporter 2 isoform X2 [Helicoverpa armigera]	376	5.14e-204	1500	80.3	89.4
TRINITY_DN1476_c0_g1	XP_013169842.1	PREDICTED: protein unc-13 homolog B isoform X6 [Papilio xuthus]	2403	0	9073	82.6	86.3
TRINITY_DN1486_c1_g1	KAF9416830.1	hypothetical protein HW555_005960 [Spodoptera exigua]	208	1.43e-140	1036	90.4	95.7
TRINITY_DN1421_c0_g1	CAB3233312.1	unnamed protein product [Arctia plantaginis]	119	1.82e-60	534	82.4	92.4
TRINITY_DN1424_c0_g1	CAH0703090.1	unnamed protein product [Spodoptera exigua]	1263	0	4411	77.3	81.2
TRINITY_DN1490_c1_g2	CAB3238776.1	unnamed protein product [Arctia plantaginis]	141	3.16e-63	513	67.4	76.6
TRINITY_DN1490_c0_g1	CAB3238776.1	unnamed protein product [Arctia plantaginis]	122	1.35e-71	554	79.5	86.9
TRINITY_DN1490_c0_g2	CAB3238776.1	unnamed protein product [Arctia plantaginis]	141	8.17e-80	620	75.2	88.7
TRINITY_DN1454_c0_g1	RVE40239.1	hypothetical protein evm_015111 [Chilo suppressalis]	661	0	2801	86.5	87.3
TRINITY_DN1435_c0_g1	CAG5025256.1	unnamed protein product [Parnassius apollo]	44	2.48e-17	226	95.5	100
TRINITY_DN1435_c0_g2	KAG6451435.1	hypothetical protein O3G_MSEX007150 [Manduca sexta]	53	5.53e-24	260	94.3	98.1
TRINITY_DN1459_c0_g1	CAB3251431.1	unnamed protein product [Arctia plantaginis]	332	7.99e-157	1218	78	84.3
TRINITY_DN1418_c0_g1	XP_035434661.1	CUB and sushi domain-containing protein 3-like isoform X1 [Spodoptera frugiperda]	844	0	3745	83.6	90.3
TRINITY_DN1477_c0_g1	CAB3219898.1	unnamed protein product [Arctia plantaginis]	458	7.23e-278	2023	84.7	92.8
TRINITY_DN1477_c0_g2	CAB3256867.1	unnamed protein product [Arctia plantaginis]	239	2e-108	830	68.2	84.5
TRINITY_DN1427_c0_g1	CAB3221319.1	unnamed protein product [Arctia plantaginis]	124	4.48e-36	351	56.5	77.4
TRINITY_DN1427_c0_g2	KPI99136.1	hypothetical protein RR46_02353 [Papilio xuthus]	38	1.15e-08	140	68.4	73.7
TRINITY_DN1427_c0_g3	CAB3236381.1	unnamed protein product [Arctia plantaginis]	61	4.41e-11	145	54.1	60.7
TRINITY_DN1427_c7_g1	CAH2226746.1	jg2692 [Pararge aegeria aegeria]	60	1.16e-25	239	66.7	80
TRINITY_DN1427_c8_g1	PZC85255.1	hypothetical protein B5X24_HaOG202440 [Helicoverpa armigera]	40	1.3e-10	150	70	80
TRINITY_DN1464_c1_g3	XP_045535437.1	LOW QUALITY PROTEIN: uncharacterized protein LOC123721259 [Papilio machaon]	69	7.66e-21	255	71	81.2
TRINITY_DN1487_c0_g1	QEG78964.1	stromal interacting molecule 1 [Helicoverpa armigera]	500	0	2354	92.4	96.2
TRINITY_DN1471_c0_g1	CAB3248999.1	unnamed protein product [Arctia plantaginis]	1974	0	7110	69.6	81.6
TRINITY_DN1471_c0_g2	XP_047035577.1	myotubularin-related protein 2 [Helicoverpa zea]	626	0	3186	96	98.7
TRINITY_DN1415_c0_g1	CAB3517701.1	unnamed protein product [Spodoptera littoralis]	1051	0	4229	84	88.8
TRINITY_DN1415_c0_g2	XP_047041080.1	proton-coupled amino acid transporter-like protein CG1139 [Helicoverpa zea]	372	1.83e-201	1541	81.2	89.8
TRINITY_DN1442_c0_g1	CAH0585691.1	unnamed protein product [Chrysodeixis includens]	1212	0	4142	76.3	85
TRINITY_DN1431_c0_g1	CAB3259252.1	unnamed protein product [Arctia plantaginis]	310	1.87e-199	1491	82.9	91.3
TRINITY_DN1443_c6_g1	XP_037874845.1	craniofacial development protein 2-like [Bombyx mori]	148	4.04e-20	243	43.9	56.8
TRINITY_DN1443_c1_g3	GFT70860.1	hypothetical protein TNCV_4163441 [Trichonephila clavipes]	29	1.68e-06	120	72.4	82.8
TRINITY_DN1443_c1_g2	CAB3222274.1	unnamed protein product [Arctia plantaginis]	495	0	2382	89.7	94.1
TRINITY_DN1443_c1_g1	CAB3225432.1	unnamed protein product [Arctia plantaginis]	365	2.95e-155	1269	83	84.9
TRINITY_DN1483_c1_g1	GBP28335.1	hypothetical protein EVAR_11797_1 [Eumeta japonica]	35	1.05e-06	122	60	80
TRINITY_DN1483_c0_g1	XP_047023377.1	glutamine-dependent NAD(+) synthetase [Helicoverpa zea]	733	0	3644	92.8	97.5
TRINITY_DN1444_c0_g1	BAD86652.1	reverse transcriptase, partial [Bombyx mori]	82	2.45e-33	325	69.5	84.1
TRINITY_DN1444_c0_g2	BAD86652.1	reverse transcriptase, partial [Bombyx mori]	137	8.22e-28	301	52.6	64.2
TRINITY_DN1444_c3_g1	BAM73877.1	cytochrome P450, partial [Bombyx mori]	60	4.69e-25	240	71.7	83.3
TRINITY_DN1484_c0_g1	CAB3245666.1	unnamed protein product [Arctia plantaginis]	541	2.74e-299	2190	73.2	86.9
TRINITY_DN1414_c0_g1	CAB3227568.1	unnamed protein product [Arctia plantaginis]	359	6.74e-107	901	63.5	69.6
TRINITY_DN1419_c1_g1	XP_026740133.1	cuticle protein 7-like [Trichoplusia ni]	60	4.06e-36	317	91.7	98.3
TRINITY_DN1419_c0_g2	CAB3514593.1	unnamed protein product [Spodoptera littoralis]	147	6.52e-66	524	70.1	81
TRINITY_DN1409_c0_g3	XP_049692111.1	zinc transporter 2 isoform X1 [Helicoverpa armigera]	496	4.63e-269	2002	92.9	96.4
TRINITY_DN1412_c0_g1	CAH0589297.1	unnamed protein product [Chrysodeixis includens]	196	1.18e-79	651	76.5	80.1
TRINITY_DN1412_c1_g1	CAB3509197.1	unnamed protein product [Spodoptera littoralis]	1050	0	4809	92.6	96
TRINITY_DN1412_c5_g2	KAG6461226.1	hypothetical protein O3G_MSEX012494 [Manduca sexta]	77	6.32e-19	226	55.8	70.1
TRINITY_DN1425_c0_g1	PZC73461.1	hypothetical protein B5X24_HaOG209514 [Helicoverpa armigera]	365	8.5e-107	907	48.5	69.6
TRINITY_DN1428_c0_g1	CAB3249391.1	unnamed protein product [Arctia plantaginis]	410	2.45e-259	1901	95.1	96.6
TRINITY_DN1498_c0_g1	XP_021200627.2	non-homologous end-joining factor 1 [Helicoverpa armigera]	198	2.56e-73	613	59.1	77.8
TRINITY_DN1499_c0_g1	CAH2083514.1	unnamed protein product [Euphydryas editha]	35	1.33e-06	134	62.9	80
TRINITY_DN1499_c0_g2	CAB3221579.1	unnamed protein product [Arctia plantaginis]	1160	0	4478	81.1	88.4
TRINITY_DN1494_c1_g1	AAO72078.1	reverse transcriptase/integrase [Lymantria dispar]	29	2.77e-09	149	89.7	93.1
TRINITY_DN1494_c2_g1	CAB3238280.1	unnamed protein product [Arctia plantaginis]	132	3.92e-68	546	73.5	87.9
TRINITY_DN1494_c0_g1	XP_047022994.1	membrane-associated progesterone receptor component 2-like [Helicoverpa zea]	196	1.13e-107	836	86.2	90.8
TRINITY_DN1408_c0_g2	GFU88601.1	hemocyanin B chain [Trichonephila clavipes]	49	5.36e-06	122	57.1	67.3
TRINITY_DN1455_c0_g3	CAH0604806.1	unnamed protein product [Chrysodeixis includens]	443	1.61e-205	1514	63	79.5
TRINITY_DN1405_c0_g1	PZC72276.1	hypothetical protein B5X24_HaOG211640 [Helicoverpa armigera]	290	3.67e-155	1211	80	89.3
TRINITY_DN1405_c0_g2	CAH0628607.1	unnamed protein product [Chrysodeixis includens]	282	5.77e-147	1137	77.3	87.9
TRINITY_DN54925_c0_g2	PZC83329.1	hypothetical protein B5X24_HaOG208093 [Helicoverpa armigera]	107	2.71e-28	273	66.4	69.2
TRINITY_DN54959_c0_g1	XP_049703027.1	probable RNA-directed DNA polymerase from transposon X-element isoform X2 [Helicoverpa armigera]	189	5.61e-32	320	36.5	57.1
TRINITY_DN54937_c1_g2	CAB3247849.1	unnamed protein product [Arctia plantaginis]	47	5.72e-06	122	53.2	63.8
TRINITY_DN54978_c0_g1	RVE50542.1	hypothetical protein evm_004769 [Chilo suppressalis]	33	5e-09	144	84.8	87.9
TRINITY_DN54985_c0_g2	GFV26771.1	hypothetical protein TNCV_5000551 [Trichonephila clavipes]	34	8.65e-06	115	64.7	79.4
TRINITY_DN54977_c1_g2	CAG9576407.1	unnamed protein product [Danaus chrysippus]	67	1.47e-24	241	79.1	85.1
TRINITY_DN54977_c1_g1	KMQ90251.1	piggybac transposable element-derived protein 4-like protein [Lasius niger]	164	5.7e-43	396	54.9	68.9
TRINITY_DN54982_c0_g1	EFN72423.1	120.7 kDa protein in NOF-FB transposable element, partial [Camponotus floridanus]	73	1.44e-13	165	45.2	63
TRINITY_DN55015_c0_g1	XP_017078593.2	uncharacterized protein LOC108112807 [Drosophila eugracilis]	88	3.86e-35	321	78.4	86.4
TRINITY_DN54970_c0_g1	XP_045540617.1	uncharacterized protein LOC106708519 [Papilio machaon]	136	2.74e-74	631	85.3	92.6
TRINITY_DN54990_c0_g1	CAB3244777.1	unnamed protein product [Arctia plantaginis]	543	5.78e-302	2171	82.7	85.8
TRINITY_DN54990_c0_g2	PZC84022.1	hypothetical protein B5X24_HaOG206368 [Helicoverpa armigera]	69	1.44e-28	324	82.6	89.9
TRINITY_DN28472_c0_g1	CAH2268812.1	jg8987 [Pararge aegeria aegeria]	82	1.17e-09	147	47.6	61
TRINITY_DN28423_c0_g1	XP_026744628.1	sine oculis-binding protein homolog [Trichoplusia ni]	431	7.27e-205	1548	78.7	87
TRINITY_DN28463_c0_g2	CAH2106185.1	unnamed protein product [Euphydryas editha]	139	3.55e-70	578	79.1	94.2
TRINITY_DN28455_c0_g2	XP_026744474.1	NCK-interacting protein with SH3 domain isoform X2 [Trichoplusia ni]	82	5.46e-06	131	47.6	54.9
TRINITY_DN28469_c0_g2	QMX41387.1	desaturase DES5 [Dioryctria abietella]	328	1.25e-167	1236	68.9	80.8
TRINITY_DN28393_c0_g2	CAH0728684.1	unnamed protein product, partial [Brenthis ino]	64	3.56e-09	137	45.3	65.6
TRINITY_DN28424_c2_g1	CAH2103828.1	unnamed protein product [Euphydryas editha]	86	6.82e-23	244	55.8	65.1
TRINITY_DN28424_c0_g1	CAH2097769.1	unnamed protein product [Euphydryas editha]	73	1.59e-13	173	53.4	61.6
TRINITY_DN28407_c0_g1	XP_045448271.1	uncharacterized protein LOC123656652 [Melitaea cinxia]	108	1.94e-43	374	64.8	80.6
TRINITY_DN28414_c0_g1	XP_013198379.1	PREDICTED: homeobox protein vnd-like, partial [Amyelois transitella]	68	2.52e-26	262	77.9	80.9
TRINITY_DN28414_c0_g2	XP_026730572.1	homeobox protein XENK-2 isoform X1 [Trichoplusia ni]	329	2.65e-207	1493	89.1	92.1
TRINITY_DN28404_c0_g1	CAB3224754.1	unnamed protein product [Arctia plantaginis]	59	1.11e-10	157	55.9	72.9
TRINITY_DN28470_c0_g1	CAB3246704.1	unnamed protein product [Arctia plantaginis]	53	3.23e-10	147	62.3	64.2
TRINITY_DN28466_c0_g1	AAC72919.1	reverse transcriptase, partial [Lymantria dispar]	68	1.08e-22	239	72.1	85.3
TRINITY_DN28447_c0_g1	XP_028171705.1	uncharacterized protein LOC114361005, partial [Ostrinia furnacalis]	71	1.1e-15	205	60.6	77.5
TRINITY_DN28406_c0_g1	XP_023955090.1	N66 matrix protein-like [Bicyclus anynana]	95	1.46e-11	165	46.3	60
TRINITY_DN28448_c1_g1	KAE9534362.1	hypothetical protein AGLY_008452 [Aphis glycines]	33	3.07e-06	121	75.8	78.8
TRINITY_DN28448_c0_g2	XP_026684331.1	AP-2 complex subunit mu-like [Diaphorina citri]	23	7.79e-07	121	100	100
TRINITY_DN9042_c0_g1	XP_045488877.1	THAP domain-containing protein 2-like [Pieris rapae]	53	5.96e-06	128	56.6	62.3
TRINITY_DN9091_c0_g1	XP_045525811.1	zinc finger protein 708-like isoform X3 [Pieris brassicae]	64	4.17e-06	137	50	64.1
TRINITY_DN9091_c0_g3	XP_045525811.1	zinc finger protein 708-like isoform X3 [Pieris brassicae]	76	1.55e-07	133	44.7	57.9
TRINITY_DN9017_c0_g1	AAQ57129.1	endonuclease and reverse transcriptase-like protein [Bombyx mori]	329	8.95e-09	164	28.6	41
TRINITY_DN9022_c0_g1	CAB3240350.1	unnamed protein product [Arctia plantaginis]	404	7.49e-181	1404	73.5	83.2
TRINITY_DN9022_c0_g2	CAH2098534.1	unnamed protein product [Euphydryas editha]	35	3.62e-13	171	77.1	85.7
TRINITY_DN9074_c0_g1	XP_045446328.1	uncharacterized protein LOC123654473 [Melitaea cinxia]	740	9.68e-171	1367	43.5	60.3
TRINITY_DN9030_c0_g1	CAB3255877.1	unnamed protein product [Arctia plantaginis]	508	1.6400000000001E-312	2263	88.6	92.3
TRINITY_DN9044_c0_g1	CAG5000417.1	unnamed protein product [Parnassius apollo]	309	1.14e-141	1140	72.2	82.5
TRINITY_DN9019_c0_g1	KAF9422820.1	hypothetical protein HW555_001604 [Spodoptera exigua]	248	1.38e-79	658	51.2	71.8
TRINITY_DN9019_c0_g2	KAF9422820.1	hypothetical protein HW555_001604 [Spodoptera exigua]	259	2.01e-92	728	53.7	69.9
TRINITY_DN9096_c0_g1	XP_022825353.1	A disintegrin and metalloproteinase with thrombospondin motifs 3-like isoform X1 [Spodoptera litura]	1056	0	4606	78.8	87.3
TRINITY_DN9013_c0_g1	CAB3250863.1	unnamed protein product [Arctia plantaginis]	369	9.76e-144	1121	58.8	74
TRINITY_DN9013_c0_g2	QHB15325.1	ionotropic receptor 75d, partial [Peridroma saucia]	458	1.06e-180	1364	58.7	75.8
TRINITY_DN9068_c0_g1	KAG8109874.1	hypothetical protein SFRUCORN_017489 [Spodoptera frugiperda]	43	5.84e-08	136	65.1	72.1
TRINITY_DN9059_c1_g1	VEN40881.1	unnamed protein product, partial [Callosobruchus maculatus]	71	7.7e-08	145	47.9	64.8
TRINITY_DN9046_c1_g2	CAB3232143.1	unnamed protein product [Arctia plantaginis]	249	1.13e-142	1059	75.5	90
TRINITY_DN9046_c1_g1	GBO99644.1	hypothetical protein EVAR_69125_1 [Eumeta japonica]	47	3.33e-12	166	78.7	80.9
TRINITY_DN9046_c0_g1	CAB3240218.1	unnamed protein product [Arctia plantaginis]	516	2.570000000001E-312	2244	80.6	89.9
TRINITY_DN9052_c0_g1	CAB3254382.1	unnamed protein product [Arctia plantaginis]	184	1.08e-50	442	42.4	63.6
TRINITY_DN9052_c0_g3	CAD0196597.1	unnamed protein product [Chrysodeixis includens]	44	5.65e-08	135	59.1	81.8
TRINITY_DN9094_c0_g1	XP_047022728.1	MFS-type transporter clz9-like [Helicoverpa zea]	540	2.51e-183	1412	55.7	68.3
TRINITY_DN9053_c0_g1	XP_008557915.1	PREDICTED: tigger transposable element-derived protein 4-like [Microplitis demolitor]	197	1.41e-75	631	68.5	74.6
TRINITY_DN9031_c0_g1	CAD0200733.1	unnamed protein product [Chrysodeixis includens]	224	1.15e-142	1114	97.3	98.2
TRINITY_DN9020_c0_g1	XP_047038111.1	adenosylhomocysteinase-like 1 isoform X1 [Helicoverpa zea]	553	0	2598	92.6	94
TRINITY_DN9043_c1_g1	AAA29191.1	transposase, partial [Hyalophora cecropia]	71	2.48e-39	335	91.5	93
TRINITY_DN9043_c0_g1	KAG7312682.1	hypothetical protein JYU34_001043 [Plutella xylostella]	160	3.98e-82	639	79.4	86.9
TRINITY_DN9043_c0_g2	KAG7309179.1	hypothetical protein JYU34_005103 [Plutella xylostella]	93	4.09e-48	399	79.6	88.2
TRINITY_DN9043_c0_g3	KAG7295362.1	hypothetical protein JYU34_022404 [Plutella xylostella]	88	4.25e-41	364	79.5	86.4
TRINITY_DN9098_c0_g1	GFU61215.1	hypothetical protein TNCV_1071601 [Trichonephila clavipes]	38	4.14e-06	117	65.8	73.7
TRINITY_DN9098_c0_g2	PZC74873.1	hypothetical protein B5X24_HaOG207070 [Helicoverpa armigera]	167	4.61e-96	784	92.2	97.6
TRINITY_DN9040_c0_g1	PZC84283.1	hypothetical protein B5X24_HaOG205478 [Helicoverpa armigera]	584	2.07e-292	2184	69.7	85.8
TRINITY_DN9040_c0_g2	PZC77295.1	hypothetical protein B5X24_HaOG203529 [Helicoverpa armigera]	1159	0	4913	84.6	91.5
TRINITY_DN9054_c0_g1	CAB3224501.1	unnamed protein product [Arctia plantaginis]	38	3.45e-07	142	73.7	84.2
TRINITY_DN9029_c0_g1	XP_047023067.1	cytochrome P450 4d2-like [Helicoverpa zea]	290	2.34e-113	907	62.8	76.9
TRINITY_DN9024_c0_g1	CAB3223199.1	unnamed protein product [Arctia plantaginis]	384	3.58e-242	1823	96.9	97.9
TRINITY_DN9093_c0_g1	XP_028177460.1	uncharacterized protein LOC114365162 [Ostrinia furnacalis]	138	3.67e-21	242	42.8	52.9
TRINITY_DN9078_c0_g1	XP_003141401.1	60S ribosomal protein L30 [Loa loa]	100	1.65e-43	371	72	86
TRINITY_DN9048_c0_g1	VDK61845.1	unnamed protein product [Cylicostephanus goldi]	124	2.97e-34	312	56.5	63.7
TRINITY_DN9086_c0_g1	CAB3252197.1	unnamed protein product [Arctia plantaginis]	76	2.66e-22	243	53.9	80.3
TRINITY_DN9035_c0_g2	GFW23791.1	uncharacterized protein TNCV_1493751 [Trichonephila clavipes]	76	1.14e-28	287	80.3	89.5
TRINITY_DN9083_c0_g1	KAG5321152.1	MOS1T transposase, partial [Pseudoatta argentina]	125	3.5e-48	401	66.4	75.2
TRINITY_DN9088_c0_g1	XP_045453897.1	uncharacterized protein LOC123663253 [Melitaea cinxia]	48	3.78e-07	139	58.3	77.1
TRINITY_DN9088_c0_g2	XP_045455269.1	uncharacterized protein LOC123664948 [Melitaea cinxia]	98	1.12e-21	229	45.9	72.4
TRINITY_DN9097_c0_g1	AAC72920.1	putative gag-related protein [Lymantria dispar]	74	8.26e-26	272	77	82.4
TRINITY_DN9087_c0_g1	XP_026737027.1	uncharacterized protein LOC113500435 isoform X2 [Trichoplusia ni]	490	1.47e-54	526	35.7	47.6
TRINITY_DN9087_c0_g2	XP_026737026.1	uncharacterized protein LOC113500435 isoform X1 [Trichoplusia ni]	221	1.99e-35	355	43.4	63.8
TRINITY_DN9073_c0_g1	CAH0763739.1	unnamed protein product [Diatraea saccharalis]	518	0	2493	92.1	95.4
TRINITY_DN9069_c0_g1	XP_045453171.1	uncharacterized protein CG45078 [Melitaea cinxia]	118	1.45e-62	550	89	91.5
TRINITY_DN9082_c0_g1	XP_026728389.1	glutathione synthetase-like isoform X1 [Trichoplusia ni]	491	0	2292	87.8	95.5
TRINITY_DN9072_c0_g1	XP_026734901.1	acetyl-CoA carboxylase isoform X4 [Trichoplusia ni]	2377	0	11228	91.9	95.9
TRINITY_DN9056_c1_g1	BAM73877.1	cytochrome P450, partial [Bombyx mori]	54	4.84e-10	155	57.4	72.2
TRINITY_DN9056_c0_g1	BAM73877.1	cytochrome P450, partial [Bombyx mori]	74	2.47e-35	310	75.7	83.8
TRINITY_DN9028_c0_g1	XP_047030268.1	O-acyltransferase like protein-like [Helicoverpa zea]	729	2.37e-304	2234	59.1	72.3
TRINITY_DN9060_c0_g1	CAH2084689.1	unnamed protein product [Euphydryas editha]	69	4.07e-16	202	59.4	68.1
TRINITY_DN9066_c0_g1	XP_045455973.1	uncharacterized protein LOC123665757 [Melitaea cinxia]	238	4.25e-47	416	44.1	55.9
TRINITY_DN9066_c0_g2	RVE40329.1	hypothetical protein evm_015021 [Chilo suppressalis]	61	2.22e-25	262	78.7	88.5
TRINITY_DN9016_c0_g1	XP_022832919.1	lipopolysaccharide-induced tumor necrosis factor-alpha factor homolog [Spodoptera litura]	133	1.17e-47	437	89.5	90.2
TRINITY_DN9041_c0_g1	GBP35544.1	hypothetical protein EVAR_17405_1 [Eumeta japonica]	29	3.7e-07	128	86.2	89.7
TRINITY_DN9090_c0_g1	CAB3244807.1	unnamed protein product [Arctia plantaginis]	246	9.23e-17	206	59.3	67.5
TRINITY_DN9015_c0_g1	KOB78737.1	Guanine nucleotide exchange factor GEF64C [Operophtera brumata]	97	4.12e-21	235	50.5	67
TRINITY_DN9107_c0_g1	XP_022824718.1	vesicle-trafficking protein SEC22b [Spodoptera litura]	217	5.61e-139	1052	97.7	97.7
TRINITY_DN9025_c1_g2	XP_047039259.1	transmembrane emp24 domain-containing protein 5-like [Helicoverpa zea]	225	5.59e-124	939	81.3	92.9
TRINITY_DN9032_c0_g1	RVE52335.1	hypothetical protein evm_002973 [Chilo suppressalis]	86	3.1e-06	133	40.7	51.2
TRINITY_DN9032_c2_g1	XP_035438945.1	uncharacterized protein LOC118268519 isoform X3 [Spodoptera frugiperda]	108	1.29e-34	336	68.5	82.4
TRINITY_DN9111_c0_g1	XP_030025481.1	early growth response protein 3 isoform X3 [Manduca sexta]	403	2.13e-189	1482	85.4	86.8
TRINITY_DN9100_c0_g1	CAB3252358.1	unnamed protein product [Arctia plantaginis]	77	1.67e-11	164	53.2	66.2
TRINITY_DN9099_c0_g1	AAQ57129.1	endonuclease and reverse transcriptase-like protein [Bombyx mori]	93	2.8e-32	332	64.5	77.4
TRINITY_DN9045_c0_g1	CAH2104520.1	unnamed protein product [Euphydryas editha]	341	1.29e-69	605	41.6	58.1
TRINITY_DN9045_c0_g2	KAF9824108.1	hypothetical protein SFRURICE_002229 [Spodoptera frugiperda]	171	7.86e-54	481	49.1	73.7
TRINITY_DN9058_c0_g1	RVE40220.1	hypothetical protein evm_015130 [Chilo suppressalis]	39	8.7e-11	153	84.6	92.3
TRINITY_DN9092_c0_g1	XP_021190564.2	SAYSvFN domain-containing protein 1 [Helicoverpa armigera]	182	6.2e-80	634	69.8	86.3
TRINITY_DN9014_c0_g1	PZC75095.1	hypothetical protein B5X24_HaOG206758 [Helicoverpa armigera]	2559	0	11114	86.5	90.7
TRINITY_DN9036_c0_g1	CAB3223506.1	unnamed protein product [Arctia plantaginis]	547	0	2537	95.2	98.2
TRINITY_DN19265_c0_g1	CAH2229997.1	jg20209 [Pararge aegeria aegeria]	29	1.89e-07	122	69	82.8
TRINITY_DN19252_c0_g1	XP_026734413.1	uncharacterized protein LOC113498562 [Trichoplusia ni]	404	6.91e-174	1313	62.4	79.5
TRINITY_DN19209_c0_g1	CAB3250814.1	unnamed protein product [Arctia plantaginis]	126	4.88e-70	563	84.9	92.1
TRINITY_DN19270_c1_g1	CAG9573801.1	unnamed protein product [Danaus chrysippus]	63	4.04e-13	177	58.7	61.9
TRINITY_DN19245_c0_g1	AAC72921.1	putative endonuclease/reverse transcriptase [Lymantria dispar]	185	1.17e-07	151	31.9	43.8
TRINITY_DN19243_c0_g1	KAF9806272.1	hypothetical protein SFRURICE_010300, partial [Spodoptera frugiperda]	58	6.89e-28	273	91.4	98.3
TRINITY_DN19243_c0_g2	KAF9806272.1	hypothetical protein SFRURICE_010300, partial [Spodoptera frugiperda]	87	6.99e-48	390	90.8	94.3
TRINITY_DN19196_c0_g1	CAH2097769.1	unnamed protein product [Euphydryas editha]	110	2.26e-07	127	36.4	47.3
TRINITY_DN19202_c0_g1	XP_021185956.2	clavesin-1 isoform X2 [Helicoverpa armigera]	28	6.48e-10	146	92.9	100
TRINITY_DN19242_c1_g1	CAB3240410.1	unnamed protein product [Arctia plantaginis]	586	0	2235	76.6	86.7
TRINITY_DN19212_c0_g1	CAB3258117.1	unnamed protein product [Arctia plantaginis]	330	8.41e-152	1136	62.7	80.6
TRINITY_DN19260_c0_g1	KAG7304054.1	hypothetical protein JYU34_010980 [Plutella xylostella]	125	9.3e-17	204	41.6	52
TRINITY_DN19255_c0_g1	CAH0692094.1	unnamed protein product [Spodoptera exigua]	889	3.87e-299	2234	58.7	72.4
TRINITY_DN19194_c0_g1	XP_022836606.1	LOW QUALITY PROTEIN: uncharacterized protein LOC111363975, partial [Spodoptera litura]	210	1.13e-73	631	70.5	81
TRINITY_DN19216_c0_g4	XP_047999763.1	uncharacterized protein LOC125236888 [Leguminivora glycinivorella]	82	2.19e-19	217	56.1	70.7
TRINITY_DN19216_c0_g5	CAG5046086.1	unnamed protein product [Parnassius apollo]	107	3.48e-41	361	65.4	79.4
TRINITY_DN19216_c0_g1	CAG9137937.1	unnamed protein product [Plutella xylostella]	203	9.5e-75	617	56.2	78.3
TRINITY_DN19216_c0_g2	XP_013194257.1	PREDICTED: uncharacterized protein LOC106137866 [Amyelois transitella]	110	5.19e-29	292	63.6	73.6
TRINITY_DN19216_c0_g3	XP_013193004.1	PREDICTED: uncharacterized protein LOC106136887 [Amyelois transitella]	268	3.25e-121	976	67.9	85.8
TRINITY_DN19204_c0_g1	CAG4990246.1	unnamed protein product [Parnassius apollo]	129	5.57e-49	414	69	80.6
TRINITY_DN19204_c0_g2	CAH2091584.1	unnamed protein product [Euphydryas editha]	117	1.66e-59	492	79.5	91.5
TRINITY_DN19231_c0_g1	CAG5057891.1	unnamed protein product [Parnassius apollo]	91	2.69e-23	256	57.1	70.3
TRINITY_DN19231_c0_g2	AAQ57129.1	endonuclease and reverse transcriptase-like protein [Bombyx mori]	59	3.61e-12	174	62.7	72.9
TRINITY_DN19187_c1_g1	XP_049866613.1	mitochondrial translation release factor in rescue [Pectinophora gossypiella]	186	1.57e-49	433	53.2	59.1
TRINITY_DN19230_c0_g1	CAB3249017.1	unnamed protein product [Arctia plantaginis]	143	1.27e-61	514	69.9	79.7
TRINITY_DN19248_c0_g1	CAH2103828.1	unnamed protein product [Euphydryas editha]	109	6.48e-27	287	50.5	67
TRINITY_DN19248_c0_g3	CAH2097769.1	unnamed protein product [Euphydryas editha]	75	4.68e-06	125	42.7	57.3
TRINITY_DN19246_c0_g1	CAB3230415.1	unnamed protein product [Arctia plantaginis]	93	2.1e-28	287	59.1	72
TRINITY_DN19221_c0_g1	KAH9634638.1	hypothetical protein HF086_000610, partial [Spodoptera exigua]	485	1.33e-191	1490	67	76.5
TRINITY_DN19221_c0_g3	CAB3226440.1	unnamed protein product [Arctia plantaginis]	196	3.18e-43	415	52	66.8
TRINITY_DN19258_c0_g1	CAB3233336.1	unnamed protein product [Arctia plantaginis]	180	1.87e-37	366	55	59.4
TRINITY_DN19226_c0_g1	ACO15730.1	Cathepsin L1 precursor [Caligus clemensi]	137	3.04e-55	463	62	76.6
TRINITY_DN19226_c0_g2	ACO15730.1	Cathepsin L1 precursor [Caligus clemensi]	124	1.55e-55	471	66.9	81.5
TRINITY_DN19271_c1_g3	XP_049705646.1	LINE-1 retrotransposable element ORF2 protein [Helicoverpa armigera]	97	3.76e-15	190	45.4	59.8
TRINITY_DN19271_c1_g1	CAH2268502.1	jg22149 [Pararge aegeria aegeria]	49	3.43e-11	157	69.4	77.6
TRINITY_DN19263_c0_g2	XP_018357104.1	PREDICTED: uncharacterized protein LOC108757189 [Trachymyrmex septentrionalis]	351	4.07e-94	784	47.9	66.7
TRINITY_DN19188_c0_g1	CAH2103972.1	unnamed protein product [Euphydryas editha]	372	1.46e-180	1323	65.6	80.9
TRINITY_DN19188_c0_g2	CAH2090098.1	unnamed protein product [Euphydryas editha]	232	9.6e-88	710	61.2	78.4
TRINITY_DN19188_c0_g3	CAH2101737.1	unnamed protein product [Euphydryas editha]	78	3.94e-10	150	47.4	64.1
TRINITY_DN19208_c0_g1	XP_047028792.1	uncharacterized protein LOC124636674, partial [Helicoverpa zea]	28	4.52e-09	146	92.9	96.4
TRINITY_DN19189_c0_g2	XP_030023333.1	tryptophan 2,3-dioxygenase [Manduca sexta]	401	5.67e-263	1898	92	96.3
TRINITY_DN19217_c0_g2	XP_047041425.1	tudor domain-containing protein 7 isoform X2 [Helicoverpa zea]	657	0	2993	88.4	94.8
TRINITY_DN19251_c0_g4	KAF4531344.1	hypothetical protein B566_EDAN019440 [Ephemera danica]	75	7.51e-34	300	74.7	84
TRINITY_DN19251_c0_g1	KAF4513756.1	hypothetical protein B566_EDAN011676 [Ephemera danica]	70	1.4e-33	306	82.9	85.7
TRINITY_DN19251_c0_g2	VDO54167.1	unnamed protein product [Brugia timori]	145	7.65e-41	353	57.9	64.8
TRINITY_DN19251_c0_g3	KAF4530955.1	hypothetical protein B566_EDAN018988 [Ephemera danica]	53	5.15e-21	221	73.6	83
TRINITY_DN19183_c1_g1	CAH2234448.1	jg6125 [Pararge aegeria aegeria]	57	2.45e-08	134	52.6	70.2
TRINITY_DN19200_c0_g1	GBP92641.1	hypothetical protein EVAR_48447_1 [Eumeta japonica]	48	1.58e-07	135	60.4	70.8
TRINITY_DN45865_c0_g1	XP_021187129.2	uncharacterized protein LOC110373947 [Helicoverpa armigera]	130	9.87e-75	582	83.8	91.5
TRINITY_DN45902_c0_g1	CAG4931332.1	unnamed protein product [Parnassius apollo]	166	1.71e-52	477	67.5	72.9
TRINITY_DN45862_c3_g1	PZC82922.1	hypothetical protein B5X24_HaOG209365 [Helicoverpa armigera]	30	4.62e-07	118	73.3	83.3
TRINITY_DN45882_c0_g2	CAH1640018.1	unnamed protein product [Spodoptera littoralis]	208	1.48e-68	563	59.6	70.2
TRINITY_DN45866_c0_g1	KPJ13286.1	hypothetical protein RR48_06784, partial [Papilio machaon]	65	1.27e-19	209	63.1	83.1
TRINITY_DN45858_c0_g1	CAG9565547.1	unnamed protein product [Danaus chrysippus]	84	1.24e-26	259	64.3	75
TRINITY_DN45926_c0_g2	EZA53105.1	Ubiquitin-conjugating enzyme E2-17 kDa [Ooceraea biroi]	84	1.13e-55	441	100	100
TRINITY_DN45912_c0_g1	XP_026732674.1	uncharacterized protein LOC113497348 [Trichoplusia ni]	244	1.82e-93	745	61.5	73.8
TRINITY_DN45930_c0_g1	CAD6211835.1	GSCOCG00003856001-RA-CDS [Cotesia congregata]	130	7.42e-40	369	61.5	75.4
TRINITY_DN45945_c0_g1	XP_047026076.1	trypsin-1-like [Helicoverpa zea]	354	1.52e-161	1193	63.6	76.3
TRINITY_DN45896_c0_g1	XP_016844809.1	leucine-rich repeat-containing protein 4B isoform X2 [Nasonia vitripennis]	147	2.4e-36	346	52.4	61.2
TRINITY_DN63164_c0_g1	CAB0029737.1	unnamed protein product [Trichogramma brassicae]	73	2.1e-37	345	94.5	98.6
TRINITY_DN63178_c0_g1	XP_026330153.1	protein tramtrack, beta isoform isoform X41 [Hyposmocoma kahamanoa]	89	2.45e-29	284	65.2	75.3
TRINITY_DN63176_c0_g1	KAG5338464.1	KC1A kinase, partial [Acromyrmex heyeri]	102	9.22e-68	540	98	100
TRINITY_DN63224_c0_g1	CAB3265776.1	40S ribosomal protein S9 [Phallusia mammillata]	134	1.92e-79	611	91.8	96.3
TRINITY_DN63166_c0_g1	PZC81077.1	hypothetical protein B5X24_HaOG213417 [Helicoverpa armigera]	76	1.56e-10	142	42.1	63.2
TRINITY_DN63182_c0_g1	VVC94579.1	unnamed protein product, partial [Leptidea sinapis]	53	7.45e-15	175	56.6	77.4
TRINITY_DN63165_c0_g1	CAH0585566.1	unnamed protein product [Chrysodeixis includens]	86	3.2e-29	288	68.6	83.7
TRINITY_DN63168_c0_g1	NP_001153325.1	phenylalanyl-tRNA synthetase, beta subunit [Nasonia vitripennis]	80	2.72e-44	396	96.3	98.8
TRINITY_DN63213_c0_g1	XP_014226136.1	uncharacterized protein LOC106651944 [Trichogramma pretiosum]	58	2.12e-23	228	72.4	84.5
TRINITY_DN63187_c0_g1	XP_046840058.1	zinc carboxypeptidase-like [Xenia sp. Carnegie-2017]	71	2.03e-25	258	56.3	80.3
TRINITY_DN19370_c0_g1	CAH0604845.1	unnamed protein product [Chrysodeixis includens]	397	3.97e-272	1960	87.9	94.5
TRINITY_DN19376_c1_g1	XP_026732343.1	mitogen-activated protein kinase kinase kinase 15 isoform X5 [Trichoplusia ni]	28	2.84e-06	133	96.4	100
TRINITY_DN19356_c0_g1	XP_034832915.1	histone-lysine N-methyltransferase SETMAR-like [Maniola hyperantus]	50	1.48e-16	205	82	82
TRINITY_DN19327_c0_g1	XP_021191217.2	E3 ubiquitin-protein ligase RNF126 isoform X3 [Helicoverpa armigera]	369	1.44e-133	1047	68.3	73.7
TRINITY_DN19304_c0_g2	AWT22259.1	chemosensory protein 10 [Mythimna separata]	121	8.03e-66	537	81.8	91.7
TRINITY_DN19334_c0_g1	CAB3240880.1	unnamed protein product [Arctia plantaginis]	64	1.5e-16	212	64.1	78.1
TRINITY_DN19320_c0_g1	CAB3225847.1	unnamed protein product [Arctia plantaginis]	135	1.5e-34	325	54.1	62.2
TRINITY_DN19320_c5_g1	CAH2103828.1	unnamed protein product [Euphydryas editha]	87	1.69e-14	188	46	60.9
TRINITY_DN19320_c4_g1	AAO72078.1	reverse transcriptase/integrase [Lymantria dispar]	36	1.06e-11	158	75	80.6
TRINITY_DN19320_c4_g2	AAO72078.1	reverse transcriptase/integrase [Lymantria dispar]	56	3.38e-15	179	64.3	69.6
TRINITY_DN19312_c0_g2	PZC74405.1	hypothetical protein B5X24_HaOG207882 [Helicoverpa armigera]	80	4.37e-13	188	45	66.3
TRINITY_DN19284_c0_g1	KAG6449101.1	hypothetical protein O3G_MSEX005876 [Manduca sexta]	209	1.69e-74	644	63.2	77.5
TRINITY_DN19282_c0_g1	CAB3233553.1	unnamed protein product [Arctia plantaginis]	946	0	2861	76.2	80.8
TRINITY_DN19307_c0_g1	GBP95369.1	hypothetical protein EVAR_67612_1 [Eumeta japonica]	44	5.05e-10	149	77.3	81.8
TRINITY_DN19297_c0_g2	CAH2104519.1	unnamed protein product [Euphydryas editha]	49	4.93e-07	138	59.2	71.4
TRINITY_DN19291_c1_g1	XP_049697458.1	uncharacterized protein LOC126054779 [Helicoverpa armigera]	49	9.78e-11	159	69.4	77.6
TRINITY_DN19301_c0_g1	XP_045541104.1	LOW QUALITY PROTEIN: histone-lysine N-methyltransferase SETMAR-like, partial [Papilio machaon]	151	1.13e-25	274	47.7	60.9
TRINITY_DN19326_c0_g1	GBP91934.1	Mariner Mos1 transposase [Eumeta japonica]	155	1.9e-69	550	69	75.5
TRINITY_DN19326_c0_g2	GBO99330.1	Mariner Mos1 transposase [Eumeta japonica]	56	1.98e-22	226	80.4	83.9
TRINITY_DN19285_c0_g1	CAB3240790.1	unnamed protein product [Arctia plantaginis]	195	1.14e-65	559	58.5	79.5
TRINITY_DN19300_c0_g2	CAH2101156.1	unnamed protein product [Euphydryas editha]	84	9.7e-20	232	59.5	67.9
TRINITY_DN19306_c0_g1	KAG8120409.1	hypothetical protein SFRUCORN_015450 [Spodoptera frugiperda]	691	0	2935	87.4	94.1
TRINITY_DN19345_c0_g1	ADI61817.1	endonuclease-reverse transcriptase [Bombyx mori]	82	4.22e-17	203	58.5	73.2
TRINITY_DN19302_c0_g1	XP_035448223.1	sex-lethal homolog isoform X2 [Spodoptera frugiperda]	55	6.19e-28	276	89.1	94.5
TRINITY_DN19287_c0_g1	KOB69058.1	reverse transcriptase, partial [Operophtera brumata]	628	1.37e-219	1699	61	73.1
TRINITY_DN19314_c0_g6	GFU42752.1	HTH_48 domain-containing protein [Nephila pilipes]	53	1.64e-17	196	73.6	83
TRINITY_DN19336_c0_g1	KPJ17503.1	hypothetical protein RR48_01991 [Papilio machaon]	49	3.92e-09	145	63.3	75.5
TRINITY_DN19318_c0_g1	XP_045496215.1	protein tramtrack, beta isoform isoform X23 [Colias croceus]	110	2.86e-18	221	47.3	65.5
TRINITY_DN19318_c0_g2	XP_045763663.1	piggyBac transposable element-derived protein 4-like [Maniola jurtina]	600	0	2280	71.5	85.2
TRINITY_DN19318_c0_g3	CAG4934026.1	unnamed protein product [Parnassius apollo]	101	1.5e-36	356	68.3	76.2
TRINITY_DN19305_c0_g1	XP_049886627.1	piggyBac transposable element-derived protein 3-like [Pectinophora gossypiella]	147	2.04e-20	245	57.1	70.7
TRINITY_DN19335_c0_g1	CAG4968657.1	unnamed protein product [Parnassius apollo]	97	3.79e-33	334	67	78.4
TRINITY_DN19335_c0_g2	RVE52335.1	hypothetical protein evm_002973 [Chilo suppressalis]	92	3.31e-43	371	81.5	85.9
TRINITY_DN19341_c0_g1	XP_037297594.1	androgen-induced gene 1 protein [Manduca sexta]	227	2.46e-84	693	57.3	75.8
TRINITY_DN36729_c1_g1	KAG6461226.1	hypothetical protein O3G_MSEX012494 [Manduca sexta]	75	2.16e-20	211	56	69.3
TRINITY_DN36659_c0_g1	XP_026745239.1	alpha-1,3-mannosyl-glycoprotein 4-beta-N-acetylglucosaminyltransferase A [Trichoplusia ni]	66	5.62e-25	256	72.7	89.4
TRINITY_DN36663_c0_g1	TGZ55400.1	hypothetical protein DBV15_08572 [Temnothorax longispinosus]	46	1.29e-09	156	71.7	76.1
TRINITY_DN36754_c1_g2	BAM73877.1	cytochrome P450, partial [Bombyx mori]	55	1.28e-08	140	52.7	63.6
TRINITY_DN36750_c0_g1	KAG6457060.1	hypothetical protein O3G_MSEX010102 [Manduca sexta]	24	6.43e-07	137	100	100
TRINITY_DN36732_c0_g1	CAB3240506.1	unnamed protein product [Arctia plantaginis]	435	2.58e-199	1474	61.6	74
TRINITY_DN36680_c0_g1	XP_049871359.1	uncharacterized protein LOC126370525 isoform X1 [Pectinophora gossypiella]	86	7.4e-23	246	62.8	68.6
TRINITY_DN36682_c0_g2	XP_023944540.1	histone-lysine N-methyltransferase SETMAR-like [Bicyclus anynana]	72	7.18e-28	264	69.4	81.9
TRINITY_DN36682_c0_g3	XP_023941886.1	histone-lysine N-methyltransferase SETMAR-like, partial [Bicyclus anynana]	156	2.51e-75	592	71.2	79.5
TRINITY_DN36683_c0_g2	CAB3514243.1	unnamed protein product [Spodoptera littoralis]	220	6.5e-114	875	80.5	89.5
TRINITY_DN36683_c0_g3	KAH9645403.1	hypothetical protein HF086_000021 [Spodoptera exigua]	132	4.73e-41	372	59.8	68.2
TRINITY_DN36691_c0_g1	XP_026727273.1	V-type proton ATPase subunit d [Trichoplusia ni]	348	3.66e-249	1816	99.4	100
TRINITY_DN36748_c0_g1	PZC82922.1	hypothetical protein B5X24_HaOG209365 [Helicoverpa armigera]	50	7.05e-12	150	58	70
TRINITY_DN36699_c0_g2	CAH2218367.1	jg7122 [Pararge aegeria aegeria]	131	1.1e-08	153	38.9	49.6
TRINITY_DN8147_c0_g1	CAB3258610.1	unnamed protein product [Arctia plantaginis]	944	1.13e-185	1555	46.8	62.5
TRINITY_DN8142_c0_g1	XP_026760224.1	uncharacterized protein LOC113519363 [Galleria mellonella]	306	6.19e-140	1101	85.6	90.8
TRINITY_DN8175_c0_g4	CAB3242741.1	unnamed protein product [Arctia plantaginis]	73	1.22e-28	312	86.3	97.3
TRINITY_DN8175_c0_g5	PZC70935.1	hypothetical protein B5X24_HaOG214593, partial [Helicoverpa armigera]	185	1.52e-128	967	95.7	97.8
TRINITY_DN8175_c0_g1	CAB3233184.1	unnamed protein product [Arctia plantaginis]	438	1.94e-260	1901	88.4	92.9
TRINITY_DN8175_c0_g2	XP_022837145.1	uncharacterized protein LOC111364481 [Spodoptera litura]	276	3.21e-171	1313	87.3	91.7
TRINITY_DN8197_c0_g4	GBN66294.1	hypothetical protein AVEN_102348-1 [Araneus ventricosus]	40	1.4e-08	142	65	75
TRINITY_DN8197_c0_g1	CAD7081436.1	unnamed protein product [Hermetia illucens]	134	9.02e-20	236	46.3	59
TRINITY_DN8197_c0_g2	CAB3260936.1	unnamed protein product [Arctia plantaginis]	76	5.97e-23	241	67.1	77.6
TRINITY_DN8197_c1_g1	AAC72919.1	reverse transcriptase, partial [Lymantria dispar]	112	1.99e-41	395	68.8	80.4
TRINITY_DN8119_c0_g1	XP_039750451.1	protein tramtrack, beta isoform isoform X48 [Pararge aegeria]	98	6.42e-19	222	53.1	69.4
TRINITY_DN8119_c0_g2	XP_049870684.1	protein tramtrack, beta isoform-like isoform X3 [Pectinophora gossypiella]	101	6.04e-19	231	53.5	70.3
TRINITY_DN8196_c0_g1	CAG5006068.1	unnamed protein product [Parnassius apollo]	88	1.74e-17	206	52.3	65.9
TRINITY_DN8196_c3_g1	RVE49824.1	hypothetical protein evm_005554 [Chilo suppressalis]	44	5.62e-08	135	65.9	70.5
TRINITY_DN8196_c2_g3	CAH2235024.1	jg1294 [Pararge aegeria aegeria]	85	8.57e-12	157	44.7	54.1
TRINITY_DN8196_c1_g1	CAB3252791.1	unnamed protein product [Arctia plantaginis]	55	9.71e-13	166	45.5	65.5
TRINITY_DN8185_c3_g1	RVE52335.1	hypothetical protein evm_002973 [Chilo suppressalis]	72	2.6e-28	270	80.6	86.1
TRINITY_DN8185_c1_g1	KAF9794234.1	hypothetical protein SFRURICE_009611 [Spodoptera frugiperda]	50	8.45e-07	136	58	64
TRINITY_DN8185_c0_g1	KAG7312690.1	hypothetical protein JYU34_001058 [Plutella xylostella]	124	4.71e-21	243	41.9	61.3
TRINITY_DN8185_c0_g2	CAH2227233.1	jg23093 [Pararge aegeria aegeria]	38	6.01e-10	139	55.3	73.7
TRINITY_DN8135_c0_g1	XP_035450214.1	sideroflexin-2-like [Spodoptera frugiperda]	327	7.49e-208	1551	89.9	95.7
TRINITY_DN8189_c0_g1	XP_013165040.1	PREDICTED: uncharacterized protein LOC106115905, partial [Papilio xuthus]	98	3.39e-29	314	56.1	74.5
TRINITY_DN8179_c0_g2	XP_046976600.1	uncharacterized protein LOC124542737 [Vanessa cardui]	138	6.76e-31	319	57.2	63
TRINITY_DN8177_c0_g1	CAB3517918.1	unnamed protein product [Spodoptera littoralis]	384	9.4e-216	1563	75	86.7
TRINITY_DN8202_c0_g1	KAG7310900.1	hypothetical protein JYU34_003732 [Plutella xylostella]	46	1.76e-10	163	60.9	82.6
TRINITY_DN8193_c0_g1	AAC72919.1	reverse transcriptase, partial [Lymantria dispar]	47	2.61e-10	165	74.5	74.5
TRINITY_DN8200_c0_g3	CAB3230920.1	unnamed protein product [Arctia plantaginis]	362	5.85e-194	1414	74.3	87.3
TRINITY_DN8186_c0_g1	KAI5631677.1	hypothetical protein NE865_15611 [Phthorimaea operculella]	86	7.39e-39	347	77.9	89.5
TRINITY_DN8160_c0_g1	CAB3232782.1	unnamed protein product [Arctia plantaginis]	1098	0	3536	73.5	80.9
TRINITY_DN8155_c0_g1	KAG7295416.1	hypothetical protein JYU34_022485 [Plutella xylostella]	73	4.06e-36	325	86.3	89
TRINITY_DN8150_c2_g1	CAB3225671.1	unnamed protein product [Arctia plantaginis]	345	1.39e-156	1212	75.4	81.4
TRINITY_DN8150_c0_g1	XP_021183245.1	uncharacterized protein LOC110371365 [Helicoverpa armigera]	409	1.18e-250	1839	88.8	95.8
TRINITY_DN8150_c0_g3	PZC74816.1	hypothetical protein B5X24_HaOG207129 [Helicoverpa armigera]	467	1.96e-224	1637	69.8	81.4
TRINITY_DN8184_c0_g1	XP_048006059.1	uncharacterized protein LOC125241562 [Leguminivora glycinivorella]	132	1.23e-25	277	49.2	57.6
TRINITY_DN8122_c0_g1	CAB3222872.1	unnamed protein product [Arctia plantaginis]	123	5.34e-57	485	71.5	84.6
TRINITY_DN8122_c0_g2	AET11927.1	cytochrome P450 [Helicoverpa armigera]	79	1.48e-35	333	78.5	91.1
TRINITY_DN8122_c0_g3	AHH92935.1	cytochrome P450 CYP6AB33, partial [Lymantria dispar]	69	7.84e-38	335	84.1	94.2
TRINITY_DN8153_c0_g1	CAD0204812.1	unnamed protein product [Chrysodeixis includens]	167	1.52e-57	498	61.1	76
TRINITY_DN8171_c0_g1	CAH2086361.1	unnamed protein product [Euphydryas editha]	272	4.16e-126	946	65.4	79.4
TRINITY_DN8171_c0_g2	AAQ57129.1	endonuclease and reverse transcriptase-like protein [Bombyx mori]	82	5.94e-37	352	84.1	86.6
TRINITY_DN8167_c0_g1	CAH2227141.1	jg26262 [Pararge aegeria aegeria]	35	4.09e-06	130	60	85.7
TRINITY_DN8136_c0_g1	XP_021185597.2	zinc finger C4H2 domain-containing protein isoform X1 [Helicoverpa armigera]	237	9.07e-130	1014	90.7	93.2
TRINITY_DN8128_c0_g1	CAG4946598.1	unnamed protein product [Parnassius apollo]	43	3.55e-11	159	76.7	86
TRINITY_DN8168_c0_g1	CAD7635489.1	unnamed protein product [Medioppia subpectinata]	205	5.37e-78	620	61	70.2
TRINITY_DN8134_c0_g1	AEE63152.1	unknown [Dendroctonus ponderosae]	198	6.63e-94	718	72.7	82.3
TRINITY_DN8159_c0_g1	CAH0669088.1	unnamed protein product [Spodoptera exigua]	57	1.47e-14	189	64.9	86
TRINITY_DN8152_c0_g1	CAB3245162.1	unnamed protein product [Arctia plantaginis]	418	3.2e-232	1717	79.9	90.2
TRINITY_DN8170_c0_g1	CAB3220258.1	unnamed protein product [Arctia plantaginis]	438	2.59e-257	1851	77.2	87.7
TRINITY_DN8149_c0_g1	CAB3259657.1	unnamed protein product [Arctia plantaginis]	1846	0	8802	91.3	95.6
TRINITY_DN8174_c0_g2	CAG9565546.1	unnamed protein product [Danaus chrysippus]	109	1.52e-42	373	67.9	78.9
TRINITY_DN8138_c1_g2	XP_013169151.1	PREDICTED: ferritin subunit-like [Papilio xuthus]	51	5.69e-23	252	94.1	98
TRINITY_DN8138_c1_g1	CAB3261011.1	unnamed protein product [Arctia plantaginis]	222	9.56e-120	961	81.5	91.9
TRINITY_DN8111_c0_g1	CAB3248189.1	unnamed protein product [Arctia plantaginis]	743	0	3073	79.1	88.6
TRINITY_DN8198_c0_g1	CAB3225851.1	unnamed protein product [Arctia plantaginis]	206	1.06e-94	740	65	82
TRINITY_DN8125_c0_g2	GBP34885.1	hypothetical protein EVAR_26474_1 [Eumeta japonica]	46	3.1e-06	122	65.2	73.9
TRINITY_DN8115_c0_g1	KAI5695706.1	hypothetical protein M8J75_002280 [Diaphorina citri]	132	7.42e-47	392	54.5	69.7
TRINITY_DN8166_c0_g1	ADZ95917.1	reverse transcriptase, partial [Lymantria dispar]	151	1.05e-06	138	33.1	41.7
TRINITY_DN8132_c1_g1	KAF9407391.1	hypothetical protein HW555_012580 [Spodoptera exigua]	34	8.48e-09	135	76.5	82.4
TRINITY_DN8208_c0_g1	CAB3244276.1	unnamed protein product [Arctia plantaginis]	310	4.05e-76	650	74.2	80
TRINITY_DN8208_c0_g2	GBP20766.1	hypothetical protein EVAR_14492_1 [Eumeta japonica]	48	3.6e-06	124	62.5	75
TRINITY_DN8133_c0_g1	KAG7299388.1	hypothetical protein JYU34_016335 [Plutella xylostella]	85	9.64e-20	238	58.8	72.9
TRINITY_DN8191_c0_g1	CAF1325941.1	unnamed protein product [Adineta steineri]	71	3.1e-11	150	52.1	66.2
TRINITY_DN8188_c0_g1	AAO72078.1	reverse transcriptase/integrase [Lymantria dispar]	114	4e-34	318	56.1	66.7
TRINITY_DN8130_c0_g1	CAH0597772.1	unnamed protein product [Chrysodeixis includens]	522	0	2434	93.5	95.2
TRINITY_DN8169_c0_g3	XP_021188754.1	glutathione S-transferase 1 [Helicoverpa armigera]	216	1.3e-143	1068	93.1	97.2
TRINITY_DN8178_c0_g1	CAB3230495.1	unnamed protein product [Arctia plantaginis]	147	2.63e-78	614	75.5	87.1
TRINITY_DN8127_c0_g1	CAB3236887.1	unnamed protein product [Arctia plantaginis]	154	2.75e-50	495	69.5	80.5
TRINITY_DN8143_c0_g1	CAB3230900.1	unnamed protein product [Arctia plantaginis]	1301	0	3880	69.9	77.8
TRINITY_DN8151_c0_g1	XP_022824604.1	collagen and calcium-binding EGF domain-containing protein 1-like isoform X2 [Spodoptera litura]	439	5.22e-241	1749	80.2	90.4
TRINITY_DN8144_c0_g1	CAB3238640.1	unnamed protein product [Arctia plantaginis]	753	0	3216	80.9	89.4
TRINITY_DN8190_c0_g4	KAG7296645.1	hypothetical protein JYU34_020465 [Plutella xylostella]	120	1.05e-31	332	50.8	66.7
TRINITY_DN8190_c0_g2	AAQ57129.1	endonuclease and reverse transcriptase-like protein [Bombyx mori]	126	1.42e-31	341	57.9	65.9
TRINITY_DN8190_c0_g3	KAG7296645.1	hypothetical protein JYU34_020465 [Plutella xylostella]	775	1.32e-278	2097	52.9	72.4
TRINITY_DN8140_c0_g1	P83417.2	RecName: Full=Megourin-1 [Megoura viciae]	55	3.33e-18	201	60	74.5
TRINITY_DN8148_c0_g1	CAH2099325.1	unnamed protein product [Euphydryas editha]	671	1.92e-219	1764	57.4	68.7
TRINITY_DN8120_c0_g1	XP_047531528.1	protein tramtrack, beta isoform isoform X19 [Vanessa atalanta]	98	1.56e-24	272	55.1	70.4
TRINITY_DN8176_c1_g2	XP_026326060.1	uncharacterized protein LOC113234789 [Hyposmocoma kahamanoa]	101	1.02e-34	332	60.4	79.2
TRINITY_DN8176_c1_g1	KAG7310061.1	hypothetical protein JYU34_004594 [Plutella xylostella]	409	6.19e-125	999	49.1	66.3
TRINITY_DN8165_c0_g2	CAB3254277.1	unnamed protein product [Arctia plantaginis]	660	0	3192	92.1	94.8
TRINITY_DN8157_c0_g1	CAB3229560.1	unnamed protein product [Arctia plantaginis]	454	4.24e-253	1913	82.2	90.1
TRINITY_DN8157_c0_g2	CAB3229562.1	unnamed protein product [Arctia plantaginis]	204	4.79e-61	513	69.6	82.4
TRINITY_DN8164_c0_g1	CAH0603190.1	unnamed protein product [Chrysodeixis includens]	527	1.01e-306	2195	80.5	90.3
TRINITY_DN8146_c0_g1	P60607.1	RecName: Full=Chorion class B protein Ld34; Flags: Precursor [Lymantria dispar]	191	2.41e-98	743	91.6	94.2
TRINITY_DN8146_c0_g2	P60607.1	RecName: Full=Chorion class B protein Ld34; Flags: Precursor [Lymantria dispar]	91	4.78e-50	412	89	90.1
TRINITY_DN8146_c0_g3	P60607.1	RecName: Full=Chorion class B protein Ld34; Flags: Precursor [Lymantria dispar]	195	1.57e-72	571	76.9	81.5
TRINITY_DN8139_c0_g1	CAB3237045.1	unnamed protein product [Arctia plantaginis]	915	0	4216	82.5	91.9
TRINITY_DN63338_c0_g1	XP_001600202.1	mitochondrial import receptor subunit TOM22 homolog [Nasonia vitripennis]	67	4.96e-29	266	76.1	92.5
TRINITY_DN63293_c0_g1	CAB3244209.1	fatty acid-binding protein, liver-like [Phallusia mammillata]	125	5.02e-21	220	37.6	60.8
TRINITY_DN63298_c0_g1	OXU25723.1	hypothetical protein TSAR_015032, partial [Trichomalopsis sarcophagae]	63	2.96e-26	243	74.6	85.7
TRINITY_DN63276_c0_g1	KAH9631112.1	hypothetical protein HF086_013070 [Spodoptera exigua]	94	1.32e-17	196	50	72.3
TRINITY_DN63296_c0_g1	CAG9102415.1	unnamed protein product [Plutella xylostella]	27	1.02e-08	134	100	100
TRINITY_DN63305_c0_g1	XP_035697861.1	dnaJ homolog subfamily C member 11-like [Branchiostoma floridae]	68	2.12e-23	228	70.6	80.9
TRINITY_DN63363_c0_g1	GFS75282.1	hypothetical protein NPIL_163551 [Nephila pilipes]	22	6.15e-07	119	86.4	90.9
TRINITY_DN63353_c0_g1	XP_043284590.1	NADH dehydrogenase [ubiquinone] flavoprotein 2, mitochondrial [Venturia canescens]	57	8.41e-20	213	78.9	87.7
TRINITY_DN20284_c0_g3	XP_028037361.1	uncharacterized protein LOC114248348 [Bombyx mandarina]	124	3.16e-11	180	37.9	46.8
TRINITY_DN20214_c0_g1	XP_045534006.1	uncharacterized protein LOC123721029 [Papilio machaon]	103	1.49e-28	288	61.2	75.7
TRINITY_DN20215_c0_g1	KOC59086.1	hypothetical protein WH47_12645 [Habropoda laboriosa]	69	1.68e-13	172	49.3	68.1
TRINITY_DN20223_c0_g1	KAF9808751.1	hypothetical protein SFRURICE_016268 [Spodoptera frugiperda]	492	0	2480	87.4	93.7
TRINITY_DN20202_c0_g1	PZC82045.1	hypothetical protein B5X24_HaOG211601 [Helicoverpa armigera]	286	8.29e-181	1330	92	93.4
TRINITY_DN20202_c0_g2	CAB3228299.1	unnamed protein product [Arctia plantaginis]	64	1.13e-21	245	96.9	100
TRINITY_DN20202_c0_g3	KAF9412873.1	hypothetical protein HW555_008719 [Spodoptera exigua]	191	1.89e-108	831	85.3	88.5
TRINITY_DN20217_c1_g1	CAB3254168.1	unnamed protein product [Arctia plantaginis]	35	8.49e-10	145	91.4	94.3
TRINITY_DN20220_c0_g1	XP_022829812.1	E3 ubiquitin-protein ligase FANCL isoform X1 [Spodoptera litura]	313	2.54e-118	908	53.4	70.3
TRINITY_DN20249_c0_g1	CAH2106263.1	unnamed protein product [Euphydryas editha]	46	5.29e-07	128	58.7	71.7
TRINITY_DN20207_c0_g1	KAG7311092.1	hypothetical protein JYU34_003956 [Plutella xylostella]	125	5.47e-31	295	44.8	63.2
TRINITY_DN20274_c0_g2	CAG4980959.1	unnamed protein product [Parnassius apollo]	78	1.87e-41	354	89.7	93.6
TRINITY_DN20194_c1_g1	XP_026315152.1	uncharacterized protein LOC113226649 [Hyposmocoma kahamanoa]	68	2.85e-12	158	47.1	61.8
TRINITY_DN20194_c0_g1	CAH2086368.1	unnamed protein product [Euphydryas editha]	76	2.42e-16	187	48.7	60.5
TRINITY_DN20211_c0_g1	OXU26201.1	hypothetical protein TSAR_010084 [Trichomalopsis sarcophagae]	191	1.31e-119	926	92.7	99.5
TRINITY_DN20211_c0_g2	XP_011498180.1	PREDICTED: eukaryotic translation initiation factor 3 subunit B [Ceratosolen solmsi marchali]	213	4.14e-139	1059	90.1	94.8
TRINITY_DN20211_c0_g3	XP_011498180.1	PREDICTED: eukaryotic translation initiation factor 3 subunit B [Ceratosolen solmsi marchali]	158	1.1e-107	843	98.7	99.4
TRINITY_DN20252_c0_g1	GBP63853.1	LINE-1 retrotransposable element ORF2 protein [Eumeta japonica]	24	6.18e-08	134	100	100
TRINITY_DN20255_c0_g2	CAB3244852.1	unnamed protein product [Arctia plantaginis]	174	5.69e-84	674	69	83.3
TRINITY_DN20258_c0_g1	CAB3221609.1	unnamed protein product [Arctia plantaginis]	270	2.17e-96	748	61.5	70.4
TRINITY_DN20258_c0_g2	KAG8103581.1	hypothetical protein SFRUCORN_001715 [Spodoptera frugiperda]	90	7.23e-52	432	94.4	96.7
TRINITY_DN20229_c0_g1	CAD0198244.1	unnamed protein product [Chrysodeixis includens]	166	4.11e-47	416	51.8	68.7
TRINITY_DN20225_c0_g1	KPI91345.1	PHD finger protein 14 [Papilio xuthus]	27	1.6e-09	143	88.9	88.9
TRINITY_DN20259_c0_g1	XP_035443367.1	RIB43A-like with coiled-coils protein 2 [Spodoptera frugiperda]	145	4.97e-72	581	86.9	92.4
TRINITY_DN20259_c0_g2	CAH2270033.1	jg17886 [Pararge aegeria aegeria]	128	2.04e-70	567	92.2	96.9
TRINITY_DN20259_c0_g3	XP_045517328.1	RIB43A-like with coiled-coils protein 2 [Pieris brassicae]	127	6.88e-69	556	93.7	98.4
TRINITY_DN20196_c0_g1	KAG6449888.1	hypothetical protein O3G_MSEX006295 [Manduca sexta]	76	5.63e-38	338	71.1	86.8
TRINITY_DN20256_c0_g1	PZC78071.1	hypothetical protein B5X24_HaOG202606 [Helicoverpa armigera]	98	7.5e-37	339	63.3	80.6
TRINITY_DN20257_c0_g2	KAH9640331.1	hypothetical protein HF086_001683 [Spodoptera exigua]	36	2.82e-11	150	77.8	86.1
TRINITY_DN20195_c1_g1	GFW18387.1	solute carrier family 23 member 1 [Trichonephila clavipes]	52	5.95e-06	122	53.8	69.2
TRINITY_DN20213_c0_g1	KAH0819719.1	hypothetical protein GEV33_003070 [Tenebrio molitor]	129	5.44e-39	355	58.1	71.3
TRINITY_DN20290_c0_g1	RVE51931.1	hypothetical protein evm_003397 [Chilo suppressalis]	123	7.47e-57	486	76.4	85.4
TRINITY_DN20290_c0_g2	KPJ18899.1	Putative sodium-dependent multivitamin transporter [Papilio machaon]	197	4.2e-110	831	79.7	94.9
TRINITY_DN20281_c0_g1	XP_025163143.1	uncharacterized protein LOC105181477 isoform X3 [Harpegnathos saltator]	72	1.67e-34	314	81.9	94.4
TRINITY_DN20200_c0_g1	XP_022818061.1	uncharacterized protein LOC111350654 [Spodoptera litura]	59	6.66e-13	171	66.1	71.2
TRINITY_DN20200_c0_g2	XP_022818061.1	uncharacterized protein LOC111350654 [Spodoptera litura]	66	1.22e-06	127	42.4	59.1
TRINITY_DN20287_c0_g1	CAB3231780.1	unnamed protein product [Arctia plantaginis]	146	4.16e-53	486	65.1	80.8
TRINITY_DN20245_c0_g1	CAG9134594.1	unnamed protein product [Plutella xylostella]	50	1.05e-18	210	78	90
TRINITY_DN36816_c3_g1	CAB3237918.1	unnamed protein product [Arctia plantaginis]	134	2.65e-46	395	56.7	68.7
TRINITY_DN36809_c0_g1	KAI6658616.1	Peptidyl-prolyl cis-trans isomerase FKBP1A-like [Oopsacas minuta]	117	3.04e-39	337	58.1	70.1
TRINITY_DN36850_c0_g2	CAH2073540.1	unnamed protein product, partial [Iphiclides podalirius]	214	3.91e-151	1137	98.6	99.5
TRINITY_DN36846_c0_g1	AQP31330.1	heat shock protein cognate 70-1 [Laodelphax striatellus]	614	0	2635	85.2	92.8
TRINITY_DN36846_c0_g2	ACA53150.1	heat shock cognate 70 protein [Pteromalus puparum]	655	0	3072	98	98.9
TRINITY_DN36841_c0_g1	XP_047037930.1	nephrin-like isoform X2 [Helicoverpa zea]	968	0	4578	90.3	96.1
TRINITY_DN36773_c0_g1	XP_013189167.1	PREDICTED: peptidyl-prolyl cis-trans isomerase CYP18-2 [Amyelois transitella]	171	1.3e-118	901	94.7	98.8
TRINITY_DN36761_c1_g1	XP_028410610.1	zinc finger protein 271-like [Dendronephthya gigantea]	30	9.48e-06	118	63.3	80
TRINITY_DN36801_c0_g1	AAC72919.1	reverse transcriptase, partial [Lymantria dispar]	44	3.75e-07	129	70.5	77.3
TRINITY_DN36803_c0_g1	KAG7299107.1	hypothetical protein JYU34_017608 [Plutella xylostella]	462	4.18e-186	1424	59.7	74.2
TRINITY_DN36803_c0_g2	KAH9638585.1	hypothetical protein HF086_012324 [Spodoptera exigua]	83	1.79e-25	254	54.2	71.1
TRINITY_DN36803_c0_g3	CAG9117863.1	unnamed protein product [Plutella xylostella]	324	5.1e-91	769	48.1	67
TRINITY_DN36844_c0_g1	RVE49824.1	hypothetical protein evm_005554 [Chilo suppressalis]	48	2.1e-14	179	72.9	81.3
TRINITY_DN36822_c0_g1	CAB3228717.1	unnamed protein product [Arctia plantaginis]	394	2.9e-253	1832	92.4	97.2
TRINITY_DN36800_c0_g3	CAH2096595.1	unnamed protein product [Euphydryas editha]	117	1.03e-31	310	53.8	71.8
TRINITY_DN36837_c1_g1	XP_023935716.1	uncharacterized protein LOC112044196 [Bicyclus anynana]	81	1.68e-33	361	85.2	87.7
TRINITY_DN36764_c0_g1	AAC72920.1	putative gag-related protein [Lymantria dispar]	61	2.2e-15	193	65.6	75.4
TRINITY_DN36771_c0_g1	CAH2244007.1	jg2517 [Pararge aegeria aegeria]	82	2.34e-10	146	48.8	59.8
TRINITY_DN36788_c1_g2	XP_026317697.1	uncharacterized protein LOC113228562 [Hyposmocoma kahamanoa]	108	1.13e-53	448	70.4	88.9
TRINITY_DN36788_c1_g1	XP_026734736.1	uncharacterized protein LOC113498790 [Trichoplusia ni]	142	9.55e-71	559	76.1	84.5
TRINITY_DN36788_c0_g3	CAB3239309.1	unnamed protein product [Arctia plantaginis]	191	3.73e-89	680	79.1	83.8
TRINITY_DN36789_c0_g1	XP_049886978.1	uncharacterized protein LOC126381548 [Pectinophora gossypiella]	108	4.69e-33	349	64.8	71.3
TRINITY_DN36789_c0_g2	CAH2090546.1	unnamed protein product [Euphydryas editha]	90	3.38e-39	348	80	84.4
TRINITY_DN36848_c1_g1	PZC81057.1	hypothetical protein B5X24_HaOG213397 [Helicoverpa armigera]	86	4.54e-20	236	57	69.8
TRINITY_DN36848_c2_g1	PZC81057.1	hypothetical protein B5X24_HaOG213397 [Helicoverpa armigera]	71	4.58e-29	284	76.1	84.5
TRINITY_DN54166_c0_g1	CAH0717729.1	unnamed protein product, partial [Brenthis ino]	104	1.69e-07	131	45.2	51.9
TRINITY_DN54178_c0_g2	GFW52144.1	hypothetical protein TNCV_2820131 [Trichonephila clavipes]	58	1.19e-06	122	44.8	56.9
TRINITY_DN54139_c0_g2	GFV58344.1	hypothetical protein TNCV_1806171 [Trichonephila clavipes]	35	1.24e-09	138	65.7	80
TRINITY_DN54119_c0_g2	XP_022814997.1	cysteine and histidine-rich domain-containing protein [Spodoptera litura]	375	7.96e-219	1584	77.6	86.1
TRINITY_DN54173_c1_g1	XP_026748016.1	60S ribosomal protein L4 [Trichoplusia ni]	100	2.66e-62	513	98	99
TRINITY_DN54124_c0_g1	KAH9643126.1	hypothetical protein HF086_010578 [Spodoptera exigua]	356	3.25e-81	672	65.4	74.7
TRINITY_DN54158_c0_g1	GBP23557.1	hypothetical protein EVAR_12840_1 [Eumeta japonica]	38	3.95e-08	130	71.1	84.2
TRINITY_DN54211_c0_g1	CAF4764595.1	unnamed protein product [Pieris macdunnoughi]	118	1.07e-36	334	55.9	73.7
TRINITY_DN11066_c2_g2	RVE47377.1	hypothetical protein evm_007976 [Chilo suppressalis]	44	1.37e-12	182	81.8	84.1
TRINITY_DN11066_c1_g1	CAH2226327.1	jg24694 [Pararge aegeria aegeria]	70	4.62e-06	115	44.3	61.4
TRINITY_DN11084_c0_g1	KAF9814091.1	hypothetical protein SFRURICE_000086, partial [Spodoptera frugiperda]	1310	0	6377	89.2	94.4
TRINITY_DN11092_c0_g1	CAB3223179.1	unnamed protein product [Arctia plantaginis]	1251	0	4557	75.5	88.8
TRINITY_DN11102_c0_g1	CAB3227088.1	unnamed protein product [Arctia plantaginis]	197	4.56e-55	461	43.7	62.9
TRINITY_DN11076_c0_g1	XP_047036829.1	uncharacterized protein LOC124642449 isoform X1 [Helicoverpa zea]	111	4.49e-31	307	52.3	68.5
TRINITY_DN11076_c0_g2	XP_047036829.1	uncharacterized protein LOC124642449 isoform X1 [Helicoverpa zea]	92	2.12e-25	263	54.3	69.6
TRINITY_DN11053_c1_g1	XP_047986871.1	nephrin [Leguminivora glycinivorella]	114	4.99e-27	309	63.2	67.5
TRINITY_DN11034_c0_g1	XP_026739960.1	synaptotagmin-7 isoform X1 [Trichoplusia ni]	432	1e-278	1991	90	92.4
TRINITY_DN11088_c0_g1	CAB3238634.1	unnamed protein product [Arctia plantaginis]	64	2.33e-21	224	73.4	81.3
TRINITY_DN11118_c0_g1	XP_026728483.1	macrophage migration inhibitory factor-like isoform X2 [Trichoplusia ni]	119	1.21e-66	533	83.2	91.6
TRINITY_DN11050_c0_g1	XP_035448758.1	prestin-like isoform X1 [Spodoptera frugiperda]	571	9.84e-229	1727	61.3	76.7
TRINITY_DN11119_c0_g1	AAL49765.1	hemolin [Lymantria dispar]	67	2.51e-40	360	98.5	100
TRINITY_DN11113_c0_g1	CAB3239422.1	unnamed protein product [Arctia plantaginis]	89	8.82e-13	182	53.9	64
TRINITY_DN11065_c0_g1	CAB3237361.1	unnamed protein product [Arctia plantaginis]	545	4.62e-193	1449	66.1	74.5
TRINITY_DN11122_c0_g1	XP_022819128.1	4,5-DOPA dioxygenase extradiol-like [Spodoptera litura]	308	4.16e-190	1405	84.7	93.2
TRINITY_DN11072_c1_g1	GBP30941.1	PiggyBac transposable element-derived protein 4 [Eumeta japonica]	49	1.02e-15	189	75.5	85.7
TRINITY_DN11072_c0_g2	KAG8120705.1	hypothetical protein SFRUCORN_000901 [Spodoptera frugiperda]	45	1.99e-10	156	64.4	75.6
TRINITY_DN11058_c1_g1	CAB3241776.1	unnamed protein product [Arctia plantaginis]	68	2.15e-24	241	69.1	79.4
TRINITY_DN11058_c0_g1	CAB3241776.1	unnamed protein product [Arctia plantaginis]	106	3e-42	364	67	75.5
TRINITY_DN11058_c0_g2	CAB3237920.1	unnamed protein product [Arctia plantaginis]	181	4.09e-49	419	55.2	61.9
TRINITY_DN11071_c0_g1	CAB3257957.1	unnamed protein product [Arctia plantaginis]	550	0	2480	81.5	93.5
TRINITY_DN11044_c0_g1	CAG9138326.1	unnamed protein product [Plutella xylostella]	55	9.69e-14	173	61.8	69.1
TRINITY_DN11044_c1_g3	BAA23532.1	transposase [Bombyx mori]	74	2.88e-37	336	86.5	90.5
TRINITY_DN11044_c2_g1	KAG7309389.1	hypothetical protein JYU34_005352 [Plutella xylostella]	96	2.45e-51	420	85.4	94.8
TRINITY_DN11121_c0_g1	CAB3245759.1	unnamed protein product [Arctia plantaginis]	295	3.77e-186	1383	88.8	95.6
TRINITY_DN11025_c0_g2	XP_013201135.1	PREDICTED: uncharacterized protein LOC106143557 [Amyelois transitella]	151	1.78e-85	686	92.7	96
TRINITY_DN11064_c0_g2	GBP35544.1	hypothetical protein EVAR_17405_1 [Eumeta japonica]	26	2.79e-08	133	92.3	96.2
TRINITY_DN11087_c0_g2	CAB3225680.1	unnamed protein product [Arctia plantaginis]	474	1.11e-200	1520	67.1	76.6
TRINITY_DN11112_c0_g1	XP_013142416.1	PREDICTED: yrdC domain-containing protein, mitochondrial-like [Papilio polytes]	368	3.87e-161	1242	66	75
TRINITY_DN11078_c0_g1	XP_026726105.1	uncharacterized protein LOC113492701 [Trichoplusia ni]	262	2.32e-109	845	63	78.2
TRINITY_DN11107_c0_g1	CAB3220946.1	unnamed protein product [Arctia plantaginis]	396	2.58e-247	1804	89.6	93.4
TRINITY_DN11116_c0_g1	CAB3229116.1	unnamed protein product [Arctia plantaginis]	302	3.49e-138	1047	64.2	76.5
TRINITY_DN11099_c0_g1	GBP74293.1	hypothetical protein EVAR_42872_1 [Eumeta japonica]	64	1.41e-09	135	51.6	60.9
TRINITY_DN11117_c0_g1	CAB3239267.1	unnamed protein product [Arctia plantaginis]	129	2.79e-42	408	73.6	79.1
TRINITY_DN11043_c0_g1	KAF2882202.1	hypothetical protein ILUMI_23969 [Ignelater luminosus]	59	3.49e-06	131	54.2	61
TRINITY_DN11055_c0_g2	CAH2261471.1	jg20131 [Pararge aegeria aegeria]	73	9.34e-12	161	49.3	65.8
TRINITY_DN11048_c3_g1	GBP88165.1	hypothetical protein EVAR_99718_1 [Eumeta japonica]	37	2.88e-13	168	86.5	94.6
TRINITY_DN11048_c0_g1	GBP91315.1	hypothetical protein EVAR_68498_1 [Eumeta japonica]	58	7.07e-17	195	69	79.3
TRINITY_DN11115_c0_g1	CAH0700303.1	unnamed protein product [Spodoptera exigua]	240	1.18e-126	977	85	90.4
TRINITY_DN11091_c0_g1	RVE50653.1	hypothetical protein evm_004685 [Chilo suppressalis]	49	8.9e-09	143	57.1	69.4
TRINITY_DN11091_c0_g2	CAH2232298.1	jg21680 [Pararge aegeria aegeria]	83	4.09e-12	169	53	56.6
TRINITY_DN11091_c0_g3	XP_026726765.1	cuticle protein 18.6-like [Trichoplusia ni]	178	1.02e-60	514	62.4	71.3
TRINITY_DN11052_c0_g2	CAH2236268.1	jg7032 [Pararge aegeria aegeria]	74	6.64e-13	178	50	66.2
TRINITY_DN11052_c0_g3	CAH0690080.1	unnamed protein product [Spodoptera exigua]	246	5.23e-140	1038	82.5	91.9
TRINITY_DN11060_c0_g1	XP_045774233.1	uncharacterized protein LOC123873432 [Maniola jurtina]	49	8.05e-15	177	67.3	85.7
TRINITY_DN11120_c0_g1	XP_045505544.1	uncharacterized protein LOC123701954 [Colias croceus]	34	6.04e-07	123	82.4	85.3
TRINITY_DN11079_c0_g1	CAH0547047.1	unnamed protein product [Brassicogethes aeneus]	271	2.49e-30	335	35.1	43.9
TRINITY_DN11075_c0_g1	CAB3219981.1	unnamed protein product [Arctia plantaginis]	496	1.4e-169	1284	57.7	68.8
TRINITY_DN11070_c0_g1	CAB3228622.1	unnamed protein product [Arctia plantaginis]	391	1.85e-153	1166	59.1	72.4
TRINITY_DN11039_c0_g1	XP_046968246.1	uncharacterized protein LOC124535889 [Vanessa cardui]	62	3.96e-14	188	61.3	80.6
TRINITY_DN11032_c1_g1	CAG4968657.1	unnamed protein product [Parnassius apollo]	64	3.71e-26	254	70.3	81.3
TRINITY_DN11032_c0_g2	CAG9565546.1	unnamed protein product [Danaus chrysippus]	174	4.22e-61	500	60.9	69.5
TRINITY_DN11059_c0_g1	RVE52335.1	hypothetical protein evm_002973 [Chilo suppressalis]	65	2.04e-24	272	83.1	89.2
TRINITY_DN11103_c0_g1	CAB3507603.1	unnamed protein product [Spodoptera littoralis]	3115	0	9106	87.7	90.4
TRINITY_DN11047_c0_g1	CAB3244233.1	unnamed protein product [Arctia plantaginis]	492	9.7e-265	1901	74.4	87.4
TRINITY_DN27584_c0_g1	CAB3225847.1	unnamed protein product [Arctia plantaginis]	80	3.38e-30	285	67.5	77.5
TRINITY_DN27615_c0_g1	XP_001601920.1	proteasome subunit beta type-6 [Nasonia vitripennis]	122	6e-74	578	86.9	97.5
TRINITY_DN27615_c0_g2	XP_001601920.1	proteasome subunit beta type-6 [Nasonia vitripennis]	116	5.3e-72	566	92.2	96.6
TRINITY_DN27667_c0_g1	RVE40329.1	hypothetical protein evm_015021 [Chilo suppressalis]	104	1.22e-33	327	60.6	74
TRINITY_DN27628_c0_g1	XP_042894563.1	40S ribosomal protein S2, partial [Parasteatoda tepidariorum]	244	9.91e-173	1241	99.6	100
TRINITY_DN27634_c0_g1	XP_011502724.1	PREDICTED: myelin expression factor 2 [Ceratosolen solmsi marchali]	224	8.87e-105	820	88.8	91.1
TRINITY_DN27634_c0_g3	XP_014205091.1	myelin expression factor 2 isoform X2 [Copidosoma floridanum]	228	1.15e-119	918	84.2	91.7
TRINITY_DN27633_c0_g1	CAB3233934.1	unnamed protein product [Arctia plantaginis]	195	9.31e-83	666	77.9	82.6
TRINITY_DN27633_c0_g2	XP_022815197.1	prostacyclin receptor [Spodoptera litura]	192	1.74e-88	713	80.2	88.5
TRINITY_DN27624_c0_g1	CAH0691990.1	unnamed protein product [Spodoptera exigua]	150	3.32e-75	585	82.7	94.7
TRINITY_DN27624_c0_g2	XP_049694268.1	dynein regulatory complex protein 10 isoform X2 [Helicoverpa armigera]	104	6.26e-50	430	78.8	91.3
TRINITY_DN27658_c0_g1	CAH2097769.1	unnamed protein product [Euphydryas editha]	59	7.36e-09	154	52.5	61
TRINITY_DN27582_c1_g2	CAB3230759.1	unnamed protein product [Arctia plantaginis]	223	2.83e-117	914	92.4	97.3
TRINITY_DN27582_c0_g1	XP_047525317.1	dihydrolipoyllysine-residue acetyltransferase component of pyruvate dehydrogenase complex, mitochondrial isoform X3 [Pieris napi]	504	2.85e-230	1734	74	83.3
TRINITY_DN27596_c1_g2	AAC28136.1	mariner transposase, partial [Atteva punctella]	113	2.29e-18	208	50.4	64.6
TRINITY_DN27596_c1_g1	RVE43803.1	hypothetical protein evm_011540 [Chilo suppressalis]	53	3.78e-14	180	62.3	79.2
TRINITY_DN27596_c2_g1	GBP10461.1	Histone-lysine N-methyltransferase SETMAR [Eumeta japonica]	71	1.07e-16	185	53.5	73.2
TRINITY_DN27571_c0_g3	XP_026746762.1	gamma-aminobutyric acid receptor alpha-like isoform X2 [Trichoplusia ni]	225	1.19e-140	1063	92.4	95.1
TRINITY_DN27632_c0_g1	XP_023245226.1	uncharacterized protein LOC111642874 [Copidosoma floridanum]	163	8.69e-41	377	50.3	67.5
TRINITY_DN27632_c0_g2	XP_001604387.1	ER lumen protein-retaining receptor [Nasonia vitripennis]	100	2.99e-35	325	57	82
TRINITY_DN27651_c0_g1	CAG4934016.1	unnamed protein product [Parnassius apollo]	79	1.17e-21	222	48.1	75.9
TRINITY_DN27597_c0_g1	XP_001602536.2	UPF0454 protein C12orf49 homolog [Nasonia vitripennis]	83	1.27e-39	352	84.3	91.6
TRINITY_DN27597_c0_g2	XP_014208333.1	phytanoyl-CoA dioxygenase, peroxisomal-like [Copidosoma floridanum]	110	8.34e-59	485	74.5	90
TRINITY_DN27603_c0_g1	KOB57528.1	putative endonuclease and reverse transcriptase-like protein [Operophtera brumata]	53	2.16e-07	122	50.9	62.3
TRINITY_DN27664_c0_g4	KAI5646961.1	reverse transcriptase (RNA-dependent DNA polymerase) domain-containing protein [Phthorimaea operculella]	77	3.82e-35	309	77.9	83.1
TRINITY_DN27664_c0_g1	KAI5637654.1	hypothetical protein NE865_09637 [Phthorimaea operculella]	79	2.13e-17	219	63.3	75.9
TRINITY_DN27664_c0_g2	KAI5637654.1	hypothetical protein NE865_09637 [Phthorimaea operculella]	219	7.6e-54	453	51.1	59.4
TRINITY_DN27664_c0_g3	KAI5637969.1	reverse transcriptase (RNA-dependent DNA polymerase) domain-containing protein [Phthorimaea operculella]	89	1.49e-27	276	65.2	75.3
TRINITY_DN27591_c0_g1	CAH2094606.1	unnamed protein product [Euphydryas editha]	58	7.57e-13	170	55.2	69
TRINITY_DN27660_c2_g2	CAH2098272.1	unnamed protein product [Euphydryas editha]	84	1.53e-30	278	60.7	81
TRINITY_DN27660_c2_g1	PZC81057.1	hypothetical protein B5X24_HaOG213397 [Helicoverpa armigera]	101	8.92e-49	409	73.3	90.1
TRINITY_DN27660_c0_g1	CAH2238763.1	jg11643 [Pararge aegeria aegeria]	63	7.17e-14	186	58.7	76.2
TRINITY_DN27592_c0_g2	GBP24801.1	hypothetical protein EVAR_14134_1 [Eumeta japonica]	39	1.01e-08	137	74.4	87.2
TRINITY_DN27607_c0_g1	XP_014228029.1	putative SERF-like protein [Trichogramma pretiosum]	62	2.01e-22	221	87.1	90.3
TRINITY_DN27577_c0_g3	KAG8104963.1	hypothetical protein SFRUCORN_000500 [Spodoptera frugiperda]	244	3.94e-99	769	61.1	79.9
TRINITY_DN27622_c0_g1	XP_014230199.1	eukaryotic translation initiation factor 3 subunit M [Trichogramma pretiosum]	195	6.54e-120	911	93.3	97.9
TRINITY_DN27622_c0_g2	OXU17634.1	hypothetical protein TSAR_015876 [Trichomalopsis sarcophagae]	81	2.88e-46	403	98.8	98.8
TRINITY_DN27659_c0_g6	XP_044587702.1	uncharacterized protein LOC123267215 [Cotesia glomerata]	141	3.97e-84	705	97.2	97.9
TRINITY_DN27659_c0_g1	XP_044587702.1	uncharacterized protein LOC123267215 [Cotesia glomerata]	633	0	3164	97.2	98.3
TRINITY_DN27659_c0_g2	KOB75317.1	Uncharacterized protein OBRU01_06651 [Operophtera brumata]	194	1.29e-118	901	89.2	92.3
TRINITY_DN27659_c0_g3	XP_044587702.1	uncharacterized protein LOC123267215 [Cotesia glomerata]	78	1.95e-41	380	97.4	98.7
TRINITY_DN27659_c0_g8	CAH1102834.1	unnamed protein product [Psylliodes chrysocephala]	127	4.63e-73	566	89.8	93.7
TRINITY_DN27568_c0_g1	KRY02494.1	hypothetical protein T01_11863, partial [Trichinella spiralis]	57	5.06e-13	165	59.6	75.4
TRINITY_DN27580_c0_g1	KAG8174325.1	hypothetical protein JTE90_001002 [Oedothorax gibbosus]	67	1.19e-07	124	52.2	55.2
TRINITY_DN27593_c0_g1	KAI5631677.1	hypothetical protein NE865_15611 [Phthorimaea operculella]	52	9.69e-18	203	69.2	88.5
TRINITY_DN27619_c0_g1	XP_047998480.1	uncharacterized protein LOC125235894 [Leguminivora glycinivorella]	140	8.83e-59	490	62.9	81.4
TRINITY_DN27619_c0_g2	XP_047990243.1	uncharacterized protein LOC125229445 [Leguminivora glycinivorella]	181	1.42e-69	594	59.7	79.6
TRINITY_DN27586_c0_g1	XP_006815910.1	PREDICTED: 40S ribosomal protein S3-like, partial [Saccoglossus kowalevskii]	69	2.48e-38	324	95.7	97.1
TRINITY_DN27645_c0_g1	CAB3223900.1	unnamed protein product [Arctia plantaginis]	208	3.81e-127	962	82.7	94.7
TRINITY_DN27645_c0_g2	CAB3223900.1	unnamed protein product [Arctia plantaginis]	78	3.05e-43	394	87.2	94.9
TRINITY_DN27611_c0_g2	XP_037874654.1	uncharacterized protein LOC101740772 [Bombyx mori]	248	4.89e-57	509	41.5	63.7
TRINITY_DN27663_c0_g1	CAG4981296.1	unnamed protein product [Parnassius apollo]	39	2.62e-07	124	74.4	82.1
TRINITY_DN27639_c0_g2	XP_026746113.1	uncharacterized protein LOC113507458 [Trichoplusia ni]	144	7.13e-48	409	52.1	74.3
TRINITY_DN7216_c0_g1	CAB3225311.1	unnamed protein product [Arctia plantaginis]	97	4.65e-47	423	87.6	92.8
TRINITY_DN7264_c0_g1	XP_013198209.1	PREDICTED: flocculation protein FLO11-like, partial [Amyelois transitella]	60	4.83e-06	129	50	60
TRINITY_DN7264_c0_g2	CAB3223834.1	unnamed protein product [Arctia plantaginis]	461	1.24e-183	1389	59.2	74.4
TRINITY_DN7215_c0_g1	CAB3234844.1	unnamed protein product [Arctia plantaginis]	606	0	2235	68	83
TRINITY_DN7258_c0_g1	CAB3259964.1	unnamed protein product [Arctia plantaginis]	673	5.9199998044524E-317	2327	88.6	90.2
TRINITY_DN7258_c0_g2	CAB3254050.1	unnamed protein product [Arctia plantaginis]	181	1.74e-85	734	74.6	89
TRINITY_DN7258_c0_g3	PZC77775.1	hypothetical protein B5X24_HaOG203019 [Helicoverpa armigera]	155	6.16e-16	220	38.1	49
TRINITY_DN7227_c0_g1	CAH0583210.1	unnamed protein product [Chrysodeixis includens]	2808	0	6133	73.3	76
TRINITY_DN7289_c0_g2	KPJ16236.1	Retrovirus-related Pol polyprotein from transposon TNT 1-94 [Papilio machaon]	439	1.02e-207	1602	70.6	80.6
TRINITY_DN7289_c0_g3	CAF4761876.1	unnamed protein product [Pieris macdunnoughi]	50	1.24e-17	190	66	86
TRINITY_DN7243_c0_g1	CAB3235555.1	unnamed protein product [Arctia plantaginis]	118	1.94e-47	420	64.4	81.4
TRINITY_DN7269_c0_g1	XP_021191592.2	protein tramtrack, beta isoform isoform X6 [Helicoverpa armigera]	133	4.39e-55	511	78.9	87.2
TRINITY_DN7212_c2_g2	KAG8313897.1	hypothetical protein J6590_104689 [Homalodisca vitripennis]	42	1.17e-08	137	71.4	73.8
TRINITY_DN7255_c0_g1	KOB52131.1	Uncharacterized protein OBRU01_26470 [Operophtera brumata]	60	9.41e-37	321	88.3	96.7
TRINITY_DN7218_c0_g1	CAG4983655.1	unnamed protein product [Parnassius apollo]	96	6.53e-12	170	43.8	60.4
TRINITY_DN7218_c0_g3	GFT55089.1	hypothetical protein TNCV_2325841 [Trichonephila clavipes]	36	6.18e-07	123	63.9	80.6
TRINITY_DN7231_c0_g1	XP_046978393.1	uncharacterized protein LOC124544043 [Vanessa cardui]	30	4.79e-10	167	83.3	93.3
TRINITY_DN7242_c0_g2	XP_045445377.1	fatty acid-binding protein, adipocyte-like [Melitaea cinxia]	135	1.23e-79	634	83	95.6
TRINITY_DN7265_c0_g1	XP_026732625.1	glyoxylate reductase/hydroxypyruvate reductase-like isoform X1 [Trichoplusia ni]	354	4.09e-212	1530	84.2	92.7
TRINITY_DN7273_c0_g1	CAB3224481.1	unnamed protein product [Arctia plantaginis]	90	9.76e-35	332	73.3	85.6
TRINITY_DN7273_c0_g2	CAB3259411.1	unnamed protein product [Arctia plantaginis]	2252	0	6084	54.9	73
TRINITY_DN7253_c1_g1	AAC72919.1	reverse transcriptase, partial [Lymantria dispar]	68	9.86e-25	278	85.3	94.1
TRINITY_DN7253_c0_g1	AAC72919.1	reverse transcriptase, partial [Lymantria dispar]	82	4.9e-44	398	97.6	98.8
TRINITY_DN7248_c0_g1	XP_022835177.1	UDP-glucose 6-dehydrogenase [Spodoptera litura]	479	0	2369	96	99
TRINITY_DN7263_c0_g2	CAB3229735.1	unnamed protein product [Arctia plantaginis]	144	9.02e-92	696	90.3	95.1
TRINITY_DN7296_c1_g1	XP_022827360.1	phosphatidylinositide phosphatase SAC2 isoform X2 [Spodoptera litura]	1154	0	5125	86.8	93.7
TRINITY_DN7296_c0_g1	CAH2086361.1	unnamed protein product [Euphydryas editha]	243	2.65e-108	872	67.5	79.8
TRINITY_DN7290_c0_g1	XP_014213669.1	superoxide dismutase [Cu-Zn] isoform X2 [Copidosoma floridanum]	152	3.26e-101	757	92.1	97.4
TRINITY_DN7236_c0_g1	PZC82364.1	hypothetical protein B5X24_HaOG210667 [Helicoverpa armigera]	1793	0	7088	82.8	89.8
TRINITY_DN7282_c0_g1	CAB3246103.1	unnamed protein product [Arctia plantaginis]	1837	0	7981	85.7	92.2
TRINITY_DN7257_c0_g1	CAB3228805.1	unnamed protein product [Arctia plantaginis]	270	1.05e-160	1208	83.3	92.2
TRINITY_DN7285_c0_g1	XP_047019846.1	peroxiredoxin-5, mitochondrial-like [Helicoverpa zea]	188	1.28e-109	837	84.6	93.1
TRINITY_DN7274_c0_g1	CAB3224634.1	unnamed protein product [Arctia plantaginis]	265	2.58e-182	1331	94.7	97.7
TRINITY_DN7291_c0_g4	ADZ95892.1	reverse transcriptase, partial [Erebia theano]	78	3.24e-23	238	55.1	78.2
TRINITY_DN7291_c0_g1	XP_022819582.1	uncharacterized protein LOC111351717 [Spodoptera litura]	472	7.03e-210	1582	62.7	79.4
TRINITY_DN7291_c0_g2	XP_026737171.1	sorting nexin-4-like [Trichoplusia ni]	312	7.41e-192	1485	92.9	96.8
TRINITY_DN7291_c0_g3	XP_022819582.1	uncharacterized protein LOC111351717 [Spodoptera litura]	71	5.38e-10	166	50.7	63.4
TRINITY_DN7245_c1_g1	XP_037302951.1	uncharacterized protein LOC119193454 [Manduca sexta]	58	4.73e-15	187	58.6	67.2
TRINITY_DN7245_c0_g2	CAH2099512.1	unnamed protein product [Euphydryas editha]	44	1.54e-11	166	68.2	79.5
TRINITY_DN7284_c0_g2	CAB3234236.1	unnamed protein product [Arctia plantaginis]	731	0	3447	90.8	95.8
TRINITY_DN7277_c0_g1	XP_047036621.1	uncharacterized protein LOC124642299 [Helicoverpa zea]	1959	0	7534	81.2	87.1
TRINITY_DN7238_c0_g1	CAH2097448.1	unnamed protein product [Euphydryas editha]	53	2.76e-07	148	54.7	62.3
TRINITY_DN7222_c0_g2	CAH0602798.1	unnamed protein product [Chrysodeixis includens]	381	8.24e-264	1873	94	97.6
TRINITY_DN7239_c0_g1	CAB3221577.1	unnamed protein product [Arctia plantaginis]	380	5.15e-215	1585	78.4	87.4
TRINITY_DN7209_c0_g1	GBP32805.1	hypothetical protein EVAR_19656_1 [Eumeta japonica]	70	4.08e-06	123	42.9	52.9
TRINITY_DN7271_c0_g1	XP_023945611.1	immediate early response 3-interacting protein 1 [Bicyclus anynana]	81	1.9e-44	388	95.1	100
TRINITY_DN7267_c0_g1	XP_021181366.1	mpv17-like protein [Helicoverpa armigera]	195	1.04e-124	933	85.6	93.3
TRINITY_DN7251_c0_g2	BAM73877.1	cytochrome P450, partial [Bombyx mori]	32	1.03e-06	130	71.9	81.3
TRINITY_DN7208_c0_g1	CAB3247849.1	unnamed protein product [Arctia plantaginis]	52	4.26e-07	134	61.5	67.3
TRINITY_DN7294_c0_g1	XP_022835129.1	acetylcholinesterase-like [Spodoptera litura]	540	1.27e-199	1480	53	70.2
TRINITY_DN7259_c0_g1	CAB3255763.1	unnamed protein product [Arctia plantaginis]	626	3.85e-284	2061	69	80.7
TRINITY_DN7249_c0_g4	CAB3222932.1	unnamed protein product [Arctia plantaginis]	207	2.98e-120	917	92.8	97.6
TRINITY_DN7292_c1_g1	CAB3239422.1	unnamed protein product [Arctia plantaginis]	100	5.9e-46	385	67	78
TRINITY_DN7300_c0_g1	CAG9557742.1	unnamed protein product [Danaus chrysippus]	46	4.92e-06	139	56.5	69.6
TRINITY_DN7230_c0_g2	BAD86652.1	reverse transcriptase, partial [Bombyx mori]	176	2.95e-56	473	56.8	68.2
TRINITY_DN7283_c0_g1	QPZ44472.1	28S ribosomal protein S30, partial [Lymantria dispar]	445	0	2346	100	100
TRINITY_DN7287_c0_g1	CAB3250326.1	unnamed protein product [Arctia plantaginis]	91	3.09e-56	495	92.3	100
TRINITY_DN7270_c0_g2	CAB3250268.1	unnamed protein product [Arctia plantaginis]	357	1.69e-210	1522	78.2	90.2
TRINITY_DN7270_c0_g3	CAB3230594.1	unnamed protein product [Arctia plantaginis]	307	3.1e-111	866	59.9	74.3
TRINITY_DN7217_c0_g1	CAH0600537.1	unnamed protein product [Chrysodeixis includens]	549	1.02e-300	2261	92	95.4
TRINITY_DN7217_c0_g2	XP_021191611.2	protein tramtrack, beta isoform isoform X23 [Helicoverpa armigera]	92	2.27e-17	220	53.3	67.4
TRINITY_DN7224_c0_g1	XP_050346751.1	RNA polymerase II transcriptional coactivator [Nymphalis io]	108	5.04e-47	393	75	79.6
TRINITY_DN7233_c0_g1	KAH9633530.1	hypothetical protein HF086_013207 [Spodoptera exigua]	135	5.82e-20	232	45.9	54.1
TRINITY_DN7250_c0_g1	CAH0687757.1	unnamed protein product [Spodoptera exigua]	281	4.45e-108	872	55.9	77.2
TRINITY_DN7295_c0_g2	PZC71609.1	hypothetical protein B5X24_HaOG212887 [Helicoverpa armigera]	59	6.12e-22	227	67.8	79.7
TRINITY_DN7295_c0_g3	RVE49824.1	hypothetical protein evm_005554 [Chilo suppressalis]	78	7.55e-19	216	59	74.4
TRINITY_DN7213_c0_g1	CAB3227213.1	unnamed protein product [Arctia plantaginis]	237	2.33e-84	661	63.3	74.7
TRINITY_DN7219_c0_g1	CAB3233306.1	unnamed protein product [Arctia plantaginis]	495	2.09e-252	1827	71.1	84.6
TRINITY_DN7293_c0_g1	KAG7306984.1	hypothetical protein JYU34_007107 [Plutella xylostella]	514	5.61e-157	1261	51.2	65.2
TRINITY_DN7280_c0_g1	CAB3234528.1	unnamed protein product [Arctia plantaginis]	794	0	2761	82.4	87.9
TRINITY_DN7299_c1_g4	CAB3259574.1	unnamed protein product [Arctia plantaginis]	910	0	3462	75.9	85.3
TRINITY_DN7240_c0_g1	CAB3222955.1	unnamed protein product [Arctia plantaginis]	303	1.41e-141	1061	62.4	75.6
TRINITY_DN7240_c0_g2	CAB3257641.1	unnamed protein product [Arctia plantaginis]	110	2.29e-43	384	61.8	78.2
TRINITY_DN7261_c0_g1	CAB3233814.1	unnamed protein product [Arctia plantaginis]	68	1.89e-39	350	98.5	100
TRINITY_DN7286_c0_g1	XP_045523542.1	prestin isoform X3 [Pieris brassicae]	669	2.87e-298	2219	66.5	79.5
TRINITY_DN7278_c0_g1	CAB3220808.1	unnamed protein product [Arctia plantaginis]	519	0	2266	78.2	91.5
TRINITY_DN7244_c0_g1	XP_041968261.1	protein tramtrack, beta isoform-like isoform X7 [Aricia agestis]	166	1.1e-40	377	51.8	63.9
TRINITY_DN7303_c0_g1	CAB3231559.1	unnamed protein product [Arctia plantaginis]	335	7.06e-138	1043	65.4	78.8
TRINITY_DN7237_c0_g1	CAB3232469.1	unnamed protein product [Arctia plantaginis]	340	4.87e-202	1465	81.8	92.1
TRINITY_DN7241_c0_g1	CAB3227326.1	unnamed protein product [Arctia plantaginis]	181	3.19e-97	756	82.9	87.8
TRINITY_DN11129_c0_g1	CAG4943652.1	unnamed protein product [Parnassius apollo]	223	6e-91	741	63.7	77.1
TRINITY_DN11175_c0_g1	CAB3511974.1	unnamed protein product [Spodoptera littoralis]	67	8.22e-34	314	89.6	94
TRINITY_DN11197_c0_g1	XP_028034694.1	uncharacterized protein LOC114246398 [Bombyx mandarina]	617	5.35e-285	2152	69.4	79.1
TRINITY_DN11210_c0_g1	KAF9822532.1	hypothetical protein SFRURICE_010283, partial [Spodoptera frugiperda]	50	1.98e-10	160	66	76
TRINITY_DN11179_c0_g1	KAG7308208.1	hypothetical protein JYU34_006878 [Plutella xylostella]	120	5.11e-38	343	56.7	73.3
TRINITY_DN11158_c2_g1	AAC72919.1	reverse transcriptase, partial [Lymantria dispar]	38	6.31e-09	143	76.3	84.2
TRINITY_DN11158_c0_g1	AAC72919.1	reverse transcriptase, partial [Lymantria dispar]	42	1.67e-10	154	71.4	85.7
TRINITY_DN11195_c0_g1	CAB3228102.1	unnamed protein product [Arctia plantaginis]	402	9.11e-234	1706	82.6	90
TRINITY_DN11160_c0_g1	GBP23141.1	hypothetical protein EVAR_13162_1 [Eumeta japonica]	32	4.63e-08	137	84.4	90.6
TRINITY_DN11184_c0_g1	ACE75199.1	conserved hypothetical protein [Glyptapanteles flavicoxis]	214	2.9e-106	856	77.1	90.7
TRINITY_DN11184_c0_g2	ACE75199.1	conserved hypothetical protein [Glyptapanteles flavicoxis]	141	6.1e-73	612	80.9	92.9
TRINITY_DN11196_c0_g1	CAH2097769.1	unnamed protein product [Euphydryas editha]	109	7.65e-35	340	64.2	70.6
TRINITY_DN11133_c0_g2	CAH0600187.1	unnamed protein product [Chrysodeixis includens]	123	1.45e-38	369	53.7	72.4
TRINITY_DN11128_c0_g1	KAI5634736.1	hypothetical protein NE865_12540 [Phthorimaea operculella]	66	8.35e-10	156	57.6	66.7
TRINITY_DN11194_c0_g1	CAB3235608.1	unnamed protein product [Arctia plantaginis]	56	2.15e-28	283	98.2	100
TRINITY_DN11131_c0_g1	XP_049848701.1	uncharacterized protein LOC126316452 [Schistocerca gregaria]	296	1.62e-140	1054	68.2	81.4
TRINITY_DN11192_c1_g1	GBP77340.1	hypothetical protein EVAR_54712_1 [Eumeta japonica]	34	3.33e-06	127	76.5	85.3
TRINITY_DN11192_c0_g1	RVE53812.1	hypothetical protein evm_001474 [Chilo suppressalis]	62	6.48e-06	137	45.2	66.1
TRINITY_DN11138_c1_g1	CAG5012811.1	unnamed protein product [Parnassius apollo]	75	3.25e-35	309	80	89.3
TRINITY_DN11138_c2_g1	RVE49824.1	hypothetical protein evm_005554 [Chilo suppressalis]	50	1.43e-10	167	68	78
TRINITY_DN11138_c0_g1	PZC81057.1	hypothetical protein B5X24_HaOG213397 [Helicoverpa armigera]	104	1.06e-46	397	73.1	85.6
TRINITY_DN11138_c0_g2	RVE40503.1	hypothetical protein evm_014848 [Chilo suppressalis]	61	4.78e-22	240	77	86.9
TRINITY_DN11138_c0_g3	PZC81057.1	hypothetical protein B5X24_HaOG213397 [Helicoverpa armigera]	105	1.31e-45	409	72.4	83.8
TRINITY_DN11215_c0_g1	CAB3261769.1	unnamed protein product [Arctia plantaginis]	1044	0	4768	88	94
TRINITY_DN11174_c0_g1	XP_049706060.1	probable RNA-directed DNA polymerase from transposon X-element [Helicoverpa armigera]	598	1.11e-286	2116	66.1	79.4
TRINITY_DN11132_c0_g1	XP_028402224.1	60S ribosomal protein L34-like [Dendronephthya gigantea]	111	4.02e-43	369	66.7	78.4
TRINITY_DN11163_c0_g1	XP_047036755.1	protein FAM200B-like [Helicoverpa zea]	430	4.96e-286	2045	93.3	96.3
TRINITY_DN11168_c0_g1	AFM28256.1	chymotrypsin, partial [Heliothis virescens]	290	7.46e-164	1199	77.9	87.2
TRINITY_DN11207_c0_g1	CAH2226067.1	jg24551 [Pararge aegeria aegeria]	53	1.58e-13	183	64.2	77.4
TRINITY_DN11145_c0_g2	XP_047030400.1	larval cuticle protein LCP-14-like [Helicoverpa zea]	129	1.34e-63	506	74.4	85.3
TRINITY_DN11182_c1_g1	CAB3234654.1	unnamed protein product [Arctia plantaginis]	271	1.95e-161	1225	83.8	94.8
TRINITY_DN11182_c0_g1	CAH0604382.1	unnamed protein product [Chrysodeixis includens]	237	2.44e-106	883	71.7	82.3
TRINITY_DN11130_c0_g1	KAG8101356.1	hypothetical protein SFRUCORN_003964 [Spodoptera frugiperda]	405	1.8e-229	1654	82.5	87.9
TRINITY_DN11140_c0_g1	CAH2085298.1	unnamed protein product [Euphydryas editha]	320	1.06e-178	1328	80	90.6
TRINITY_DN11140_c0_g2	XP_030020254.2	LOW QUALITY PROTEIN: heat shock protein 68 [Manduca sexta]	315	3.08e-198	1457	87	96.8
TRINITY_DN11172_c0_g2	XP_026730960.1	probable 28S ribosomal protein S16, mitochondrial [Trichoplusia ni]	132	5.75e-83	637	90.9	97
TRINITY_DN11146_c1_g1	CAH0603308.1	unnamed protein product [Chrysodeixis includens]	1324	0	4217	80.1	87.3
TRINITY_DN11146_c0_g1	XP_026738324.1	protein eyes shut-like [Trichoplusia ni]	264	1.61e-98	766	57.6	73.5
TRINITY_DN11135_c0_g1	CAH2261471.1	jg20131 [Pararge aegeria aegeria]	65	4.88e-12	175	60	70.8
TRINITY_DN11212_c0_g2	CAB3222209.1	unnamed protein product [Arctia plantaginis]	356	6.7e-236	1705	91.9	92.7
TRINITY_DN11155_c0_g1	XP_001120521.1	ubiquitin-60S ribosomal protein L40 [Apis mellifera]	123	8.27e-84	633	100	100
TRINITY_DN11155_c0_g2	XP_039269011.1	polyubiquitin [Styela clava]	304	1.24e-204	1478	98	100
TRINITY_DN11205_c0_g1	CAH2216708.1	jg26407 [Pararge aegeria aegeria]	44	1.65e-09	150	56.8	77.3
TRINITY_DN11205_c0_g2	CAH2234189.1	jg16638 [Pararge aegeria aegeria]	38	3.76e-08	134	76.3	84.2
TRINITY_DN11143_c0_g1	CAB3239422.1	unnamed protein product [Arctia plantaginis]	41	2.53e-07	132	70.7	80.5
TRINITY_DN11166_c1_g1	XP_022820142.1	patched domain-containing protein 3 [Spodoptera litura]	1067	0	5052	90.6	96.4
TRINITY_DN11166_c0_g1	CAH0663874.1	unnamed protein product [Spodoptera exigua]	2030	0	8780	87.8	93.2
TRINITY_DN11136_c0_g1	XP_021189548.1	U6 snRNA-associated Sm-like protein LSm8 [Helicoverpa armigera]	96	1.36e-56	464	96.9	99
TRINITY_DN45068_c1_g1	CAB3236929.1	unnamed protein product [Arctia plantaginis]	283	2.66e-172	1285	94.3	95.4
TRINITY_DN45077_c0_g1	CAB3253325.1	unnamed protein product [Arctia plantaginis]	86	2.19e-29	290	64	77.9
TRINITY_DN45101_c0_g1	BAM18532.1	unknown unsecreted protein [Papilio xuthus]	43	5.66e-08	123	60.5	72.1
TRINITY_DN45037_c0_g1	XP_047531516.1	protein tramtrack, beta isoform isoform X8 [Vanessa atalanta]	83	9.75e-15	191	50.6	66.3
TRINITY_DN62453_c0_g1	NP_001165794.1	NADH dehydrogenase [ubiquinone] 1 alpha subcomplex subunit 4 [Nasonia vitripennis]	81	8.98e-37	321	72.8	81.5
TRINITY_DN62374_c0_g1	XP_013180995.1	PREDICTED: uncharacterized protein LOC106127464 [Papilio xuthus]	101	2.87e-54	451	80.2	93.1
TRINITY_DN62398_c0_g1	XP_001607324.1	uncharacterized protein LOC100123649 [Nasonia vitripennis]	329	2.08e-207	1553	86.9	95.4
TRINITY_DN62434_c0_g1	XP_011502135.1	PREDICTED: LOW QUALITY PROTEIN: Niemann-Pick C1 protein-like [Ceratosolen solmsi marchali]	133	2.39e-70	602	83.5	90.2
TRINITY_DN62375_c0_g1	XP_022828863.1	uncharacterized protein LOC111358169 [Spodoptera litura]	145	1.75e-51	436	49	72.4
TRINITY_DN62381_c0_g1	CAG9840231.1	unnamed protein product [Diabrotica balteata]	162	9.63e-59	508	72.2	82.7
TRINITY_DN62445_c0_g1	XP_015187494.1	PREDICTED: jerky protein homolog-like [Polistes dominula]	61	7.94e-18	204	68.9	77
TRINITY_DN62456_c0_g1	KPI93397.1	hypothetical protein RR46_10657 [Papilio xuthus]	73	4.87e-06	119	50.7	57.5
TRINITY_DN62379_c0_g1	CAB3225087.1	unnamed protein product [Arctia plantaginis]	44	6.4e-16	181	84.1	84.1
TRINITY_DN62441_c0_g1	XP_026742749.1	23 kDa integral membrane protein-like [Trichoplusia ni]	250	2.69e-145	1065	78.8	92.8
TRINITY_DN62422_c0_g1	XP_022817239.1	histone H2B-like [Spodoptera litura]	132	1.14e-62	503	78	89.4
TRINITY_DN62418_c0_g1	XP_033219003.1	2-hydroxyacyl-CoA lyase 1 [Belonocnema kinseyi]	84	4.42e-52	444	96.4	98.8
TRINITY_DN62401_c0_g1	QNJ47046.1	cytochrome c oxidase subunit III, partial [Ceuthophilus sp. INSnfrTBIRAAPEI-95]	241	2.11e-104	820	64.3	78.8
TRINITY_DN62423_c0_g1	XP_035666435.1	retinal dehydrogenase 2-like [Branchiostoma floridae]	127	1.09e-45	408	59.8	78.7
TRINITY_DN62419_c0_g1	CAB3251897.1	unnamed protein product [Arctia plantaginis]	98	2.42e-45	414	84.7	88.8
TRINITY_DN62412_c0_g1	XP_039273427.1	adenosine kinase 2-like isoform X2 [Styela clava]	142	2.43e-46	405	54.9	71.1
TRINITY_DN18518_c0_g1	CAH2097768.1	unnamed protein product [Euphydryas editha]	85	2.31e-22	248	76.5	78.8
TRINITY_DN18519_c0_g1	KZC03798.1	hypothetical protein WN55_04255 [Dufourea novaeangliae]	32	5.31e-06	121	59.4	75
TRINITY_DN18486_c0_g1	CAB3227448.1	unnamed protein product [Arctia plantaginis]	785	4.12e-134	1164	39.9	53.4
TRINITY_DN18549_c1_g1	CAH2239689.1	jg12465 [Pararge aegeria aegeria]	75	2.37e-21	234	56	70.7
TRINITY_DN18549_c0_g1	AID66685.1	methylglutaconyl-CoA hydratase [Agrotis segetum]	200	4.81e-111	895	89	95
TRINITY_DN18495_c0_g1	CAH0603161.1	unnamed protein product [Chrysodeixis includens]	287	1.4e-184	1362	85.7	94.4
TRINITY_DN18482_c0_g2	XP_049697681.1	uncharacterized protein LOC126054869 [Helicoverpa armigera]	91	1.29e-17	200	46.2	74.7
TRINITY_DN18477_c0_g1	XP_025190231.1	uncharacterized protein LOC112590863 [Melanaphis sacchari]	66	8.4e-20	220	63.6	72.7
TRINITY_DN18540_c0_g1	CAB3239575.1	unnamed protein product [Arctia plantaginis]	191	1.23e-116	869	86.9	95.8
TRINITY_DN18478_c0_g1	GBP14409.1	hypothetical protein EVAR_92395_1 [Eumeta japonica]	24	8.33e-06	112	83.3	87.5
TRINITY_DN18555_c0_g1	CAB3512006.1	unnamed protein product [Spodoptera littoralis]	562	7.06e-272	1981	72.6	81.1
TRINITY_DN18498_c1_g1	CAH2226067.1	jg24551 [Pararge aegeria aegeria]	40	7.74e-12	160	70	80
TRINITY_DN18498_c2_g1	CAH2227141.1	jg26262 [Pararge aegeria aegeria]	52	6.2e-12	155	51.9	73.1
TRINITY_DN18542_c0_g2	XP_022837263.1	lysozyme [Spodoptera litura]	143	6.44e-92	702	88.1	93.7
TRINITY_DN18483_c1_g2	RVE49824.1	hypothetical protein evm_005554 [Chilo suppressalis]	68	1.15e-28	284	82.4	91.2
TRINITY_DN18483_c1_g1	KAF9787562.1	hypothetical protein SFRURICE_001614 [Spodoptera frugiperda]	97	7.77e-48	400	81.4	85.6
TRINITY_DN18483_c0_g1	RVE49824.1	hypothetical protein evm_005554 [Chilo suppressalis]	83	1.32e-36	349	80.7	90.4
TRINITY_DN18576_c0_g1	GBP04341.1	hypothetical protein EVAR_6541_1 [Eumeta japonica]	97	1.55e-20	220	52.6	62.9
TRINITY_DN18576_c0_g3	GBP22260.1	Chymotrypsin-1 [Eumeta japonica]	46	3.44e-13	178	76.1	82.6
TRINITY_DN18521_c1_g3	CAG9122310.1	unnamed protein product [Plutella xylostella]	81	3.29e-27	259	65.4	75.3
TRINITY_DN18521_c1_g2	CAG9102454.1	unnamed protein product [Plutella xylostella]	86	7.68e-29	277	61.6	77.9
TRINITY_DN18521_c1_g4	CAG9122310.1	unnamed protein product [Plutella xylostella]	78	1.7e-32	294	70.5	85.9
TRINITY_DN18480_c2_g2	CAG4951344.1	unnamed protein product [Parnassius apollo]	39	3.55e-06	114	69.2	82.1
TRINITY_DN18480_c0_g1	KAG8105279.1	hypothetical protein SFRUCORN_008304, partial [Spodoptera frugiperda]	99	1.58e-39	348	67.7	81.8
TRINITY_DN18569_c1_g2	CAH2090024.1	unnamed protein product [Euphydryas editha]	59	8.81e-23	226	76.3	83.1
TRINITY_DN18569_c1_g1	KAI5640472.1	hypothetical protein NE865_07223 [Phthorimaea operculella]	37	4.91e-11	165	81.1	91.9
TRINITY_DN18537_c0_g3	BAM73877.1	cytochrome P450, partial [Bombyx mori]	48	1.45e-17	195	75	85.4
TRINITY_DN18562_c1_g1	CAB3227165.1	unnamed protein product [Arctia plantaginis]	151	2.3e-09	164	36.4	49.7
TRINITY_DN18493_c0_g1	XP_026743915.1	runt-related transcription factor 3-like isoform X1 [Trichoplusia ni]	438	4.68e-256	1859	84.2	91.1
TRINITY_DN18535_c0_g2	XP_035444801.1	zinc transporter ZIP11-like [Spodoptera frugiperda]	355	9.95e-217	1596	92.4	94.9
TRINITY_DN18505_c0_g1	CAG9568558.1	unnamed protein product [Danaus chrysippus]	62	1.06e-20	233	85.5	93.5
TRINITY_DN18511_c0_g1	VDM57899.1	unnamed protein product [Angiostrongylus costaricensis]	32	1.58e-06	123	81.3	93.8
TRINITY_DN18496_c0_g1	XP_021189892.1	uncharacterized protein LOC110375917 [Helicoverpa armigera]	245	2.72e-118	889	77.1	83.7
TRINITY_DN18551_c0_g1	CAH2108574.1	unnamed protein product [Euphydryas editha]	90	2.18e-24	250	61.1	82.2
TRINITY_DN18527_c0_g4	RVE52335.1	hypothetical protein evm_002973 [Chilo suppressalis]	59	2e-20	223	83.1	89.8
TRINITY_DN18527_c0_g5	CAG9565546.1	unnamed protein product [Danaus chrysippus]	88	6.39e-37	327	75	86.4
TRINITY_DN18527_c0_g2	CAH2239838.1	jg8251 [Pararge aegeria aegeria]	63	3.38e-28	265	76.2	90.5
TRINITY_DN18527_c0_g3	RVE49824.1	hypothetical protein evm_005554 [Chilo suppressalis]	34	9.41e-10	148	85.3	97.1
TRINITY_DN18506_c0_g2	XP_026691837.1	glial fibrillary acidic protein isoform X4 [Ciona intestinalis]	331	6.6e-72	612	43.2	65.9
TRINITY_DN18525_c0_g4	XP_021191629.2	protein tramtrack, beta isoform isoform X47 [Helicoverpa armigera]	105	1.54e-31	315	52.4	73.3
TRINITY_DN18525_c0_g1	XP_021191629.2	protein tramtrack, beta isoform isoform X47 [Helicoverpa armigera]	90	3.13e-38	348	67.8	84.4
TRINITY_DN18525_c0_g2	BAM18532.1	unknown unsecreted protein [Papilio xuthus]	53	1.06e-09	139	54.7	66
TRINITY_DN18534_c0_g2	CAH2096972.1	unnamed protein product [Euphydryas editha]	86	5.22e-13	172	47.7	60.5
TRINITY_DN18560_c1_g1	AAC72921.1	putative endonuclease/reverse transcriptase [Lymantria dispar]	93	4.41e-35	338	66.7	81.7
TRINITY_DN18545_c0_g1	XP_037875795.1	protein ANTAGONIST OF LIKE HETEROCHROMATIN PROTEIN 1-like [Bombyx mori]	59	1.03e-23	251	81.4	93.2
TRINITY_DN18552_c0_g1	CAB3243697.1	unnamed protein product [Arctia plantaginis]	404	3.83e-284	2052	94.6	97
TRINITY_DN18544_c0_g1	GBM80984.1	hypothetical protein AVEN_156799-1 [Araneus ventricosus]	27	3.58e-07	129	85.2	85.2
TRINITY_DN6308_c2_g1	XP_021182050.2	CWF19-like protein 1 [Helicoverpa armigera]	534	0	2520	86.1	93.4
TRINITY_DN6342_c0_g1	CAB3252557.1	unnamed protein product [Arctia plantaginis]	1272	0	5829	90.7	95.6
TRINITY_DN6350_c0_g1	XP_046399294.1	uncharacterized protein LOC124165812 isoform X1 [Ischnura elegans]	775	5.5e-203	1585	46.7	61.9
TRINITY_DN6402_c0_g1	XP_035441572.1	tetraspanin-33-like isoform X2 [Spodoptera frugiperda]	278	1.62e-178	1332	91.4	94.6
TRINITY_DN6309_c0_g1	CAB3261169.1	unnamed protein product [Arctia plantaginis]	200	9.7e-112	860	85	96
TRINITY_DN6371_c0_g1	CAB3223434.1	unnamed protein product [Arctia plantaginis]	441	3.57e-107	933	49.7	56.9
TRINITY_DN6352_c0_g1	CAB3252546.1	unnamed protein product [Arctia plantaginis]	223	1.55e-146	1110	93.3	97.8
TRINITY_DN6352_c0_g2	GBP18285.1	hypothetical protein EVAR_9129_1 [Eumeta japonica]	53	1.79e-15	194	75.5	79.2
TRINITY_DN6362_c0_g1	CAB3234272.1	unnamed protein product [Arctia plantaginis]	357	2.12e-210	1565	92.2	93.6
TRINITY_DN6375_c0_g1	CAD0195475.1	unnamed protein product [Chrysodeixis includens]	219	2.85e-136	1001	89	96.3
TRINITY_DN6307_c0_g1	XP_026732956.1	NF-kappa-B inhibitor cactus-like [Trichoplusia ni]	351	4.78e-106	896	58.4	70.4
TRINITY_DN6332_c0_g1	XP_047028354.1	uncharacterized protein LOC124636338 [Helicoverpa zea]	459	4.69e-200	1489	73	82.8
TRINITY_DN6381_c0_g4	ABO45233.1	reverse transcriptase [Ostrinia nubilalis]	279	6.33e-49	436	43	54.5
TRINITY_DN6381_c1_g1	CAH2209497.1	jg23929, partial [Pararge aegeria aegeria]	30	4.93e-07	120	76.7	80
TRINITY_DN6381_c0_g2	RVE49824.1	hypothetical protein evm_005554 [Chilo suppressalis]	133	7.1e-40	384	60.9	74.4
TRINITY_DN6381_c0_g3	CAG5056668.1	unnamed protein product [Parnassius apollo]	41	1.67e-10	155	73.2	80.5
TRINITY_DN6366_c0_g1	XP_026765051.1	mediator of RNA polymerase II transcription subunit 7 [Galleria mellonella]	220	4.05e-148	1082	96.4	98.2
TRINITY_DN6346_c0_g2	CAB3239364.1	unnamed protein product [Arctia plantaginis]	189	1.58e-24	271	46.6	55
TRINITY_DN6385_c0_g1	KAH9629588.1	hypothetical protein HF086_002524 [Spodoptera exigua]	26	3.29e-08	145	100	100
TRINITY_DN6343_c0_g1	KAF9405411.1	hypothetical protein HW555_013839 [Spodoptera exigua]	317	2.95e-112	881	50.8	66.9
TRINITY_DN6343_c0_g2	GBP11158.1	hypothetical protein EVAR_5993_1 [Eumeta japonica]	49	2e-09	140	57.1	75.5
TRINITY_DN6323_c0_g1	CAB3256712.1	unnamed protein product [Arctia plantaginis]	467	2.41e-252	1831	74.7	87.4
TRINITY_DN6373_c1_g2	CAB3246874.1	unnamed protein product [Arctia plantaginis]	438	6.4700000000084E-314	2233	91.3	96.1
TRINITY_DN6347_c0_g1	CAB3234110.1	unnamed protein product [Arctia plantaginis]	4083	0	11177	66.2	76.9
TRINITY_DN6361_c1_g2	CAB3222607.1	unnamed protein product [Arctia plantaginis]	588	0	2941	90.1	95.4
TRINITY_DN6361_c0_g2	XP_026725934.1	fatty-acid amide hydrolase 2-B [Trichoplusia ni]	348	9.06e-203	1511	79.6	90.2
TRINITY_DN6399_c0_g1	CAH2050756.1	unnamed protein product, partial [Iphiclides podalirius]	231	4.39e-124	926	74.9	82.3
TRINITY_DN6399_c0_g2	P35042.1	RecName: Full=Trypsin CFT-1; Flags: Precursor [Choristoneura fumiferana]	205	1.91e-103	783	74.1	82
TRINITY_DN6358_c0_g4	KAH9638938.1	hypothetical protein HF086_005019 [Spodoptera exigua]	91	1.94e-58	467	94.5	97.8
TRINITY_DN6358_c0_g2	CAB3245279.1	unnamed protein product [Arctia plantaginis]	360	1.32e-234	1720	90.8	95
TRINITY_DN6358_c0_g3	XP_022826731.1	transient receptor potential cation channel subfamily V member 5 [Spodoptera litura]	318	7.75e-190	1424	92.1	95.6
TRINITY_DN6355_c0_g1	XP_048479450.1	uncharacterized protein LOC125489051 [Plutella xylostella]	302	2.41e-75	641	49.3	62.6
TRINITY_DN6355_c0_g2	XP_048481952.1	uncharacterized protein LOC125489627 [Plutella xylostella]	57	5.6e-18	207	70.2	77.2
TRINITY_DN6355_c0_g3	CAG9135481.1	unnamed protein product [Plutella xylostella]	64	1.25e-24	242	73.4	81.3
TRINITY_DN6356_c2_g2	GBP78434.1	hypothetical protein EVAR_63385_1 [Eumeta japonica]	60	6.14e-10	155	58.3	66.7
TRINITY_DN6311_c0_g1	CAB3221390.1	unnamed protein product [Arctia plantaginis]	232	1.69e-153	1119	90.5	95.3
TRINITY_DN6340_c0_g1	PZC80044.1	hypothetical protein B5X24_HaOG215513 [Helicoverpa armigera]	58	4.35e-15	190	60.3	74.1
TRINITY_DN6339_c0_g4	XP_021194149.2	uncharacterized protein LOC110378985 isoform X2 [Helicoverpa armigera]	487	2.24e-255	1854	74.5	83.8
TRINITY_DN6317_c1_g2	CAG5015241.1	unnamed protein product [Parnassius apollo]	48	8.35e-09	138	72.9	81.3
TRINITY_DN6317_c1_g1	CAG5015241.1	unnamed protein product [Parnassius apollo]	45	2.13e-08	132	73.3	80
TRINITY_DN6322_c0_g1	XP_021201370.1	RNA-binding protein 7 [Helicoverpa armigera]	208	3.11e-94	750	72.1	83.7
TRINITY_DN6359_c1_g1	CAG4968657.1	unnamed protein product [Parnassius apollo]	76	6.59e-18	228	60.5	73.7
TRINITY_DN6310_c0_g1	XP_026301737.1	LOW QUALITY PROTEIN: uncharacterized protein LOC113219358 [Apis mellifera]	125	9.01e-79	613	94.4	95.2
TRINITY_DN6328_c1_g3	AAO72078.1	reverse transcriptase/integrase [Lymantria dispar]	55	4.39e-11	149	54.5	67.3
TRINITY_DN6328_c0_g1	AAO72078.1	reverse transcriptase/integrase [Lymantria dispar]	34	6.33e-13	169	88.2	91.2
TRINITY_DN6387_c1_g3	XP_047031292.1	splicing regulatory glutamine/lysine-rich protein 1 isoform X4 [Helicoverpa zea]	599	4.04e-192	1455	90.8	93.2
TRINITY_DN6387_c0_g1	CAB3251804.1	unnamed protein product [Arctia plantaginis]	579	0	2505	85.1	92.4
TRINITY_DN6316_c0_g1	CAB3239396.1	unnamed protein product [Arctia plantaginis]	163	3.11e-72	614	98.8	99.4
TRINITY_DN6357_c0_g4	CAB3220357.1	unnamed protein product [Arctia plantaginis]	55	4.03e-23	235	85.5	90.9
TRINITY_DN6357_c0_g1	CAB3220357.1	unnamed protein product [Arctia plantaginis]	61	1.86e-23	254	85.2	93.4
TRINITY_DN6357_c0_g2	CAB3220357.1	unnamed protein product [Arctia plantaginis]	120	1.81e-36	346	69.2	70.8
TRINITY_DN6357_c0_g3	CAB3252783.1	unnamed protein product [Arctia plantaginis]	93	6.84e-28	278	68.8	74.2
TRINITY_DN6396_c0_g1	CAB3230752.1	unnamed protein product [Arctia plantaginis]	67	3.87e-27	284	83.6	86.6
TRINITY_DN6388_c0_g1	CAB3226000.1	unnamed protein product [Arctia plantaginis]	596	4.37e-282	2039	62.9	80.4
TRINITY_DN6388_c0_g2	CAB3226000.1	unnamed protein product [Arctia plantaginis]	583	2.18e-250	1828	58.5	76.8
TRINITY_DN6349_c0_g1	XP_021184555.1	heat shock protein beta-1 isoform X1 [Helicoverpa armigera]	132	1.41e-72	633	94.7	97.7
TRINITY_DN6329_c0_g1	XP_026742310.1	PTB domain-containing adapter protein ced-6 isoform X3 [Trichoplusia ni]	554	2.02e-281	2065	78.7	82.7
TRINITY_DN6379_c0_g1	QCF41945.1	odorant binding protein [Athetis dissimilis]	149	5.25e-22	233	33.6	59.1
TRINITY_DN6378_c0_g4	CAH2092500.1	unnamed protein product [Euphydryas editha]	57	7.46e-19	213	64.9	82.5
TRINITY_DN6378_c0_g3	KAG8109874.1	hypothetical protein SFRUCORN_017489 [Spodoptera frugiperda]	38	4.05e-06	123	60.5	78.9
TRINITY_DN6372_c0_g1	KAH9643978.1	hypothetical protein HF086_004239 [Spodoptera exigua]	253	8.46e-150	1111	87.4	92.5
TRINITY_DN6372_c0_g2	XP_022815398.1	uncharacterized protein LOC111348790 [Spodoptera litura]	111	1.16e-62	508	92.8	97.3
TRINITY_DN6363_c0_g1	CAB3231006.1	unnamed protein product [Arctia plantaginis]	81	6.53e-27	286	69.1	75.3
TRINITY_DN6363_c0_g2	XP_021186831.1	uncharacterized protein LOC110373794 isoform X2 [Helicoverpa armigera]	278	3.95e-106	831	66.5	77
TRINITY_DN6376_c0_g1	KAF9416279.1	hypothetical protein HW555_006353 [Spodoptera exigua]	249	9.68e-142	1102	80.3	90.8
TRINITY_DN6376_c6_g1	CAB3225871.1	unnamed protein product [Arctia plantaginis]	83	2.17e-33	326	73.5	85.5
TRINITY_DN6403_c0_g1	AKP80586.1	cytochrome P450 CYP4S2 [Helicoverpa armigera]	495	7.87e-248	1804	69.1	83.4
TRINITY_DN6403_c0_g2	CAB3233431.1	unnamed protein product [Arctia plantaginis]	469	6.43e-280	2034	83.8	91
TRINITY_DN6351_c0_g1	CAB3241008.1	unnamed protein product [Arctia plantaginis]	773	3.3e-224	1706	52.1	64.2
TRINITY_DN6331_c0_g1	CAB3245509.1	unnamed protein product [Arctia plantaginis]	244	3.63e-119	924	71.3	84.8
TRINITY_DN6331_c0_g2	GBP85253.1	Transposable element Tc3 transposase [Eumeta japonica]	145	1.24e-67	561	77.2	84.1
TRINITY_DN6383_c2_g1	CAB3247849.1	unnamed protein product [Arctia plantaginis]	69	5.69e-07	135	50.7	55.1
TRINITY_DN6313_c0_g1	CAB3231656.1	unnamed protein product [Arctia plantaginis]	136	2.93e-78	601	84.6	90.4
TRINITY_DN6386_c0_g4	KAF0754380.1	ATP-dependent DNA helicase [Aphis craccivora]	122	1.48e-58	485	78.7	89.3
TRINITY_DN6386_c0_g1	KAF0754381.1	Serine--tRNA ligase [Aphis craccivora]	818	2.61e-231	1792	57.5	64.8
TRINITY_DN6370_c0_g1	CAB3224337.1	unnamed protein product [Arctia plantaginis]	225	5.24e-75	612	80.4	83.1
TRINITY_DN6305_c0_g1	KAF9823036.1	hypothetical protein SFRURICE_018210 [Spodoptera frugiperda]	390	4.06e-266	1966	97.9	99.5
TRINITY_DN6312_c0_g1	CAB3229266.1	unnamed protein product [Arctia plantaginis]	402	1.93e-194	1420	64.2	79.4
TRINITY_DN6384_c0_g2	CAB3246885.1	unnamed protein product [Arctia plantaginis]	333	1.45e-193	1432	81.7	89.5
TRINITY_DN6364_c0_g1	CAH2092962.1	unnamed protein product [Euphydryas editha]	87	1.16e-32	325	73.6	82.8
TRINITY_DN6377_c0_g1	CAB3230226.1	unnamed protein product [Arctia plantaginis]	348	3.27e-196	1525	82.8	91.7
TRINITY_DN6337_c0_g2	XP_026729896.1	endocuticle structural glycoprotein SgAbd-5-like [Trichoplusia ni]	81	4.37e-22	225	53.1	66.7
TRINITY_DN6335_c1_g1	CAB3222369.1	unnamed protein product [Arctia plantaginis]	34	5.37e-07	126	67.6	67.6
TRINITY_DN6335_c0_g1	CAH2086368.1	unnamed protein product [Euphydryas editha]	105	2.13e-34	319	57.1	71.4
TRINITY_DN6341_c0_g1	XP_049700716.1	proteasome subunit beta type-4 [Helicoverpa armigera]	263	5.49e-169	1224	87.1	93.2
TRINITY_DN6330_c0_g1	GBP95369.1	hypothetical protein EVAR_67612_1 [Eumeta japonica]	39	8.1e-06	129	69.2	76.9
TRINITY_DN6354_c0_g2	CAH0596193.1	unnamed protein product [Chrysodeixis includens]	217	2.21e-112	890	82.9	89.9
TRINITY_DN6318_c0_g1	XP_021191292.2	large neutral amino acids transporter small subunit 1 [Helicoverpa armigera]	497	1.4e-285	2132	83.5	92.2
TRINITY_DN6400_c0_g1	XP_045764478.1	uncharacterized protein LOC123866821, partial [Maniola jurtina]	190	3.55e-79	631	64.2	77.9
TRINITY_DN6374_c0_g1	XP_037292561.1	uncharacterized protein LOC119188794 [Manduca sexta]	135	7.24e-29	303	51.1	63
TRINITY_DN6398_c0_g1	CAH0696845.1	unnamed protein product [Spodoptera exigua]	690	0	2950	77.2	88.7
TRINITY_DN6398_c0_g2	CAB3220605.1	unnamed protein product [Arctia plantaginis]	529	0	2303	79.4	90.2
TRINITY_DN35874_c0_g2	KAI5643311.1	hypothetical protein NE865_04729 [Phthorimaea operculella]	65	2.44e-10	155	52.3	75.4
TRINITY_DN35951_c0_g2	GBM66523.1	hypothetical protein AVEN_246925-1 [Araneus ventricosus]	146	1.51e-46	404	58.2	74
TRINITY_DN35906_c0_g1	XP_026725739.1	hemicentin-2 isoform X2 [Trichoplusia ni]	871	0	3976	90.9	93.1
TRINITY_DN35883_c0_g2	AAQ57129.1	endonuclease and reverse transcriptase-like protein [Bombyx mori]	97	7.49e-22	258	53.6	66
TRINITY_DN35893_c0_g1	KAG7300844.1	hypothetical protein JYU34_015183 [Plutella xylostella]	70	1.73e-10	151	44.3	61.4
TRINITY_DN35865_c0_g1	CAB3237372.1	unnamed protein product [Arctia plantaginis]	223	1.91e-87	679	55.2	72.2
TRINITY_DN35900_c0_g1	GFX69323.1	DUF4817 domain-containing protein [Trichonephila clavipes]	101	8.21e-29	269	63.4	71.3
TRINITY_DN35900_c0_g2	GFW66018.1	DUF4817 domain-containing protein [Trichonephila clavipes]	53	2.16e-22	225	79.2	84.9
TRINITY_DN35908_c1_g2	BAM18532.1	unknown unsecreted protein [Papilio xuthus]	55	6.5e-09	141	58.2	70.9
TRINITY_DN35908_c1_g1	GFU61215.1	hypothetical protein TNCV_1071601 [Trichonephila clavipes]	88	6.44e-10	147	45.5	56.8
TRINITY_DN35854_c0_g4	CAB3253389.1	unnamed protein product [Arctia plantaginis]	656	5.54e-307	2240	71.5	79.6
TRINITY_DN35854_c0_g6	XP_028161724.1	adenylate cyclase type 5-like, partial [Ostrinia furnacalis]	163	7.09e-115	859	98.8	99.4
TRINITY_DN35854_c0_g1	KAF9813338.1	hypothetical protein SFRURICE_015820 [Spodoptera frugiperda]	31	9.14e-11	142	96.8	96.8
TRINITY_DN35854_c0_g2	XP_026741889.1	adenylate cyclase type 5-like [Trichoplusia ni]	201	3.33e-112	851	87.1	93.5
TRINITY_DN35854_c0_g9	XP_022832362.1	adenylate cyclase type 6 isoform X3 [Spodoptera litura]	271	1.31e-94	797	62.4	75.6
TRINITY_DN35891_c0_g1	CAH1225178.1	unnamed protein product, partial [Diabrotica balteata]	111	6.73e-49	436	75.7	87.4
TRINITY_DN35917_c0_g1	XP_034334635.1	60S ribosomal protein L27a [Crassostrea gigas]	149	9.32e-63	509	67.1	77.2
TRINITY_DN35880_c2_g1	CAH0597202.1	unnamed protein product [Chrysodeixis includens]	145	2.16e-37	340	50.3	69
TRINITY_DN35947_c0_g1	CAH0592333.1	unnamed protein product [Chrysodeixis includens]	475	4.11e-237	1765	75.6	84.2
TRINITY_DN35912_c0_g2	XP_015592342.1	endoplasmin [Cephus cinctus]	91	3.64e-44	401	92.3	96.7
TRINITY_DN35916_c3_g3	KAF9798347.1	hypothetical protein SFRURICE_010764, partial [Spodoptera frugiperda]	56	9.21e-07	116	48.2	53.6
TRINITY_DN35879_c0_g1	GBP68710.1	Putative uncharacterized transposon-derived protein F52C9.6 [Eumeta japonica]	82	1.97e-40	351	75.6	84.1
TRINITY_DN35866_c0_g1	PZC85255.1	hypothetical protein B5X24_HaOG202440 [Helicoverpa armigera]	47	3.32e-15	178	70.2	76.6
TRINITY_DN35856_c0_g2	XP_049698643.1	diacylglycerol kinase eta isoform X2 [Helicoverpa armigera]	1665	0	7281	87.7	92.7
TRINITY_DN35892_c0_g1	RVE49824.1	hypothetical protein evm_005554 [Chilo suppressalis]	64	1.37e-20	228	73.4	92.2
TRINITY_DN35875_c0_g2	XP_014219625.1	proliferation-associated protein 2G4 [Copidosoma floridanum]	69	1.7e-30	293	82.6	92.8
TRINITY_DN36032_c0_g1	KAF9811707.1	hypothetical protein SFRURICE_011070 [Spodoptera frugiperda]	157	7.57e-54	455	58	75.8
TRINITY_DN36004_c0_g1	KAG7305636.1	hypothetical protein JYU34_009730 [Plutella xylostella]	87	5.45e-28	282	60.9	74.7
TRINITY_DN35961_c0_g1	CAH2097769.1	unnamed protein product [Euphydryas editha]	62	6.96e-13	168	56.5	72.6
TRINITY_DN36035_c1_g1	CAH2103828.1	unnamed protein product [Euphydryas editha]	62	1.45e-10	158	61.3	66.1
TRINITY_DN36026_c0_g2	XP_028161330.1	rRNA 2'-O-methyltransferase fibrillarin-like isoform X2 [Ostrinia furnacalis]	241	7.27e-164	1216	98.3	99.6
TRINITY_DN36019_c1_g1	CAB3237918.1	unnamed protein product [Arctia plantaginis]	137	1.09e-16	200	39.4	48.9
TRINITY_DN36000_c0_g2	RVE52335.1	hypothetical protein evm_002973 [Chilo suppressalis]	96	1.59e-18	212	52.1	62.5
TRINITY_DN36043_c0_g1	XP_047037294.1	serine protease snake-like [Helicoverpa zea]	392	4.15e-184	1372	63.8	73.7
TRINITY_DN35982_c0_g1	XP_022836776.1	uncharacterized protein LOC111364149 [Spodoptera litura]	40	8.27e-14	179	77.5	87.5
TRINITY_DN35977_c1_g3	XP_049692390.1	uncharacterized protein LOC126053699 [Helicoverpa armigera]	113	6.81e-53	452	85.8	89.4
TRINITY_DN35977_c1_g2	XP_022822302.1	probable G-protein coupled receptor 158 [Spodoptera litura]	313	3.09e-213	1583	92.3	96.5
TRINITY_DN36003_c0_g1	KAF9794234.1	hypothetical protein SFRURICE_009611 [Spodoptera frugiperda]	33	6.36e-06	115	63.6	72.7
TRINITY_DN35960_c0_g4	CAH0678097.1	unnamed protein product [Spodoptera exigua]	230	3.72e-77	662	60.4	72.6
TRINITY_DN36045_c0_g1	XP_048002590.1	uncharacterized protein LOC125239130 [Leguminivora glycinivorella]	62	4.64e-16	193	58.1	72.6
TRINITY_DN36024_c0_g1	CAH2097769.1	unnamed protein product [Euphydryas editha]	60	4.48e-14	183	61.7	65
TRINITY_DN36024_c0_g2	AAO72078.1	reverse transcriptase/integrase [Lymantria dispar]	34	1.08e-12	169	91.2	97.1
TRINITY_DN36050_c0_g1	CAG4968657.1	unnamed protein product [Parnassius apollo]	84	1.45e-09	151	48.8	57.1
TRINITY_DN35986_c1_g1	GBP87515.1	hypothetical protein EVAR_86552_1 [Eumeta japonica]	55	3.46e-06	125	54.5	65.5
TRINITY_DN35986_c0_g1	XP_026728199.1	vesicular inhibitory amino acid transporter [Trichoplusia ni]	539	0	2720	97.2	98.9
TRINITY_DN35986_c0_g2	XP_047035468.1	uncharacterized protein LOC124641445 [Helicoverpa zea]	329	6.51e-192	1382	75.1	82.1
TRINITY_DN53373_c0_g1	XP_030036220.1	aldo-keto reductase family 1 member B1 [Manduca sexta]	305	1.71e-182	1320	79.3	89.5
TRINITY_DN53338_c0_g2	ADZ95915.1	reverse transcriptase, partial [Lymantria dispar]	82	6.36e-47	389	96.3	97.6
TRINITY_DN53338_c0_g3	ADZ95915.1	reverse transcriptase, partial [Lymantria dispar]	40	1.1e-13	169	97.5	97.5
TRINITY_DN53332_c0_g3	KZR96689.1	Uncharacterized protein APZ42_008836, partial [Daphnia magna]	44	6.82e-09	129	56.8	63.6
TRINITY_DN53341_c0_g1	XP_045776082.1	uncharacterized protein LOC123874637 [Maniola jurtina]	123	1.07e-36	323	56.9	73.2
TRINITY_DN53328_c0_g2	XP_031778591.1	cytoplasmic protein NCK1 isoform X2 [Nasonia vitripennis]	44	2.41e-23	245	100	100
TRINITY_DN53396_c0_g1	PZC86023.1	hypothetical protein B5X24_HaOG200397 [Helicoverpa armigera]	123	2.33e-70	561	83.7	89.4
TRINITY_DN53324_c0_g1	CAB3222369.1	unnamed protein product [Arctia plantaginis]	88	1.8e-25	249	60.2	67
TRINITY_DN53351_c0_g1	OXU29726.1	hypothetical protein TSAR_016158, partial [Trichomalopsis sarcophagae]	199	1.88e-108	837	80.4	90.5
TRINITY_DN53331_c0_g6	XP_045501420.1	uncharacterized protein LOC123698713 [Colias croceus]	82	5.13e-31	304	69.5	81.7
TRINITY_DN53331_c0_g1	VVC93768.1	unnamed protein product [Leptidea sinapis]	262	1.13e-73	600	49.2	62.6
TRINITY_DN53331_c0_g3	KAH9640037.1	hypothetical protein HF086_008132 [Spodoptera exigua]	97	8.54e-28	278	52.6	76.3
TRINITY_DN53315_c0_g1	XP_013183267.1	PREDICTED: uncharacterized protein LOC106129296 [Amyelois transitella]	46	4.58e-08	133	63	71.7
TRINITY_DN53358_c0_g1	XP_023218178.1	uncharacterized protein LOC111620491 [Centruroides sculpturatus]	47	1.17e-09	151	63.8	74.5
TRINITY_DN10227_c1_g1	CAH2086368.1	unnamed protein product [Euphydryas editha]	49	3.03e-11	150	65.3	75.5
TRINITY_DN10227_c0_g2	KAF9824883.1	hypothetical protein SFRURICE_015281 [Spodoptera frugiperda]	85	3.74e-48	420	92.9	97.6
TRINITY_DN10237_c0_g1	XP_028166266.1	uncharacterized protein LOC114357040 [Ostrinia furnacalis]	959	7.12e-295	2239	46.7	67.5
TRINITY_DN10240_c0_g1	CAH2086369.1	unnamed protein product [Euphydryas editha]	69	2.97e-22	257	73.9	81.2
TRINITY_DN10233_c0_g1	CAB3509956.1	unnamed protein product [Spodoptera littoralis]	722	0	2547	77.1	86
TRINITY_DN10252_c0_g1	XP_047032999.1	fatty acid-binding protein 2-like [Helicoverpa zea]	133	7.19e-41	354	49.6	68.4
TRINITY_DN10307_c1_g1	GBP79191.1	hypothetical protein EVAR_53057_1 [Eumeta japonica]	39	7.46e-12	156	71.8	79.5
TRINITY_DN10307_c2_g1	GBP74614.1	hypothetical protein EVAR_98481_1 [Eumeta japonica]	36	2.09e-08	134	77.8	86.1
TRINITY_DN10307_c0_g1	GBP11158.1	hypothetical protein EVAR_5993_1 [Eumeta japonica]	49	6.17e-14	168	67.3	79.6
TRINITY_DN10268_c0_g1	KAH9633478.1	hypothetical protein HF086_013155 [Spodoptera exigua]	124	1.03e-71	565	86.3	93.5
TRINITY_DN10268_c0_g3	KAF9422701.1	hypothetical protein HW555_001695 [Spodoptera exigua]	579	0	2334	87.9	90.5
TRINITY_DN10289_c0_g1	CAB3251807.1	unnamed protein product [Arctia plantaginis]	297	3.15e-163	1270	81.1	89.9
TRINITY_DN10289_c0_g2	CAG4965572.1	unnamed protein product [Parnassius apollo]	55	6.44e-18	214	72.7	85.5
TRINITY_DN10229_c1_g1	CAB3261009.1	unnamed protein product [Arctia plantaginis]	39	2.14e-06	130	66.7	76.9
TRINITY_DN10243_c1_g1	CAB3229086.1	unnamed protein product [Arctia plantaginis]	388	2.28e-208	1523	75.3	85.3
TRINITY_DN10239_c0_g1	CAH0702591.1	unnamed protein product [Spodoptera exigua]	316	1.64e-214	1557	97.2	100
TRINITY_DN10239_c3_g1	BAM18532.1	unknown unsecreted protein [Papilio xuthus]	51	4.16e-09	131	56.9	68.6
TRINITY_DN10239_c2_g3	CAH2093700.1	unnamed protein product [Euphydryas editha]	900	1.58e-294	2184	50.1	62.8
TRINITY_DN10239_c2_g1	AAL49765.1	hemolin [Lymantria dispar]	24	4.07e-06	130	100	100
TRINITY_DN10236_c0_g1	XP_022832825.1	amino acid transporter AVT1D-like [Spodoptera litura]	447	6.71e-242	1768	79.9	90.6
TRINITY_DN10306_c0_g1	CAB3251878.1	unnamed protein product [Arctia plantaginis]	279	3e-121	934	59.9	76.3
TRINITY_DN10286_c0_g2	XP_026736083.1	fibroblast growth factor receptor homolog 1-like [Trichoplusia ni]	856	0	3948	88.1	93.5
TRINITY_DN10260_c1_g1	CAB3222369.1	unnamed protein product [Arctia plantaginis]	37	1.35e-09	152	78.4	86.5
TRINITY_DN10260_c0_g1	KAI5632515.1	reverse transcriptase (RNA-dependent DNA polymerase) domain-containing protein [Phthorimaea operculella]	161	3.03e-68	565	72	77.6
TRINITY_DN10260_c0_g2	KAI5639575.1	reverse transcriptase (RNA-dependent DNA polymerase) domain-containing protein [Phthorimaea operculella]	60	5.69e-25	243	81.7	93.3
TRINITY_DN10228_c0_g1	CAB3244752.1	unnamed protein product [Arctia plantaginis]	110	3.3e-55	454	83.6	89.1
TRINITY_DN10251_c0_g1	CAB3241526.1	unnamed protein product [Arctia plantaginis]	119	1.86e-30	308	57.1	67.2
TRINITY_DN10317_c0_g1	CAB3221252.1	unnamed protein product [Arctia plantaginis]	783	3.85e-202	1573	47	61
TRINITY_DN10293_c0_g1	CAH2245669.1	jg6565 [Pararge aegeria aegeria]	82	2.35e-13	178	50	58.5
TRINITY_DN10235_c0_g2	CAH0625636.1	unnamed protein product [Chrysodeixis includens]	408	1.1e-226	1653	78.7	89
TRINITY_DN10238_c1_g3	XP_045453742.1	craniofacial development protein 2-like [Melitaea cinxia]	113	1.08e-62	523	78.8	92
TRINITY_DN10238_c1_g2	XP_049886587.1	uncharacterized protein LOC126381094 [Pectinophora gossypiella]	264	1.21e-157	1177	83.7	91.7
TRINITY_DN10238_c1_g1	XP_049886587.1	uncharacterized protein LOC126381094 [Pectinophora gossypiella]	341	4.09e-120	937	57.5	66.3
TRINITY_DN10238_c0_g1	PZC82964.1	hypothetical protein B5X24_HaOG208831 [Helicoverpa armigera]	113	1.17e-58	514	87.6	94.7
TRINITY_DN10284_c0_g1	KAG5880778.1	hypothetical protein JTB14_015287 [Gonioctena quinquepunctata]	148	4.12e-58	519	79.7	89.2
TRINITY_DN10284_c0_g2	CAH1111792.1	unnamed protein product [Psylliodes chrysocephala]	219	2.04e-137	1058	91.3	95.9
TRINITY_DN10284_c0_g3	CAG5100695.1	Protein of unknown function, partial [Cotesia congregata]	132	5e-78	607	82.6	91.7
TRINITY_DN10318_c0_g1	CAB3257307.1	unnamed protein product [Arctia plantaginis]	67	5.01e-28	281	82.1	91
TRINITY_DN10263_c1_g1	XP_045491072.1	tigger transposable element-derived protein 4-like [Colias croceus]	510	2.56e-266	1940	75.7	84.3
TRINITY_DN10263_c0_g1	PZC72141.1	hypothetical protein B5X24_HaOG211819 [Helicoverpa armigera]	79	1.02e-39	374	92.4	96.2
TRINITY_DN10242_c0_g1	XP_026750392.2	LOW QUALITY PROTEIN: uncharacterized protein LOC113511028 [Galleria mellonella]	412	8.34e-216	1592	83.5	88.6
TRINITY_DN10279_c0_g1	CAB3246704.1	unnamed protein product [Arctia plantaginis]	53	1.69e-10	153	60.4	64.2
TRINITY_DN10248_c0_g4	CAB3224388.1	unnamed protein product [Arctia plantaginis]	124	3.8e-62	507	75	86.3
TRINITY_DN10248_c0_g1	CAB3224388.1	unnamed protein product [Arctia plantaginis]	100	1.61e-41	370	67	80
TRINITY_DN10248_c0_g2	KOB67985.1	Alcohol dehydrogenase [Operophtera brumata]	60	3.07e-26	254	73.3	85
TRINITY_DN10248_c0_g3	CAB3224388.1	unnamed protein product [Arctia plantaginis]	151	3.83e-78	625	77.5	86.8
TRINITY_DN10241_c0_g1	XP_035441375.1	cytoplasmic polyadenylation element-binding protein 1-A-like isoform X2 [Spodoptera frugiperda]	496	1.21e-212	1575	65.3	75.4
TRINITY_DN10234_c0_g1	NP_001037364.1	cellular retinoic acid binding protein [Bombyx mori]	131	4.08e-81	632	91.6	96.2
TRINITY_DN10315_c1_g2	XP_013189495.1	PREDICTED: uncharacterized protein LOC106134085 [Amyelois transitella]	212	9.62e-30	317	36.8	51.9
TRINITY_DN10226_c0_g1	GBP29091.1	hypothetical protein EVAR_17625_1 [Eumeta japonica]	57	1.16e-06	133	57.9	64.9
TRINITY_DN10277_c0_g4	BAD86652.1	reverse transcriptase, partial [Bombyx mori]	157	2.91e-67	576	68.8	81.5
TRINITY_DN10277_c0_g5	XP_026319547.1	uncharacterized protein LOC113230033 [Hyposmocoma kahamanoa]	83	7.6e-27	256	63.9	74.7
TRINITY_DN10277_c0_g1	BAD86652.1	reverse transcriptase, partial [Bombyx mori]	72	2.75e-32	296	84.7	91.7
TRINITY_DN10277_c0_g2	BAM73877.1	cytochrome P450, partial [Bombyx mori]	40	4.01e-12	152	72.5	82.5
TRINITY_DN10270_c0_g1	CAH0691796.1	unnamed protein product [Spodoptera exigua]	282	1.15e-134	1045	66.3	81.6
TRINITY_DN10222_c0_g1	AAD09282.1	immune-related Hdd23 [Hyphantria cunea]	122	4.91e-14	179	36.9	54.9
TRINITY_DN10247_c0_g1	XP_026734717.1	putative epidermal cell surface receptor [Trichoplusia ni]	1105	0	4277	74.4	82.5
TRINITY_DN10247_c0_g3	CAH0701784.1	unnamed protein product [Spodoptera exigua]	53	3.26e-06	113	47.2	54.7
TRINITY_DN10254_c0_g1	CAB3244740.1	unnamed protein product [Arctia plantaginis]	137	4.08e-65	570	82.5	89.8
TRINITY_DN10311_c1_g1	CAH2215915.1	jg7419 [Pararge aegeria aegeria]	88	3.73e-16	187	46.6	58
TRINITY_DN10311_c0_g1	CAB3233648.1	unnamed protein product [Arctia plantaginis]	306	3.99e-159	1238	80.7	92.2
TRINITY_DN10311_c0_g3	RVE52335.1	hypothetical protein evm_002973 [Chilo suppressalis]	109	3.72e-23	251	56.9	60.6
TRINITY_DN10244_c0_g1	CAB3243348.1	unnamed protein product [Arctia plantaginis]	495	0	2364	91.3	96
TRINITY_DN10313_c1_g1	XP_045450588.1	uncharacterized protein LOC123659416 [Melitaea cinxia]	135	3.61e-44	453	63	77
TRINITY_DN10278_c0_g1	CAB3517402.1	unnamed protein product [Spodoptera littoralis]	174	6.01e-98	806	90.8	92.5
TRINITY_DN10269_c0_g4	XP_049701255.1	uncharacterized protein LOC110370548 isoform X2 [Helicoverpa armigera]	309	2.42e-104	844	60.5	69.3
TRINITY_DN10283_c0_g2	CAB3261189.1	unnamed protein product [Arctia plantaginis]	262	5.65e-100	832	70.2	83.2
TRINITY_DN10314_c0_g1	PZC80416.1	hypothetical protein B5X24_HaOG214718 [Helicoverpa armigera]	52	2.94e-11	149	61.5	69.2
TRINITY_DN10302_c0_g2	CAB3258675.1	unnamed protein product [Arctia plantaginis]	390	1.69e-146	1130	56.2	72.6
TRINITY_DN10302_c0_g3	CAB3258675.1	unnamed protein product [Arctia plantaginis]	228	2.73e-102	815	67.1	79.8
TRINITY_DN10297_c0_g1	XP_026740343.1	alpha-tocopherol transfer protein-like [Trichoplusia ni]	279	1.98e-122	924	60.9	81
TRINITY_DN10223_c0_g2	CAB3228639.1	unnamed protein product [Arctia plantaginis]	338	4.54e-216	1568	84.9	92.3
TRINITY_DN10274_c0_g1	XP_022819027.1	uncharacterized protein LOC111351351 [Spodoptera litura]	215	5.74e-77	657	73	76.7
TRINITY_DN10256_c0_g4	KPJ14768.1	hypothetical protein RR48_05862 [Papilio machaon]	179	8.27e-51	453	52	74.3
TRINITY_DN10256_c0_g2	XP_045534878.1	uncharacterized protein LOC123721179 [Papilio machaon]	659	0	2643	73.7	86.3
TRINITY_DN10256_c0_g3	KPJ14768.1	hypothetical protein RR48_05862 [Papilio machaon]	147	2.16e-42	392	57.1	73.5
TRINITY_DN10246_c0_g1	XP_039967464.1	piggyBac transposable element-derived protein 3-like, partial [Bactrocera tryoni]	267	2.6e-96	786	60.7	77.2
TRINITY_DN10290_c0_g1	XP_026315748.1	uncharacterized protein LOC113227090 [Hyposmocoma kahamanoa]	206	3.9e-58	516	50	68.4
TRINITY_DN10290_c0_g2	CAH2097103.1	unnamed protein product [Euphydryas editha]	125	1.69e-33	323	51.2	69.6
TRINITY_DN10295_c0_g1	RVE52637.1	hypothetical protein evm_002756 [Chilo suppressalis]	54	9.89e-10	148	57.4	68.5
TRINITY_DN10295_c0_g2	CAB3221698.1	unnamed protein product [Arctia plantaginis]	269	9.67e-169	1252	79.9	86.2
TRINITY_DN10288_c0_g1	RVE45293.1	hypothetical protein evm_010065 [Chilo suppressalis]	455	9.3e-255	1888	76.3	89.2
TRINITY_DN26779_c0_g1	XP_001607735.3	non-specific lipid-transfer protein [Nasonia vitripennis]	212	1.19e-127	969	88.7	92.9
TRINITY_DN26779_c0_g2	XP_001607735.3	non-specific lipid-transfer protein [Nasonia vitripennis]	193	3.02e-125	951	89.6	98.4
TRINITY_DN26779_c0_g3	XP_001607735.3	non-specific lipid-transfer protein [Nasonia vitripennis]	118	3.18e-69	569	91.5	98.3
TRINITY_DN26825_c0_g1	KAF7378735.1	hypothetical protein [Vespula germanica]	107	1.13e-72	558	100	100
TRINITY_DN26815_c0_g1	XP_045533475.1	uncharacterized protein LOC123720761 [Pieris brassicae]	60	1.85e-21	232	68.3	78.3
TRINITY_DN26798_c4_g1	XP_028040209.1	uncharacterized protein LOC114250504 [Bombyx mandarina]	103	8.03e-49	420	80.6	87.4
TRINITY_DN26775_c1_g1	RVE48824.1	hypothetical protein evm_006598 [Chilo suppressalis]	31	1.24e-07	129	74.2	83.9
TRINITY_DN26769_c0_g1	XP_021184587.1	serine/threonine-protein phosphatase rdgC [Helicoverpa armigera]	700	0	3448	94.4	97.1
TRINITY_DN26845_c0_g1	XP_045541871.1	uncharacterized protein LOC123723336 [Papilio machaon]	41	9.47e-07	129	63.4	80.5
TRINITY_DN26794_c0_g1	CAH2097768.1	unnamed protein product [Euphydryas editha]	106	8.58e-15	187	52.8	64.2
TRINITY_DN26807_c0_g1	A3RLT6.1	RecName: Full=40S ribosomal protein SA [Pinctada fucata]	151	3.44e-85	662	84.8	91.4
TRINITY_DN26824_c0_g1	CAH2071803.1	unnamed protein product, partial [Iphiclides podalirius]	27	1.2e-08	142	88.9	88.9
TRINITY_DN26824_c0_g2	KAH9644233.1	hypothetical protein HF086_006557 [Spodoptera exigua]	239	3.18e-127	990	77.4	87.4
TRINITY_DN26842_c0_g2	CAB3234894.1	unnamed protein product [Arctia plantaginis]	5399	0	19462	73.5	84
TRINITY_DN26804_c0_g1	CAB3230123.1	unnamed protein product [Arctia plantaginis]	923	0	3465	77.7	85.4
TRINITY_DN26800_c2_g1	CAB3224844.1	unnamed protein product [Arctia plantaginis]	284	6.43e-158	1186	84.2	90.8
TRINITY_DN26819_c1_g1	CAG9122310.1	unnamed protein product [Plutella xylostella]	47	1.01e-16	191	78.7	87.2
TRINITY_DN26819_c0_g1	CAB3231006.1	unnamed protein product [Arctia plantaginis]	96	1.12e-48	408	75	82.3
TRINITY_DN26836_c0_g1	CAB3229429.1	unnamed protein product [Arctia plantaginis]	455	8.03e-141	1103	54.3	71.4
TRINITY_DN26797_c1_g3	CAF4944176.1	unnamed protein product [Pieris macdunnoughi]	42	5.88e-08	140	59.5	83.3
TRINITY_DN26797_c1_g4	CAF4944176.1	unnamed protein product [Pieris macdunnoughi]	49	3.9e-19	208	77.6	81.6
TRINITY_DN26860_c0_g1	XP_022826357.1	choline O-acetyltransferase [Spodoptera litura]	647	0	3086	90.4	95.8
TRINITY_DN26860_c0_g2	CAB3235087.1	unnamed protein product [Arctia plantaginis]	615	0	2734	92	95
TRINITY_DN26823_c0_g2	CAH0728544.1	unnamed protein product, partial [Brenthis ino]	115	4.24e-31	293	49.6	73.9
TRINITY_DN26784_c0_g1	CAB3222369.1	unnamed protein product [Arctia plantaginis]	51	1.04e-18	198	70.6	82.4
TRINITY_DN26776_c0_g1	APX39639.1	cytochrome b, partial [Pachybrachis sp. ReAss_150]	106	1.58e-39	350	66	73.6
TRINITY_DN26829_c0_g1	XP_026745670.1	facilitated trehalose transporter Tret1-like [Trichoplusia ni]	469	6.32e-275	2035	87	92.1
TRINITY_DN26821_c0_g1	CAH2233438.1	jg925 [Pararge aegeria aegeria]	59	3.49e-16	180	57.6	76.3
TRINITY_DN26764_c0_g1	XP_050361228.1	uncharacterized protein LOC126780649 [Nymphalis io]	96	7.89e-13	173	47.9	63.5
TRINITY_DN26850_c0_g2	XP_049697458.1	uncharacterized protein LOC126054779 [Helicoverpa armigera]	110	1.61e-06	138	37.3	53.6
TRINITY_DN26781_c0_g1	XP_049706066.1	uncharacterized protein LOC126056575 [Helicoverpa armigera]	81	8.16e-38	366	79	92.6
TRINITY_DN26854_c0_g1	XP_026744458.1	tubulin-folding cofactor B [Trichoplusia ni]	247	2.2e-149	1127	89.1	94.3
TRINITY_DN26827_c0_g1	CAB3254559.1	unnamed protein product [Arctia plantaginis]	36	3.89e-11	155	83.3	88.9
TRINITY_DN10328_c0_g1	XP_045454940.1	histone-lysine N-methyltransferase SETMAR-like [Melitaea cinxia]	108	2.2e-59	475	83.3	91.7
TRINITY_DN10326_c0_g1	XP_034837974.1	uncharacterized protein LOC117994197 [Maniola hyperantus]	59	1.38e-26	269	86.4	93.2
TRINITY_DN10326_c2_g1	XP_026321910.1	nuclear pore complex protein Nup93-like [Hyposmocoma kahamanoa]	21	1.43e-06	123	100	100
TRINITY_DN10416_c0_g1	CAH2095516.1	unnamed protein product [Euphydryas editha]	185	4.79e-108	862	86.5	93.5
TRINITY_DN10371_c0_g1	CAB3260889.1	unnamed protein product [Arctia plantaginis]	259	5.24e-143	1064	78	88.4
TRINITY_DN10337_c0_g2	XP_046970665.1	cytosolic non-specific dipeptidase [Vanessa cardui]	499	0	2321	87.4	93.2
TRINITY_DN10329_c1_g1	CAB3253631.1	unnamed protein product [Arctia plantaginis]	496	1.01e-231	1696	69.4	83.7
TRINITY_DN10363_c0_g2	CAB3230902.1	unnamed protein product [Arctia plantaginis]	381	5.46e-239	1749	89.2	93.7
TRINITY_DN10415_c0_g1	CAH0663664.1	unnamed protein product [Spodoptera exigua]	228	6.14e-61	524	83.3	89
TRINITY_DN10382_c0_g1	GBP87256.1	hypothetical protein EVAR_59184_1 [Eumeta japonica]	36	8.15e-12	165	91.7	94.4
TRINITY_DN10365_c0_g1	CAB3255465.1	unnamed protein product [Arctia plantaginis]	427	4.5e-87	721	63	72.4
TRINITY_DN10408_c0_g1	XP_049696553.1	zinc finger protein 436 [Helicoverpa armigera]	729	2.6e-83	758	55	68.9
TRINITY_DN10390_c0_g1	GBP27761.1	hypothetical protein EVAR_82810_1 [Eumeta japonica]	31	1.79e-06	116	74.2	87.1
TRINITY_DN10360_c0_g1	XP_022826096.1	saccharopine dehydrogenase-like oxidoreductase isoform X1 [Spodoptera litura]	414	2.79e-175	1339	59.7	77.5
TRINITY_DN10347_c0_g1	XP_026730238.1	serine/arginine-rich splicing factor 1A-like isoform X1 [Trichoplusia ni]	194	4.98e-130	957	97.4	97.9
TRINITY_DN10393_c0_g1	CAH2237358.1	jg12072 [Pararge aegeria aegeria]	54	6.18e-06	120	51.9	59.3
TRINITY_DN10372_c0_g2	XP_026731124.1	uncharacterized protein LOC113496178 isoform X1 [Trichoplusia ni]	207	6.01e-64	547	68.1	74.4
TRINITY_DN10407_c0_g2	CAB3237171.1	unnamed protein product [Arctia plantaginis]	402	1.5e-249	1800	87.1	92.5
TRINITY_DN10321_c1_g1	XP_045495154.1	putative nuclease HARBI1 [Colias croceus]	90	3.06e-35	353	78.9	91.1
TRINITY_DN10321_c0_g1	CAH2042178.1	unnamed protein product, partial [Iphiclides podalirius]	226	1.11e-22	260	38.1	47.3
TRINITY_DN10321_c0_g2	XP_028167726.1	putative nuclease HARBI1 [Ostrinia furnacalis]	108	1.04e-42	395	74.1	82.4
TRINITY_DN10321_c0_g3	XP_045495155.1	myb/SANT-like DNA-binding domain-containing protein 3 [Colias croceus]	50	2.45e-13	170	64	78
TRINITY_DN10344_c0_g1	XP_047034867.1	trypsin CFT-1-like [Helicoverpa zea]	253	3.04e-91	710	56.5	69.2
TRINITY_DN10388_c0_g1	CAH2233138.1	jg14001 [Pararge aegeria aegeria]	75	1.21e-30	311	70.7	85.3
TRINITY_DN10394_c0_g2	CAD0195446.1	unnamed protein product [Chrysodeixis includens]	56	4e-10	146	58.9	69.6
TRINITY_DN10330_c0_g1	XP_047030454.1	UNC93-like protein isoform X1 [Helicoverpa zea]	477	8.95e-271	1966	79.9	89.5
TRINITY_DN10320_c0_g1	XP_045445758.1	uncharacterized protein LOC123653821 [Melitaea cinxia]	173	1.72e-73	601	72.8	76.9
TRINITY_DN10397_c0_g1	KAF9791394.1	hypothetical protein SFRURICE_014106 [Spodoptera frugiperda]	375	5.83e-139	1055	62.1	72
TRINITY_DN10323_c0_g1	CAH2103828.1	unnamed protein product [Euphydryas editha]	92	2.97e-38	362	68.5	78.3
TRINITY_DN10332_c0_g1	XP_047019613.1	uncharacterized protein KIAA1143 homolog [Helicoverpa zea]	135	1.4e-43	404	63	75.6
TRINITY_DN10336_c0_g2	XP_049878765.1	uncharacterized protein LOC126375710 [Pectinophora gossypiella]	60	1.4e-12	167	56.7	73.3
TRINITY_DN10355_c0_g4	CAB3235329.1	unnamed protein product [Arctia plantaginis]	364	7.14e-120	937	49.2	67.9
TRINITY_DN10355_c0_g1	XP_037298441.1	uncharacterized protein LOC119190509 isoform X2 [Manduca sexta]	206	7.4e-52	449	43.7	64.6
TRINITY_DN10355_c0_g2	CAB3238271.1	unnamed protein product [Arctia plantaginis]	329	1.41e-115	917	55.3	73.3
TRINITY_DN10355_c0_g3	XP_047020942.1	uncharacterized protein LOC124630943 [Helicoverpa zea]	316	2.35e-65	571	38.9	61.1
TRINITY_DN10353_c0_g1	CAB3221746.1	unnamed protein product [Arctia plantaginis]	508	1.91e-183	1371	52.4	69.3
TRINITY_DN10324_c0_g1	XP_026729454.1	kelch-like ECH-associated protein 1 isoform X1 [Trichoplusia ni]	669	6.13e-288	2260	91.3	94.9
TRINITY_DN10342_c0_g1	CAG9096483.1	unnamed protein product [Plutella xylostella]	1417	0	3091	49.3	63.4
TRINITY_DN10402_c0_g1	KAI5643711.1	hypothetical protein NE865_04302 [Phthorimaea operculella]	91	3.56e-18	204	50.5	67
TRINITY_DN10339_c0_g2	CAB3252532.1	unnamed protein product [Arctia plantaginis]	763	0	2648	78.6	86.8
TRINITY_DN10351_c0_g2	XP_026735604.1	DNA-directed RNA polymerases I, II, and III subunit RPABC2 [Trichoplusia ni]	132	2.63e-83	659	98.5	99.2
TRINITY_DN10368_c0_g2	CAH0627163.1	unnamed protein product [Chrysodeixis includens]	301	4.17e-95	744	61.5	68.1
TRINITY_DN10357_c0_g2	CAB3227834.1	unnamed protein product [Arctia plantaginis]	180	2.66e-60	522	59.4	78.3
TRINITY_DN10414_c0_g1	CAB3262350.1	unnamed protein product [Arctia plantaginis]	803	2.13e-244	1929	59.2	67.9
TRINITY_DN10352_c2_g2	CAB3243490.1	unnamed protein product [Arctia plantaginis]	129	7.4e-48	429	64.3	73.6
TRINITY_DN10352_c2_g3	CAB3225847.1	unnamed protein product [Arctia plantaginis]	119	1.79e-39	353	63	69.7
TRINITY_DN10352_c2_g1	CAB3224762.1	unnamed protein product [Arctia plantaginis]	107	1.09e-40	362	67.3	79.4
TRINITY_DN10370_c0_g1	CAH2068423.1	unnamed protein product, partial [Iphiclides podalirius]	35	1.63e-10	153	80	88.6
TRINITY_DN10340_c0_g2	CAB3246768.1	unnamed protein product [Arctia plantaginis]	134	3.48e-40	373	64.2	69.4
TRINITY_DN10354_c0_g1	CAH2237348.1	jg12062 [Pararge aegeria aegeria]	51	1.44e-08	141	52.9	62.7
TRINITY_DN10361_c0_g1	CAB3244555.1	unnamed protein product [Arctia plantaginis]	1975	0	5372	61.8	62.9
TRINITY_DN10367_c0_g5	CAB3221979.1	unnamed protein product [Arctia plantaginis]	246	6.59e-152	1169	90.2	95.5
TRINITY_DN10387_c0_g2	CAH2055964.1	unnamed protein product, partial [Iphiclides podalirius]	69	2.89e-39	335	100	100
TRINITY_DN10349_c0_g2	CAB3260778.1	unnamed protein product [Arctia plantaginis]	206	5.27e-112	872	83.5	92.7
TRINITY_DN10349_c0_g3	CAH2088072.1	unnamed protein product [Euphydryas editha]	55	1.12e-10	159	63.6	69.1
TRINITY_DN10362_c0_g1	CAB3220606.1	unnamed protein product [Arctia plantaginis]	902	0	3339	83.8	87.6
TRINITY_DN68687_c0_g1	XP_014204369.1	leech-derived tryptase inhibitor C-like [Copidosoma floridanum]	74	6.21e-18	192	50	64.9
TRINITY_DN68674_c0_g1	XP_014213564.1	inositol oxygenase isoform X2 [Copidosoma floridanum]	78	9.35e-51	423	92.3	97.4
TRINITY_DN68730_c0_g1	CAG4968657.1	unnamed protein product [Parnassius apollo]	42	2.54e-09	146	66.7	76.2
TRINITY_DN68734_c0_g1	XP_022822167.1	kinesin-like protein Klp10A isoform X3 [Spodoptera litura]	63	1.35e-19	222	73	87.3
TRINITY_DN68683_c0_g1	AHH92933.1	cytochrome P450 CYP6AB34, partial [Lymantria dispar]	120	4.88e-57	481	73.3	87.5
TRINITY_DN68758_c0_g1	CAG9126778.1	unnamed protein product [Plutella xylostella]	39	9.57e-08	125	71.8	76.9
TRINITY_DN44264_c0_g1	XP_026319547.1	uncharacterized protein LOC113230033 [Hyposmocoma kahamanoa]	73	8.48e-25	243	65.8	76.7
TRINITY_DN44318_c0_g1	CAB3249161.1	unnamed protein product [Arctia plantaginis]	194	1.23e-28	298	38.1	58.2
TRINITY_DN44282_c0_g1	KAH0552549.1	hypothetical protein KQX54_012249 [Cotesia glomerata]	28	1.79e-07	126	92.9	96.4
TRINITY_DN44298_c0_g1	KOB79461.1	putative reverse transcriptase rna-dependent dna polymerase, partial [Operophtera brumata]	61	3.52e-18	222	72.1	83.6
TRINITY_DN44261_c0_g1	CAH0722926.1	unnamed protein product, partial [Brenthis ino]	44	2.6e-12	157	72.7	79.5
TRINITY_DN44240_c0_g3	XP_050349153.1	protein tramtrack, beta isoform isoform X44 [Nymphalis io]	86	8.14e-27	275	61.6	73.3
TRINITY_DN44321_c0_g1	VEN46256.1	unnamed protein product [Callosobruchus maculatus]	104	1.25e-36	324	72.1	83.7
TRINITY_DN44272_c0_g1	CAB3224959.1	unnamed protein product [Arctia plantaginis]	139	6.04e-63	518	68.3	84.9
TRINITY_DN44272_c0_g3	XP_026747061.1	uncharacterized protein LOC113508308 [Trichoplusia ni]	182	8.53e-107	813	84.1	92.9
TRINITY_DN44260_c0_g1	CAB3222997.1	unnamed protein product [Arctia plantaginis]	294	4.78e-131	1013	69.7	85.4
TRINITY_DN44260_c0_g2	XP_047036019.1	uncharacterized protein LOC124641830 [Helicoverpa zea]	110	4.33e-33	317	64.5	80
TRINITY_DN44331_c0_g1	XP_049315709.1	piggyBac transposable element-derived protein 4-like isoform X1 [Bactrocera dorsalis]	81	3.62e-32	307	75.3	85.2
TRINITY_DN44291_c0_g1	XP_003425371.1	protein lethal(2)essential for life [Nasonia vitripennis]	188	1.07e-104	790	83	90.4
TRINITY_DN44266_c0_g2	CAH2269189.1	jg1715 [Pararge aegeria aegeria]	62	2.41e-22	232	64.5	75.8
TRINITY_DN44266_c0_g3	KPI99136.1	hypothetical protein RR46_02353 [Papilio xuthus]	49	1.82e-16	185	73.5	77.6
TRINITY_DN44237_c0_g1	KOB72801.1	Uncharacterized protein OBRU01_11774, partial [Operophtera brumata]	69	9.11e-10	141	37.7	58
TRINITY_DN44299_c0_g1	XP_023953006.1	histone-lysine N-methyltransferase SETMAR-like [Bicyclus anynana]	61	3.71e-31	285	85.2	93.4
TRINITY_DN44254_c0_g1	GBP14409.1	hypothetical protein EVAR_92395_1 [Eumeta japonica]	50	7.11e-07	121	58	64
TRINITY_DN44330_c0_g1	CAG4995819.1	unnamed protein product [Parnassius apollo]	70	3.93e-37	321	84.3	91.4
TRINITY_DN44278_c0_g2	RVE47759.1	hypothetical protein evm_007648 [Chilo suppressalis]	97	3.06e-43	396	82.5	91.8
TRINITY_DN17744_c0_g2	KFM69343.1	Asparagine-rich zinc finger protein AZF1, partial [Stegodyphus mimosarum]	29	1.82e-07	118	62.1	82.8
TRINITY_DN17768_c0_g1	CAB3239108.1	unnamed protein product [Arctia plantaginis]	2145	0	6743	72.8	79.7
TRINITY_DN17721_c0_g1	CAB3261969.1	unnamed protein product [Arctia plantaginis]	310	1.55e-160	1181	78.1	87.4
TRINITY_DN17690_c0_g1	XP_026732374.1	uncharacterized protein LOC113497166 isoform X2 [Trichoplusia ni]	52	1.89e-08	139	61.5	73.1
TRINITY_DN17686_c0_g1	CAH2241948.1	jg9066 [Pararge aegeria aegeria]	45	5.21e-06	124	51.1	71.1
TRINITY_DN17754_c0_g1	RVE47397.1	hypothetical protein evm_007996 [Chilo suppressalis]	280	3.13e-183	1335	92.9	98.2
TRINITY_DN17706_c0_g1	XP_039275231.1	superoxide dismutase [Mn], mitochondrial-like [Nilaparvata lugens]	108	2.28e-44	381	65.7	73.1
TRINITY_DN17706_c0_g2	CAR82595.1	mitochondrial manganese superoxide dismutase [Necora puber]	107	8.83e-35	319	60.7	76.6
TRINITY_DN17679_c0_g1	XP_045446602.1	uncharacterized protein LOC123654761 [Melitaea cinxia]	114	6.08e-16	214	44.7	62.3
TRINITY_DN17714_c0_g5	XP_022823078.1	uncharacterized protein LOC111354039 [Spodoptera litura]	121	2.6e-12	172	37.2	52.9
TRINITY_DN17714_c0_g6	CAB3230646.1	unnamed protein product [Arctia plantaginis]	89	5.48e-09	141	34.8	60.7
TRINITY_DN17714_c0_g1	CAB3230651.1	unnamed protein product [Arctia plantaginis]	368	4.23e-57	530	34.5	59
TRINITY_DN17714_c0_g3	PZC81117.1	hypothetical protein B5X24_HaOG213457 [Helicoverpa armigera]	172	1.97e-30	308	43.6	58.7
TRINITY_DN17760_c0_g1	XP_026743960.1	zinc finger protein 62 homolog isoform X7 [Trichoplusia ni]	320	5.46e-131	1022	78.4	89.1
TRINITY_DN17747_c0_g1	XP_047025069.1	protein takeout-like isoform X2 [Helicoverpa zea]	237	5.15e-84	668	54.4	70.9
TRINITY_DN17732_c0_g1	CAB3244819.1	unnamed protein product [Arctia plantaginis]	234	2.98e-113	860	65.4	85.5
TRINITY_DN17750_c0_g1	CAB3244437.1	unnamed protein product [Arctia plantaginis]	423	2.01e-190	1404	61.9	76.6
TRINITY_DN17739_c0_g1	XP_026320752.1	uncharacterized protein LOC113230862 [Hyposmocoma kahamanoa]	109	1.39e-19	237	49.5	60.6
TRINITY_DN17742_c0_g1	KAF5276899.1	hypothetical protein FQA39_LY06450 [Lamprigera yunnana]	105	2.83e-42	375	84.8	87.6
TRINITY_DN17742_c0_g2	CAH0596164.1	unnamed protein product [Chrysodeixis includens]	572	1.01e-277	2061	73.4	79.5
TRINITY_DN17756_c0_g1	XP_047019155.1	uncharacterized protein LOC124629687 [Helicoverpa zea]	134	4.87e-62	540	75.4	85.8
TRINITY_DN17723_c0_g2	BAM73877.1	cytochrome P450, partial [Bombyx mori]	46	1.14e-14	174	69.6	87
TRINITY_DN17729_c0_g5	KAI5631677.1	hypothetical protein NE865_15611 [Phthorimaea operculella]	112	1.74e-50	412	68.8	85.7
TRINITY_DN17729_c0_g6	KAI5631677.1	hypothetical protein NE865_15611 [Phthorimaea operculella]	96	1.32e-43	366	71.9	84.4
TRINITY_DN17729_c0_g7	KAI5632960.1	hypothetical protein NE865_14324 [Phthorimaea operculella]	79	1.96e-32	289	74.7	87.3
TRINITY_DN17729_c0_g1	KAI5637654.1	hypothetical protein NE865_09637 [Phthorimaea operculella]	73	7.75e-26	261	76.7	83.6
TRINITY_DN17729_c0_g3	KAI5644363.1	hypothetical protein NE865_03732 [Phthorimaea operculella]	83	2.37e-39	335	78.3	90.4
TRINITY_DN17711_c0_g1	XP_047038992.1	uncharacterized protein LOC124643910 [Helicoverpa zea]	168	1.02e-33	329	47.6	67.9
TRINITY_DN17767_c0_g1	XP_021197180.1	partner of xrn-2 protein 1 [Helicoverpa armigera]	104	2.12e-59	473	92.3	97.1
TRINITY_DN17761_c0_g5	XP_045777005.1	uncharacterized protein LOC123875299 [Maniola jurtina]	91	1.24e-44	412	83.5	90.1
TRINITY_DN17761_c0_g2	CAH2218476.1	jg24628 [Pararge aegeria aegeria]	148	1.15e-60	532	66.9	79.1
TRINITY_DN17761_c0_g3	XP_045777005.1	uncharacterized protein LOC123875299 [Maniola jurtina]	89	8.99e-25	258	57.3	66.3
TRINITY_DN17704_c0_g1	CAG4982411.1	unnamed protein product [Parnassius apollo]	567	2.82e-76	697	94.5	94.9
TRINITY_DN17707_c0_g1	CAH0600214.1	unnamed protein product [Chrysodeixis includens]	228	1.6e-56	473	44.3	63.2
TRINITY_DN17705_c0_g4	XP_013184360.1	PREDICTED: uncharacterized protein LOC106130136 [Amyelois transitella]	76	2.54e-20	216	51.3	65.8
TRINITY_DN17705_c0_g1	CAB3250341.1	unnamed protein product [Arctia plantaginis]	217	1.05e-21	243	32.3	48.8
TRINITY_DN17705_c0_g3	XP_026330148.1	protein tramtrack, beta isoform isoform X36 [Hyposmocoma kahamanoa]	92	1.95e-20	233	53.3	65.2
TRINITY_DN17673_c0_g1	XP_021191413.2	serine/threonine-protein kinase N [Helicoverpa armigera]	1042	0	4994	96.2	97.9
TRINITY_DN17735_c0_g1	VVC88968.1	unnamed protein product [Leptidea sinapis]	40	7.52e-06	123	57.5	72.5
TRINITY_DN17726_c1_g1	KAF9414815.1	hypothetical protein HW555_007395 [Spodoptera exigua]	224	1.14e-122	920	74.6	87.9
TRINITY_DN17710_c0_g2	XP_047020724.1	cytochrome P450 4C1-like isoform X2 [Helicoverpa zea]	452	5.66e-194	1432	60.2	75.7
TRINITY_DN17698_c0_g1	XP_021182471.2	uncharacterized protein LOC110370818 [Helicoverpa armigera]	526	3.090000000002E-313	2311	89.2	95.4
TRINITY_DN17746_c0_g1	XP_026746589.1	jerky protein homolog-like [Trichoplusia ni]	251	1.49e-80	652	53.8	64.1
TRINITY_DN17746_c0_g2	XP_047028281.1	arylalkylamine N-acetyltransferase 1-like [Helicoverpa zea]	220	1.16e-92	757	65.9	79.5
TRINITY_DN17763_c0_g1	CAB3261135.1	unnamed protein product [Arctia plantaginis]	91	3.37e-22	243	53.8	70.3
TRINITY_DN17763_c0_g3	CAB3261135.1	unnamed protein product [Arctia plantaginis]	265	3.52e-105	844	71.3	80.4
TRINITY_DN17731_c0_g1	CAB3226534.1	unnamed protein product [Arctia plantaginis]	414	1.75e-263	1896	88.6	93.5
TRINITY_DN17745_c0_g1	XP_049696604.1	uncharacterized protein LOC110384456 [Helicoverpa armigera]	245	1.19e-99	810	61.6	79.2
TRINITY_DN17709_c0_g1	KAI4457230.1	hat family dimerization domaincontaining protein-related [Holotrichia oblita]	362	2.48e-43	435	31.8	52.2
TRINITY_DN17709_c0_g3	XP_022161715.1	uncharacterized protein LOC111027621 [Myzus persicae]	162	8.58e-44	399	45.7	64.2
TRINITY_DN17769_c0_g1	XP_049701637.1	myrosinase 1 [Helicoverpa armigera]	95	7.38e-40	369	69.5	78.9
TRINITY_DN17720_c1_g1	KPJ21349.1	hypothetical protein RR48_00319 [Papilio machaon]	62	4.94e-13	172	50	61.3
TRINITY_DN17720_c0_g1	CAG9565546.1	unnamed protein product [Danaus chrysippus]	57	1.03e-19	213	75.4	82.5
TRINITY_DN17676_c0_g1	RVE52335.1	hypothetical protein evm_002973 [Chilo suppressalis]	77	2.3e-31	291	72.7	84.4
TRINITY_DN17676_c0_g2	RVE52335.1	hypothetical protein evm_002973 [Chilo suppressalis]	123	2.67e-22	255	53.7	64.2
TRINITY_DN17717_c0_g1	XP_028179491.1	uncharacterized protein LOC114366729 isoform X2 [Ostrinia furnacalis]	123	1.16e-35	364	53.7	71.5
TRINITY_DN17766_c1_g1	KAG6439358.1	hypothetical protein O3G_MSEX000706 [Manduca sexta]	96	5.72e-14	176	42.7	58.3
TRINITY_DN17766_c0_g1	XP_049697458.1	uncharacterized protein LOC126054779 [Helicoverpa armigera]	78	1.3e-26	272	71.8	83.3
TRINITY_DN17713_c0_g2	CAH2086369.1	unnamed protein product [Euphydryas editha]	94	1.9e-38	359	75.5	79.8
TRINITY_DN17730_c0_g1	PZC83242.1	hypothetical protein B5X24_HaOG208333 [Helicoverpa armigera]	1498	0	6789	86.2	93.1
TRINITY_DN17752_c0_g1	KAG6454886.1	hypothetical protein O3G_MSEX008915 [Manduca sexta]	50	3.77e-11	153	50	78
TRINITY_DN17743_c0_g1	GFW74795.1	transposable element Tcb2 transposase [Trichonephila clavipes]	49	3.81e-07	140	55.1	71.4
TRINITY_DN17743_c0_g3	GFX82547.1	DUF1758 domain-containing protein [Trichonephila clavipes]	51	8.58e-09	143	58.8	66.7
TRINITY_DN17738_c0_g3	CAH0718916.1	unnamed protein product, partial [Brenthis ino]	39	3.46e-13	186	84.6	92.3
TRINITY_DN17758_c0_g1	XP_024886650.1	uncharacterized protein LOC112464087 [Temnothorax curvispinosus]	50	4.14e-07	129	46	70
TRINITY_DN17757_c0_g1	XP_022815640.1	ras-like protein 2 [Spodoptera litura]	200	1.64e-126	978	96.5	98
TRINITY_DN59562_c0_g1	CAB3241776.1	unnamed protein product [Arctia plantaginis]	83	9.05e-31	289	68.7	77.1
TRINITY_DN59634_c0_g1	CAH2097594.1	unnamed protein product [Euphydryas editha]	149	4.52e-83	649	80.5	89.3
TRINITY_DN59568_c0_g1	XP_031766364.1	uncharacterized protein LOC116413146 [Galleria mellonella]	56	1.08e-07	131	48.2	67.9
TRINITY_DN59558_c2_g1	KPJ21040.1	hypothetical protein RR48_00071 [Papilio machaon]	62	1.26e-12	160	56.5	66.1
TRINITY_DN59558_c0_g1	XP_021201717.2	all trans-polyprenyl-diphosphate synthase PDSS2 [Helicoverpa armigera]	402	2.66e-265	1900	91.3	97.3
TRINITY_DN59604_c0_g1	CAH0700836.1	unnamed protein product [Spodoptera exigua]	41	7.76e-07	125	70.7	73.2
TRINITY_DN59584_c0_g1	XP_011505849.1	PREDICTED: uncharacterized protein LOC105368525 isoform X2 [Ceratosolen solmsi marchali]	135	1.09e-44	408	61.5	70.4
TRINITY_DN59611_c0_g1	XP_014238681.2	laccase-like [Trichogramma pretiosum]	118	8.38e-52	462	65.3	78
TRINITY_DN59611_c0_g2	XP_023314043.1	laccase-2-like [Trichogramma pretiosum]	274	6.78e-116	908	59.9	74.8
TRINITY_DN59611_c0_g3	XP_016844683.1	laccase-2-like [Nasonia vitripennis]	260	1.31e-106	847	59.2	75
TRINITY_DN59631_c0_g1	XP_008217199.1	ubiquitin-conjugating enzyme E2 L5 [Nasonia vitripennis]	117	7.22e-78	597	97.4	100
TRINITY_DN35106_c0_g1	CAB3231782.1	unnamed protein product [Arctia plantaginis]	376	7.81e-272	1941	99.7	99.7
TRINITY_DN35125_c0_g1	CAB3225106.1	unnamed protein product [Arctia plantaginis]	767	0	3355	84.1	90.5
TRINITY_DN35130_c0_g1	XP_047020005.1	tRNA (guanine(37)-N1)-methyltransferase [Helicoverpa zea]	438	4.81e-240	1733	76.3	85.6
TRINITY_DN35130_c0_g2	CAB3243685.1	unnamed protein product [Arctia plantaginis]	235	2.36e-112	903	69.4	83.8
TRINITY_DN35075_c0_g1	XP_028166424.1	uncharacterized protein K02A2.6-like isoform X1 [Ostrinia furnacalis]	83	7.25e-36	341	78.3	86.7
TRINITY_DN35138_c1_g1	KAG6449888.1	hypothetical protein O3G_MSEX006295 [Manduca sexta]	64	6.83e-21	221	67.2	78.1
TRINITY_DN35138_c0_g1	CAH2210370.1	jg25713, partial [Pararge aegeria aegeria]	42	6.11e-07	119	52.4	71.4
TRINITY_DN35138_c0_g2	CAB3250897.1	unnamed protein product [Arctia plantaginis]	237	6.45e-149	1095	80.6	91.1
TRINITY_DN35070_c0_g1	CAH2101324.1	unnamed protein product [Euphydryas editha]	68	3.58e-19	208	58.8	72.1
TRINITY_DN35077_c0_g1	CAG9129837.1	unnamed protein product [Plutella xylostella]	61	1.36e-20	215	65.6	80.3
TRINITY_DN35066_c0_g1	KAI5642947.1	ribosomal protein l11, RNA binding domain-containing protein [Phthorimaea operculella]	100	4.45e-59	472	91	97
TRINITY_DN35143_c0_g1	CAB3236381.1	unnamed protein product [Arctia plantaginis]	50	1.92e-06	115	56	64
TRINITY_DN35086_c0_g4	KOB67202.1	putative endonuclease and reverse transcriptase-like protein, partial [Operophtera brumata]	78	1.99e-22	240	56.4	71.8
TRINITY_DN35086_c0_g2	CAH2209456.1	jg22442, partial [Pararge aegeria aegeria]	51	1.22e-06	126	56.9	68.6
TRINITY_DN35058_c0_g1	CAB3223244.1	unnamed protein product [Arctia plantaginis]	83	5.25e-20	221	57.8	75.9
TRINITY_DN35058_c0_g3	CAB3223244.1	unnamed protein product [Arctia plantaginis]	99	4.9e-40	370	61.6	79.8
TRINITY_DN35059_c0_g1	XP_011503339.1	PREDICTED: uncharacterized protein LOC105366546 isoform X5 [Ceratosolen solmsi marchali]	188	2.06e-110	853	82.4	91
TRINITY_DN35104_c0_g2	CAB3508994.1	unnamed protein product [Spodoptera littoralis]	43	1.06e-14	181	81.4	83.7
TRINITY_DN59708_c0_g1	XP_047031559.1	high affinity cAMP-specific and IBMX-insensitive 3',5'-cyclic phosphodiesterase 8 isoform X2 [Helicoverpa zea]	168	7.19e-51	470	58.9	72
TRINITY_DN59659_c0_g1	KAG8170629.1	hypothetical protein JTE90_008919, partial [Oedothorax gibbosus]	75	4.92e-24	239	70.7	76
TRINITY_DN59731_c0_g1	CAD7406417.1	unnamed protein product, partial [Timema poppensis]	86	1.62e-53	434	95.3	98.8
TRINITY_DN59724_c0_g1	KMQ86187.1	retroelement polyprotein [Lasius niger]	169	5.26e-81	674	75.7	86.4
TRINITY_DN59715_c0_g1	XP_049703792.1	LINE-1 retrotransposable element ORF2 protein [Helicoverpa armigera]	53	4.75e-10	150	52.8	73.6
TRINITY_DN59729_c0_g2	RVE54296.1	hypothetical protein evm_001123 [Chilo suppressalis]	47	1.31e-08	138	59.6	74.5
TRINITY_DN59729_c0_g3	GBP35544.1	hypothetical protein EVAR_17405_1 [Eumeta japonica]	29	1.69e-06	126	86.2	89.7
TRINITY_DN59675_c0_g1	CAH2211102.1	jg18548, partial [Pararge aegeria aegeria]	67	3.32e-12	166	46.3	70.1
TRINITY_DN59746_c0_g1	XP_028033433.1	uncharacterized protein LOC114245459 [Bombyx mandarina]	137	1.56e-57	478	62.8	81
TRINITY_DN35219_c1_g1	CAB3228065.1	unnamed protein product [Arctia plantaginis]	51	6.86e-14	185	70.6	78.4
TRINITY_DN35221_c0_g4	XP_045506064.1	proteasome subunit alpha type-2 [Colias croceus]	234	1.96e-169	1218	100	100
TRINITY_DN35221_c0_g6	GBP94301.1	hypothetical protein EVAR_99824_1 [Eumeta japonica]	44	3.84e-10	143	61.4	77.3
TRINITY_DN35221_c0_g2	GBP85979.1	hypothetical protein EVAR_57455_1 [Eumeta japonica]	41	3.36e-14	172	82.9	87.8
TRINITY_DN35210_c0_g3	PZC81057.1	hypothetical protein B5X24_HaOG213397 [Helicoverpa armigera]	70	2.08e-18	222	64.3	71.4
TRINITY_DN35210_c1_g2	CAG5046118.1	unnamed protein product [Parnassius apollo]	100	2.91e-34	317	60	80
TRINITY_DN35210_c1_g1	CAG9565546.1	unnamed protein product [Danaus chrysippus]	124	2.27e-40	355	61.3	76.6
TRINITY_DN35195_c0_g1	CAH2211716.1	jg2103 [Pararge aegeria aegeria]	39	1.96e-06	114	66.7	76.9
TRINITY_DN35191_c0_g2	CAB3231334.1	unnamed protein product [Arctia plantaginis]	60	3.56e-12	177	63.3	80
TRINITY_DN35226_c0_g1	XP_033356275.1	histone acetyltransferase p300 isoform X7 [Bombus vosnesenskii]	116	5.4e-32	325	53.4	72.4
TRINITY_DN35225_c0_g1	OXU20798.1	hypothetical protein TSAR_006055 [Trichomalopsis sarcophagae]	269	5.02e-60	521	71.7	75.8
TRINITY_DN35168_c0_g1	XP_047035317.1	esterase FE4-like [Helicoverpa zea]	191	2.26e-87	697	67	81.7
TRINITY_DN35186_c0_g1	RVE48017.1	hypothetical protein evm_007329 [Chilo suppressalis]	69	1.69e-23	247	68.1	76.8
TRINITY_DN35217_c0_g1	XP_003485129.1	nuclear autoantigenic sperm protein isoform X2 [Bombus impatiens]	68	2.31e-19	226	69.1	85.3
TRINITY_DN35217_c0_g2	XP_048268266.1	nuclear autoantigenic sperm protein isoform X1 [Bombus terrestris]	71	7.31e-27	275	76.1	84.5
TRINITY_DN35223_c0_g2	XP_049698024.1	uncharacterized protein LOC126054964 [Helicoverpa armigera]	331	3.77e-135	1043	60.7	80.1
TRINITY_DN60609_c0_g1	KAF6035441.1	FAH [Bugula neritina]	194	1.16e-49	439	47.4	63.9
TRINITY_DN60637_c0_g1	ABY87384.1	40S ribosomal protein S3a, partial [Haliotis diversicolor]	100	8.77e-57	455	83	93
TRINITY_DN60639_c0_g1	CAB3249623.1	unnamed protein product [Arctia plantaginis]	302	6.05e-140	1046	66.2	83.1
TRINITY_DN60640_c0_g1	EFN76934.1	RNA-binding protein cabeza [Harpegnathos saltator]	107	2.99e-54	450	82.2	92.5
TRINITY_DN60640_c0_g2	XP_011502000.1	PREDICTED: RNA-binding protein cabeza [Ceratosolen solmsi marchali]	90	1.03e-17	213	66.7	75.6
TRINITY_DN60621_c0_g1	PZC86734.1	hypothetical protein B5X24_HaOG206296 [Helicoverpa armigera]	104	3.36e-32	315	63.5	79.8
TRINITY_DN60621_c0_g2	PZC86734.1	hypothetical protein B5X24_HaOG206296 [Helicoverpa armigera]	100	7.29e-27	278	62	74
TRINITY_DN60621_c0_g3	CAG5058586.1	unnamed protein product [Parnassius apollo]	126	3.63e-25	256	45.2	59.5
TRINITY_DN60563_c0_g2	CAH0581588.1	unnamed protein product [Chrysodeixis includens]	539	5.0100000000018E-313	2253	84.4	91.8
TRINITY_DN60651_c0_g1	RVE52335.1	hypothetical protein evm_002973 [Chilo suppressalis]	66	3.28e-14	184	57.6	66.7
TRINITY_DN60584_c0_g2	XP_028171977.1	uncharacterized protein LOC114361200 [Ostrinia furnacalis]	63	3.29e-31	292	73	92.1
TRINITY_DN60579_c0_g1	XP_049706329.1	electron transfer flavoprotein beta subunit lysine methyltransferase-like [Helicoverpa armigera]	209	1.78e-113	853	75.1	88
TRINITY_DN25989_c0_g1	XP_023953118.1	dual serine/threonine and tyrosine protein kinase-like isoform X2 [Bicyclus anynana]	38	5.93e-06	118	76.3	84.2
TRINITY_DN25995_c0_g1	KPJ10168.1	hypothetical protein RR48_04991 [Papilio machaon]	48	1.52e-08	136	56.3	70.8
TRINITY_DN26007_c0_g1	RVE51902.1	hypothetical protein evm_003522 [Chilo suppressalis]	101	2.36e-30	301	56.4	74.3
TRINITY_DN26041_c0_g3	CAH2108047.1	unnamed protein product [Euphydryas editha]	91	2.16e-39	359	75.8	83.5
TRINITY_DN26039_c0_g1	CAH2218399.1	jg24506 [Pararge aegeria aegeria]	49	2.35e-14	178	67.3	79.6
TRINITY_DN25958_c0_g2	CAB3234387.1	unnamed protein product [Arctia plantaginis]	222	1.78e-76	614	54.5	75.7
TRINITY_DN26034_c0_g1	XP_039749234.1	uncharacterized protein LOC120626021 [Pararge aegeria]	172	1.56e-73	587	68.6	82.6
TRINITY_DN26034_c0_g3	CAH2226732.1	jg26263, partial [Pararge aegeria aegeria]	36	1.75e-08	134	75	88.9
TRINITY_DN25968_c2_g1	CAH2221987.1	jg2288 [Pararge aegeria aegeria]	65	3.02e-13	165	52.3	61.5
TRINITY_DN25968_c0_g1	CAB3240022.1	unnamed protein product [Arctia plantaginis]	285	6.16e-190	1397	97.5	98.9
TRINITY_DN26027_c0_g1	KAG8121542.1	hypothetical protein SFRUCORN_001858 [Spodoptera frugiperda]	434	4.34e-264	1987	89.6	90.6
TRINITY_DN25990_c0_g1	XP_028177982.1	annexin B9-like isoform X3 [Ostrinia furnacalis]	313	3.84e-161	1188	73.2	84.7
TRINITY_DN26036_c0_g1	XP_035444327.1	adenylate kinase isoenzyme 6 homolog [Spodoptera frugiperda]	176	5.82e-109	823	85.8	94.3
TRINITY_DN26010_c0_g1	CAH0730891.1	unnamed protein product, partial [Brenthis ino]	648	3.84e-190	1463	45.8	67.1
TRINITY_DN25953_c0_g1	KAH9640871.1	hypothetical protein HF086_015210 [Spodoptera exigua]	131	1.06e-74	609	93.1	93.9
TRINITY_DN25953_c0_g2	CAB3246549.1	unnamed protein product [Arctia plantaginis]	194	2.15e-89	710	76.3	84.5
TRINITY_DN26043_c0_g1	KAH9635858.1	hypothetical protein HF086_002418 [Spodoptera exigua]	71	1.49e-34	328	91.5	95.8
TRINITY_DN25959_c0_g1	XP_045534340.1	uncharacterized protein LOC123721078 [Papilio machaon]	89	5.06e-37	322	62.9	82
TRINITY_DN25978_c0_g1	XP_022829610.1	signal peptidase complex subunit 3 [Spodoptera litura]	179	2.09e-120	920	97.8	98.9
TRINITY_DN26001_c0_g1	GBP89014.1	Putative uncharacterized transposon-derived protein F52C9.6 [Eumeta japonica]	182	2.05e-105	787	80.2	89
TRINITY_DN26001_c0_g2	GBP81979.1	Intraflagellar transport protein 80 homolog [Eumeta japonica]	133	3.59e-58	511	75.9	86.5
TRINITY_DN26018_c0_g1	KAG7297929.1	hypothetical protein JYU34_018684 [Plutella xylostella]	73	2.03e-23	246	60.3	79.5
TRINITY_DN51470_c0_g1	ADZ95973.1	reverse transcriptase, partial [Scopula ornata]	109	2.48e-38	335	63.3	75.2
TRINITY_DN51470_c0_g2	CAB0041795.1	unnamed protein product, partial [Trichogramma brassicae]	91	8.28e-24	251	57.1	68.1
TRINITY_DN51483_c0_g1	CAB3516736.1	unnamed protein product [Spodoptera littoralis]	36	1.08e-06	141	77.8	88.9
TRINITY_DN51483_c1_g2	CAH2245272.1	jg5104 [Pararge aegeria aegeria]	53	1.64e-08	139	52.8	66
TRINITY_DN51407_c0_g1	GBP32705.1	hypothetical protein EVAR_16869_1 [Eumeta japonica]	114	7.02e-37	323	57.9	64.9
TRINITY_DN51490_c0_g1	XP_050349130.1	protein tramtrack, beta isoform isoform X25 [Nymphalis io]	85	2.24e-18	228	54.1	68.2
TRINITY_DN51490_c0_g2	CAB3235305.1	unnamed protein product [Arctia plantaginis]	218	1.04e-116	875	79.8	89
TRINITY_DN51493_c0_g1	KAI4475985.1	hypothetical protein M0804_013970 [Polistes exclamans]	63	7.09e-16	187	63.5	74.6
TRINITY_DN51452_c0_g2	KAG7308491.1	hypothetical protein JYU34_005701 [Plutella xylostella]	52	3.82e-06	120	57.7	65.4
TRINITY_DN51446_c0_g1	XP_045500054.1	uncharacterized protein LOC123697554 [Colias croceus]	86	6.83e-26	268	58.1	76.7
TRINITY_DN51479_c2_g1	XP_044577825.1	uncharacterized protein LOC123260650 isoform X2 [Cotesia glomerata]	67	4.4e-25	257	70.1	77.6
TRINITY_DN51479_c0_g1	XP_044577825.1	uncharacterized protein LOC123260650 isoform X2 [Cotesia glomerata]	29	3.31e-06	118	65.5	82.8
TRINITY_DN51479_c0_g3	CAD6217937.1	GSCOCG00011403001-RA-CDS, partial [Cotesia congregata]	74	1.33e-20	224	68.9	79.7
TRINITY_DN51424_c0_g1	CAB3511397.1	unnamed protein product [Spodoptera littoralis]	363	2.13e-65	551	36.6	43.8
TRINITY_DN51451_c0_g1	CAB3255570.1	unnamed protein product [Arctia plantaginis]	675	6.67e-35	379	27	40.3
TRINITY_DN67936_c0_g1	CAH2091435.1	unnamed protein product [Euphydryas editha]	84	2.89e-25	252	69	79.8
TRINITY_DN67872_c0_g1	XP_044594402.1	uncharacterized protein LOC123271917 [Cotesia glomerata]	66	1.93e-25	249	75.8	83.3
TRINITY_DN67891_c0_g1	XP_047041718.1	uncharacterized protein LOC124645837 isoform X2 [Helicoverpa zea]	139	4.98e-74	572	82	89.2
TRINITY_DN67905_c0_g1	XP_041346714.1	LOW QUALITY PROTEIN: annexin A4-like [Gigantopelta aegis]	136	1.61e-34	332	48.5	68.4
TRINITY_DN67933_c0_g1	GBP47975.1	hypothetical protein EVAR_40399_1 [Eumeta japonica]	38	3.34e-14	169	89.5	92.1
TRINITY_DN3541_c0_g1	GBP95369.1	hypothetical protein EVAR_67612_1 [Eumeta japonica]	39	9.54e-07	127	69.2	76.9
TRINITY_DN3539_c0_g1	PZC85195.1	hypothetical protein B5X24_HaOG202380 [Helicoverpa armigera]	441	5.49e-263	1983	88.7	90.2
TRINITY_DN3529_c0_g2	KAF9801155.1	hypothetical protein SFRURICE_005749 [Spodoptera frugiperda]	193	1.11e-59	516	59.1	68.9
TRINITY_DN3510_c0_g1	XP_047027869.1	protein immune deficiency [Helicoverpa zea]	261	9.19e-81	681	67.8	77.8
TRINITY_DN3533_c2_g2	CAH2103828.1	unnamed protein product [Euphydryas editha]	71	2.03e-24	253	62	76.1
TRINITY_DN3533_c2_g1	CAH2103828.1	unnamed protein product [Euphydryas editha]	95	2.78e-21	233	50.5	62.1
TRINITY_DN3533_c0_g1	XP_026318684.1	uncharacterized protein K02A2.6-like [Hyposmocoma kahamanoa]	51	5.92e-09	157	56.9	78.4
TRINITY_DN3533_c0_g2	CAH2103828.1	unnamed protein product [Euphydryas editha]	79	3.24e-28	283	63.3	75.9
TRINITY_DN3576_c0_g1	CAB3511604.1	unnamed protein product [Spodoptera littoralis]	273	3.64e-172	1297	92.7	97.1
TRINITY_DN3547_c0_g1	CAH2215915.1	jg7419 [Pararge aegeria aegeria]	76	2.29e-38	325	73.7	85.5
TRINITY_DN3547_c0_g2	CAH2226665.1	jg3174 [Pararge aegeria aegeria]	77	2.26e-08	141	42.9	54.5
TRINITY_DN3547_c1_g2	CAB3245773.1	unnamed protein product [Arctia plantaginis]	136	1.19e-87	672	91.9	97.1
TRINITY_DN3531_c1_g2	CAB3511634.1	unnamed protein product [Spodoptera littoralis]	191	7.38e-78	627	69.6	83.2
TRINITY_DN3562_c0_g1	ALT31605.1	chemosensory protein 23 [Cnaphalocrocis medinalis]	126	2.31e-62	498	71.4	86.5
TRINITY_DN3552_c0_g1	KAF9796077.1	hypothetical protein SFRURICE_012970 [Spodoptera frugiperda]	67	2.48e-26	256	70.1	79.1
TRINITY_DN3552_c0_g2	CAB3240880.1	unnamed protein product [Arctia plantaginis]	291	5.83e-146	1147	72.5	85.6
TRINITY_DN3551_c0_g1	NP_001298562.1	myosin light chain alkali [Papilio polytes]	149	8.26e-86	718	94	97.3
TRINITY_DN3511_c0_g1	GBP13923.1	Transposable element Tc3 transposase [Eumeta japonica]	225	1.79e-103	861	71.6	79.6
TRINITY_DN3571_c0_g1	CAB3223118.1	unnamed protein product [Arctia plantaginis]	144	1.14e-96	738	88.9	96.5
TRINITY_DN3571_c0_g2	XP_026756301.2	probable NADH dehydrogenase [ubiquinone] 1 alpha subcomplex subunit 12 [Galleria mellonella]	115	3.21e-62	521	80	87.8
TRINITY_DN3581_c0_g1	CAB3235939.1	unnamed protein product [Arctia plantaginis]	122	3.94e-78	603	87.7	98.4
TRINITY_DN3566_c0_g1	CAB3250514.1	unnamed protein product [Arctia plantaginis]	1323	0	3495	88.4	92.7
TRINITY_DN3574_c0_g1	CAB3244658.1	unnamed protein product [Arctia plantaginis]	1647	0	7561	90	94
TRINITY_DN3564_c0_g1	KAG8119751.1	hypothetical protein SFRUCORN_014309 [Spodoptera frugiperda]	983	0	4563	90.1	94.4
TRINITY_DN3512_c0_g1	XP_026738664.1	uncharacterized protein LOC113501675 [Trichoplusia ni]	368	2.26e-250	1843	92.4	96.7
TRINITY_DN3513_c0_g1	CAB3237529.1	unnamed protein product [Arctia plantaginis]	2082	0	9075	90.4	93.3
TRINITY_DN3534_c0_g3	XP_022831562.1	catenin alpha isoform X3 [Spodoptera litura]	920	0	4285	97	97.9
TRINITY_DN3534_c3_g1	UBY12684.1	CYP15C1 [Anticarsia gemmatalis]	504	2.1e-282	2031	71.8	88.1
TRINITY_DN3534_c1_g1	XP_026751620.1	DNA topoisomerase 3-beta-1 [Galleria mellonella]	852	0	4234	92.8	96.1
TRINITY_DN3568_c0_g1	PZC87336.1	hypothetical protein B5X24_HaOG201572 [Helicoverpa armigera]	252	2.05e-70	571	50	67.9
TRINITY_DN3522_c0_g1	CAB3233731.1	unnamed protein product [Arctia plantaginis]	452	1.07e-215	1569	67	79.2
TRINITY_DN3580_c0_g1	XP_022830637.1	dihydropyrimidine dehydrogenase [NADP(+)] [Spodoptera litura]	926	0	4483	90.4	95.6
TRINITY_DN3583_c0_g1	XP_026731692.1	protein KRTCAP2 homolog [Trichoplusia ni]	60	2.03e-22	245	85	95
TRINITY_DN3563_c0_g1	CAB3261384.1	unnamed protein product [Arctia plantaginis]	524	2.43e-298	2140	76.7	89.5
TRINITY_DN3537_c0_g1	KAH9641732.1	hypothetical protein HF086_003858 [Spodoptera exigua]	297	2.02e-124	1027	63.6	81.1
TRINITY_DN3540_c0_g1	XP_030027515.2	glycerol-3-phosphate dehydrogenase [NAD(+)], cytoplasmic isoform X1 [Manduca sexta]	29	1.61e-07	152	89.7	96.6
TRINITY_DN3590_c0_g1	RVE50577.1	hypothetical protein evm_004804 [Chilo suppressalis]	61	1.95e-19	246	86.9	88.5
TRINITY_DN3530_c0_g1	CAB3242078.1	unnamed protein product [Arctia plantaginis]	1121	0	2707	57.4	70.7
TRINITY_DN3530_c0_g3	CAH2094622.1	unnamed protein product [Euphydryas editha]	191	1.28e-29	323	41.9	60.7
TRINITY_DN3509_c1_g1	CAH0597685.1	unnamed protein product [Chrysodeixis includens]	143	9.97e-78	654	93	97.2
TRINITY_DN3509_c0_g1	CAH2227073.1	jg18532 [Pararge aegeria aegeria]	43	5.79e-06	125	48.8	62.8
TRINITY_DN3535_c0_g1	CAB3223855.1	unnamed protein product [Arctia plantaginis]	286	7.95e-152	1152	79	87.4
TRINITY_DN3578_c0_g1	XP_049706789.1	uncharacterized protein DDB_G0280315-like [Helicoverpa armigera]	111	2.35e-47	453	75.7	87.4
TRINITY_DN3560_c0_g1	BAM73877.1	cytochrome P450, partial [Bombyx mori]	43	1.21e-09	140	69.8	76.7
TRINITY_DN3560_c0_g2	CAH2109262.1	unnamed protein product [Euphydryas editha]	117	5.28e-20	237	46.2	54.7
TRINITY_DN3560_c4_g1	CAB3242436.1	unnamed protein product [Arctia plantaginis]	280	1.39e-143	1095	70	81.4
TRINITY_DN3560_c4_g2	BAM73877.1	cytochrome P450, partial [Bombyx mori]	34	2.58e-07	134	70.6	82.4
TRINITY_DN3560_c1_g1	XP_026319547.1	uncharacterized protein LOC113230033 [Hyposmocoma kahamanoa]	65	1.42e-28	275	78.5	84.6
TRINITY_DN3505_c0_g1	CAB3219751.1	unnamed protein product [Arctia plantaginis]	752	7.87e-287	2178	66.2	73.4
TRINITY_DN3589_c0_g1	XP_022822903.1	uncharacterized protein LOC111353918 [Spodoptera litura]	704	0	3612	97.2	98.4
TRINITY_DN3594_c0_g1	XP_021199641.1	zinc transporter 1 [Helicoverpa armigera]	359	1.98e-230	1731	93	96.1
TRINITY_DN3597_c0_g1	KOB71465.1	putative pol-like protein, partial [Operophtera brumata]	442	2.01e-207	1623	70.6	84.4
TRINITY_DN3514_c0_g1	CAB3220090.1	unnamed protein product [Arctia plantaginis]	311	4.2e-151	1229	86.2	89.1
TRINITY_DN3599_c1_g1	CAB3260507.1	unnamed protein product [Arctia plantaginis]	1380	0	3484	56.2	70.2
TRINITY_DN3599_c2_g1	CAB3245451.1	unnamed protein product [Arctia plantaginis]	330	5.77e-190	1426	93.9	95.5
TRINITY_DN3599_c0_g1	XP_022817012.1	steroidogenic acute regulatory protein-like isoform X2 [Spodoptera litura]	478	1.38e-281	2095	84.5	92.3
TRINITY_DN3550_c0_g1	CAH0699740.1	unnamed protein product [Spodoptera exigua]	217	1.01e-136	1047	90.8	94
TRINITY_DN3543_c0_g6	CAB3242904.1	unnamed protein product [Arctia plantaginis]	278	1.86e-194	1400	95	97.8
TRINITY_DN3543_c0_g1	XP_026740214.1	glucose dehydrogenase [FAD, quinone]-like [Trichoplusia ni]	698	0	2999	79.7	88.5
TRINITY_DN3543_c0_g2	KAI5631636.1	endonuclease-reverse transcriptase domain-containing protein [Phthorimaea operculella]	124	2.1e-49	443	61.3	82.3
TRINITY_DN3584_c0_g1	CAB3224617.1	unnamed protein product [Arctia plantaginis]	45	2.91e-09	169	75.6	80
TRINITY_DN3584_c2_g2	CAB3240824.1	unnamed protein product [Arctia plantaginis]	348	8.23e-158	1248	75.9	87.4
TRINITY_DN3507_c0_g2	CAB3259608.1	unnamed protein product [Arctia plantaginis]	145	3.42e-33	306	41.4	49
TRINITY_DN3572_c0_g1	XP_026330157.1	protein tramtrack, beta isoform isoform X45 [Hyposmocoma kahamanoa]	88	4.81e-19	241	60.2	72.7
TRINITY_DN3532_c0_g1	KAI5635392.1	hypothetical protein NE865_11861 [Phthorimaea operculella]	170	4.3e-87	745	88.2	94.1
TRINITY_DN3546_c0_g1	XP_026761034.1	glycine cleavage system H protein, mitochondrial [Galleria mellonella]	166	1.87e-79	624	74.7	86.7
TRINITY_DN3516_c0_g1	PZC84963.1	hypothetical protein B5X24_HaOG203284 [Helicoverpa armigera]	84	5.34e-50	421	91.7	97.6
TRINITY_DN3524_c0_g1	CAB3234137.1	unnamed protein product [Arctia plantaginis]	637	0	2965	90.3	96.7
TRINITY_DN3545_c2_g1	XP_026738738.1	protein rolling stone-like isoform X2 [Trichoplusia ni]	312	2.84e-175	1333	81.7	87.5
TRINITY_DN3504_c0_g1	XP_035445871.1	cAMP-dependent protein kinase catalytic subunit 3-like [Spodoptera frugiperda]	362	3.38e-258	1885	98.1	100
TRINITY_DN3593_c0_g1	CAB3221213.1	unnamed protein product [Arctia plantaginis]	491	1.17e-275	1979	77.2	86.8
TRINITY_DN3553_c0_g4	XP_022828526.1	zinc finger protein 91-like isoform X1 [Spodoptera litura]	380	5.3e-54	504	47.4	62.9
TRINITY_DN3553_c0_g1	XP_045538195.1	putative glutathione-specific gamma-glutamylcyclotransferase 2 [Papilio machaon]	181	7.01e-96	770	79.6	90.1
TRINITY_DN3526_c3_g1	CAB3223106.1	unnamed protein product [Arctia plantaginis]	405	1.03e-239	1785	91.4	94.3
TRINITY_DN3526_c0_g2	CAB3223819.1	unnamed protein product [Arctia plantaginis]	559	8.54e-202	1586	78.2	84.3
TRINITY_DN3548_c0_g1	XP_026737370.1	uncharacterized protein LOC113500694 [Trichoplusia ni]	193	6.18e-24	265	38.3	57
TRINITY_DN3527_c1_g2	BAD86652.1	reverse transcriptase, partial [Bombyx mori]	107	1.16e-46	395	67.3	80.4
TRINITY_DN3527_c1_g1	BAD86652.1	reverse transcriptase, partial [Bombyx mori]	80	5.36e-27	268	70	81.3
TRINITY_DN3527_c0_g1	BAD86652.1	reverse transcriptase, partial [Bombyx mori]	231	4.4e-54	491	51.1	62.8
TRINITY_DN3527_c0_g2	XP_049697458.1	uncharacterized protein LOC126054779 [Helicoverpa armigera]	55	1.4e-09	170	58.2	74.5
TRINITY_DN3573_c0_g4	XP_013142545.1	PREDICTED: mediator of RNA polymerase II transcription subunit 21 [Papilio polytes]	136	2.55e-79	641	97.8	100
TRINITY_DN3573_c0_g1	XP_022820266.1	NADPH--cytochrome P450 reductase isoform X1 [Spodoptera litura]	689	0	3246	89	95.1
TRINITY_DN3573_c0_g2	CAB3235592.1	unnamed protein product [Arctia plantaginis]	1631	0	7021	82.8	87.9
TRINITY_DN3573_c2_g2	XP_049706118.1	elongation factor Tu [Helicoverpa armigera]	456	2.85e-282	2011	82.7	93.2
TRINITY_DN3549_c0_g2	CAB3221675.1	unnamed protein product [Arctia plantaginis]	491	0	2496	95.5	98.6
TRINITY_DN3592_c2_g2	CAB3238082.1	unnamed protein product [Arctia plantaginis]	429	2.37e-109	918	48	65.3
TRINITY_DN3582_c1_g2	CAB3254743.1	unnamed protein product [Arctia plantaginis]	310	1.4e-187	1380	84.8	93.5
TRINITY_DN3501_c0_g1	CAH0588239.1	unnamed protein product [Chrysodeixis includens]	486	4.51e-255	1980	81.3	86.2
TRINITY_DN3520_c0_g1	CAD0194993.1	unnamed protein product [Chrysodeixis includens]	112	1.48e-67	535	88.4	94.6
TRINITY_DN3587_c0_g1	CAB3256557.1	unnamed protein product [Arctia plantaginis]	584	1.91e-209	1566	66.3	73.8
TRINITY_DN3503_c0_g1	CAH0718113.1	unnamed protein product, partial [Brenthis ino]	178	2.52e-92	772	79.8	88.2
TRINITY_DN3556_c0_g1	KAF9421390.1	hypothetical protein HW555_002605 [Spodoptera exigua]	108	4.51e-65	513	88.9	98.1
TRINITY_DN3598_c1_g1	PZC87377.1	hypothetical protein B5X24_HaOG214522 [Helicoverpa armigera]	1181	0	5494	89.8	94.9
TRINITY_DN3598_c0_g1	XP_011548968.2	uncharacterized protein LOC105381025 [Plutella xylostella]	236	3.14e-87	705	56.8	74.6
TRINITY_DN3542_c2_g1	BAM73877.1	cytochrome P450, partial [Bombyx mori]	85	6.29e-16	198	51.8	61.2
TRINITY_DN3544_c0_g1	CAB3235961.1	unnamed protein product [Arctia plantaginis]	427	1.31e-201	1500	80.8	87.8
TRINITY_DN3588_c0_g1	XP_049694182.1	uncharacterized protein LOC110372217 isoform X1 [Helicoverpa armigera]	843	0	3013	72.2	81.1
TRINITY_DN3595_c0_g1	CAB3254572.1	unnamed protein product [Arctia plantaginis]	927	0	3265	78.3	84.8
TRINITY_DN3559_c0_g2	GBP28592.1	hypothetical protein EVAR_85791_1 [Eumeta japonica]	56	9.29e-17	210	76.8	80.4
TRINITY_DN3559_c3_g1	BAM20390.1	modifier of mdg4 [Papilio polytes]	87	1.54e-23	248	57.5	75.9
TRINITY_DN3559_c4_g1	CAH0693976.1	unnamed protein product [Spodoptera exigua]	430	4.79e-236	1718	75.1	87.4
TRINITY_DN51592_c0_g4	CAH2085121.1	unnamed protein product [Euphydryas editha]	163	3.48e-52	466	59.5	71.8
TRINITY_DN51592_c0_g1	CAH0713407.1	unnamed protein product, partial [Brenthis ino]	74	2.34e-18	211	62.2	68.9
TRINITY_DN51592_c0_g2	CAH2085121.1	unnamed protein product [Euphydryas editha]	246	1.12e-80	671	56.5	69.1
TRINITY_DN51547_c0_g1	PZC82838.1	hypothetical protein B5X24_HaOG209623 [Helicoverpa armigera]	74	7.31e-29	270	64.9	77
TRINITY_DN51508_c0_g1	CAH2236722.1	jg16962 [Pararge aegeria aegeria]	50	2.94e-13	162	58	78
TRINITY_DN51552_c0_g2	CAB3227165.1	unnamed protein product [Arctia plantaginis]	156	1.11e-54	465	60.3	71.8
TRINITY_DN51586_c0_g1	XP_049693250.1	uncharacterized protein LOC110378831 [Helicoverpa armigera]	826	0	2994	82.4	88.1
TRINITY_DN51529_c1_g1	CAB3224738.1	unnamed protein product [Arctia plantaginis]	241	7.75e-157	1141	89.6	95.4
TRINITY_DN51529_c1_g4	XP_047020138.1	uncharacterized protein LOC124630325 [Helicoverpa zea]	389	9.46e-62	552	41.4	57.1
TRINITY_DN51558_c0_g1	XP_011495695.1	PREDICTED: CD63 antigen [Ceratosolen solmsi marchali]	78	1.19e-37	342	88.5	92.3
TRINITY_DN51514_c0_g2	KAF9795465.1	hypothetical protein SFRURICE_004837 [Spodoptera frugiperda]	238	1.86e-97	807	71.8	86.1
TRINITY_DN51537_c0_g1	GBP38755.1	hypothetical protein EVAR_22404_1 [Eumeta japonica]	40	3.77e-15	174	85	87.5
TRINITY_DN51561_c0_g2	XP_001605157.1	malate dehydrogenase, cytoplasmic isoform X1 [Nasonia vitripennis]	218	1.06e-132	983	86.2	94
TRINITY_DN51532_c0_g1	CAH2217718.1	jg17 [Pararge aegeria aegeria]	62	2.54e-11	151	51.6	66.1
TRINITY_DN51497_c0_g1	XP_037296552.1	uncharacterized protein LOC115448841 [Manduca sexta]	68	4.46e-31	302	80.9	92.6
TRINITY_DN51595_c2_g1	CAH2268029.1	jg10217 [Pararge aegeria aegeria]	113	6.17e-24	238	49.6	61.1
TRINITY_DN51595_c0_g2	RVE52335.1	hypothetical protein evm_002973 [Chilo suppressalis]	51	4.17e-18	207	84.3	92.2
TRINITY_DN16891_c0_g1	XP_048483281.1	uncharacterized protein LOC119692001 [Plutella xylostella]	612	8.33e-219	1641	51	70.9
TRINITY_DN16909_c0_g1	BAM18532.1	unknown unsecreted protein [Papilio xuthus]	46	7.36e-06	123	60.9	73.9
TRINITY_DN16909_c0_g2	GFV58344.1	hypothetical protein TNCV_1806171 [Trichonephila clavipes]	38	1.9e-09	149	68.4	81.6
TRINITY_DN16865_c0_g1	CAG9105676.1	unnamed protein product [Plutella xylostella]	26	9.4e-07	127	80.8	88.5
TRINITY_DN16882_c0_g1	BAM73877.1	cytochrome P450, partial [Bombyx mori]	69	1.63e-30	273	75.4	82.6
TRINITY_DN16882_c0_g2	BAD86652.1	reverse transcriptase, partial [Bombyx mori]	109	6.48e-40	352	60.6	75.2
TRINITY_DN16882_c0_g3	BAM73877.1	cytochrome P450, partial [Bombyx mori]	83	7.01e-17	190	57.8	65.1
TRINITY_DN16882_c1_g1	BAM73877.1	cytochrome P450, partial [Bombyx mori]	80	3.92e-35	306	72.5	81.3
TRINITY_DN16949_c0_g1	PFX14097.1	60S ribosomal protein L7a [Stylophora pistillata]	264	5.66e-98	756	61.4	72.3
TRINITY_DN16862_c0_g2	XP_011499825.1	PREDICTED: stress-associated endoplasmic reticulum protein 2 [Ceratosolen solmsi marchali]	64	8.03e-33	304	96.9	98.4
TRINITY_DN16941_c0_g1	CAG9585097.1	unnamed protein product [Danaus chrysippus]	198	3.27e-65	558	58.1	70.2
TRINITY_DN16899_c0_g1	KAF8385311.1	mnm-2, partial [Pristionchus pacificus]	36	2.17e-06	123	58.3	69.4
TRINITY_DN16907_c0_g1	CAB3222369.1	unnamed protein product [Arctia plantaginis]	98	3.05e-23	233	51	66.3
TRINITY_DN16907_c0_g2	AAC72921.1	putative endonuclease/reverse transcriptase [Lymantria dispar]	40	9.07e-08	141	70	87.5
TRINITY_DN16931_c0_g1	KAF9787558.1	hypothetical protein SFRURICE_001610 [Spodoptera frugiperda]	77	8.34e-21	229	59.7	64.9
TRINITY_DN16938_c0_g1	CAH2240682.1	jg25706 [Pararge aegeria aegeria]	96	1.54e-13	165	45.8	53.1
TRINITY_DN16938_c0_g2	KPI96886.1	hypothetical protein RR46_05011 [Papilio xuthus]	49	1.58e-16	183	63.3	77.6
TRINITY_DN16923_c1_g1	CAH2268479.1	jg16908 [Pararge aegeria aegeria]	35	1.05e-06	121	68.6	77.1
TRINITY_DN16902_c0_g1	GFG30725.1	hypothetical protein Cfor_02937 [Coptotermes formosanus]	70	1.17e-22	239	62.9	80
TRINITY_DN16911_c0_g1	CAH2228568.1	jg25590, partial [Pararge aegeria aegeria]	117	2.2e-64	528	83.8	94
TRINITY_DN16918_c0_g3	CAB3246579.1	unnamed protein product [Arctia plantaginis]	749	0	2947	77.2	86.5
TRINITY_DN16878_c0_g1	XP_026747602.1	uncharacterized protein LOC113508713 [Trichoplusia ni]	79	3.03e-36	363	86.1	92.4
TRINITY_DN16934_c0_g1	CAB3248638.1	unnamed protein product [Arctia plantaginis]	286	4.05e-146	1109	74.1	84.6
TRINITY_DN16873_c0_g1	XP_045536059.1	uncharacterized protein K02A2.6-like [Papilio machaon]	124	5.32e-65	561	84.7	94.4
TRINITY_DN16932_c0_g1	XP_025163373.1	histone-lysine N-methyltransferase SETMAR-like [Harpegnathos saltator]	57	5.6e-20	207	64.9	78.9
TRINITY_DN16866_c0_g1	XP_013190710.1	PREDICTED: sodium/potassium-transporting ATPase subunit alpha-like [Amyelois transitella]	88	5.34e-17	232	54.5	71.6
TRINITY_DN16866_c0_g2	XP_046968746.1	sodium/potassium-transporting ATPase subunit alpha-like [Vanessa cardui]	105	2.01e-20	257	49.5	67.6
TRINITY_DN16884_c0_g3	KAG8113555.1	hypothetical protein SFRUCORN_020915, partial [Spodoptera frugiperda]	41	5.59e-06	121	61	68.3
TRINITY_DN16924_c0_g1	CAB3238226.1	unnamed protein product [Arctia plantaginis]	141	1.51e-91	705	97.9	98.6
TRINITY_DN16944_c0_g3	KAH9639122.1	hypothetical protein HF086_018190 [Spodoptera exigua]	375	4.52e-242	1768	94.9	95.7
TRINITY_DN16919_c0_g1	KZC03798.1	hypothetical protein WN55_04255 [Dufourea novaeangliae]	82	4.13e-33	298	64.6	78
TRINITY_DN16919_c0_g2	XP_045495154.1	putative nuclease HARBI1 [Colias croceus]	103	3.1e-33	313	64.1	73.8
TRINITY_DN16895_c0_g1	CAB3261693.1	unnamed protein product [Arctia plantaginis]	117	9.65e-35	337	53.8	72.6
TRINITY_DN16887_c0_g2	CAB3262392.1	unnamed protein product [Arctia plantaginis]	388	7.3e-64	579	65.7	75.5
TRINITY_DN16863_c0_g1	KAF0713524.1	Uncharacterized protein FWK35_00037513, partial [Aphis craccivora]	976	1.22e-215	1775	40.4	60.2
TRINITY_DN16883_c0_g1	KAF9424376.1	hypothetical protein HW555_000515 [Spodoptera exigua]	330	3.64e-159	1215	73	82.4
TRINITY_DN16867_c0_g1	GBP05076.1	Retrovirus-related Pol polyprotein from type-1 retrotransposable element R1 [Eumeta japonica]	190	4.47e-81	634	60.5	80.5
TRINITY_DN16867_c0_g2	GBP88565.1	Retrovirus-related Pol polyprotein from type-1 retrotransposable element R1 [Eumeta japonica]	136	2.02e-50	440	64	74.3
TRINITY_DN16867_c0_g3	CAH2103828.1	unnamed protein product [Euphydryas editha]	81	2.47e-24	254	61.7	67.9
TRINITY_DN16876_c0_g1	CAB3227473.1	unnamed protein product [Arctia plantaginis]	116	2.23e-51	431	75	83.6
TRINITY_DN16876_c0_g2	XP_034828333.1	neuropeptide SIFamide receptor-like [Maniola hyperantus]	357	7.11e-248	1782	96.9	100
TRINITY_DN16901_c0_g1	BAM73877.1	cytochrome P450, partial [Bombyx mori]	33	8.34e-08	131	72.7	78.8
TRINITY_DN16901_c0_g3	BAM73877.1	cytochrome P450, partial [Bombyx mori]	33	5.02e-06	112	66.7	72.7
TRINITY_DN16914_c0_g1	CAH2088300.1	unnamed protein product [Euphydryas editha]	32	4.56e-09	142	90.6	90.6
TRINITY_DN16874_c0_g1	GBL97338.1	hypothetical protein AVEN_170462-1 [Araneus ventricosus]	52	1.46e-12	161	59.6	76.9
TRINITY_DN16904_c0_g1	CAB3257315.1	unnamed protein product [Arctia plantaginis]	615	9.84e-291	2111	65.2	77.9
TRINITY_DN58800_c0_g1	XP_026725707.1	nephrin-like [Trichoplusia ni]	799	0	3752	88.9	94.7
TRINITY_DN58754_c0_g1	CAH2104856.1	unnamed protein product [Euphydryas editha]	66	1.29e-15	188	57.6	74.2
TRINITY_DN58820_c0_g1	XP_013172756.1	PREDICTED: uncharacterized protein LOC106121589 [Papilio xuthus]	57	6.37e-15	190	59.6	73.7
TRINITY_DN58771_c1_g1	XP_045765610.1	uncharacterized protein LOC123867563 [Maniola jurtina]	244	6.95e-136	1053	95.5	98.4
TRINITY_DN58747_c0_g1	KRX51787.1	hypothetical protein T09_8305 [Trichinella sp. T9]	105	3.86e-65	535	98.1	100
TRINITY_DN58819_c0_g2	CAB3241880.1	unnamed protein product [Arctia plantaginis]	172	8.55e-48	421	46.5	62.2
TRINITY_DN58819_c0_g3	CAB3241882.1	unnamed protein product [Arctia plantaginis]	86	1.54e-35	313	73.3	82.6
TRINITY_DN58783_c0_g1	CAB3258264.1	unnamed protein product [Arctia plantaginis]	97	2.82e-57	478	96.9	97.9
TRINITY_DN42325_c0_g1	XP_045461825.1	tigger transposable element-derived protein 4-like [Harmonia axyridis]	99	8.33e-45	387	76.8	81.8
TRINITY_DN42408_c0_g1	XP_026736568.1	uncharacterized protein LOC113500094 [Trichoplusia ni]	293	1.13e-90	721	48.1	66.2
TRINITY_DN42322_c0_g1	XP_047035009.1	uncharacterized protein LOC124641046 [Helicoverpa zea]	177	7.84e-56	483	50.8	71.2
TRINITY_DN42322_c0_g2	XP_047028805.1	uncharacterized protein LOC124636687 [Helicoverpa zea]	218	3.87e-90	731	59.6	78.4
TRINITY_DN42324_c2_g1	XP_031763421.1	leucine--tRNA ligase, cytoplasmic [Galleria mellonella]	21	5.88e-06	117	100	100
TRINITY_DN42338_c0_g1	XP_011870962.1	PREDICTED: uncharacterized protein LOC105563718 [Vollenhovia emeryi]	35	9.62e-07	131	74.3	82.9
TRINITY_DN42311_c3_g1	CAG4983931.1	unnamed protein product [Parnassius apollo]	41	5.03e-08	138	70.7	75.6
TRINITY_DN42365_c0_g3	PZC75824.1	hypothetical protein B5X24_HaOG205608 [Helicoverpa armigera]	347	1.52e-140	1063	61.1	77.5
TRINITY_DN42357_c0_g2	CAB3220127.1	unnamed protein product [Arctia plantaginis]	159	2.82e-86	693	85.5	92.5
TRINITY_DN42313_c1_g2	AAQ57129.1	endonuclease and reverse transcriptase-like protein [Bombyx mori]	101	6.35e-38	357	70.3	80.2
TRINITY_DN42313_c2_g1	AAQ57129.1	endonuclease and reverse transcriptase-like protein [Bombyx mori]	82	1.29e-12	175	46.3	56.1
TRINITY_DN42396_c1_g2	KAI5640472.1	hypothetical protein NE865_07223 [Phthorimaea operculella]	31	2.8e-08	135	83.9	90.3
TRINITY_DN42380_c1_g1	XP_047035610.1	facilitated trehalose transporter Tret1-like [Helicoverpa zea]	82	3.07e-31	320	72	84.1
TRINITY_DN42380_c0_g1	CAH2237223.1	jg11194 [Pararge aegeria aegeria]	44	1.26e-13	176	65.9	77.3
TRINITY_DN42372_c0_g1	CAH0627387.1	unnamed protein product [Chrysodeixis includens]	84	1.81e-34	329	76.2	89.3
TRINITY_DN42403_c2_g1	BAD86652.1	reverse transcriptase, partial [Bombyx mori]	94	3.47e-23	237	55.3	64.9
TRINITY_DN42359_c0_g1	XP_045448802.1	uncharacterized protein LOC123657271 [Melitaea cinxia]	69	2.04e-12	164	55.1	76.8
TRINITY_DN42383_c0_g1	XP_045459865.1	uncharacterized protein LOC123670413 [Melitaea cinxia]	121	5.58e-31	308	56.2	71.9
TRINITY_DN42383_c0_g2	CAB3232935.1	unnamed protein product [Arctia plantaginis]	184	1.33e-30	312	40.8	60.9
TRINITY_DN42410_c0_g1	VDN00566.1	unnamed protein product, partial [Onchocerca ochengi]	74	1.11e-18	206	59.5	68.9
TRINITY_DN42369_c0_g2	CAH2269377.1	jg23282 [Pararge aegeria aegeria]	67	1.82e-31	298	85.1	94
TRINITY_DN42369_c0_g3	CAH2269378.1	jg23283 [Pararge aegeria aegeria]	88	1.39e-35	331	68.2	85.2
TRINITY_DN42353_c0_g1	CAG4968657.1	unnamed protein product [Parnassius apollo]	34	3.95e-07	127	70.6	79.4
TRINITY_DN42340_c0_g1	XP_036322252.1	secreted RxLR effector protein 161-like [Rhagoletis pomonella]	167	3.75e-51	430	50.3	69.5
[truncated: 24,093 more rows]
