# Supplementary material for: Identification of differentially expressed genes and proteins related to diapause in Lymantria dispar: Insights for the mechanism of diapause from transcriptome and proteome analyses
Source: PLoS One. 2025 Jun 25;20(6):e0316065. doi: 10.1371/journal.pone.0316065 (PMC12192293; doi:10.1371/journal.pone.0316065)
Supplement: S3 File — (XLSX) [file pone.0316065.s003.xlsx]

## Sheet: NR注释物种分布表
Species_class	Species_list	Number	Percent
unknown	unknown	7528	0.2885
Insecta	Arctia plantaginis	6150	0.2357
Insecta	Helicoverpa armigera	1123	0.043
Insecta	Trichoplusia ni	1035	0.0397
Insecta	Eumeta japonica	908	0.0348
Insecta	Spodoptera frugiperda	802	0.0307
Insecta	Spodoptera litura	658	0.0252
Insecta	Bombyx mori	576	0.0221
Insecta	Chilo suppressalis	536	0.0205
Insecta	Manduca sexta	500	0.0192
Insecta	Lymantria dispar	480	0.0184
Insecta	Nasonia vitripennis	414	0.0159
Insecta	Parnassius apollo	399	0.0153
Insecta	Plutella xylostella	397	0.0152
Insecta	Spodoptera exigua	321	0.0123
Insecta	Papilio xuthus	241	0.0092
Arachnida	Trichonephila clavipes	208	0.008
Insecta	Hyposmocoma kahamanoa	190	0.0073
Insecta	Papilio machaon	170	0.0065
Insecta	Ostrinia furnacalis	168	0.0064
Insecta	Ceratosolen solmsi	155	0.0059
Insecta	Amyelois transitella	146	0.0056
Insecta	Operophtera brumata	137	0.0053
Insecta	Galleria mellonella	138	0.0053
Insecta	Trichomalopsis sarcophagae	136	0.0052
Insecta	Bicyclus anynana	117	0.0045
Insecta	Pieris macdunnoughi	111	0.0043
Insecta	Bombyx mandarina	88	0.0034
Insecta	Maniola hyperantus	73	0.0028
Insecta	Copidosoma floridanum	63	0.0024
Insecta	Pararge aegeria	59	0.0023
Insecta	Leptidea sinapis	58	0.0022
Insecta	Aricia agestis	54	0.0021
Insecta	Danaus plexippus	53	0.002
Insecta	Vanessa tameamea	47	0.0018
Insecta	Trichogramma pretiosum	47	0.0018
Insecta	Homalodisca vitripennis	43	0.0016
Insecta	Cotesia congregata	35	0.0013
Insecta	Coptotermes formosanus	33	0.0013
Insecta	Zerene cesonia	34	0.0013
Insecta	Papilio polytes	32	0.0012
Bivalvia	Mizuhopecten yessoensis	26	0.001
Insecta	Lasius niger	25	0.001
Arachnida	Centruroides sculpturatus	24	0.0009
Insecta	Megoura viciae	22	0.0008
Insecta	Ignelater luminosus	21	0.0008
Insecta	Nilaparvata lugens	21	0.0008
Insecta	Agrilus planipennis	18	0.0007
Insecta	Aphis craccivora	17	0.0007
Arachnida	Nephila pilipes	19	0.0007
Insecta	Harpegnathos saltator	17	0.0007
Insecta	Microplitis demolitor	18	0.0007
Arachnida	Araneus ventricosus	17	0.0007
Insecta	Dufourea novaeangliae	17	0.0007
Insecta	Callosobruchus maculatus	17	0.0007
Eurotatoria	Adineta steineri	15	0.0006
Insecta	Trichogramma brassicae	16	0.0006
Insecta	Polistes dominula	15	0.0006
Insecta	Ephemera danica	15	0.0006
Insecta	Mythimna separata	16	0.0006
Insecta	Gonioctena quinquepunctata	15	0.0006
Insecta	Vollenhovia emeryi	12	0.0005
Insecta	Sesamia inferens	12	0.0005
Insecta	Belonocnema treatae	12	0.0005
Insecta	Trachymyrmex septentrionalis	14	0.0005
Insecta	Mamestra configurata	12	0.0005
Insecta	Spodoptera littoralis	14	0.0005
Insecta	Glyptapanteles indiensis	14	0.0005
Insecta	Trachymyrmex cornetzi	11	0.0004
Eurotatoria	Didymodactylos carnosus	10	0.0004
Insecta	Cotesia glomerata	11	0.0004
Arachnida	Parasteatoda tepidariorum	11	0.0004
Insecta	Ostrinia nubilalis	10	0.0004
Arachnida	Trichonephila clavata	11	0.0004
Anthozoa	Dendronephthya gigantea	11	0.0004
Insecta	Plecoptera oculata	10	0.0004
Insecta	Acromyrmex echinatior	11	0.0004
Insecta	Megachile rotundata	11	0.0004
Insecta	Cryptotermes secundus	10	0.0004
Insecta	Rhynchophorus ferrugineus	8	0.0003
Insecta	Habropoda laboriosa	7	0.0003
Leptocardii	Branchiostoma belcheri	7	0.0003
Insecta	Ctenocephalides felis	7	0.0003
Insecta	Abscondita terminalis	9	0.0003
Insecta	Laodelphax striatellus	9	0.0003
Chromadorea	Brugia timori	8	0.0003
Insecta	Monomorium pharaonis	7	0.0003
Leptocardii	Branchiostoma floridae	8	0.0003
Gastropoda	Elysia marginata	7	0.0003
Insecta	Pieris rapae	9	0.0003
Insecta	Leptopilina heterotoma	8	0.0003
Insecta	Ooceraea biroi	7	0.0003
Branchiopoda	Daphnia magna	7	0.0003
Insecta	Chelonus insularis	9	0.0003
Insecta	Onthophagus taurus	8	0.0003
Insecta	Helicoverpa assulta	8	0.0003
Anthozoa	Nematostella vectensis	8	0.0003
Insecta	Gastrophysa atrocyanea	7	0.0003
Hexanauplia	Caligus rogercresseyi	7	0.0003
Insecta	Aphelinus abdominalis	7	0.0003
Insecta	Cephus cinctus	7	0.0003
Insecta	Heliothis virescens	8	0.0003
Enteropneusta	Saccoglossus kowalevskii	7	0.0003
Insecta	Rhagoletis pomonella	9	0.0003
Insecta	Antheraea yamamai	9	0.0003
Insecta	Bactrocera tryoni	8	0.0003
Enoplea	Trichuris trichiura	7	0.0003
Eurotatoria	Rotaria sp. Silwood1	7	0.0003
Insecta	Camponotus floridanus	8	0.0003
Insecta	Athetis dissimilis	7	0.0003
Insecta	Ladona fulva	9	0.0003
Insecta	Leptinotarsa decemlineata	7	0.0003
Insecta	Solenopsis invicta	7	0.0003
Insecta	Agrotis segetum	8	0.0003
Insecta	Glyptapanteles flavicoxis	7	0.0003
Insecta	Sipha flava	7	0.0003
Insecta	Hermetia illucens	5	0.0002
Chromadorea	Enterobius vermicularis	4	0.0002
Insecta	Ampulex compressa	5	0.0002
Malacostraca	Penaeus vannamei	5	0.0002
Insecta	Nesidiocoris tenuis	6	0.0002
Anthozoa	Exaiptasia diaphana	6	0.0002
Clitellata	Helobdella robusta	5	0.0002
Eurotatoria	Rotaria sp. Silwood2	4	0.0002
Appendicularia	Oikopleura dioica	4	0.0002
Insecta	Achaea janata	4	0.0002
Anthozoa	Actinia tenebrosa	5	0.0002
Insecta	Aphis glycines	5	0.0002
Insecta	Apis mellifera	4	0.0002
Insecta	Rhagoletis zephyria	4	0.0002
Ascidiacea	Phallusia mammillata	4	0.0002
Insecta	Myzus persicae	4	0.0002
Enoplea	Trichinella britovi	4	0.0002
Insecta	Colletes gigas	4	0.0002
Insecta	Polistes canadensis	6	0.0002
Insecta	Trachymyrmex zeteki	6	0.0002
Insecta	Sitophilus oryzae	5	0.0002
Insecta	Encarsia formosa	4	0.0002
Bivalvia	Crassostrea gigas	4	0.0002
Asteroidea	Asterias rubens	4	0.0002
Arachnida	Stegodyphus mimosarum	6	0.0002
Eurotatoria	Rotaria sordida	5	0.0002
Insecta	Wasmannia auropunctata	4	0.0002
Insecta	Osmia lignaria	4	0.0002
Insecta	Acromyrmex heyeri	4	0.0002
Ascidiacea	Styela clava	6	0.0002
Insecta	Orussus abietinus	6	0.0002
Insecta	Temnothorax curvispinosus	5	0.0002
Insecta	Acyrthosiphon pisum	5	0.0002
Priapulimorpha	Priapulus caudatus	4	0.0002
Arachnida	Oedothorax gibbosus	6	0.0002
Collembola	Allacma fusca	5	0.0002
Insecta	Venturia canescens	5	0.0002
Insecta	Polistes fuscatus	4	0.0002
Ascidiacea	Ciona intestinalis	4	0.0002
Eutardigrada	Hypsibius dujardini	4	0.0002
Insecta	Procecidochares utilis	4	0.0002
Anthozoa	Stylophora pistillata	4	0.0002
Gymnolaemata	Bugula neritina	4	0.0002
Insecta	Lucilia cuprina	4	0.0002
Arachnida	Leptotrombidium deliense	4	0.0002
Lingulata	Lingula anatina	6	0.0002
Merostomata	Limulus polyphemus	5	0.0002
Insecta	Melanaphis sacchari	4	0.0002
Insecta	Dendroctonus ponderosae	5	0.0002
Arachnida	Argiope bruennichi	4	0.0002
Insecta	Ceratina calcarata	4	0.0002
Insecta	Cnaphalocrocis medinalis	4	0.0002
Eurotatoria	Adineta ricciae	6	0.0002
Insecta	Agrotis ipsilon	6	0.0002
Insecta	Dioryctria abietella	5	0.0002
Insecta	Anoplophora glabripennis	4	0.0002
Hydrozoa	Hydra vulgaris	4	0.0002
Chromadorea	Onchocerca ochengi	5	0.0002
Insecta	Pseudoatta argentina	5	0.0002
Insecta	Cotesia chilonis	4	0.0002
Insecta	Cyphomyrmex costatus	6	0.0002
Ostracoda	Cyprideis torosa	6	0.0002
Gastropoda	Candidula unifasciata	4	0.0002
Hexanauplia	Caligus clemensi	4	0.0002
Insecta	Lamprigera yunnana	4	0.0002
Crinoidea	Anneissia japonica	4	0.0002
Insecta	Photinus pyralis	6	0.0002
Insecta	Hyphantria cunea	5	0.0002
Insecta	Helicoverpa zea	4	0.0002
Insecta	Temnothorax longispinosus	3	0.0001
Enoplea	Trichinella pseudospiralis	3	0.0001
Insecta	Apolygus lucorum	3	0.0001
Insecta	Pseudomyrmex gracilis	3	0.0001
unknown	Trichoplax sp. H2	2	0.0001
Insecta	Heliconius melpomene	2	0.0001
Gastropoda	Aspa marginata	2	0.0001
Insecta	Polypedilum vanderplanki	3	0.0001
Insecta	Nylanderia fulva	3	0.0001
Echinoidea	Lytechinus variegatus	3	0.0001
Insecta	Timema tahoe	3	0.0001
Enoplea	Soboliphyme baturini	2	0.0001
Eutardigrada	Ramazzottius varieornatus	2	0.0001
Insecta	Diachasma alloeum	2	0.0001
Rhabditophora	Dugesia japonica	2	0.0001
Enoplea	Trichinella sp. T6	2	0.0001
Arachnida	Rhipicephalus microplus	2	0.0001
Insecta	Ceuthophilus sp. INSnfrTBIRAAPEI-95	2	0.0001
Polychaeta	Capitella teleta	2	0.0001
Insecta	Frieseomelitta varia	3	0.0001
Gastropoda	Pomacea canaliculata	2	0.0001
Ostracoda	Notodromas monacha	2	0.0001
Insecta	Cadra cautella	2	0.0001
Insecta	Antheraea pernyi	2	0.0001
Insecta	Aphidius gifuensis	2	0.0001
Arachnida	Trichonephila inaurata	3	0.0001
Malacostraca	Armadillidium nasatum	2	0.0001
Insecta	Bradysia coprophila	2	0.0001
Gastropoda	Lottia gigantea	2	0.0001
Insecta	Quentalia chromana	2	0.0001
Chromadorea	Pristionchus pacificus	2	0.0001
Insecta	Timema californicum	3	0.0001
Insecta	Bradysia odoriphaga	2	0.0001
Gastropoda	Elysia chlorotica	2	0.0001
Insecta	Cinara cedri	2	0.0001
Anthozoa	Orbicella faveolata	2	0.0001
Holothuroidea	Apostichopus japonicus	3	0.0001
Insecta	Ceratitis capitata	3	0.0001
Insecta	Coenonympha glycerion	2	0.0001
Gastropoda	Plakobranchus ocellatus	2	0.0001
Chromadorea	Angiostrongylus cantonensis	2	0.0001
Arachnida	Nuttalliella namaqua	2	0.0001
Insecta	Timema douglasi	2	0.0001
Chromadorea	Teladorsagia circumcincta	3	0.0001
Bivalvia	Mytilus galloprovincialis	3	0.0001
Enteropneusta	Balanoglossus clavigerus	3	0.0001
Insecta	Neodiprion lecontei	2	0.0001
Insecta	Attacus atlas	2	0.0001
Chromadorea	Haemonchus contortus	2	0.0001
Eurotatoria	Rotaria magnacalcarata	2	0.0001
Arachnida	Galendromus occidentalis	2	0.0001
Hexanauplia	Lepeophtheirus salmonis	2	0.0001
Malacostraca	Procambarus clarkii	2	0.0001
Arachnida	Ixodes scapularis	3	0.0001
Enoplea	Trichinella nativa	3	0.0001
Bivalvia	Pinctada fucata	2	0.0001
Insecta	Blattella germanica	2	0.0001
Trematoda	Paragonimus westermani	2	0.0001
Insecta	Clunio marinus	2	0.0001
Chromadorea	Diploscapter pachys	2	0.0001
unknown	Trichoplax adhaerens	2	0.0001
Echinoidea	Strongylocentrotus purpuratus	2	0.0001
Insecta	Aedes albopictus	2	0.0001
Chromadorea	Litomosoides sigmodontis	2	0.0001
Insecta	Dinoponera quadriceps	3	0.0001
Cestoda	Echinococcus granulosus	3	0.0001
Insecta	Vespula pensylvanica	2	0.0001
Eurotatoria	Brachionus calyciflorus	2	0.0001
Insecta	Megalopta genalis	3	0.0001
Anthozoa	Acropora digitifera	3	0.0001
Insecta	Fopius arisanus	3	0.0001
Chromadorea	Caenorhabditis remanei	2	0.0001
Chromadorea	Bursaphelenchus xylophilus	2	0.0001
Insecta	Timema poppensis	2	0.0001
Insecta	Vespula germanica	2	0.0001
Pycnogonida	Nymphon striatum	2	0.0001
Insecta	Odontomachus brunneus	2	0.0001
Insecta	Linepithema humile	2	0.0001
Malacostraca	Armadillidium vulgare	2	0.0001
Chromadorea	Loa loa	2	0.0001
Insecta	Peridroma saucia	3	0.0001
Insecta	Melipona quadrifasciata	3	0.0001
Insecta	Formica exsecta	3	0.0001
Insecta	Timema shepardi	2	0.0001
Insecta	Diaphorina citri	2	0.0001
Bivalvia	Ostrea edulis	2	0.0001
Insecta	Drosophila ananassae	2	0.0001
Gastropoda	Gigantopelta aegis	3	0.0001
Insecta	Choristoneura fumiferana	2	0.0001
Arachnida	Dinothrombium tinctorium	2	0.0001
Insecta	Lobesia botrana	2	0.0001
Insecta	Heortia vitessoides	3	0.0001
Insecta	Pteromalus puparum	3	0.0001
Enoplea	Trichinella sp. T9	3	0.0001
Insecta	Papilio dardanus	2	0.0001
Arachnida	Stegodyphus dumicola	2	0.0001
Arachnida	Oppiella nova	2	0.0001
Insecta	Culex quinquefasciatus	2	0.0001
Insecta	Anopheles sinensis	2	0.0001
Insecta	Alabama argillacea	3	0.0001
Insecta	Hyalophora cecropia	3	0.0001
Demospongiae	Amphimedon queenslandica	3	0.0001
Insecta	Heterotrigona itama	3	0.0001
Arachnida	Ixodes persulcatus	3	0.0001
Insecta	Drosophila melanogaster	3	0.0001
Trematoda	Schistosoma mansoni	2	0.0001
Arachnida	Varroa destructor	2	0.0001
Hexanauplia	Eurytemora affinis	2	0.0001
Eurotatoria	Rotaria socialis	2	0.0001
Trematoda	Clonorchis sinensis	2	0.0001
Calcarea	Sycon ciliatum	3	0.0001
Insecta	Carausius morosus	2	0.0001
Insecta	Phenacoccus solenopsis	2	0.0001
Insecta	Cotesia typhae	3	0.0001
Insecta	Nomia melanderi	3	0.0001
Ostracoda	Darwinula stevensoni	3	0.0001
Gastropoda	Biomphalaria glabrata	3	0.0001
Insecta	Osmia bicornis	2	0.0001
Insecta	Nicrophorus vespilloides	2	0.0001
Cestoda	Hymenolepis microstoma	2	0.0001
Chromadorea	Anisakis simplex	1	0
Insecta	Urolepis rufipes	1	0
Polychaeta	Arenicola marina	1	0
Leptocardii	Branchiostoma lanceolatum	1	0
Insecta	Pectinophora gossypiella	1	0
Collembola	Folsomia candida	1	0
Echinoidea	Arbacia lixula	1	0
Insecta	Ctenoplusia agnata	1	0
Insecta	Stomoxys calcitrans	1	0
Gastropoda	Haliotis cracherodii	1	0
Chromadorea	Globodera rostochiensis	1	0
Enoplea	Trichinella spiralis	1	0
Insecta	Drosophila eugracilis	1	0
Bivalvia	Ruditapes philippinarum	1	0
Polychaeta	Glycera tridactyla	1	0
Cestoda	Echinococcus multilocularis	1	0
Chromadorea	Bursaphelenchus okinawaensis	1	0
Insecta	Metaphycus eriococci	1	0
Insecta	Pogonomyrmex barbatus	1	0
Insecta	Atta colombica	1	0
Insecta	Plebejus argus	1	0
Insecta	Schlechtendalia chinensis	1	0
Insecta	Platystomos albinus	1	0
Asteroidea	Patiria miniata	1	0
Insecta	Scoliopteryx libatrix	1	0
Enteropneusta	Balanoglossus carnosus	1	0
Insecta	Atteva punctella	1	0
Chromadorea	Toxocara canis	1	0
Cestoda	Taenia asiatica	1	0
Insecta	Drosophila kikkawai	1	0
Chromadorea	Heterodera glycines	1	0
Insecta	Bactrocera oleae	1	0
Chromadorea	Angiostrongylus costaricensis	1	0
Echinoidea	Stylocidaris reini	1	0
Tentaculata	Lampea lactea	1	0
Insecta	Drosophila suzukii	1	0
Enoplea	Trichinella nelsoni	1	0
Insecta	Pieris brassicae	1	0
Insecta	Kaburagia rhusicola	1	0
Insecta	Drosophila persimilis	1	0
Malacostraca	Homarus americanus	1	0
Insecta	Glyphodes pyloalis	1	0
Chromadorea	Cylicostephanus goldi	1	0
Arachnida	Tetranychus truncatus	1	0
Cestoda	Mesocestoides corti	1	0
Insecta	Tribolium castaneum	1	0
Insecta	Brassicogethes aeneus	1	0
Insecta	Bombus vosnesenskii	1	0
Chromadorea	Strongyloides ratti	1	0
Malacostraca	Penaeus japonicus	1	0
Insecta	Dastarcus helophoroides	1	0
Bivalvia	Sinohyriopsis schlegelii	1	0
Gymnolaemata	Flustra foliacea	1	0
Gastropoda	Haliotis diversicolor	1	0
Chromadorea	Ancylostoma duodenale	1	0
Bivalvia	Pecten maximus	1	0
Hexanauplia	Tigriopus californicus	1	0
Insecta	Bemisia tabaci	1	0
Monogenea	Protopolystoma xenopodis	1	0
Insecta	Drosophila obscura	1	0
Insecta	Mamestra brassicae	1	0
Insecta	Chilo partellus	1	0
Insecta	Apis florea	1	0
Branchiopoda	Daphnia pulex	1	0
Polychaeta	Phragmatopoma lapidosa	1	0
Insecta	Samia cynthia	1	0
Hexanauplia	Acartia pacifica	1	0
Insecta	Euphydryas aurinia	1	0
Arachnida	Australutica quaerens	1	0
Insecta	Cloeon dipterum	1	0
Chromadorea	Ancylostoma caninum	1	0
Arachnida	Medioppia subpectinata	1	0
Arachnida	Euroglyphus maynei	1	0
Malacostraca	Hyalella azteca	1	0
Malacostraca	Scylla paramamosain	1	0
Trematoda	Echinostoma caproni	1	0
Insecta	Vespa mandarinia	1	0
Malacostraca	Necora puber	1	0
Insecta	Dendrolimus punctatus	1	0
Insecta	Drosophila teissieri	1	0
Insecta	Athalia rosae	1	0
Insecta	Halyomorpha halys	1	0
Insecta	Cydia pomonella	1	0
Insecta	Sogatella furcifera	1	0
Chromadorea	Onchocerca volvulus	1	0
unknown	Barentsia benedeni	1	0
Insecta	Thrips palmi	1	0
Chromadorea	Brugia pahangi	1	0
Asteroidea	Acanthaster planci	1	0
Insecta	Bombus impatiens	1	0
Insecta	Neocloeon triangulifer	1	0
Insecta	Trichogramma japonicum	1	0
Insecta	Frankliniella occidentalis	1	0
Gastropoda	Colubraria reticulata	1	0
Insecta	Buenoa sp. HMR-1997	1	0
Chromadorea	Wuchereria bancrofti	1	0
Insecta	Acromyrmex insinuator	1	0
Insecta	Bombus vancouverensis	1	0
Leptocardii	Epigonichthys maldivensis	1	0
Trematoda	Fasciola gigantica	1	0
Polychaeta	Dimorphilus gyrociliatus	1	0
Insecta	Scutellista sp. CD037	1	0
Insecta	Melittobia sp. EOM-2016	1	0
Insecta	Teleopsis dalmanni	1	0
Insecta	Haritalodes derogata	1	0
Enoplea	Trichinella papuae	1	0
Insecta	Timema monikensis	1	0
Hexanauplia	Amphibalanus amphitrite	1	0
Chromadorea	Acanthocheilonema viteae	1	0
Insecta	Bombus terrestris	1	0
Branchiopoda	Artemia franciscana	1	0
Insecta	Riptortus pedestris	1	0
Insecta	Tuta absoluta	1	0
Chromadorea	Halicephalobus sp. NKZ332	1	0
Holothuroidea	Holothuria spinifera	1	0
Insecta	Mayetiola destructor	1	0
Chromadorea	Onchocerca flexuosa	1	0
Enoplea	Trichinella zimbabwensis	1	0
Insecta	Scopula ornata	1	0
Gastropoda	Batillaria attramentaria	1	0
Insecta	Eogystia hippophaecolus	1	0
Insecta	Drosophila arizonae	1	0
Insecta	Orgyia thyellina	1	0
Insecta	Phenacoccus madeirensis	1	0
Insecta	Culex pipiens	1	0
Ophiuroidea	Ophioceres incipiens	1	0
Insecta	Streltzoviella insularis	1	0
Arachnida	Hypochilus thorelli	1	0
unknown	Barentsia elongata	1	0
Insecta	Spalangia endius	1	0
Sagittoidea	Spadella cephaloptera	1	0
Malacostraca	Penaeus monodon	1	0
Insecta	Neptis magadha	1	0
Insecta	Cochliomyia hominivorax	1	0
Insecta	Zeugodacus cucurbitae	1	0
Insecta	Lysiphlebia japonica	1	0
Cestoda	Dibothriocephalus latus	1	0
Insecta	Musca domestica	1	0
Insecta	Bombus bifarius	1	0
Chromadorea	Steinernema carpocapsae	1	0
Bivalvia	Cerastoderma edule	1	0
Bivalvia	Mytilus coruscus	1	0
Insecta	Ergatettix dorsifera	1	0
Craniata	Novocrania anomala	1	0
Gastropoda	Aplysia californica	1	0
Trematoda	Schistosoma japonicum	1	0
Insecta	Lissorhoptrus oryzophilus	1	0
Insecta	Apis cerana	1	0
Enteropneusta	Stereobalanus canadensis	1	0
Chromadorea	Gongylonema pulchrum	1	0
Leptocardii	Branchiostoma japonicum	1	0
Enteropneusta	Glossobalanus marginatus	1	0
Hydrozoa	Clytia hemisphaerica	1	0
Arachnida	Sarcoptes scabiei	1	0
Hexanauplia	Pseudodiaptomus poplesia	1	0
Arachnida	Cybaeus sp. DP-2014	1	0
Insecta	Eilema japonicum	1	0
Insecta	Ectropis obliqua	1	0
Gastropoda	Haliotis discus	1	0
Insecta	Agrius cingulata	1	0
Insecta	Callimorpha dominula	1	0
Insecta	Erebia theano	1	0
unknown	Placozoa sp. H4	1	0
Insecta	Pachybrachis sp. ReAss_150	1	0
