# Supplementary material for: Identification of differentially expressed genes and proteins related to diapause in Lymantria dispar: Insights for the mechanism of diapause from transcriptome and proteome analyses
Source: PLoS One. 2025 Jun 25;20(6):e0316065. doi: 10.1371/journal.pone.0316065 (PMC12192293; doi:10.1371/journal.pone.0316065)
Supplement: S4 File — (XLSX) [file pone.0316065.s004.xlsx]

## Sheet: Swiss-prot注释详情表
Gene_id	Hit-Name	Description	HSP-Length	E-Value	Score	Identity(%)	Similarity(%)
TRINITY_DN29688_c0_g1	sp|P78424|PO6F2_HUMAN	POU domain, class 6, transcription factor 2 OS=Homo sapiens OX=9606 GN=POU6F2 PE=1 SV=3	202	3.67e-48	477	51	65.8
TRINITY_DN56418_c0_g1	sp|P19351|TNNT_DROME	Troponin T, skeletal muscle OS=Drosophila melanogaster OX=7227 GN=up PE=1 SV=3	332	1.78e-94	756	76.5	82.2
TRINITY_DN56404_c0_g2	sp|Q8TBK6|ZCH10_HUMAN	Zinc finger CCHC domain-containing protein 10 OS=Homo sapiens OX=9606 GN=ZCCHC10 PE=1 SV=1	48	4.75e-12	166	66.7	79.2
TRINITY_DN56334_c0_g1	sp|Q3KQ77|CLXN_XENLA	Calaxin OS=Xenopus laevis OX=8355 GN=clxn PE=2 SV=1	209	1.22e-54	448	45.5	67.5
TRINITY_DN56354_c0_g1	sp|P53611|PGTB2_HUMAN	Geranylgeranyl transferase type-2 subunit beta OS=Homo sapiens OX=9606 GN=RABGGTB PE=1 SV=2	250	1.7e-60	513	69.2	76.4
TRINITY_DN13303_c0_g1	sp|O61369|PICO_DROAN	Putative inorganic phosphate cotransporter OS=Drosophila ananassae OX=7217 GN=Picot PE=3 SV=1	267	5.17e-52	454	32.2	58.4
TRINITY_DN13303_c0_g2	sp|Q9V7S5|PICO_DROME	Putative inorganic phosphate cotransporter OS=Drosophila melanogaster OX=7227 GN=Picot PE=2 SV=1	159	1.18e-15	193	32.1	49.1
TRINITY_DN13263_c0_g2	sp|P21902|PCE_TACTR	Proclotting enzyme OS=Tachypleus tridentatus OX=6853 PE=1 SV=1	251	6.3e-48	444	39	57.8
TRINITY_DN13250_c0_g3	sp|Q6AXS5|PAIRB_RAT	Plasminogen activator inhibitor 1 RNA-binding protein OS=Rattus norvegicus OX=10116 GN=Serbp1 PE=1 SV=2	159	1.36e-15	201	40.9	59.7
TRINITY_DN13287_c0_g1	sp|O46107|LIP1_DROME	Lipase 1 OS=Drosophila melanogaster OX=7227 GN=Lip1 PE=2 SV=2	382	9.84e-93	742	40.1	58.1
TRINITY_DN13300_c0_g1	sp|Q9WUU9|GANP_MOUSE	Germinal-center associated nuclear protein OS=Mus musculus OX=10090 GN=Mcm3ap PE=1 SV=2	326	6.93e-30	327	28.8	47.9
TRINITY_DN13264_c0_g1	sp|Q9MZL5|CACB2_BOVIN	Voltage-dependent L-type calcium channel subunit beta-2 OS=Bos taurus OX=9913 GN=CACNB2 PE=2 SV=1	42	1.15e-18	212	97.6	97.6
TRINITY_DN13289_c0_g1	sp|Q03277|PO11_BRACO	Retrovirus-related Pol polyprotein from type-1 retrotransposable element R1 (Fragment) OS=Bradysia coprophila OX=38358 PE=4 SV=1	129	2.42e-07	122	34.1	45.7
TRINITY_DN13255_c0_g1	sp|Q16586|SGCA_HUMAN	Alpha-sarcoglycan OS=Homo sapiens OX=9606 GN=SGCA PE=1 SV=1	154	8.56e-16	206	33.8	53.2
TRINITY_DN13316_c0_g1	sp|P19115|RS14_NEUCR	40S ribosomal protein S14 OS=Neurospora crassa (strain ATCC 24698 / 74-OR23-1A / CBS 708.71 / DSM 1257 / FGSC 987) OX=367110 GN=rps-14 PE=3 SV=2	133	1.96e-72	551	85	91.7
TRINITY_DN13314_c0_g1	sp|Q9NBX5|GAGXE_DROME	Nucleic-acid-binding protein from transposon X-element OS=Drosophila melanogaster OX=7227 GN=ORF1 PE=4 SV=1	137	4.44e-15	193	34.3	51.8
TRINITY_DN13238_c0_g1	sp|P45589|CU12_HYACE	Flexible cuticle protein 12 OS=Hyalophora cecropia OX=7123 GN=CP12 PE=2 SV=1	119	6.17e-18	203	37	56.3
TRINITY_DN13319_c0_g1	sp|P16425|Y2R2_DROME	Putative 115 kDa protein in type-1 retrotransposable element R1DM OS=Drosophila melanogaster OX=7227 GN=R1A1-element\ORF2 PE=4 SV=1	219	3.81e-23	257	29.7	49.3
TRINITY_DN13319_c0_g2	sp|P16425|Y2R2_DROME	Putative 115 kDa protein in type-1 retrotransposable element R1DM OS=Drosophila melanogaster OX=7227 GN=R1A1-element\ORF2 PE=4 SV=1	166	2.29e-16	193	29.5	46.4
TRINITY_DN13270_c0_g1	sp|I3XHK1|FANCM_ARATH	DEAD-box ATP-dependent RNA helicase FANCM OS=Arabidopsis thaliana OX=3702 GN=FANCM PE=2 SV=1	67	1.94e-08	140	43.3	59.7
TRINITY_DN13297_c0_g1	sp|O43825|B3GT2_HUMAN	Beta-1,3-galactosyltransferase 2 OS=Homo sapiens OX=9606 GN=B3GALT2 PE=1 SV=1	248	2.15e-33	333	31	51.6
TRINITY_DN13297_c0_g2	sp|Q9Y2C3|B3GT5_HUMAN	Beta-1,3-galactosyltransferase 5 OS=Homo sapiens OX=9606 GN=B3GALT5 PE=1 SV=1	240	4.97e-33	328	31.3	51.3
TRINITY_DN13252_c0_g1	sp|Q4VCS5|AMOT_HUMAN	Angiomotin OS=Homo sapiens OX=9606 GN=AMOT PE=1 SV=1	399	2.31e-44	453	36.3	56.9
TRINITY_DN13336_c0_g1	sp|Q9U516|ASTER_MANSE	Protein Asterix OS=Manduca sexta OX=7130 PE=3 SV=1	107	5.04e-66	508	92.5	96.3
TRINITY_DN13268_c0_g1	sp|Q9W056|C1139_DROME	Proton-coupled amino acid transporter-like protein CG1139 OS=Drosophila melanogaster OX=7227 GN=CG1139 PE=2 SV=1	426	1.12e-47	443	29.3	52.6
TRINITY_DN13333_c0_g1	sp|P42859|HD_MOUSE	Huntingtin OS=Mus musculus OX=10090 GN=Htt PE=1 SV=2	2565	5.21e-116	1077	23.2	41.3
TRINITY_DN13334_c0_g1	sp|Q5E9X2|MP2K6_BOVIN	Dual specificity mitogen-activated protein kinase kinase 6 OS=Bos taurus OX=9913 GN=MAP2K6 PE=2 SV=1	252	3.77e-107	893	67.1	79.8
TRINITY_DN13286_c0_g1	sp|Q7ZVM9|RMI1_DANRE	RecQ-mediated genome instability protein 1 OS=Danio rerio OX=7955 GN=rmi1 PE=2 SV=1	517	3.98e-38	384	25.7	47.4
TRINITY_DN13315_c0_g1	sp|Q9W074|HBS1_DROME	Protein HBS1 OS=Drosophila melanogaster OX=7227 GN=HBS1 PE=1 SV=2	684	4.97e-244	1803	56	70.9
TRINITY_DN30602_c0_g2	sp|Q9NBX5|GAGXE_DROME	Nucleic-acid-binding protein from transposon X-element OS=Drosophila melanogaster OX=7227 GN=ORF1 PE=4 SV=1	73	4.77e-09	146	50.7	61.6
TRINITY_DN30678_c0_g1	sp|Q7RTY0|MOT13_HUMAN	Monocarboxylate transporter 13 OS=Homo sapiens OX=9606 GN=SLC16A13 PE=1 SV=1	185	1.44e-16	213	26.5	50.3
TRINITY_DN47240_c0_g1	sp|Q5TH69|BIG3_HUMAN	Brefeldin A-inhibited guanine nucleotide-exchange protein 3 OS=Homo sapiens OX=9606 GN=ARFGEF3 PE=1 SV=3	1947	1.43e-187	1623	28	44.6
TRINITY_DN47215_c0_g1	sp|Q95SX7|RTBS_DROME	Probable RNA-directed DNA polymerase from transposon BS OS=Drosophila melanogaster OX=7227 GN=RTase PE=2 SV=1	250	1.13e-22	254	32	49.2
TRINITY_DN47215_c0_g3	sp|Q95SX7|RTBS_DROME	Probable RNA-directed DNA polymerase from transposon BS OS=Drosophila melanogaster OX=7227 GN=RTase PE=2 SV=1	62	8.87e-07	117	41.9	62.9
TRINITY_DN47157_c0_g1	sp|Q9NBX4|RTXE_DROME	Probable RNA-directed DNA polymerase from transposon X-element OS=Drosophila melanogaster OX=7227 GN=X-element\ORF2 PE=3 SV=1	69	9.61e-08	126	37.7	52.2
TRINITY_DN47217_c0_g1	sp|Q8MKK4|TRE12_DROME	Facilitated trehalose transporter Tret1-2 homolog OS=Drosophila melanogaster OX=7227 GN=Tret1-2 PE=2 SV=1	483	1.62e-29	316	25.1	44.9
TRINITY_DN30718_c0_g1	sp|Q7ZT01|PSF3_XENLA	DNA replication complex GINS protein PSF3 OS=Xenopus laevis OX=8355 GN=gins3 PE=1 SV=1	192	4.15e-30	295	32.3	58.3
TRINITY_DN30762_c0_g4	sp|Q96I25|SPF45_HUMAN	Splicing factor 45 OS=Homo sapiens OX=9606 GN=RBM17 PE=1 SV=1	435	4.53e-67	572	41.6	50.6
TRINITY_DN30762_c0_g2	sp|Q96I25|SPF45_HUMAN	Splicing factor 45 OS=Homo sapiens OX=9606 GN=RBM17 PE=1 SV=1	95	8.21e-31	321	66.3	82.1
TRINITY_DN30781_c0_g1	sp|Q9PTU1|DBX1A_DANRE	Homeobox protein DBX1-A OS=Danio rerio OX=7955 GN=dbx1a PE=2 SV=1	111	1.94e-51	445	81.1	87.4
TRINITY_DN30712_c0_g1	sp|Q24573|DRI_DROME	Protein dead ringer OS=Drosophila melanogaster OX=7227 GN=retn PE=1 SV=2	31	1.58e-10	143	90.3	100
TRINITY_DN30714_c1_g1	sp|P24350|IPOU_DROME	Inhibitory POU protein OS=Drosophila melanogaster OX=7227 GN=acj6 PE=1 SV=3	92	9.64e-53	442	97.8	98.9
TRINITY_DN30714_c0_g1	sp|Q9UIC8|LCMT1_HUMAN	Leucine carboxyl methyltransferase 1 OS=Homo sapiens OX=9606 GN=LCMT1 PE=1 SV=2	232	5.7e-49	446	41.4	56.9
TRINITY_DN30757_c0_g2	sp|Q8R2S1|RPKL1_MOUSE	Ribosomal protein S6 kinase-like 1 OS=Mus musculus OX=10090 GN=Rps6kl1 PE=1 SV=1	547	1.84e-44	437	27.4	43.7
TRINITY_DN21515_c0_g2	sp|Q9BUZ4|TRAF4_HUMAN	TNF receptor-associated factor 4 OS=Homo sapiens OX=9606 GN=TRAF4 PE=1 SV=1	108	2.71e-11	171	35.2	58.3
TRINITY_DN21522_c0_g2	sp|P10978|POLX_TOBAC	Retrovirus-related Pol polyprotein from transposon TNT 1-94 OS=Nicotiana tabacum OX=4097 PE=2 SV=1	124	9.24e-37	343	55.6	70.2
TRINITY_DN21570_c0_g1	sp|Q9TUP7|OX2R_CANLF	Orexin receptor type 2 OS=Canis lupus familiaris OX=9615 GN=HCRTR2 PE=1 SV=1	345	1.65e-82	719	46.4	63.8
TRINITY_DN21595_c0_g1	sp|Q9P2R6|RERE_HUMAN	Arginine-glutamic acid dipeptide repeats protein OS=Homo sapiens OX=9606 GN=RERE PE=1 SV=2	198	6.53e-59	585	61.1	75.8
TRINITY_DN21580_c0_g1	sp|G5EDJ0|FAX1_CAEEL	Nuclear hormone receptor family member fax-1 OS=Caenorhabditis elegans OX=6239 GN=fax-1 PE=1 SV=1	110	1.74e-52	448	82.7	84.5
TRINITY_DN21580_c0_g2	sp|Q9Y5X4|NR2E3_HUMAN	Photoreceptor-specific nuclear receptor OS=Homo sapiens OX=9606 GN=NR2E3 PE=1 SV=1	165	8.17e-56	464	60.6	71.5
TRINITY_DN21540_c0_g2	sp|Q9VY99|NNAD_DROME	Cytosolic carboxypeptidase Nna1 OS=Drosophila melanogaster OX=7227 GN=Nna1 PE=2 SV=2	165	2.59e-86	710	75.8	90.9
TRINITY_DN21540_c0_g3	sp|Q53H47|SETMR_HUMAN	Histone-lysine N-methyltransferase SETMAR OS=Homo sapiens OX=9606 GN=SETMAR PE=1 SV=2	73	5.1e-20	209	46.6	69.9
TRINITY_DN21539_c0_g1	sp|Q4WGL5|SUN1_ASPFU	Secreted beta-glucosidase sun1 OS=Neosartorya fumigata (strain ATCC MYA-4609 / Af293 / CBS 101355 / FGSC A1100) OX=330879 GN=sun1 PE=1 SV=1	91	1.26e-45	388	74.7	84.6
TRINITY_DN21539_c0_g3	sp|Q4WGL5|SUN1_ASPFU	Secreted beta-glucosidase sun1 OS=Neosartorya fumigata (strain ATCC MYA-4609 / Af293 / CBS 101355 / FGSC A1100) OX=330879 GN=sun1 PE=1 SV=1	59	2.41e-06	108	45.8	61
TRINITY_DN21581_c0_g1	sp|O88480|CABIN_RAT	Calcineurin-binding protein cabin-1 OS=Rattus norvegicus OX=10116 GN=Cabin1 PE=1 SV=1	1690	7.68e-148	1321	27.6	47.3
TRINITY_DN21572_c0_g1	sp|Q96DM1|PGBD4_HUMAN	PiggyBac transposable element-derived protein 4 OS=Homo sapiens OX=9606 GN=PGBD4 PE=2 SV=3	108	1.13e-07	137	32.4	52.8
TRINITY_DN21588_c0_g1	sp|Q95036|CP6B5_PAPGL	Cytochrome P450 6B5 (Fragment) OS=Papilio glaucus OX=45779 GN=CYP6B5 PE=2 SV=1	108	2.47e-17	194	39.8	60.2
TRINITY_DN21605_c0_g1	sp|Q0IF90|WDR55_AEDAE	WD repeat-containing protein 55 homolog OS=Aedes aegypti OX=7159 GN=AAEL006422 PE=3 SV=1	336	6.69e-128	982	53.6	72.6
TRINITY_DN21567_c0_g2	sp|Q9U1N0|HRP65_CHITE	Hrp65 protein OS=Chironomus tentans OX=7153 GN=HRP65 PE=1 SV=1	173	1.52e-69	581	63.6	85
TRINITY_DN5656_c0_g1	sp|O60337|MARH6_HUMAN	E3 ubiquitin-protein ligase MARCHF6 OS=Homo sapiens OX=9606 GN=MARCHF6 PE=1 SV=2	911	0	2432	54	68.8
TRINITY_DN5625_c0_g1	sp|P08548|LIN1_NYCCO	LINE-1 reverse transcriptase homolog OS=Nycticebus coucang OX=9470 PE=4 SV=1	344	4.44e-23	266	27.3	46.2
TRINITY_DN5655_c0_g1	sp|Q8VCH8|UBXN4_MOUSE	UBX domain-containing protein 4 OS=Mus musculus OX=10090 GN=Ubxn4 PE=1 SV=1	562	1.38e-42	422	34	47.7
TRINITY_DN5680_c0_g1	sp|Q9VGW1|CAD86_DROME	Cadherin-86C OS=Drosophila melanogaster OX=7227 GN=Cad86C PE=2 SV=3	1940	0	3042	42.8	58.3
TRINITY_DN5627_c0_g4	sp|P12276|FAS_CHICK	Fatty acid synthase OS=Gallus gallus OX=9031 GN=FASN PE=1 SV=5	137	1.93e-18	205	34.3	56.2
TRINITY_DN5627_c0_g1	sp|P12276|FAS_CHICK	Fatty acid synthase OS=Gallus gallus OX=9031 GN=FASN PE=1 SV=5	185	9.84e-25	258	35.1	50.3
TRINITY_DN5627_c0_g2	sp|P49327|FAS_HUMAN	Fatty acid synthase OS=Homo sapiens OX=9606 GN=FASN PE=1 SV=3	2069	6.64e-220	1884	28.4	45.5
TRINITY_DN5627_c0_g3	sp|P49327|FAS_HUMAN	Fatty acid synthase OS=Homo sapiens OX=9606 GN=FASN PE=1 SV=3	699	1.85e-44	453	24.9	44.1
TRINITY_DN5653_c0_g1	sp|Q9V7U0|RESIL_DROME	Pro-resilin OS=Drosophila melanogaster OX=7227 GN=resilin PE=1 SV=1	65	5.43e-13	185	52.3	70.8
TRINITY_DN5653_c0_g2	sp|Q9V7U0|RESIL_DROME	Pro-resilin OS=Drosophila melanogaster OX=7227 GN=resilin PE=1 SV=1	65	1.92e-14	194	55.4	70.8
TRINITY_DN5693_c0_g1	sp|Q8IZH2|XRN1_HUMAN	5'-3' exoribonuclease 1 OS=Homo sapiens OX=9606 GN=XRN1 PE=1 SV=1	1264	0	2618	45.1	63
TRINITY_DN5603_c0_g1	sp|P0AF49|YJBQ_ECO57	UPF0047 protein YjbQ OS=Escherichia coli O157:H7 OX=83334 GN=yjbQ PE=3 SV=1	136	5.55e-43	397	50	69.1
TRINITY_DN5610_c1_g2	sp|Q8INB9|AKT1_DROME	RAC serine/threonine-protein kinase OS=Drosophila melanogaster OX=7227 GN=Akt1 PE=1 SV=3	401	1.79e-177	1370	67.6	78.1
TRINITY_DN5607_c0_g2	sp|Q9NB32|TCPD_OCHTR	T-complex protein 1 subunit delta OS=Ochlerotatus triseriatus OX=7162 PE=2 SV=1	535	6.03e-247	1794	69	80.9
TRINITY_DN5613_c0_g1	sp|P56394|COX17_MOUSE	Cytochrome c oxidase copper chaperone OS=Mus musculus OX=10090 GN=Cox17 PE=1 SV=2	54	1.98e-20	220	74.1	79.6
TRINITY_DN5651_c0_g1	sp|Q9VJG0|XPP_DROME	Xaa-Pro aminopeptidase ApepP OS=Drosophila melanogaster OX=7227 GN=ApepP PE=1 SV=1	637	3.85e-173	1321	45.1	62.2
TRINITY_DN5673_c1_g1	sp|Q6PHW0|IYD1_HUMAN	Iodotyrosine deiodinase 1 OS=Homo sapiens OX=9606 GN=IYD PE=1 SV=2	262	2.16e-86	681	54.6	70.2
TRINITY_DN5673_c0_g1	sp|C0HBT3|RN146_SALSA	E3 ubiquitin-protein ligase rnf146 OS=Salmo salar OX=8030 GN=rnf146 PE=2 SV=1	154	7.42e-46	431	50	69.5
TRINITY_DN5654_c0_g1	sp|Q9VG73|ILF2_DROME	Interleukin enhancer-binding factor 2 homolog OS=Drosophila melanogaster OX=7227 GN=CG5641 PE=2 SV=1	394	5.98e-137	1036	56.1	70.8
TRINITY_DN5700_c0_g1	sp|Q5E9N5|CLPB_BOVIN	Caseinolytic peptidase B protein homolog OS=Bos taurus OX=9913 GN=CLPB PE=2 SV=1	516	1.42e-179	1380	56.6	69.6
TRINITY_DN5665_c1_g1	sp|O45040|GBB1_HOMAM	Guanine nucleotide-binding protein G(I)/G(S)/G(T) subunit beta-1 OS=Homarus americanus OX=6706 GN=GBETA1 PE=2 SV=1	340	8.12e-180	1324	89.4	94.1
TRINITY_DN5608_c0_g1	sp|Q9EPS3|GLCE_MOUSE	D-glucuronyl C5-epimerase OS=Mus musculus OX=10090 GN=Glce PE=1 SV=2	521	1.09e-164	1311	47.4	67.4
TRINITY_DN5621_c1_g1	sp|Q9R0M5|TPK1_MOUSE	Thiamin pyrophosphokinase 1 OS=Mus musculus OX=10090 GN=Tpk1 PE=1 SV=1	240	1.84e-53	475	41.7	60.4
TRINITY_DN5650_c0_g1	sp|Q9XZL8|SRA_DROME	Protein sarah OS=Drosophila melanogaster OX=7227 GN=sra PE=1 SV=1	215	1.46e-87	702	64.2	79.1
TRINITY_DN5617_c0_g1	sp|Q27294|CAZ_DROME	RNA-binding protein cabeza OS=Drosophila melanogaster OX=7227 GN=caz PE=2 SV=2	200	5.71e-43	419	65	75
TRINITY_DN5632_c0_g1	sp|Q6DGW9|TMCO1_DANRE	Calcium load-activated calcium channel OS=Danio rerio OX=7955 GN=tmco1 PE=2 SV=1	185	4.63e-80	658	70.3	82.7
TRINITY_DN5624_c0_g1	sp|Q9H3S7|PTN23_HUMAN	Tyrosine-protein phosphatase non-receptor type 23 OS=Homo sapiens OX=9606 GN=PTPN23 PE=1 SV=1	731	6.94e-157	1373	41.9	63.3
TRINITY_DN5660_c1_g1	sp|Q9VCG3|OPA32_DROME	Putative OPA3-like protein CG13603 OS=Drosophila melanogaster OX=7227 GN=CG13601 PE=2 SV=1	154	6.19e-52	454	54.5	74.7
TRINITY_DN5657_c0_g1	sp|B4GE47|TMEDA_DROPE	Transmembrane emp24 domain-containing protein bai OS=Drosophila persimilis OX=7234 GN=bai PE=3 SV=1	202	1.8e-92	735	68.8	86.1
TRINITY_DN5657_c0_g2	sp|B4GE47|TMEDA_DROPE	Transmembrane emp24 domain-containing protein bai OS=Drosophila persimilis OX=7234 GN=bai PE=3 SV=1	121	1.69e-41	386	56.2	79.3
TRINITY_DN5619_c0_g2	sp|P05389|RLA2_DROME	60S acidic ribosomal protein P2 OS=Drosophila melanogaster OX=7227 GN=RpLP2 PE=1 SV=1	68	4.3e-23	243	73.5	91.2
TRINITY_DN5682_c0_g1	sp|Q9WUN2|TBK1_MOUSE	Serine/threonine-protein kinase TBK1 OS=Mus musculus OX=10090 GN=Tbk1 PE=1 SV=1	426	2.04e-133	1070	49.5	67.6
TRINITY_DN5678_c0_g2	sp|Q9WV75|SPON2_RAT	Spondin-2 OS=Rattus norvegicus OX=10116 GN=Spon2 PE=2 SV=1	214	9.11e-54	474	43.5	61.2
TRINITY_DN5663_c0_g1	sp|O45782|ARD17_CAEEL	Arrestin domain-containing protein 17 OS=Caenorhabditis elegans OX=6239 GN=arrd-17 PE=1 SV=2	345	3.25e-26	290	27.8	45.2
TRINITY_DN5681_c0_g1	sp|P13473|LAMP2_HUMAN	Lysosome-associated membrane glycoprotein 2 OS=Homo sapiens OX=9606 GN=LAMP2 PE=1 SV=2	212	2.38e-10	164	33	48.1
TRINITY_DN5659_c0_g1	sp|Q5SVQ8|ZBT41_HUMAN	Zinc finger and BTB domain-containing protein 41 OS=Homo sapiens OX=9606 GN=ZBTB41 PE=1 SV=1	186	9.68e-07	135	25.3	39.8
TRINITY_DN5687_c0_g1	sp|P03555|POL_CAMVC	Enzymatic polyprotein OS=Cauliflower mosaic virus (strain CM-1841) OX=10644 GN=ORF V PE=3 SV=1	455	5.9e-18	232	24.8	40.4
TRINITY_DN5639_c0_g2	sp|Q95SX7|RTBS_DROME	Probable RNA-directed DNA polymerase from transposon BS OS=Drosophila melanogaster OX=7227 GN=RTase PE=2 SV=1	380	8.55e-25	285	27.4	46.8
TRINITY_DN5667_c0_g1	sp|Q6GNQ4|GKP1A_XENLA	G kinase-anchoring protein 1-A OS=Xenopus laevis OX=8355 GN=gkap1-a PE=2 SV=1	264	1.76e-19	236	30.7	52.7
TRINITY_DN5605_c0_g1	sp|Q5VUG0|SMBT2_HUMAN	Scm-like with four MBT domains protein 2 OS=Homo sapiens OX=9606 GN=SFMBT2 PE=1 SV=1	626	4.53e-122	1017	35.3	54.3
TRINITY_DN5686_c1_g1	sp|Q6F442|RL18_PLUXY	60S ribosomal protein L18 OS=Plutella xylostella OX=51655 GN=RpL18 PE=2 SV=1	24	2.42e-09	127	100	100
TRINITY_DN5686_c0_g3	sp|Q962Y8|RL18_SPOFR	60S ribosomal protein L18 OS=Spodoptera frugiperda OX=7108 GN=RpL18 PE=2 SV=1	156	4.08e-95	705	93.6	96.2
TRINITY_DN5688_c0_g1	sp|O70260|PIAS3_RAT	E3 SUMO-protein ligase PIAS3 OS=Rattus norvegicus OX=10116 GN=Pias3 PE=1 SV=2	400	1.03e-104	906	47.8	63.8
TRINITY_DN5611_c0_g1	sp|Q8N7H5|PAF1_HUMAN	RNA polymerase II-associated factor 1 homolog OS=Homo sapiens OX=9606 GN=PAF1 PE=1 SV=2	373	4.37e-141	1093	62.5	73.7
TRINITY_DN5689_c0_g1	sp|Q0KHU5|PCAT_DROME	Lysophosphatidylcholine acyltransferase OS=Drosophila melanogaster OX=7227 GN=LPCAT PE=2 SV=1	478	5.49e-128	1056	43.7	63.2
TRINITY_DN5629_c1_g2	sp|Q9VMA7|TGO1_DROME	Transport and Golgi organization protein 1 OS=Drosophila melanogaster OX=7227 GN=Tango1 PE=1 SV=2	436	1.59e-25	298	28.7	44
TRINITY_DN5629_c1_g1	sp|Q0VCF5|TM39A_BOVIN	Transmembrane protein 39A OS=Bos taurus OX=9913 GN=TMEM39A PE=2 SV=1	473	2.83e-56	526	30.9	49.7
TRINITY_DN5626_c1_g1	sp|P18172|DHGL_DROPS	Glucose dehydrogenase [FAD, quinone] OS=Drosophila pseudoobscura pseudoobscura OX=46245 GN=Gld PE=3 SV=4	578	3.31e-126	1018	38.9	58
TRINITY_DN5675_c0_g1	sp|P40689|TSL_DROME	Torso-like protein OS=Drosophila melanogaster OX=7227 GN=tsl PE=1 SV=2	341	5.89e-110	892	51.6	70.7
TRINITY_DN5694_c0_g3	sp|Q9NX55|HYPK_HUMAN	Huntingtin-interacting protein K OS=Homo sapiens OX=9606 GN=HYPK PE=1 SV=3	98	4.48e-30	294	64.3	80.6
TRINITY_DN5602_c0_g1	sp|A0A345BJN8|CLZ9_COCLU	MFS-type transporter clz9 OS=Cochliobolus lunatus OX=5503 GN=clz9 PE=3 SV=1	232	4.12e-16	214	28.4	46.1
TRINITY_DN5609_c0_g1	sp|P58742|AAAS_MOUSE	Aladin OS=Mus musculus OX=10090 GN=Aaas PE=1 SV=1	489	2.37e-87	738	32.5	51.5
TRINITY_DN38085_c0_g1	sp|Q10126|YSM6_CAEEL	Putative uncharacterized transposon-derived protein F52C9.6 OS=Caenorhabditis elegans OX=6239 GN=F52C9.6 PE=5 SV=1	99	2.78e-13	161	35.4	56.6
TRINITY_DN38109_c0_g1	sp|Q9KAD7|TKT_ALKHC	Transketolase OS=Alkalihalobacillus halodurans (strain ATCC BAA-125 / DSM 18197 / FERM 7344 / JCM 9153 / C-125) OX=272558 GN=tkt PE=3 SV=1	278	8.01e-21	239	32	46.4
TRINITY_DN38109_c0_g2	sp|Q60HC7|TKT_MACFA	Transketolase OS=Macaca fascicularis OX=9541 GN=TKT PE=2 SV=1	223	2.95e-10	151	23.8	44.8
TRINITY_DN38159_c0_g1	sp|P97817|CDR2_MOUSE	Cerebellar degeneration-related protein 2 OS=Mus musculus OX=10090 GN=Cdr2 PE=1 SV=2	131	1.32e-18	232	42.7	64.9
TRINITY_DN63535_c0_g1	sp|Q8TE73|DYH5_HUMAN	Dynein axonemal heavy chain 5 OS=Homo sapiens OX=9606 GN=DNAH5 PE=1 SV=3	63	7.87e-17	185	57.1	73
TRINITY_DN63548_c0_g1	sp|C0HL66|H33A_DROME	Histone H3.3A OS=Drosophila melanogaster OX=7227 GN=His3.3A PE=1 SV=1	136	2.18e-84	653	100	100
TRINITY_DN63492_c0_g1	sp|P21856|GDIA_BOVIN	Rab GDP dissociation inhibitor alpha OS=Bos taurus OX=9913 GN=GDI1 PE=1 SV=1	448	1.15e-219	1600	68.1	81.5
TRINITY_DN63472_c0_g1	sp|Q99638|RAD9A_HUMAN	Cell cycle checkpoint control protein RAD9A OS=Homo sapiens OX=9606 GN=RAD9A PE=1 SV=1	268	1.3e-56	495	42.9	61.9
TRINITY_DN63496_c0_g1	sp|Q5R7B0|RPP29_PONAB	Ribonuclease P protein subunit p29 OS=Pongo abelii OX=9601 GN=POP4 PE=2 SV=1	161	1e-24	253	34.8	57.1
TRINITY_DN63466_c0_g1	sp|P32031|SLP2_DROME	Fork head domain transcription factor slp2 OS=Drosophila melanogaster OX=7227 GN=slp2 PE=2 SV=3	215	2.67e-66	561	59.5	66
TRINITY_DN28938_c0_g1	sp|Q7PQV7|ADT2_ANOGA	ADP,ATP carrier protein 2 OS=Anopheles gambiae OX=7165 GN=AGAP002358 PE=3 SV=2	300	2.07e-178	1344	87	91.3
TRINITY_DN28964_c0_g5	sp|Q63170|DYH7_RAT	Dynein axonemal heavy chain 7 OS=Rattus norvegicus OX=10116 GN=Dnah7 PE=2 SV=2	245	3e-75	641	52.2	69.4
TRINITY_DN28964_c0_g6	sp|Q8WXX0|DYH7_HUMAN	Dynein axonemal heavy chain 7 OS=Homo sapiens OX=9606 GN=DNAH7 PE=1 SV=2	82	1.36e-15	178	45.1	65.9
TRINITY_DN28964_c0_g1	sp|Q8WXX0|DYH7_HUMAN	Dynein axonemal heavy chain 7 OS=Homo sapiens OX=9606 GN=DNAH7 PE=1 SV=2	206	3.36e-59	517	54.4	68
TRINITY_DN28964_c0_g2	sp|Q8WXX0|DYH7_HUMAN	Dynein axonemal heavy chain 7 OS=Homo sapiens OX=9606 GN=DNAH7 PE=1 SV=2	1380	0	3875	54.1	71.8
TRINITY_DN28964_c0_g3	sp|Q8WXX0|DYH7_HUMAN	Dynein axonemal heavy chain 7 OS=Homo sapiens OX=9606 GN=DNAH7 PE=1 SV=2	115	2.58e-34	324	49.6	73.9
TRINITY_DN28931_c0_g1	sp|Q29554|ECHA_PIG	Trifunctional enzyme subunit alpha, mitochondrial OS=Sus scrofa OX=9823 GN=HADHA PE=2 SV=1	95	7.54e-26	255	52.6	76.8
TRINITY_DN28931_c0_g2	sp|Q64428|ECHA_RAT	Trifunctional enzyme subunit alpha, mitochondrial OS=Rattus norvegicus OX=10116 GN=Hadha PE=1 SV=2	117	1.2e-48	425	67.5	83.8
TRINITY_DN28958_c0_g1	sp|P49340|WNT1_BOMMO	Protein Wnt-1 OS=Bombyx mori OX=7091 GN=WNT-1 PE=2 SV=1	394	2.67e-253	1868	87.3	91.1
TRINITY_DN28979_c0_g4	sp|O02751|CFDP2_BOVIN	Craniofacial development protein 2 OS=Bos taurus OX=9913 GN=CFDP2 PE=1 SV=2	157	5.79e-17	204	30.6	54.8
TRINITY_DN28979_c0_g1	sp|Q95SX7|RTBS_DROME	Probable RNA-directed DNA polymerase from transposon BS OS=Drosophila melanogaster OX=7227 GN=RTase PE=2 SV=1	52	1.85e-07	125	48.1	73.1
TRINITY_DN28979_c0_g2	sp|Q03278|PO21_NASVI	Retrovirus-related Pol polyprotein from type-1 retrotransposable element R2 (Fragment) OS=Nasonia vitripennis OX=7425 PE=4 SV=2	137	3.27e-22	234	40.1	59.9
TRINITY_DN28960_c0_g1	sp|P31417|FABP2_MANSE	Fatty acid-binding protein 2 OS=Manduca sexta OX=7130 GN=MFB2 PE=1 SV=3	134	2.76e-36	330	51.5	66.4
TRINITY_DN28926_c0_g1	sp|Q24048|ATPB2_DROME	Sodium/potassium-transporting ATPase subunit beta-2 OS=Drosophila melanogaster OX=7227 GN=nrv2 PE=1 SV=2	323	1.19e-88	696	41.2	59.1
TRINITY_DN28943_c0_g1	sp|Q8BYH0|DRGX_MOUSE	Dorsal root ganglia homeobox protein OS=Mus musculus OX=10090 GN=Drgx PE=1 SV=2	109	1.05e-31	316	63.3	71.6
TRINITY_DN28927_c0_g1	sp|O16099|MAL2_DROVI	Maltase 2 OS=Drosophila virilis OX=7244 GN=Mal-B2 PE=3 SV=2	564	2.95e-190	1421	49.5	66.1
TRINITY_DN28980_c0_g1	sp|Q10126|YSM6_CAEEL	Putative uncharacterized transposon-derived protein F52C9.6 OS=Caenorhabditis elegans OX=6239 GN=F52C9.6 PE=5 SV=1	81	5.14e-11	142	39.5	59.3
TRINITY_DN12463_c0_g1	sp|Q9HCD5|NCOA5_HUMAN	Nuclear receptor coactivator 5 OS=Homo sapiens OX=9606 GN=NCOA5 PE=1 SV=2	215	6.02e-25	283	34	51.6
TRINITY_DN12519_c0_g1	sp|O43264|ZW10_HUMAN	Centromere/kinetochore protein zw10 homolog OS=Homo sapiens OX=9606 GN=ZW10 PE=1 SV=3	639	1.39e-31	340	22.8	42.4
TRINITY_DN12483_c1_g1	sp|Q99741|CDC6_HUMAN	Cell division control protein 6 homolog OS=Homo sapiens OX=9606 GN=CDC6 PE=1 SV=1	399	6.02e-76	660	37.1	58.9
TRINITY_DN12483_c0_g1	sp|P35820|PSC_DROME	Polycomb group protein Psc OS=Drosophila melanogaster OX=7227 GN=Psc PE=1 SV=2	227	2.31e-68	659	57.3	73.6
TRINITY_DN12498_c0_g1	sp|Q8K5B2|MCFD2_MOUSE	Multiple coagulation factor deficiency protein 2 homolog OS=Mus musculus OX=10090 GN=Mcfd2 PE=1 SV=1	158	7.91e-15	177	34.2	50
TRINITY_DN12508_c0_g1	sp|Q9VVG4|EXOC1_DROME	Exocyst complex component 1 OS=Drosophila melanogaster OX=7227 GN=Sec3 PE=1 SV=2	328	5.52e-11	167	24.7	35.7
TRINITY_DN12440_c0_g3	sp|Q94523|SDHA_DROME	Succinate dehydrogenase [ubiquinone] flavoprotein subunit, mitochondrial OS=Drosophila melanogaster OX=7227 GN=SdhA PE=2 SV=3	656	0	2465	72.7	83.1
TRINITY_DN12482_c0_g1	sp|Q6P3B9|RBFA_MOUSE	Putative ribosome-binding factor A, mitochondrial OS=Mus musculus OX=10090 GN=Rbfa PE=2 SV=1	128	4.28e-16	204	37.5	62.5
TRINITY_DN12521_c0_g2	sp|Q9H8G2|CAAP1_HUMAN	Caspase activity and apoptosis inhibitor 1 OS=Homo sapiens OX=9606 GN=CAAP1 PE=1 SV=2	62	7.9e-06	126	35.5	71
TRINITY_DN12473_c0_g1	sp|Q3ZC01|CNOT7_BOVIN	CCR4-NOT transcription complex subunit 7 OS=Bos taurus OX=9913 GN=CNOT7 PE=2 SV=1	253	5.46e-134	1010	74.3	87.7
TRINITY_DN12477_c0_g1	sp|Q10462|CAH5_CAEEL	Putative carbonic anhydrase 5 OS=Caenorhabditis elegans OX=6239 GN=cah-5 PE=3 SV=3	280	2.95e-34	338	36.1	50.7
TRINITY_DN12478_c0_g1	sp|Q14667|K0100_HUMAN	Protein KIAA0100 OS=Homo sapiens OX=9606 GN=KIAA0100 PE=1 SV=3	2200	4.04e-253	2154	31	48.5
TRINITY_DN12486_c0_g2	sp|Q9VPY8|TGT_DROME	Queuine tRNA-ribosyltransferase catalytic subunit OS=Drosophila melanogaster OX=7227 GN=Tgt PE=2 SV=1	351	1.31e-159	1188	63	79.2
TRINITY_DN12442_c0_g1	sp|O02350|CBPA1_ANOGA	Zinc carboxypeptidase A 1 OS=Anopheles gambiae OX=7165 GN=AGAP009593 PE=2 SV=3	421	6.02e-93	744	38	56.8
TRINITY_DN12499_c0_g1	sp|Q7ZX31|ING3_XENLA	Inhibitor of growth protein 3 OS=Xenopus laevis OX=8355 GN=ing3 PE=2 SV=1	438	5.85e-79	654	44.7	55.9
TRINITY_DN12474_c0_g1	sp|Q18581|ACN1_CAEEL	Inactive angiotensin-converting enzyme-related protein OS=Caenorhabditis elegans OX=6239 GN=acn-1 PE=1 SV=2	425	6.14e-20	247	23.3	42.4
TRINITY_DN12501_c0_g1	sp|Q9VGY5|MET15_DROME	Probable methyltransferase-like protein 15 homolog OS=Drosophila melanogaster OX=7227 GN=CG14683 PE=2 SV=2	329	8.09e-116	898	53.8	70.8
TRINITY_DN12460_c0_g1	sp|Q96ER3|SAAL1_HUMAN	Protein SAAL1 OS=Homo sapiens OX=9606 GN=SAAL1 PE=1 SV=2	189	9.7e-12	171	29.6	51.3
TRINITY_DN12493_c0_g2	sp|P21329|RTJK_DROFU	RNA-directed DNA polymerase from mobile element jockey OS=Drosophila funebris OX=7221 GN=jockey\pol PE=1 SV=1	401	2.03e-30	338	29.2	46.4
TRINITY_DN12476_c0_g1	sp|Q01295|BRC1_DROME	Broad-complex core protein isoforms 1/2/3/4/5 OS=Drosophila melanogaster OX=7227 GN=br PE=1 SV=2	116	5.71e-35	355	55.2	74.1
TRINITY_DN12461_c0_g1	sp|Q8TEQ6|GEMI5_HUMAN	Gem-associated protein 5 OS=Homo sapiens OX=9606 GN=GEMIN5 PE=1 SV=3	1298	7.86e-46	469	20.7	35.1
TRINITY_DN12492_c0_g4	sp|Q28623|SLMAP_RABIT	Sarcolemmal membrane-associated protein OS=Oryctolagus cuniculus OX=9986 GN=SLMAP PE=1 SV=2	302	4.73e-41	423	37.1	56
TRINITY_DN12504_c0_g1	sp|Q6GN91|NT5D3_XENLA	5'-nucleotidase domain-containing protein 3 OS=Xenopus laevis OX=8355 GN=nt5dc3 PE=2 SV=1	416	1.5e-127	989	47.4	64.2
TRINITY_DN12512_c0_g1	sp|Q01158|LUCI_AQULA	Luciferin 4-monooxygenase OS=Aquatica lateralis OX=7052 PE=2 SV=1	505	8.33e-76	657	34.7	54.1
TRINITY_DN12503_c0_g1	sp|Q9NII1|ADAR_DROME	Double-stranded RNA-specific editase Adar OS=Drosophila melanogaster OX=7227 GN=Adar PE=1 SV=2	657	1.77e-138	1137	42.9	58.6
TRINITY_DN12435_c0_g1	sp|D3Z7Q2|SIM20_MOUSE	Small integral membrane protein 20 OS=Mus musculus OX=10090 GN=Smim20 PE=1 SV=1	69	8.6e-14	165	44.9	58
TRINITY_DN12497_c0_g1	sp|P48605|TCPG_DROME	T-complex protein 1 subunit gamma OS=Drosophila melanogaster OX=7227 GN=CCT3 PE=2 SV=2	542	3.24e-304	2195	81.9	88.7
TRINITY_DN12505_c0_g1	sp|P17012|ZFX_MOUSE	Zinc finger X-chromosomal protein OS=Mus musculus OX=10090 GN=Zfx PE=1 SV=2	194	1.11e-14	200	28.9	45.9
TRINITY_DN12511_c0_g1	sp|Q49B93|SC5AC_MOUSE	Sodium-coupled monocarboxylate transporter 2 OS=Mus musculus OX=10090 GN=Slc5a12 PE=1 SV=1	410	6.53e-74	636	34.6	56.8
TRINITY_DN12509_c0_g1	sp|Q9Y0H4|SUDX_DROME	E3 ubiquitin-protein ligase Su(dx) OS=Drosophila melanogaster OX=7227 GN=Su(dx) PE=1 SV=1	902	0	2412	63	72.5
TRINITY_DN12514_c0_g3	sp|Q9BV94|EDEM2_HUMAN	ER degradation-enhancing alpha-mannosidase-like protein 2 OS=Homo sapiens OX=9606 GN=EDEM2 PE=1 SV=2	463	6.15e-221	1642	64.1	78.4
TRINITY_DN4725_c0_g1	sp|A8WIP6|CDK20_DANRE	Cyclin-dependent kinase 20 OS=Danio rerio OX=7955 GN=cdk20 PE=2 SV=1	301	7.44e-115	883	56.5	73.4
TRINITY_DN4795_c0_g1	sp|Q09575|YRD6_CAEEL	Uncharacterized protein K02A2.6 OS=Caenorhabditis elegans OX=6239 GN=K02A2.6 PE=4 SV=1	331	2.39e-56	557	35.3	56.8
TRINITY_DN4747_c0_g1	sp|Q05319|STUB_DROME	Serine proteinase stubble OS=Drosophila melanogaster OX=7227 GN=Sb PE=2 SV=2	261	9.92e-77	705	49.4	67
TRINITY_DN4722_c0_g1	sp|Q86B47|Y8611_DROME	Probable ATP-dependent RNA helicase CG8611 OS=Drosophila melanogaster OX=7227 GN=CG8611 PE=1 SV=1	849	2.68e-130	1082	34.4	48.6
TRINITY_DN4760_c0_g1	sp|P52656|T2AG_DROME	Transcription initiation factor IIA subunit 2 OS=Drosophila melanogaster OX=7227 GN=TfIIA-S PE=1 SV=1	67	1.36e-32	301	88.1	94
TRINITY_DN4760_c2_g2	sp|Q38CE9|PIF6_TRYB2	ATP-dependent DNA helicase PIF6 OS=Trypanosoma brucei brucei (strain 927/4 GUTat10.1) OX=185431 GN=PIF6 PE=3 SV=1	80	7.82e-08	121	36.3	57.5
TRINITY_DN4718_c0_g1	sp|Q95LI3|ZFY_BOVIN	Zinc finger Y-chromosomal protein OS=Bos taurus OX=9913 GN=ZFY PE=2 SV=1	293	8.43e-09	154	23.2	35.2
TRINITY_DN4724_c0_g1	sp|Q96RW7|HMCN1_HUMAN	Hemicentin-1 OS=Homo sapiens OX=9606 GN=HMCN1 PE=1 SV=2	1063	3.02e-85	797	26.6	43.2
TRINITY_DN4800_c0_g1	sp|B0WMG3|NO66_CULQU	Bifunctional lysine-specific demethylase and histidyl-hydroxylase NO66 OS=Culex quinquefasciatus OX=7176 GN=CPIJ008401 PE=3 SV=1	446	2.08e-162	1249	53.4	70.2
TRINITY_DN4778_c0_g1	sp|Q15392|DHC24_HUMAN	Delta(24)-sterol reductase OS=Homo sapiens OX=9606 GN=DHCR24 PE=1 SV=2	516	1.23e-118	934	40.3	59.3
TRINITY_DN4776_c0_g1	sp|P51906|EAA3_MOUSE	Excitatory amino acid transporter 3 OS=Mus musculus OX=10090 GN=Slc1a1 PE=1 SV=2	464	3.4e-128	1009	48.5	67.5
TRINITY_DN4764_c0_g1	sp|B5DF07|MRPP3_RAT	Mitochondrial ribonuclease P catalytic subunit OS=Rattus norvegicus OX=10116 GN=Prorp PE=2 SV=1	408	1.75e-54	502	32.4	50.2
TRINITY_DN4762_c0_g1	sp|Q9BZF3|OSBL6_HUMAN	Oxysterol-binding protein-related protein 6 OS=Homo sapiens OX=9606 GN=OSBPL6 PE=1 SV=1	916	4.82e-197	1549	41.8	57.9
TRINITY_DN4758_c0_g1	sp|Q17G65|SMG8_AEDAE	Nonsense-mediated mRNA decay factor SMG8 OS=Aedes aegypti OX=7159 GN=AAEL003157 PE=3 SV=1	920	2.16e-139	1141	34.2	49.8
TRINITY_DN4781_c0_g1	sp|Q64425|LIPP_MYOCO	Pancreatic triacylglycerol lipase (Fragment) OS=Myocastor coypus OX=10157 GN=PNLIP PE=2 SV=1	305	9.22e-38	368	32.1	47.5
TRINITY_DN4788_c0_g1	sp|Q6A070|TGRM1_MOUSE	TOG array regulator of axonemal microtubules protein 1 OS=Mus musculus OX=10090 GN=Togaram1 PE=1 SV=3	222	6.33e-10	165	31.5	46.4
TRINITY_DN4789_c0_g1	sp|Q5U241|PD5BB_XENLA	Sister chromatid cohesion protein PDS5 homolog B-B OS=Xenopus laevis OX=8355 GN=pds5b-b PE=2 SV=2	1135	1.16e-268	2189	41.7	63.1
TRINITY_DN4748_c0_g1	sp|P45583|CU19_LOCMI	Cuticle protein 19 OS=Locusta migratoria OX=7004 PE=1 SV=1	65	2.3e-17	199	66.2	75.4
TRINITY_DN4761_c0_g2	sp|Q9V3J8|WDS_DROME	Protein will die slowly OS=Drosophila melanogaster OX=7227 GN=wds PE=1 SV=1	365	1.82e-43	408	87.7	89.3
TRINITY_DN4772_c0_g1	sp|Q5R8I8|PISD_PONAB	Phosphatidylserine decarboxylase proenzyme, mitochondrial OS=Pongo abelii OX=9601 GN=PISD PE=2 SV=1	300	5.89e-86	724	49.7	63.7
TRINITY_DN4772_c2_g1	sp|Q9VRJ9|OTU1_DROME	Ubiquitin thioesterase OTU1 OS=Drosophila melanogaster OX=7227 GN=CG4603 PE=2 SV=1	344	3.5e-109	857	52.3	68.3
TRINITY_DN4720_c0_g1	sp|Q8WVM7|STAG1_HUMAN	Cohesin subunit SA-1 OS=Homo sapiens OX=9606 GN=STAG1 PE=1 SV=3	991	1.69e-302	2337	50.1	68
TRINITY_DN4729_c0_g3	sp|Q9NRC8|SIR7_HUMAN	NAD-dependent protein deacetylase sirtuin-7 OS=Homo sapiens OX=9606 GN=SIRT7 PE=1 SV=1	287	9.88e-101	821	57.1	70
TRINITY_DN4755_c0_g1	sp|Q01069|ESMB_DROME	Enhancer of split mbeta protein OS=Drosophila melanogaster OX=7227 GN=E(spl)mbeta-HLH PE=1 SV=2	134	4.54e-46	405	64.2	79.1
TRINITY_DN4780_c0_g1	sp|Q95327|MANBA_CAPHI	Beta-mannosidase OS=Capra hircus OX=9925 GN=MANBA PE=1 SV=1	872	1.28e-195	1509	39.7	56.9
TRINITY_DN4734_c0_g1	sp|Q8K1S3|UNC5B_MOUSE	Netrin receptor UNC5B OS=Mus musculus OX=10090 GN=Unc5b PE=1 SV=1	996	4.37e-149	1269	35.4	49.1
TRINITY_DN4765_c3_g1	sp|Q964T2|CP9E2_BLAGE	Cytochrome P450 9e2 OS=Blattella germanica OX=6973 GN=CYP9E2 PE=2 SV=1	519	2.55e-145	1117	43.5	61.5
TRINITY_DN4714_c0_g1	sp|Q7Q732|DHRS7_ANOGA	Dehydrogenase/reductase SDR family protein 7-like OS=Anopheles gambiae OX=7165 GN=AGAP005532 PE=3 SV=3	313	4.73e-100	804	54.3	70.3
TRINITY_DN4730_c1_g2	sp|Q7JQ07|MOS1T_DROMA	Mariner Mos1 transposase OS=Drosophila mauritiana OX=7226 GN=mariner\T PE=1 SV=1	72	1.71e-17	209	52.8	69.4
TRINITY_DN4782_c0_g1	sp|P08879|NDKA_DROME	Nucleoside diphosphate kinase OS=Drosophila melanogaster OX=7227 GN=awd PE=1 SV=3	153	1.03e-83	695	83	92.8
TRINITY_DN4713_c0_g1	sp|Q6P161|RM54_HUMAN	39S ribosomal protein L54, mitochondrial OS=Homo sapiens OX=9606 GN=MRPL54 PE=1 SV=1	91	3.27e-18	202	44	62.6
TRINITY_DN4754_c0_g1	sp|Q924S7|SPRE2_MOUSE	Sprouty-related, EVH1 domain-containing protein 2 OS=Mus musculus OX=10090 GN=Spred2 PE=1 SV=1	443	5.54e-55	511	31.8	44.9
TRINITY_DN4739_c0_g1	sp|Q3SZV8|ROMO1_BOVIN	Reactive oxygen species modulator 1 OS=Bos taurus OX=9913 GN=ROMO1 PE=3 SV=1	102	2.19e-24	239	50	59.8
TRINITY_DN4719_c0_g1	sp|Q9JKF1|IQGA1_MOUSE	Ras GTPase-activating-like protein IQGAP1 OS=Mus musculus OX=10090 GN=Iqgap1 PE=1 SV=2	983	9.29e-204	1660	38.4	58.1
TRINITY_DN4719_c0_g2	sp|P46940|IQGA1_HUMAN	Ras GTPase-activating-like protein IQGAP1 OS=Homo sapiens OX=9606 GN=IQGAP1 PE=1 SV=1	690	1.99e-98	862	33.5	51.2
TRINITY_DN4779_c0_g3	sp|Q9VWB0|TECPR_DROME	Tectonin beta-propeller repeat-containing protein OS=Drosophila melanogaster OX=7227 GN=Pex23 PE=2 SV=2	1293	0	2543	45.2	61.7
TRINITY_DN4704_c0_g1	sp|P79382|MGST1_PIG	Microsomal glutathione S-transferase 1 OS=Sus scrofa OX=9823 GN=MGST1 PE=2 SV=3	150	1.09e-26	272	45.3	60
TRINITY_DN4737_c0_g1	sp|A8D8P8|SIWI_BOMMO	Piwi-like protein Siwi OS=Bombyx mori OX=7091 GN=Siwi PE=1 SV=1	837	0	3699	82.2	91.8
TRINITY_DN4793_c2_g2	sp|Q9QYK5|H6ST1_MOUSE	Heparan-sulfate 6-O-sulfotransferase 1 OS=Mus musculus OX=10090 GN=Hs6st1 PE=1 SV=4	320	3.91e-108	894	53.4	70.6
TRINITY_DN4793_c1_g1	sp|Q8R035|ICT1_MOUSE	Peptidyl-tRNA hydrolase ICT1, mitochondrial OS=Mus musculus OX=10090 GN=Mrpl58 PE=1 SV=1	165	4.26e-28	288	38.8	61.2
TRINITY_DN4738_c1_g2	sp|Q945U1|RS15_ELAOL	40S ribosomal protein S15 OS=Elaeis oleifera OX=80265 GN=RPS15 PE=2 SV=1	138	1.91e-80	613	83.3	94.9
TRINITY_DN4708_c0_g1	sp|Q9VPF8|TM104_DROME	Transmembrane protein 104 homolog OS=Drosophila melanogaster OX=7227 GN=CG5262 PE=2 SV=2	504	7.39e-160	1280	52.8	68.1
TRINITY_DN4752_c0_g1	sp|B2RRL2|JERKL_MOUSE	Jerky protein homolog-like OS=Mus musculus OX=10090 GN=Jrkl PE=2 SV=1	229	6.32e-50	473	39.7	56.8
TRINITY_DN4784_c0_g1	sp|Q96AJ9|VTI1A_HUMAN	Vesicle transport through interaction with t-SNAREs homolog 1A OS=Homo sapiens OX=9606 GN=VTI1A PE=1 SV=2	220	7.82e-32	320	40	65.5
TRINITY_DN4702_c0_g1	sp|A8IW99|PLD6_CHLRE	Mitochondrial cardiolipin hydrolase OS=Chlamydomonas reinhardtii OX=3055 GN=CHLREDRAFT_190403 PE=3 SV=1	140	1.04e-25	272	39.3	58.6
TRINITY_DN4731_c0_g1	sp|Q86UD5|SL9B2_HUMAN	Sodium/hydrogen exchanger 9B2 OS=Homo sapiens OX=9606 GN=SLC9B2 PE=1 SV=2	451	1.3e-83	727	37.7	57.4
TRINITY_DN4731_c0_g2	sp|Q10126|YSM6_CAEEL	Putative uncharacterized transposon-derived protein F52C9.6 OS=Caenorhabditis elegans OX=6239 GN=F52C9.6 PE=5 SV=1	42	3.54e-06	120	52.4	61.9
TRINITY_DN4740_c4_g1	sp|Q53H47|SETMR_HUMAN	Histone-lysine N-methyltransferase SETMAR OS=Homo sapiens OX=9606 GN=SETMAR PE=1 SV=2	61	7.19e-12	150	47.5	70.5
TRINITY_DN4740_c0_g1	sp|Q53H47|SETMR_HUMAN	Histone-lysine N-methyltransferase SETMAR OS=Homo sapiens OX=9606 GN=SETMAR PE=1 SV=2	96	1.68e-30	335	59.4	76
TRINITY_DN4783_c2_g1	sp|P60321|NANO2_HUMAN	Nanos homolog 2 OS=Homo sapiens OX=9606 GN=NANOS2 PE=1 SV=1	58	3.31e-13	170	51.7	69
TRINITY_DN4717_c0_g1	sp|Q9VJ33|NEDD8_DROME	NEDD8 OS=Drosophila melanogaster OX=7227 GN=Nedd8 PE=1 SV=1	72	7.12e-40	333	93.1	98.6
TRINITY_DN4753_c0_g1	sp|Q6DCX5|PCFT_XENLA	Proton-coupled folate transporter OS=Xenopus laevis OX=8355 GN=slc46a1 PE=2 SV=1	455	7.12e-17	214	25.5	42.4
TRINITY_DN4767_c0_g1	sp|P34519|TXTP_CAEEL	Putative tricarboxylate transport protein, mitochondrial OS=Caenorhabditis elegans OX=6239 GN=K11H3.3 PE=3 SV=1	286	5.9e-125	1006	66.1	79.7
TRINITY_DN29055_c0_g3	sp|P21328|RTJK_DROME	RNA-directed DNA polymerase from mobile element jockey OS=Drosophila melanogaster OX=7227 GN=pol PE=1 SV=1	220	1.79e-11	163	25.9	42.3
TRINITY_DN29009_c1_g1	sp|Q82LL4|ALLB_STRAW	Allantoinase OS=Streptomyces avermitilis (strain ATCC 31267 / DSM 46492 / JCM 5070 / NBRC 14893 / NCIMB 12804 / NRRL 8165 / MA-4680) OX=227882 GN=allB PE=3 SV=1	415	9.98e-124	964	48	61.7
TRINITY_DN29009_c0_g1	sp|Q8MJY8|PGDH_MACFA	15-hydroxyprostaglandin dehydrogenase [NAD(+)] OS=Macaca fascicularis OX=9541 GN=HPGD PE=2 SV=1	227	4.25e-30	299	33.9	53.7
TRINITY_DN29037_c0_g2	sp|Q10126|YSM6_CAEEL	Putative uncharacterized transposon-derived protein F52C9.6 OS=Caenorhabditis elegans OX=6239 GN=F52C9.6 PE=5 SV=1	269	9.61e-33	316	30.9	49.1
TRINITY_DN28984_c0_g1	sp|Q05493|THIK_YARLI	3-ketoacyl-CoA thiolase, peroxisomal OS=Yarrowia lipolytica (strain CLIB 122 / E 150) OX=284591 GN=POT1 PE=3 SV=1	413	5.7e-157	1170	55.7	73.6
TRINITY_DN28985_c0_g1	sp|Q10126|YSM6_CAEEL	Putative uncharacterized transposon-derived protein F52C9.6 OS=Caenorhabditis elegans OX=6239 GN=F52C9.6 PE=5 SV=1	47	5.26e-06	114	36.2	68.1
TRINITY_DN29013_c0_g1	sp|Q3ZBR6|SEM1_BOVIN	26S proteasome complex subunit SEM1 OS=Bos taurus OX=9913 GN=SEM1 PE=3 SV=1	44	8.28e-11	138	70.5	72.7
TRINITY_DN28989_c0_g1	sp|Q9V4U9|C6A13_DROME	Probable cytochrome P450 6a13 OS=Drosophila melanogaster OX=7227 GN=Cyp6a13 PE=2 SV=1	193	3.78e-48	428	45.6	63.2
TRINITY_DN29057_c0_g1	sp|P98158|LRP2_RAT	Low-density lipoprotein receptor-related protein 2 OS=Rattus norvegicus OX=10116 GN=Lrp2 PE=1 SV=1	400	1.05e-70	632	34.5	54.8
TRINITY_DN29057_c0_g3	sp|C0HL13|LRP2_PIG	Low-density lipoprotein receptor-related protein 2 OS=Sus scrofa OX=9823 GN=LRP2 PE=1 SV=1	773	7.1e-145	1253	34.8	54.2
TRINITY_DN28991_c0_g1	sp|Q9VW43|CP305_DROME	Probable cytochrome P450 305a1 OS=Drosophila melanogaster OX=7227 GN=Cyp305a1 PE=2 SV=1	88	2.79e-20	214	46.6	63.6
TRINITY_DN28991_c0_g2	sp|Q9VW43|CP305_DROME	Probable cytochrome P450 305a1 OS=Drosophila melanogaster OX=7227 GN=Cyp305a1 PE=2 SV=1	90	8.91e-18	194	42.2	62.2
TRINITY_DN29018_c0_g1	sp|P33192|RS13_CANMA	40S ribosomal protein S13 OS=Candida maltosa OX=5479 GN=RPS13 PE=3 SV=2	151	4.69e-85	639	80.1	90.7
TRINITY_DN28998_c1_g1	sp|Q9HCI7|MSL2_HUMAN	E3 ubiquitin-protein ligase MSL2 OS=Homo sapiens OX=9606 GN=MSL2 PE=1 SV=2	135	3.34e-38	388	51.9	73.3
TRINITY_DN29053_c0_g1	sp|Q3T905|CBPB_HELZE	Carboxypeptidase B OS=Helicoverpa zea OX=7113 GN=CPB PE=1 SV=1	417	3.19e-115	902	44.8	61.6
TRINITY_DN29053_c0_g2	sp|Q3T905|CBPB_HELZE	Carboxypeptidase B OS=Helicoverpa zea OX=7113 GN=CPB PE=1 SV=1	145	4.13e-40	391	49	68.3
TRINITY_DN54463_c0_g2	sp|P16425|Y2R2_DROME	Putative 115 kDa protein in type-1 retrotransposable element R1DM OS=Drosophila melanogaster OX=7227 GN=R1A1-element\ORF2 PE=4 SV=1	174	7.89e-19	212	28.7	52.9
TRINITY_DN54464_c0_g1	sp|P85196|CU02_LONON	Cuticle protein 2 OS=Lonomia obliqua OX=304329 PE=1 SV=2	83	7.54e-30	272	60.2	77.1
TRINITY_DN54482_c0_g1	sp|P08897|COGS_HYPLI	Collagenase OS=Hypoderma lineatum OX=7389 PE=1 SV=3	234	1.32e-30	295	36.8	52.1
TRINITY_DN54481_c0_g1	sp|Q3BAI2|YCX91_PHAAO	Uncharacterized protein ORF91 OS=Phalaenopsis aphrodite subsp. formosana OX=308872 PE=4 SV=1	43	1.11e-17	177	79.1	86
TRINITY_DN54460_c0_g1	sp|O95831|AIFM1_HUMAN	Apoptosis-inducing factor 1, mitochondrial OS=Homo sapiens OX=9606 GN=AIFM1 PE=1 SV=1	240	8.69e-35	337	34.6	54.2
TRINITY_DN54460_c0_g2	sp|O95831|AIFM1_HUMAN	Apoptosis-inducing factor 1, mitochondrial OS=Homo sapiens OX=9606 GN=AIFM1 PE=1 SV=1	98	9.22e-13	160	34.7	53.1
TRINITY_DN54422_c0_g1	sp|Q5T5J6|SWT1_HUMAN	Transcriptional protein SWT1 OS=Homo sapiens OX=9606 GN=SWT1 PE=2 SV=1	311	4.82e-26	299	28.9	49.8
TRINITY_DN19813_c0_g1	sp|B3EWZ5|MLRP1_ACRMI	MAM and LDL-receptor class A domain-containing protein 1 (Fragment) OS=Acropora millepora OX=45264 PE=1 SV=1	184	1.13e-29	325	41.8	54.3
TRINITY_DN19818_c1_g3	sp|Q1HQ10|URM1_BOMMO	Ubiquitin-related modifier 1 homolog OS=Bombyx mori OX=7091 PE=3 SV=1	109	9.14e-50	401	64.2	83.5
TRINITY_DN19868_c0_g5	sp|O96006|ZBED1_HUMAN	E3 SUMO-protein ligase ZBED1 OS=Homo sapiens OX=9606 GN=ZBED1 PE=1 SV=1	414	8.45e-25	279	24.9	45.2
TRINITY_DN19878_c0_g1	sp|P21265|PUR8_CHICK	Adenylosuccinate lyase OS=Gallus gallus OX=9031 GN=ADSL PE=2 SV=2	471	8.56e-224	1643	67.7	81.7
TRINITY_DN19870_c0_g1	sp|Q9VMX0|RM28_DROME	39S ribosomal protein L28, mitochondrial OS=Drosophila melanogaster OX=7227 GN=mRpL28 PE=2 SV=1	292	7.85e-100	778	52.4	69.9
TRINITY_DN19855_c0_g1	sp|Q9H2I8|LRMDA_HUMAN	Leucine-rich melanocyte differentiation-associated protein OS=Homo sapiens OX=9606 GN=LRMDA PE=1 SV=1	39	6.78e-06	107	53.8	61.5
TRINITY_DN19788_c0_g1	sp|Q7KN62|TERA_DROME	Transitional endoplasmic reticulum ATPase TER94 OS=Drosophila melanogaster OX=7227 GN=TER94 PE=1 SV=1	128	1.63e-61	522	79.7	91.4
TRINITY_DN19788_c0_g2	sp|Q7ZU99|TERA_DANRE	Transitional endoplasmic reticulum ATPase OS=Danio rerio OX=7955 GN=vcp PE=1 SV=1	120	1.31e-69	574	88.3	95
TRINITY_DN19796_c0_g1	sp|Q6AXS8|TPGS2_RAT	Tubulin polyglutamylase complex subunit 2 OS=Rattus norvegicus OX=10116 GN=Tpgs2 PE=2 SV=2	278	4.42e-33	322	30.6	47.5
TRINITY_DN19811_c0_g1	sp|P83418|MRN2_MEGVI	Megourin-2 OS=Megoura viciae OX=112273 PE=1 SV=2	35	3.87e-08	114	57.1	68.6
TRINITY_DN19795_c0_g1	sp|Q09668|RL22_SCHPO	60S ribosomal protein L22 OS=Schizosaccharomyces pombe (strain 972 / ATCC 24843) OX=284812 GN=rpl22 PE=1 SV=3	93	3.46e-38	320	65.6	82.8
TRINITY_DN19841_c0_g1	sp|A2AM29|AF9_MOUSE	Protein AF-9 OS=Mus musculus OX=10090 GN=Mllt3 PE=1 SV=1	137	3.17e-21	254	38.7	55.5
TRINITY_DN19833_c0_g1	sp|P51414|RL261_ARATH	60S ribosomal protein L26-1 OS=Arabidopsis thaliana OX=3702 GN=RPL26A PE=2 SV=2	105	2.37e-38	323	63.8	80
TRINITY_DN19833_c0_g2	sp|P78946|RL26_SCHPO	60S ribosomal protein L26 OS=Schizosaccharomyces pombe (strain 972 / ATCC 24843) OX=284812 GN=rpl26 PE=3 SV=1	114	8.5e-44	364	61.4	79.8
TRINITY_DN19859_c0_g1	sp|Q9VLL0|ACSF4_DROME	Beta-alanine-activating enzyme OS=Drosophila melanogaster OX=7227 GN=Aasdh PE=2 SV=3	861	2.87e-89	800	29.5	47.5
TRINITY_DN19794_c0_g2	sp|Q05319|STUB_DROME	Serine proteinase stubble OS=Drosophila melanogaster OX=7227 GN=Sb PE=2 SV=2	141	5.9e-23	240	38.3	56
TRINITY_DN19814_c0_g1	sp|P49638|TTPA_HUMAN	Alpha-tocopherol transfer protein OS=Homo sapiens OX=9606 GN=TTPA PE=1 SV=1	92	6.71e-08	126	27.2	57.6
TRINITY_DN19792_c0_g1	sp|P13264|GLSK_RAT	Glutaminase kidney isoform, mitochondrial OS=Rattus norvegicus OX=10116 GN=Gls PE=1 SV=2	544	1.68e-191	1537	54	71.9
TRINITY_DN19806_c0_g2	sp|Q9W5U2|CHI10_DROME	Probable chitinase 10 OS=Drosophila melanogaster OX=7227 GN=Cht10 PE=2 SV=2	148	1.27e-21	230	35.1	47.3
TRINITY_DN59_c1_g1	sp|Q7JR71|SODE_DROME	Extracellular superoxide dismutase [Cu-Zn] OS=Drosophila melanogaster OX=7227 GN=Sod3 PE=1 SV=1	158	1.34e-41	371	49.4	64.6
TRINITY_DN9_c0_g1	sp|Q9QUR6|PPCE_MOUSE	Prolyl endopeptidase OS=Mus musculus OX=10090 GN=Prep PE=1 SV=1	707	0	2335	60.1	76.4
TRINITY_DN9_c0_g2	sp|Q9QUR6|PPCE_MOUSE	Prolyl endopeptidase OS=Mus musculus OX=10090 GN=Prep PE=1 SV=1	707	1.340000000001E-312	2260	58.3	74.4
TRINITY_DN65_c0_g1	sp|Q1RMS5|NXF1_BOVIN	Nuclear RNA export factor 1 OS=Bos taurus OX=9913 GN=NXF1 PE=2 SV=1	301	1.44e-56	539	39.5	58.1
TRINITY_DN65_c6_g2	sp|Q9VE11|U488_DROME	UPF0488 protein CG14286 OS=Drosophila melanogaster OX=7227 GN=CG14286 PE=2 SV=1	92	1.08e-12	170	42.4	66.3
TRINITY_DN57_c0_g1	sp|A6QLI8|T2EA_BOVIN	General transcription factor IIE subunit 1 OS=Bos taurus OX=9913 GN=GTF2E1 PE=2 SV=1	443	1.42e-95	766	41.1	59.6
TRINITY_DN25_c11_g1	sp|Q7Z6J9|SEN54_HUMAN	tRNA-splicing endonuclease subunit Sen54 OS=Homo sapiens OX=9606 GN=TSEN54 PE=1 SV=3	140	3.71e-18	230	36.4	58.6
TRINITY_DN25_c15_g2	sp|P61356|RL27_BOVIN	60S ribosomal protein L27 OS=Bos taurus OX=9913 GN=RPL27 PE=2 SV=2	97	1.36e-36	315	69.1	78.4
TRINITY_DN25_c1_g2	sp|P14065|GCY1_YEAST	Glycerol 2-dehydrogenase (NADP(+)) OS=Saccharomyces cerevisiae (strain ATCC 204508 / S288c) OX=559292 GN=GCY1 PE=1 SV=1	258	7.74e-45	426	40.7	57
TRINITY_DN25_c1_g1	sp|A5PJJ7|S16C6_BOVIN	Short-chain dehydrogenase/reductase family 16C member 6 OS=Bos taurus OX=9913 GN=SDR16C6 PE=2 SV=1	275	1.6e-69	610	44	66.5
TRINITY_DN25_c0_g4	sp|Q9UKV5|AMFR_HUMAN	E3 ubiquitin-protein ligase AMFR OS=Homo sapiens OX=9606 GN=AMFR PE=1 SV=2	615	3.84e-101	860	36.1	50.9
TRINITY_DN25_c0_g3	sp|Q9VVR1|NOT_DROME	Ubiquitin carboxyl-terminal hydrolase nonstop OS=Drosophila melanogaster OX=7227 GN=not PE=1 SV=4	510	1.87e-200	1535	56.1	70.2
TRINITY_DN25_c12_g1	sp|Q8N3Y7|RDHE2_HUMAN	Epidermal retinol dehydrogenase 2 OS=Homo sapiens OX=9606 GN=SDR16C5 PE=1 SV=2	275	6.98e-39	369	32.7	53.5
TRINITY_DN44_c0_g2	sp|Q95KI0|RFOX1_MACFA	RNA binding protein fox-1 homolog 1 OS=Macaca fascicularis OX=9541 GN=RBFOX1 PE=2 SV=1	75	1.01e-34	356	90.7	94.7
TRINITY_DN16_c0_g1	sp|Q9VGU5|TTC14_DROME	Tetratricopeptide repeat protein 14 homolog OS=Drosophila melanogaster OX=7227 GN=CG6621 PE=1 SV=2	207	7.46e-57	554	57.5	69.6
TRINITY_DN34_c3_g1	sp|Q3T186|RPIA_BOVIN	Ribose-5-phosphate isomerase (Fragment) OS=Bos taurus OX=9913 GN=RPIA PE=2 SV=2	230	9.46e-90	715	60	76.5
TRINITY_DN4_c0_g1	sp|P67794|COX1_CHOPI	Cytochrome c oxidase subunit 1 OS=Choristoneura pinus OX=27542 GN=COI PE=3 SV=2	503	5.59e-226	1637	64.4	82.1
TRINITY_DN14_c0_g1	sp|P41073|PEP_DROME	Zinc finger protein on ecdysone puffs OS=Drosophila melanogaster OX=7227 GN=Pep PE=1 SV=1	332	4.26e-42	430	40.1	57.2
TRINITY_DN32_c0_g1	sp|Q8BWD2|IP6K3_MOUSE	Inositol hexakisphosphate kinase 3 OS=Mus musculus OX=10090 GN=Ip6k3 PE=2 SV=1	153	2.47e-38	385	49	69.3
TRINITY_DN32_c0_g2	sp|Q8BWD2|IP6K3_MOUSE	Inositol hexakisphosphate kinase 3 OS=Mus musculus OX=10090 GN=Ip6k3 PE=2 SV=1	79	1.12e-11	167	41.8	64.6
TRINITY_DN66_c0_g1	sp|O14776|TCRG1_HUMAN	Transcription elongation regulator 1 OS=Homo sapiens OX=9606 GN=TCERG1 PE=1 SV=2	53	6.86e-06	132	47.2	67.9
TRINITY_DN66_c4_g2	sp|Q7M4F3|CUD2_SCHGR	Endocuticle structural glycoprotein SgAbd-2 OS=Schistocerca gregaria OX=7010 PE=1 SV=1	87	4.52e-17	195	49.4	62.1
TRINITY_DN6_c2_g1	sp|B5XB27|KFA_SALSA	Kynurenine formamidase OS=Salmo salar OX=8030 GN=afmid PE=2 SV=1	284	3.19e-42	396	33.5	55.6
TRINITY_DN49_c0_g4	sp|P05661|MYSA_DROME	Myosin heavy chain, muscle OS=Drosophila melanogaster OX=7227 GN=Mhc PE=1 SV=4	289	9.11e-98	851	59.5	69.2
TRINITY_DN49_c0_g1	sp|P05661|MYSA_DROME	Myosin heavy chain, muscle OS=Drosophila melanogaster OX=7227 GN=Mhc PE=1 SV=4	598	7.76e-301	2479	79.3	87
TRINITY_DN49_c0_g2	sp|P05661|MYSA_DROME	Myosin heavy chain, muscle OS=Drosophila melanogaster OX=7227 GN=Mhc PE=1 SV=4	185	2.04e-97	851	88.1	94.6
TRINITY_DN49_c0_g3	sp|P05661|MYSA_DROME	Myosin heavy chain, muscle OS=Drosophila melanogaster OX=7227 GN=Mhc PE=1 SV=4	43	8.49e-07	132	53.5	76.7
TRINITY_DN92_c0_g1	sp|Q9NQ29|LUC7L_HUMAN	Putative RNA-binding protein Luc7-like 1 OS=Homo sapiens OX=9606 GN=LUC7L PE=1 SV=1	81	2.64e-30	322	74.1	92.6
TRINITY_DN27_c0_g1	sp|Q95TJ9|CYCG_DROME	Cyclin G OS=Drosophila melanogaster OX=7227 GN=CycG PE=1 SV=1	337	1.31e-51	498	38.3	58.2
TRINITY_DN7_c0_g5	sp|Q99547|MPH6_HUMAN	M-phase phosphoprotein 6 OS=Homo sapiens OX=9606 GN=MPHOSPH6 PE=1 SV=2	115	7.32e-09	139	37.4	61.7
TRINITY_DN7_c0_g1	sp|Q9VSS1|ABCE1_DROME	Protein Pixie OS=Drosophila melanogaster OX=7227 GN=pix PE=1 SV=1	201	1.61e-108	898	87.1	92
TRINITY_DN58_c0_g1	sp|O76202|USP_CHOFU	Protein ultraspiracle homolog OS=Choristoneura fumiferana OX=7141 GN=USP PE=2 SV=1	473	2.44e-257	1948	81.8	87.7
TRINITY_DN37_c0_g1	sp|Q56A55|MITOS_DANRE	Mitochondrial potassium channel ATP-binding subunit OS=Danio rerio OX=7955 GN=abcb8 PE=2 SV=2	603	2.59e-208	1589	53.9	72.6
TRINITY_DN37_c0_g2	sp|A1L272|S29A4_DANRE	Equilibrative nucleoside transporter 4 OS=Danio rerio OX=7955 GN=slc29a4 PE=2 SV=1	492	4.99e-100	857	39.6	57.1
TRINITY_DN11_c0_g1	sp|Q5U403|MVD1_DANRE	Diphosphomevalonate decarboxylase OS=Danio rerio OX=7955 GN=mvd PE=2 SV=1	387	1.52e-125	995	52.2	69
TRINITY_DN11_c0_g2	sp|O18640|GBLP_DROME	Guanine nucleotide-binding protein subunit beta-like protein OS=Drosophila melanogaster OX=7227 GN=Rack1 PE=1 SV=2	271	1.2e-50	434	39.9	42.8
TRINITY_DN85_c5_g1	sp|Q95SX7|RTBS_DROME	Probable RNA-directed DNA polymerase from transposon BS OS=Drosophila melanogaster OX=7227 GN=RTase PE=2 SV=1	366	7.69e-27	304	28.7	44.8
TRINITY_DN85_c0_g2	sp|Q32PL1|PP1R7_DANRE	Protein phosphatase 1 regulatory subunit 7 OS=Danio rerio OX=7955 GN=ppp1r7 PE=2 SV=1	49	3.14e-09	154	57.1	73.5
TRINITY_DN30_c1_g1	sp|O76878|RIPL_DROME	RILP-like protein homolog OS=Drosophila melanogaster OX=7227 GN=Rilpl PE=1 SV=1	414	1.68e-63	580	39.4	56.8
TRINITY_DN62_c0_g3	sp|O70303|CIDEB_MOUSE	Cell death activator CIDE-B OS=Mus musculus OX=10090 GN=Cideb PE=1 SV=2	78	1.17e-09	152	41	61.5
TRINITY_DN82_c0_g1	sp|P21799|CUD4_LOCMI	Endocuticle structural glycoprotein ABD-4 OS=Locusta migratoria OX=7004 PE=1 SV=3	100	1.26e-23	235	51	65
TRINITY_DN88_c1_g2	sp|Q6NRV0|TRAIP_XENLA	E3 ubiquitin-protein ligase TRAIP OS=Xenopus laevis OX=8355 GN=traip PE=1 SV=2	200	3.97e-13	188	25	53
TRINITY_DN38_c0_g2	sp|Q9VX91|UBR1_DROME	E3 ubiquitin-protein ligase UBR1 OS=Drosophila melanogaster OX=7227 GN=Ubr1 PE=2 SV=2	1877	0	2757	36.3	53.3
TRINITY_DN10_c1_g1	sp|O01812|FABP6_CAEEL	Fatty acid-binding protein homolog 6 OS=Caenorhabditis elegans OX=6239 GN=lbp-6 PE=1 SV=1	74	3.63e-10	150	37.8	59.5
TRINITY_DN10_c0_g1	sp|Q7ZZ25|ATD1A_DANRE	Outer mitochondrial transmembrane helix translocase OS=Danio rerio OX=7955 GN=atad1a PE=2 SV=2	366	3.11e-122	999	55.5	71.6
TRINITY_DN35_c1_g2	sp|Q10126|YSM6_CAEEL	Putative uncharacterized transposon-derived protein F52C9.6 OS=Caenorhabditis elegans OX=6239 GN=F52C9.6 PE=5 SV=1	42	1.25e-09	134	57.1	66.7
TRINITY_DN13_c1_g1	sp|P18736|ZG71_XENLA	Gastrula zinc finger protein XlCGF71.1 (Fragment) OS=Xenopus laevis OX=8355 PE=3 SV=1	29	9.95e-06	104	58.6	72.4
TRINITY_DN13_c0_g1	sp|Q8SW43|Z379_ENCCU	Zinc finger C2H2 protein ECU03_0790 OS=Encephalitozoon cuniculi (strain GB-M1) OX=284813 GN=ECU03_0790 PE=4 SV=1	49	1.17e-06	124	46.9	67.3
TRINITY_DN13_c0_g2	sp|Q9QYE3|BC11A_MOUSE	B-cell lymphoma/leukemia 11A OS=Mus musculus OX=10090 GN=Bcl11a PE=1 SV=1	42	2.48e-07	129	45.2	71.4
TRINITY_DN48_c0_g1	sp|Q5U231|ZFR_XENTR	Zinc finger RNA-binding protein OS=Xenopus tropicalis OX=8364 GN=zfr PE=2 SV=1	603	2.83e-97	883	40.5	52.7
TRINITY_DN17_c0_g1	sp|Q01603|PERO_DROME	Peroxidase OS=Drosophila melanogaster OX=7227 GN=Pxd PE=2 SV=2	627	1.83e-211	1615	50.1	68.1
TRINITY_DN17_c0_g2	sp|P80683|CUA3A_TENMO	Larval cuticle protein A3A OS=Tenebrio molitor OX=7067 PE=1 SV=1	120	2e-19	215	46.7	56.7
TRINITY_DN68_c1_g2	sp|Q9VIK9|EFNMT_DROME	eEF1A lysine and N-terminal methyltransferase homolog OS=Drosophila melanogaster OX=7227 GN=CG2614 PE=2 SV=1	457	3.27e-150	1161	51.6	67
TRINITY_DN61_c0_g1	sp|P10987|ACT1_DROME	Actin-5C OS=Drosophila melanogaster OX=7227 GN=Act5C PE=1 SV=4	416	1.25e-256	1917	90.4	90.4
TRINITY_DN20_c0_g1	sp|B7Z0W9|OTOP_DROME	Proton channel OtopLc OS=Drosophila melanogaster OX=7227 GN=OtopLc PE=3 SV=2	766	5.29e-55	550	25.7	39.2
TRINITY_DN67_c0_g2	sp|Q8K1K4|CENPI_MOUSE	Centromere protein I OS=Mus musculus OX=10090 GN=Cenpi PE=2 SV=1	543	7.08e-13	187	22.8	41.8
TRINITY_DN67_c1_g1	sp|Q29081|PMVK_PIG	Phosphomevalonate kinase OS=Sus scrofa OX=9823 GN=PMVK PE=1 SV=4	180	6.95e-55	466	48.9	68.9
TRINITY_DN67_c2_g1	sp|Q8IR79|LIMK1_DROME	LIM domain kinase 1 OS=Drosophila melanogaster OX=7227 GN=LIMK1 PE=1 SV=1	768	1.11e-176	1478	44.5	57.9
TRINITY_DN12_c0_g2	sp|Q8N0Z6|TTC5_HUMAN	Tetratricopeptide repeat protein 5 OS=Homo sapiens OX=9606 GN=TTC5 PE=1 SV=2	439	2.21e-93	787	39.9	57.2
TRINITY_DN45_c0_g1	sp|P39770|SALM_DROME	Homeotic protein spalt-major OS=Drosophila melanogaster OX=7227 GN=salm PE=1 SV=3	807	2.67e-96	888	41.4	53.2
TRINITY_DN21_c0_g1	sp|Q99575|POP1_HUMAN	Ribonucleases P/MRP protein subunit POP1 OS=Homo sapiens OX=9606 GN=POP1 PE=1 SV=2	630	1.53e-84	782	31.9	50
TRINITY_DN24_c0_g1	sp|P57775|FBXW4_HUMAN	F-box/WD repeat-containing protein 4 OS=Homo sapiens OX=9606 GN=FBXW4 PE=1 SV=1	419	1.19e-12	179	22.7	41.3
TRINITY_DN29_c4_g1	sp|Q7TT16|IPMK_MOUSE	Inositol polyphosphate multikinase OS=Mus musculus OX=10090 GN=Ipmk PE=1 SV=1	380	2.68e-28	304	27.1	45.8
TRINITY_DN29_c7_g1	sp|P45583|CU19_LOCMI	Cuticle protein 19 OS=Locusta migratoria OX=7004 PE=1 SV=1	71	3.23e-22	242	62	80.3
TRINITY_DN29_c2_g2	sp|Q90ZL2|LANC1_DANRE	Glutathione S-transferase LANCL1 OS=Danio rerio OX=7955 GN=lancl1 PE=2 SV=1	413	1.2e-81	698	37.3	58.1
TRINITY_DN29_c2_g1	sp|Q5F3N1|PIMT_CHICK	Protein-L-isoaspartate(D-aspartate) O-methyltransferase OS=Gallus gallus OX=9031 GN=PCMT1 PE=2 SV=3	223	7.11e-88	739	65.9	77.6
TRINITY_DN79_c0_g1	sp|O01367|HOW_DROME	Protein held out wings OS=Drosophila melanogaster OX=7227 GN=how PE=1 SV=1	316	9.66e-119	954	68.7	77.8
TRINITY_DN79_c4_g1	sp|Q8CG64|FKRP_MOUSE	Ribitol 5-phosphate transferase FKRP OS=Mus musculus OX=10090 GN=Fkrp PE=1 SV=1	462	7.11e-83	716	37	51.9
TRINITY_DN79_c7_g1	sp|Q6TEM9|MYLIA_DANRE	E3 ubiquitin-protein ligase MYLIP-A OS=Danio rerio OX=7955 GN=mylipa PE=1 SV=2	493	2.04e-68	610	33.3	49.7
TRINITY_DN79_c1_g1	sp|Q5RC69|DCTD_PONAB	Deoxycytidylate deaminase OS=Pongo abelii OX=9601 GN=DCTD PE=2 SV=1	160	9.76e-67	576	61.9	81.9
TRINITY_DN64_c9_g1	sp|Q9VDQ7|NAA25_DROME	Phagocyte signaling-impaired protein OS=Drosophila melanogaster OX=7227 GN=psidin PE=2 SV=1	944	6.26e-143	1174	32.5	52.8
TRINITY_DN64_c1_g3	sp|Q95KA2|OPTN_MACFA	Optineurin OS=Macaca fascicularis OX=9541 GN=OPTN PE=2 SV=2	517	4.48e-11	172	24	43.9
TRINITY_DN64_c2_g1	sp|P23358|RL12_RAT	60S ribosomal protein L12 OS=Rattus norvegicus OX=10116 GN=Rpl12 PE=2 SV=1	160	1.46e-89	692	80.6	92.5
TRINITY_DN8_c2_g2	sp|P34257|TC3A_CAEEL	Transposable element Tc3 transposase OS=Caenorhabditis elegans OX=6239 GN=tc3a PE=1 SV=1	153	9.56e-06	122	24.8	41.2
TRINITY_DN52_c0_g1	sp|P20659|TRX_DROME	Histone-lysine N-methyltransferase trithorax OS=Drosophila melanogaster OX=7227 GN=trx PE=1 SV=4	2519	8.23e-194	1747	28.8	41.5
TRINITY_DN84_c11_g1	sp|P35559|IDE_RAT	Insulin-degrading enzyme OS=Rattus norvegicus OX=10116 GN=Ide PE=1 SV=1	421	5.33e-153	1277	58.4	74.3
TRINITY_DN84_c0_g1	sp|Q9VZF4|FBXW7_DROME	F-box/WD repeat-containing protein 7 OS=Drosophila melanogaster OX=7227 GN=ago PE=1 SV=1	482	2.14e-79	752	80.1	87.3
TRINITY_DN84_c0_g2	sp|P07909|ROA1_DROME	Heterogeneous nuclear ribonucleoprotein A1 OS=Drosophila melanogaster OX=7227 GN=Hrb98DE PE=2 SV=1	194	2.95e-85	734	70.1	82
TRINITY_DN84_c3_g1	sp|Q1LZ75|ERCC1_BOVIN	DNA excision repair protein ERCC-1 OS=Bos taurus OX=9913 GN=ERCC1 PE=2 SV=1	235	2.73e-74	633	50.6	70.6
TRINITY_DN84_c1_g1	sp|Q16534|HLF_HUMAN	Hepatic leukemia factor OS=Homo sapiens OX=9606 GN=HLF PE=1 SV=1	234	4.13e-47	440	50	59.4
TRINITY_DN84_c2_g1	sp|Q6DF30|DHDH_XENTR	Trans-1,2-dihydrobenzene-1,2-diol dehydrogenase OS=Xenopus tropicalis OX=8364 GN=dhdh PE=2 SV=1	328	2.71e-77	653	39.6	58.8
TRINITY_DN73_c0_g1	sp|P20611|PPAL_RAT	Lysosomal acid phosphatase OS=Rattus norvegicus OX=10116 GN=Acp2 PE=1 SV=1	366	2.83e-52	492	33.3	53.8
TRINITY_DN70_c0_g1	sp|Q7L099|RUFY3_HUMAN	Protein RUFY3 OS=Homo sapiens OX=9606 GN=RUFY3 PE=1 SV=1	487	3.71e-114	962	46.4	63.7
TRINITY_DN97_c0_g1	sp|P54725|RD23A_HUMAN	UV excision repair protein RAD23 homolog A OS=Homo sapiens OX=9606 GN=RAD23A PE=1 SV=1	364	1.42e-69	616	53.6	62.6
TRINITY_DN46_c0_g1	sp|Q9D8W5|PSD12_MOUSE	26S proteasome non-ATPase regulatory subunit 12 OS=Mus musculus OX=10090 GN=Psmd12 PE=1 SV=4	452	3.24e-184	1362	60.2	78.5
TRINITY_DN28_c0_g1	sp|Q9BRU9|UTP23_HUMAN	rRNA-processing protein UTP23 homolog OS=Homo sapiens OX=9606 GN=UTP23 PE=1 SV=2	170	3.17e-31	301	40	62.9
TRINITY_DN5_c0_g1	sp|P57768|SNX16_HUMAN	Sorting nexin-16 OS=Homo sapiens OX=9606 GN=SNX16 PE=1 SV=2	160	2.72e-30	317	43.8	62.5
TRINITY_DN43_c0_g5	sp|O94760|DDAH1_HUMAN	N(G),N(G)-dimethylarginine dimethylaminohydrolase 1 OS=Homo sapiens OX=9606 GN=DDAH1 PE=1 SV=3	270	1.81e-23	259	28.9	53.3
TRINITY_DN43_c0_g1	sp|Q9JI85|NUCB2_RAT	Nucleobindin-2 OS=Rattus norvegicus OX=10116 GN=Nucb2 PE=1 SV=1	340	4.03e-67	602	40.3	62.1
TRINITY_DN43_c9_g1	sp|Q60417|SCRB1_CRIGR	Scavenger receptor class B member 1 OS=Cricetulus griseus OX=10029 GN=SCARB1 PE=2 SV=1	417	2.97e-51	489	29.7	49.9
TRINITY_DN53_c2_g2	sp|Q7RTX9|MOT14_HUMAN	Monocarboxylate transporter 14 OS=Homo sapiens OX=9606 GN=SLC16A14 PE=2 SV=1	625	9.43e-55	517	24	40.6
TRINITY_DN53_c15_g1	sp|Q599T9|MYD88_BOVIN	Myeloid differentiation primary response protein MyD88 OS=Bos taurus OX=9913 GN=MYD88 PE=2 SV=1	267	1.01e-19	232	28.8	49.8
TRINITY_DN53_c16_g1	sp|Q8NEV4|MYO3A_HUMAN	Myosin-IIIa OS=Homo sapiens OX=9606 GN=MYO3A PE=1 SV=2	1090	0	2606	48.4	67.1
TRINITY_DN53_c13_g1	sp|Q95SX7|RTBS_DROME	Probable RNA-directed DNA polymerase from transposon BS OS=Drosophila melanogaster OX=7227 GN=RTase PE=2 SV=1	872	2.56e-43	445	23.5	42.3
TRINITY_DN53_c22_g1	sp|Q95SX7|RTBS_DROME	Probable RNA-directed DNA polymerase from transposon BS OS=Drosophila melanogaster OX=7227 GN=RTase PE=2 SV=1	139	1.57e-12	168	33.8	50.4
TRINITY_DN53_c19_g1	sp|Q24535|SRF_DROME	Serum response factor homolog OS=Drosophila melanogaster OX=7227 GN=bs PE=1 SV=2	230	7.92e-68	596	61.7	71.3
TRINITY_DN53_c1_g1	sp|P39087|GRIK2_MOUSE	Glutamate receptor ionotropic, kainate 2 OS=Mus musculus OX=10090 GN=Grik2 PE=1 SV=4	664	9.12e-120	1002	34.9	53.2
TRINITY_DN53_c6_g1	sp|Q76MZ1|CYH1_CHLAE	Cytohesin-1 OS=Chlorocebus aethiops OX=9534 GN=CYTH1 PE=2 SV=1	387	2.31e-197	1455	70.5	83.7
TRINITY_DN63_c0_g1	sp|Q9VMM6|OBSTE_DROME	Protein obstructor-E OS=Drosophila melanogaster OX=7227 GN=obst-E PE=2 SV=2	199	3.06e-30	312	33.7	46.2
TRINITY_DN80_c0_g1	sp|P29829|GBB2_DROME	Guanine nucleotide-binding protein subunit beta-2 OS=Drosophila melanogaster OX=7227 GN=Gbeta76C PE=1 SV=3	345	5.4e-144	1067	74.8	85.8
TRINITY_DN80_c0_g2	sp|Q9VTH0|PLOD_DROME	Procollagen-lysine,2-oxoglutarate 5-dioxygenase OS=Drosophila melanogaster OX=7227 GN=Plod PE=1 SV=1	708	2.92e-255	1904	50.3	68.8
TRINITY_DN87_c0_g2	sp|P40791|MEF2_DROME	Myocyte-specific enhancer factor 2 OS=Drosophila melanogaster OX=7227 GN=Mef2 PE=1 SV=3	288	1.39e-49	481	47.9	58.3
TRINITY_DN22_c0_g1	sp|O35604|NPC1_MOUSE	NPC intracellular cholesterol transporter 1 OS=Mus musculus OX=10090 GN=Npc1 PE=1 SV=2	979	1.38e-279	2224	49.6	65.9
TRINITY_DN76_c0_g1	sp|P20105|E74EA_DROME	Ecdysone-induced protein 74EF isoform A OS=Drosophila melanogaster OX=7227 GN=Eip74EF PE=2 SV=2	106	2.9e-57	556	96.2	100
TRINITY_DN74_c0_g1	sp|O13154|PACN2_CHICK	Protein kinase C and casein kinase substrate in neurons protein 2 OS=Gallus gallus OX=9031 GN=PACSIN2 PE=1 SV=1	556	7.22e-96	792	36.3	49.3
TRINITY_DN15_c0_g1	sp|Q6IDD9|SARM1_DROME	NAD(+) hydrolase sarm1 OS=Drosophila melanogaster OX=7227 GN=Sarm PE=1 SV=1	967	0	2596	61.7	75.4
TRINITY_DN19_c1_g2	sp|Q9ESJ4|SPN90_MOUSE	NCK-interacting protein with SH3 domain OS=Mus musculus OX=10090 GN=Nckipsd PE=1 SV=2	413	7.96e-82	739	40.2	58.8
TRINITY_DN19_c2_g1	sp|Q9VWU1|PSH_DROME	Serine protease persephone OS=Drosophila melanogaster OX=7227 GN=psh PE=1 SV=1	371	3.96e-58	517	36.7	52.6
TRINITY_DN55_c0_g1	sp|Q95SX7|RTBS_DROME	Probable RNA-directed DNA polymerase from transposon BS OS=Drosophila melanogaster OX=7227 GN=RTase PE=2 SV=1	320	1.47e-25	291	31.6	50
TRINITY_DN55_c0_g2	sp|Q9VCX3|RM45_DROME	Probable 39S ribosomal protein L45, mitochondrial OS=Drosophila melanogaster OX=7227 GN=mRpL45 PE=2 SV=1	304	5.92e-116	883	56.6	75.7
TRINITY_DN18_c1_g1	sp|O14981|BTAF1_HUMAN	TATA-binding protein-associated factor 172 OS=Homo sapiens OX=9606 GN=BTAF1 PE=1 SV=2	1933	0	3849	45.5	61.4
TRINITY_DN18_c0_g1	sp|Q5R8Y6|TM9S2_PONAB	Transmembrane 9 superfamily member 2 OS=Pongo abelii OX=9601 GN=TM9SF2 PE=2 SV=1	645	9.52e-285	2232	66.5	78.4
TRINITY_DN51_c0_g1	sp|Q7JQ07|MOS1T_DROMA	Mariner Mos1 transposase OS=Drosophila mauritiana OX=7226 GN=mariner\T PE=1 SV=1	204	2.38e-11	164	28.4	43.6
TRINITY_DN51_c0_g3	sp|Q9VVX5|MBOA5_DROME	Lysophospholipid acyltransferase 5 OS=Drosophila melanogaster OX=7227 GN=nes PE=1 SV=1	456	1.99e-106	869	40.6	58.3
TRINITY_DN51_c3_g1	sp|Q8TBF5|PIGX_HUMAN	Phosphatidylinositol-glycan biosynthesis class X protein OS=Homo sapiens OX=9606 GN=PIGX PE=2 SV=3	217	8.69e-08	136	26.7	43.3
TRINITY_DN51_c1_g1	sp|P53396|ACLY_HUMAN	ATP-citrate synthase OS=Homo sapiens OX=9606 GN=ACLY PE=1 SV=3	1108	0	3521	62.1	75.9
TRINITY_DN51_c2_g1	sp|P23348|B3A3_RAT	Anion exchange protein 3 OS=Rattus norvegicus OX=10116 GN=Slc4a3 PE=1 SV=1	1009	8.54e-257	2067	45.8	63.4
TRINITY_DN3_c0_g1	sp|Q5RBL0|YIPF1_PONAB	Protein YIPF1 OS=Pongo abelii OX=9601 GN=YIPF1 PE=2 SV=1	231	4.23e-46	435	41.6	59.7
TRINITY_DN98_c0_g1	sp|Q8R1Q9|RBSK_MOUSE	Ribokinase OS=Mus musculus OX=10090 GN=Rbks PE=1 SV=1	250	1.47e-45	415	39.6	57.6
TRINITY_DN50_c0_g2	sp|F1QMY1|DYT2B_DANRE	Dynein light chain Tctex-type protein 2B OS=Danio rerio OX=7955 GN=dynlt2b PE=3 SV=1	114	7.16e-22	231	32.5	61.4
TRINITY_DN50_c6_g1	sp|Q9H0H0|INT2_HUMAN	Integrator complex subunit 2 OS=Homo sapiens OX=9606 GN=INTS2 PE=1 SV=2	1147	1.3399999999911E-313	2355	45.3	62.9
TRINITY_DN60_c1_g2	sp|Q8T6L5|TPM_PERFU	Tropomyosin OS=Periplaneta fuliginosa OX=36977 PE=2 SV=1	283	2.21e-34	329	86.2	87.6
TRINITY_DN60_c1_g1	sp|Q1HPU0|TPM1_BOMMO	Tropomyosin-1 OS=Bombyx mori OX=7091 PE=1 SV=1	65	4.65e-26	278	95.4	96.9
TRINITY_DN60_c1_g4	sp|Q1HPU0|TPM1_BOMMO	Tropomyosin-1 OS=Bombyx mori OX=7091 PE=1 SV=1	65	1.6e-20	233	78.5	90.8
TRINITY_DN95_c0_g1	sp|P40483|YIK8_YEAST	Putative zinc metalloproteinase YIL108W OS=Saccharomyces cerevisiae (strain ATCC 204508 / S288c) OX=559292 GN=YIL108W PE=1 SV=1	310	1.64e-20	253	26.5	44.5
TRINITY_DN78_c0_g1	sp|Q96PX9|PKH4B_HUMAN	Pleckstrin homology domain-containing family G member 4B OS=Homo sapiens OX=9606 GN=PLEKHG4B PE=1 SV=4	344	2.04e-39	410	31.1	53.8
TRINITY_DN1_c0_g1	sp|Q9NBX4|RTXE_DROME	Probable RNA-directed DNA polymerase from transposon X-element OS=Drosophila melanogaster OX=7227 GN=X-element\ORF2 PE=3 SV=1	238	1.06e-22	273	28.2	52.1
TRINITY_DN1_c0_g2	sp|Q7SIG2|CTR1_SOLIN	Chymotrypsin-1 OS=Solenopsis invicta OX=13686 PE=1 SV=1	182	5.95e-28	276	37.9	50.5
TRINITY_DN54_c0_g1	sp|P32023|KGP25_DROME	cGMP-dependent protein kinase, isozyme 2 forms cD5/T2 OS=Drosophila melanogaster OX=7227 GN=for PE=2 SV=3	619	0	2381	74.6	84.3
TRINITY_DN75_c0_g1	sp|Q96DM1|PGBD4_HUMAN	PiggyBac transposable element-derived protein 4 OS=Homo sapiens OX=9606 GN=PGBD4 PE=2 SV=3	372	3.95e-35	369	27.7	51.3
TRINITY_DN93_c0_g1	sp|Q9VPD3|PTSS_DROME	Phosphatidylserine synthase OS=Drosophila melanogaster OX=7227 GN=Pss PE=1 SV=1	408	1.21e-218	1591	68.6	83.6
TRINITY_DN93_c0_g2	sp|Q9VPD3|PTSS_DROME	Phosphatidylserine synthase OS=Drosophila melanogaster OX=7227 GN=Pss PE=1 SV=1	101	3.58e-30	325	60.4	77.2
TRINITY_DN99_c0_g1	sp|P49415|SDC_DROME	Syndecan OS=Drosophila melanogaster OX=7227 GN=Sdc PE=2 SV=2	80	1.61e-30	321	83.8	91.3
TRINITY_DN20729_c0_g1	sp|Q10126|YSM6_CAEEL	Putative uncharacterized transposon-derived protein F52C9.6 OS=Caenorhabditis elegans OX=6239 GN=F52C9.6 PE=5 SV=1	70	2.7e-11	147	41.4	50
TRINITY_DN20743_c0_g1	sp|P16924|P4HA1_CHICK	Prolyl 4-hydroxylase subunit alpha-1 OS=Gallus gallus OX=9031 GN=P4HA1 PE=1 SV=1	517	1.14e-141	1150	46.4	64.8
TRINITY_DN20778_c0_g1	sp|Q9NBX4|RTXE_DROME	Probable RNA-directed DNA polymerase from transposon X-element OS=Drosophila melanogaster OX=7227 GN=X-element\ORF2 PE=3 SV=1	117	8.51e-11	148	31.6	49.6
TRINITY_DN20768_c0_g2	sp|O46101|TSN2A_DROME	Tetraspanin-2A OS=Drosophila melanogaster OX=7227 GN=Tsp2A PE=1 SV=1	243	4.51e-85	668	49	74.1
TRINITY_DN20759_c0_g1	sp|Q9VR81|NAGA_DROME	N-acetylglucosamine-6-phosphate deacetylase OS=Drosophila melanogaster OX=7227 GN=CG17065 PE=2 SV=1	395	6.18e-154	1162	57	74.7
TRINITY_DN20757_c0_g1	sp|Q6PBF7|EMC4_XENTR	ER membrane protein complex subunit 4 OS=Xenopus tropicalis OX=8364 GN=emc4 PE=2 SV=1	186	3.67e-48	428	50.5	68.8
TRINITY_DN20705_c0_g1	sp|Q9Z2D8|MBD3_MOUSE	Methyl-CpG-binding domain protein 3 OS=Mus musculus OX=10090 GN=Mbd3 PE=1 SV=1	265	6.56e-65	563	49.4	66.8
TRINITY_DN20725_c0_g1	sp|P47813|IF1AX_HUMAN	Eukaryotic translation initiation factor 1A, X-chromosomal OS=Homo sapiens OX=9606 GN=EIF1AX PE=1 SV=2	141	2.26e-59	495	78	85.8
TRINITY_DN20764_c0_g1	sp|Q93789|LIPL1_CAEEL	Lipase lipl-1 OS=Caenorhabditis elegans OX=6239 GN=lipl-1 PE=2 SV=2	162	6.32e-21	229	32.1	48.8
TRINITY_DN20764_c0_g2	sp|O46107|LIP1_DROME	Lipase 1 OS=Drosophila melanogaster OX=7227 GN=Lip1 PE=2 SV=2	163	3.73e-46	407	49.7	68.7
TRINITY_DN20723_c0_g1	sp|Q6DEL2|CLPT1_DANRE	Putative lipid scramblase CLPTM1 OS=Danio rerio OX=7955 GN=clptm1 PE=2 SV=1	601	8.05e-220	1699	55.9	72.7
TRINITY_DN20733_c0_g1	sp|Q9VEB4|MTEF5_DROME	Transcription termination factor 5, mitochondrial OS=Drosophila melanogaster OX=7227 GN=mTerf5 PE=1 SV=1	463	1.36e-56	531	29.6	51.4
TRINITY_DN20775_c0_g3	sp|Q7LHG5|YI31B_YEAST	Transposon Ty3-I Gag-Pol polyprotein OS=Saccharomyces cerevisiae (strain ATCC 204508 / S288c) OX=559292 GN=TY3B-I PE=1 SV=2	94	6.92e-21	228	41.5	68.1
TRINITY_DN20753_c0_g1	sp|Q9BH41|FAD9_ACHDO	Acyl-CoA Delta-9 desaturase OS=Acheta domesticus OX=6997 PE=1 SV=1	352	3.48e-162	1280	65.6	80.1
TRINITY_DN3864_c0_g1	sp|Q8MLV1|LBR_DROME	Lamin-B receptor OS=Drosophila melanogaster OX=7227 GN=LBR PE=1 SV=1	280	5.39e-27	306	30.4	52.9
TRINITY_DN3847_c0_g3	sp|O75400|PR40A_HUMAN	Pre-mRNA-processing factor 40 homolog A OS=Homo sapiens OX=9606 GN=PRPF40A PE=1 SV=2	665	2.6e-136	1121	44.4	59.7
TRINITY_DN3840_c0_g1	sp|P15278|FAS3_DROME	Fasciclin-3 OS=Drosophila melanogaster OX=7227 GN=Fas3 PE=1 SV=1	402	2.81e-45	445	32.6	50
TRINITY_DN3840_c0_g2	sp|Q5GH73|XKR6_HUMAN	XK-related protein 6 OS=Homo sapiens OX=9606 GN=XKR6 PE=2 SV=1	393	1e-38	385	29	48.3
TRINITY_DN3840_c2_g1	sp|Q7JWR9|ZC3HF_DROME	Zinc finger CCCH domain-containing protein 15 homolog OS=Drosophila melanogaster OX=7227 GN=CG8635 PE=1 SV=1	396	2.12e-147	1121	60.9	74.7
TRINITY_DN3891_c1_g1	sp|Q9VKY1|LIX1_DROME	Protein limb expression 1 homolog OS=Drosophila melanogaster OX=7227 GN=lft PE=1 SV=1	266	1.15e-102	815	66.9	75.9
TRINITY_DN3890_c1_g1	sp|P15357|RS27A_DROME	Ubiquitin-40S ribosomal protein S27a OS=Drosophila melanogaster OX=7227 GN=RpS27A PE=1 SV=2	156	7.92e-99	729	92.9	95.5
TRINITY_DN3890_c0_g1	sp|P0CG68|UBC_PIG	Polyubiquitin-C OS=Sus scrofa OX=9823 GN=UBC PE=2 SV=1	459	3.94e-298	2114	93.9	93.9
TRINITY_DN3818_c1_g3	sp|Q8K2L8|TPC12_MOUSE	Trafficking protein particle complex subunit 12 OS=Mus musculus OX=10090 GN=Trappc12 PE=1 SV=2	438	1.54e-83	741	35.6	58.2
TRINITY_DN3870_c0_g1	sp|Q4R562|ARRB1_MACFA	Beta-arrestin-1 OS=Macaca fascicularis OX=9541 GN=ARRB1 PE=2 SV=1	399	7.82e-159	1271	62.9	79.2
TRINITY_DN3835_c0_g1	sp|Q8N6S4|AN13C_HUMAN	Ankyrin repeat domain-containing protein 13C OS=Homo sapiens OX=9606 GN=ANKRD13C PE=1 SV=2	431	2e-189	1459	64.7	80.3
TRINITY_DN3808_c0_g1	sp|O60925|PFD1_HUMAN	Prefoldin subunit 1 OS=Homo sapiens OX=9606 GN=PFDN1 PE=1 SV=2	121	9.03e-22	224	39.7	59.5
TRINITY_DN3816_c2_g1	sp|Q9BYN7|ZN341_HUMAN	Zinc finger protein 341 OS=Homo sapiens OX=9606 GN=ZNF341 PE=1 SV=2	29	2.66e-06	114	62.1	75.9
TRINITY_DN3869_c0_g3	sp|O02464|OPS1_MANSE	Opsin-1 OS=Manduca sexta OX=7130 GN=OP1 PE=1 SV=2	377	7.38e-233	1721	85.9	92
TRINITY_DN3867_c1_g1	sp|Q13449|LSAMP_HUMAN	Limbic system-associated membrane protein OS=Homo sapiens OX=9606 GN=LSAMP PE=1 SV=2	298	3.78e-15	198	23.8	39.6
TRINITY_DN3825_c0_g1	sp|B2RYW8|MIC10_RAT	MICOS complex subunit Mic10 OS=Rattus norvegicus OX=10116 GN=Micos10 PE=3 SV=1	53	4.48e-12	149	45.3	69.8
TRINITY_DN3815_c0_g1	sp|M9NE38|JV_DROME	Protein javelin OS=Drosophila melanogaster OX=7227 GN=jv PE=4 SV=1	509	2.37e-46	477	32.2	44
TRINITY_DN3812_c0_g1	sp|Q9VZ49|ENDOU_DROME	Endoribonuclease CG2145 OS=Drosophila melanogaster OX=7227 GN=CG2145 PE=2 SV=1	270	7.25e-47	461	37.8	57.8
TRINITY_DN3829_c0_g2	sp|Q5TYP4|CA112_DANRE	Uncharacterized protein C1orf112 homolog OS=Danio rerio OX=7955 GN=si:dkey-97o5.1 PE=2 SV=1	646	1.97e-16	217	20.1	40.1
TRINITY_DN3863_c0_g2	sp|Q10126|YSM6_CAEEL	Putative uncharacterized transposon-derived protein F52C9.6 OS=Caenorhabditis elegans OX=6239 GN=F52C9.6 PE=5 SV=1	57	1.5e-08	125	43.9	54.4
TRINITY_DN3884_c0_g2	sp|P31416|FABP1_MANSE	Fatty acid-binding protein 1 OS=Manduca sexta OX=7130 GN=MFB1 PE=2 SV=1	138	8.07e-31	275	43.5	66.7
TRINITY_DN3851_c0_g1	sp|Q7RTX9|MOT14_HUMAN	Monocarboxylate transporter 14 OS=Homo sapiens OX=9606 GN=SLC16A14 PE=2 SV=1	200	5.37e-47	460	42.5	63.5
TRINITY_DN3851_c0_g3	sp|Q9H1I8|ASCC2_HUMAN	Activating signal cointegrator 1 complex subunit 2 OS=Homo sapiens OX=9606 GN=ASCC2 PE=1 SV=3	780	8.13e-88	766	30.6	49.7
TRINITY_DN3851_c1_g2	sp|B4J6Q0|FBSP1_DROGR	F-box/SPRY domain-containing protein 1 OS=Drosophila grimshawi OX=7222 GN=Fsn PE=3 SV=1	244	5.37e-137	1077	79.5	89.3
TRINITY_DN3851_c1_g1	sp|P14199|REF2P_DROME	Protein ref(2)P OS=Drosophila melanogaster OX=7227 GN=ref(2)P PE=1 SV=2	49	8.14e-11	168	53.1	73.5
TRINITY_DN3851_c2_g1	sp|Q9HC07|TM165_HUMAN	Transmembrane protein 165 OS=Homo sapiens OX=9606 GN=TMEM165 PE=1 SV=1	230	1.56e-75	637	62.6	78.3
TRINITY_DN3856_c0_g1	sp|Q5E9N4|AADAT_BOVIN	Kynurenine/alpha-aminoadipate aminotransferase, mitochondrial OS=Bos taurus OX=9913 GN=AADAT PE=2 SV=1	422	1.77e-104	834	41	60.2
TRINITY_DN3893_c0_g1	sp|Q16281|CNGA3_HUMAN	Cyclic nucleotide-gated cation channel alpha-3 OS=Homo sapiens OX=9606 GN=CNGA3 PE=1 SV=2	398	1.27e-124	1062	50	69.1
TRINITY_DN3834_c0_g1	sp|Q94546|ATU_DROME	Another transcription unit protein OS=Drosophila melanogaster OX=7227 GN=Atu PE=1 SV=2	283	9.87e-102	866	65	79.9
TRINITY_DN3848_c0_g1	sp|P54363|APT_DROPS	Adenine phosphoribosyltransferase OS=Drosophila pseudoobscura pseudoobscura OX=46245 GN=Aprt PE=3 SV=1	177	2.75e-51	449	51.4	70.6
TRINITY_DN3871_c0_g2	sp|Q9HAP2|MLXIP_HUMAN	MLX-interacting protein OS=Homo sapiens OX=9606 GN=MLXIP PE=1 SV=2	317	6.68e-53	524	44.8	57.1
TRINITY_DN3899_c0_g1	sp|Q01664|TFAP4_HUMAN	Transcription factor AP-4 OS=Homo sapiens OX=9606 GN=TFAP4 PE=1 SV=2	264	4.49e-33	340	42.4	55.7
TRINITY_DN3846_c0_g1	sp|Q99K70|RRAGC_MOUSE	Ras-related GTP-binding protein C OS=Mus musculus OX=10090 GN=Rragc PE=1 SV=1	239	1.11e-97	805	70.3	79.5
TRINITY_DN3823_c0_g1	sp|Q54CI5|DPH4_DICDI	DPH4 homolog OS=Dictyostelium discoideum OX=44689 GN=dph4 PE=3 SV=1	151	1.18e-20	222	32.5	50.3
TRINITY_DN3821_c0_g1	sp|Q9VKD3|NFS1_DROME	Cysteine desulfurase, mitochondrial OS=Drosophila melanogaster OX=7227 GN=Nfs1 PE=1 SV=1	412	3.92e-234	1776	80.1	91.5
TRINITY_DN3821_c0_g2	sp|Q9W391|KPBA_DROME	Probable phosphorylase b kinase regulatory subunit alpha OS=Drosophila melanogaster OX=7227 GN=CG7766 PE=1 SV=2	2134	0	3554	43.1	48.2
TRINITY_DN3821_c0_g3	sp|Q3ZCU0|GVQW3_HUMAN	Protein GVQW3 OS=Homo sapiens OX=9606 GN=GVQW3 PE=2 SV=1	114	6.35e-26	248	41.2	64.9
TRINITY_DN3881_c0_g1	sp|Q924T2|RT02_MOUSE	28S ribosomal protein S2, mitochondrial OS=Mus musculus OX=10090 GN=Mrps2 PE=1 SV=1	199	5.52e-89	691	64.8	77.9
TRINITY_DN3897_c0_g1	sp|Q08473|SQD_DROME	RNA-binding protein squid OS=Drosophila melanogaster OX=7227 GN=sqd PE=1 SV=3	217	2.14e-82	686	65.9	78.8
TRINITY_DN3807_c0_g1	sp|Q9I9A7|CDT1_XENLA	DNA replication factor Cdt1 OS=Xenopus laevis OX=8355 GN=cdt1 PE=1 SV=2	408	3.06e-76	668	38.2	60
TRINITY_DN3841_c0_g1	sp|Q53H47|SETMR_HUMAN	Histone-lysine N-methyltransferase SETMAR OS=Homo sapiens OX=9606 GN=SETMAR PE=1 SV=2	92	2.97e-10	140	37	51.1
TRINITY_DN3841_c0_g2	sp|Q53H47|SETMR_HUMAN	Histone-lysine N-methyltransferase SETMAR OS=Homo sapiens OX=9606 GN=SETMAR PE=1 SV=2	85	1.53e-13	183	40	68.2
TRINITY_DN3885_c0_g3	sp|Q9VPH8|RBBP5_DROME	Retinoblastoma-binding protein 5 homolog OS=Drosophila melanogaster OX=7227 GN=Rbbp5 PE=1 SV=2	489	3.61e-254	1825	72.8	83.2
TRINITY_DN3831_c0_g1	sp|P18077|RL35A_HUMAN	60S ribosomal protein L35a OS=Homo sapiens OX=9606 GN=RPL35A PE=1 SV=2	98	5.22e-41	340	68.4	77.6
TRINITY_DN3817_c0_g2	sp|Q8IRR5|SIR4_DROME	NAD-dependent protein deacylase Sirt4 OS=Drosophila melanogaster OX=7227 GN=Sirt4 PE=2 SV=2	105	1.34e-30	315	53.3	73.3
TRINITY_DN3827_c0_g1	sp|Q7M3K2|PELET_DROME	Transposable element P transposase OS=Drosophila melanogaster OX=7227 GN=T PE=1 SV=2	443	8.51e-24	280	25.1	43.1
TRINITY_DN3880_c0_g1	sp|A4IG66|TM201_DANRE	Transmembrane protein 201 OS=Danio rerio OX=7955 GN=tmem201 PE=2 SV=1	158	4.12e-27	305	42.4	59.5
TRINITY_DN3838_c0_g1	sp|P56192|SYMC_HUMAN	Methionine--tRNA ligase, cytoplasmic OS=Homo sapiens OX=9606 GN=MARS1 PE=1 SV=2	909	3.95e-276	2061	48	64.6
TRINITY_DN3844_c1_g1	sp|Q05337|GNAF_DROME	Guanine nucleotide-binding protein G(f) subunit alpha OS=Drosophila melanogaster OX=7227 GN=Galphaf PE=2 SV=1	204	8.11e-61	507	51.5	67.6
TRINITY_DN3844_c0_g2	sp|P26882|PPID_BOVIN	Peptidyl-prolyl cis-trans isomerase D OS=Bos taurus OX=9913 GN=PPID PE=1 SV=6	365	7.22e-95	770	44.9	62.7
TRINITY_DN3809_c0_g1	sp|Q9NBX4|RTXE_DROME	Probable RNA-directed DNA polymerase from transposon X-element OS=Drosophila melanogaster OX=7227 GN=X-element\ORF2 PE=3 SV=1	430	5.89e-35	364	27.9	46.7
TRINITY_DN3809_c0_g3	sp|P0CT41|TF212_SCHPO	Transposon Tf2-12 polyprotein OS=Schizosaccharomyces pombe (strain 972 / ATCC 24843) OX=284812 GN=Tf2-12 PE=3 SV=1	952	2.39e-106	963	28.6	48.2
TRINITY_DN3842_c0_g1	sp|Q86BS6|METL_DROME	Methyltransferase-like protein OS=Drosophila melanogaster OX=7227 GN=metl PE=1 SV=2	307	1.04e-118	925	57.3	71.7
TRINITY_DN3811_c1_g1	sp|Q9JIL5|TULP4_MOUSE	Tubby-related protein 4 OS=Mus musculus OX=10090 GN=Tulp4 PE=1 SV=1	687	5.77e-143	1268	43.5	57.5
TRINITY_DN3811_c0_g1	sp|A0A6J1W8N1|PFAF2_GALME	Phenoloxidase-activating factor 2 (Fragment) OS=Galleria mellonella OX=7137 GN=LOC113510063 PE=1 SV=1	302	1.44e-165	1222	71.2	83.8
TRINITY_DN62726_c0_g1	sp|P41746|RODL_ASPFU	Hydrophobin OS=Neosartorya fumigata (strain ATCC MYA-4609 / Af293 / CBS 101355 / FGSC A1100) OX=330879 GN=rodA PE=2 SV=2	164	7.91e-76	587	72	82.9
TRINITY_DN62744_c0_g1	sp|O88940|MUSC_MOUSE	Musculin OS=Mus musculus OX=10090 GN=Msc PE=1 SV=1	74	8.67e-30	284	78.4	85.1
TRINITY_DN62707_c0_g1	sp|Q4W9B8|PFKA_ASPFU	ATP-dependent 6-phosphofructokinase OS=Neosartorya fumigata (strain ATCC MYA-4609 / Af293 / CBS 101355 / FGSC A1100) OX=330879 GN=pfkA PE=3 SV=1	108	8.5e-66	546	92.6	99.1
TRINITY_DN28082_c0_g1	sp|O46378|FMOD_RABIT	Fibromodulin (Fragment) OS=Oryctolagus cuniculus OX=9986 GN=FMOD PE=2 SV=1	123	3.14e-08	131	33.3	52.8
TRINITY_DN28136_c0_g1	sp|B0FWD8|NU1M_AEDAE	NADH-ubiquinone oxidoreductase chain 1 OS=Aedes aegypti OX=7159 GN=mt:ND1 PE=3 SV=1	296	1.06e-92	723	54.1	71.6
TRINITY_DN28155_c0_g1	sp|Q8NDA2|HMCN2_HUMAN	Hemicentin-2 OS=Homo sapiens OX=9606 GN=HMCN2 PE=2 SV=3	470	4.43e-14	198	26.4	40.2
TRINITY_DN28171_c0_g1	sp|P21328|RTJK_DROME	RNA-directed DNA polymerase from mobile element jockey OS=Drosophila melanogaster OX=7227 GN=pol PE=1 SV=1	121	7.76e-10	145	33.1	47.9
TRINITY_DN28089_c0_g1	sp|O70352|CD82_RAT	CD82 antigen OS=Rattus norvegicus OX=10116 GN=Cd82 PE=1 SV=1	156	3.92e-13	173	34.6	51.9
TRINITY_DN28079_c0_g1	sp|O08699|PGDH_RAT	15-hydroxyprostaglandin dehydrogenase [NAD(+)] OS=Rattus norvegicus OX=10116 GN=Hpgd PE=1 SV=2	240	1.77e-30	294	32.9	52.5
TRINITY_DN28079_c0_g2	sp|P70684|PGDH_CAVPO	15-hydroxyprostaglandin dehydrogenase [NAD(+)] OS=Cavia porcellus OX=10141 GN=HPGD PE=2 SV=1	185	2.4e-22	235	31.4	53
TRINITY_DN28105_c0_g1	sp|B4K5X8|CISD2_DROMO	CDGSH iron-sulfur domain-containing protein 2 homolog OS=Drosophila mojavensis OX=7230 GN=Cisd2 PE=3 SV=1	129	3.01e-56	464	63.6	78.3
TRINITY_DN28167_c0_g1	sp|Q6P2Y3|DNJC2_XENTR	DnaJ homolog subfamily C member 2 OS=Xenopus tropicalis OX=8364 GN=dnajc2 PE=2 SV=2	608	1.49e-146	1165	47.9	63.7
TRINITY_DN28107_c0_g1	sp|O95260|ATE1_HUMAN	Arginyl-tRNA--protein transferase 1 OS=Homo sapiens OX=9606 GN=ATE1 PE=1 SV=2	518	3.82e-125	1035	43.6	62.2
TRINITY_DN28141_c0_g1	sp|P85197|CU03_LONON	Cuticle protein 3 OS=Lonomia obliqua OX=304329 PE=1 SV=2	35	2.29e-09	132	68.6	91.4
TRINITY_DN11717_c0_g1	sp|Q9Y3C4|TPRKB_HUMAN	EKC/KEOPS complex subunit TPRKB OS=Homo sapiens OX=9606 GN=TPRKB PE=1 SV=1	168	3.14e-24	251	35.7	58.9
TRINITY_DN11633_c0_g1	sp|Q4R562|ARRB1_MACFA	Beta-arrestin-1 OS=Macaca fascicularis OX=9541 GN=ARRB1 PE=2 SV=1	399	1.31e-67	601	37.6	53.1
TRINITY_DN11654_c0_g2	sp|P12613|TCPA_DROME	T-complex protein 1 subunit alpha OS=Drosophila melanogaster OX=7227 GN=CCT1 PE=2 SV=2	178	2.59e-91	714	77	89.9
TRINITY_DN11654_c0_g3	sp|P12613|TCPA_DROME	T-complex protein 1 subunit alpha OS=Drosophila melanogaster OX=7227 GN=CCT1 PE=2 SV=2	132	5.71e-68	552	84.8	93.2
TRINITY_DN11649_c0_g1	sp|Q8NHQ8|RASF8_HUMAN	Ras association domain-containing protein 8 OS=Homo sapiens OX=9606 GN=RASSF8 PE=1 SV=2	490	2.16e-31	327	27.6	46.7
TRINITY_DN11720_c0_g1	sp|Q9W5E4|MBB1A_DROME	Myb-binding protein 1A OS=Drosophila melanogaster OX=7227 GN=Mybbp1A PE=1 SV=1	993	5.8e-19	240	23.8	42.3
TRINITY_DN11691_c0_g6	sp|P83088|FUCTC_DROME	Alpha-(1,3)-fucosyltransferase C OS=Drosophila melanogaster OX=7227 GN=FucTC PE=2 SV=4	258	6.73e-45	428	36.8	55.8
TRINITY_DN11677_c1_g1	sp|Q10126|YSM6_CAEEL	Putative uncharacterized transposon-derived protein F52C9.6 OS=Caenorhabditis elegans OX=6239 GN=F52C9.6 PE=5 SV=1	81	2.71e-07	116	28.4	54.3
TRINITY_DN11688_c0_g1	sp|Q9VV72|MINP1_DROME	Multiple inositol polyphosphate phosphatase 1 OS=Drosophila melanogaster OX=7227 GN=Mipp1 PE=1 SV=2	445	4.57e-79	681	35.5	53.3
TRINITY_DN11680_c0_g1	sp|Q9VC35|LILI_DROME	Protein Lilipod OS=Drosophila melanogaster OX=7227 GN=lili PE=2 SV=1	532	2.48e-146	1197	53	68
TRINITY_DN11673_c0_g1	sp|Q9VNA8|DONS_DROME	Protein downstream neighbor of son homolog OS=Drosophila melanogaster OX=7227 GN=hd PE=1 SV=1	590	1.37e-90	753	36.3	52.5
TRINITY_DN11664_c0_g1	sp|P21328|RTJK_DROME	RNA-directed DNA polymerase from mobile element jockey OS=Drosophila melanogaster OX=7227 GN=pol PE=1 SV=1	145	2.47e-33	316	42.1	60
TRINITY_DN11657_c0_g2	sp|B4KXJ5|UBP36_DROMO	Ubiquitin carboxyl-terminal hydrolase 36 OS=Drosophila mojavensis OX=7230 GN=Usp36 PE=3 SV=1	463	4.65e-141	1200	52.9	67.8
TRINITY_DN11689_c0_g1	sp|Q53H47|SETMR_HUMAN	Histone-lysine N-methyltransferase SETMAR OS=Homo sapiens OX=9606 GN=SETMAR PE=1 SV=2	117	2.87e-19	222	39.3	59.8
TRINITY_DN11689_c0_g2	sp|Q53H47|SETMR_HUMAN	Histone-lysine N-methyltransferase SETMAR OS=Homo sapiens OX=9606 GN=SETMAR PE=1 SV=2	72	4.33e-09	128	43.1	59.7
TRINITY_DN11689_c0_g3	sp|Q53H47|SETMR_HUMAN	Histone-lysine N-methyltransferase SETMAR OS=Homo sapiens OX=9606 GN=SETMAR PE=1 SV=2	110	2.61e-27	268	47.3	72.7
TRINITY_DN11632_c0_g1	sp|Q6DBQ8|CPTP_DANRE	Ceramide-1-phosphate transfer protein OS=Danio rerio OX=7955 GN=cptp PE=2 SV=1	211	1.73e-36	350	40.3	56.4
TRINITY_DN11697_c0_g2	sp|A0JN53|RPAP1_BOVIN	RNA polymerase II-associated protein 1 OS=Bos taurus OX=9913 GN=RPAP1 PE=2 SV=1	1125	3.17e-71	677	27.4	45.1
TRINITY_DN11629_c0_g1	sp|Q27377|OB10_DROME	Putative odorant-binding protein A10 OS=Drosophila melanogaster OX=7227 GN=a10 PE=2 SV=2	95	3.05e-10	139	37.9	45.3
TRINITY_DN11686_c0_g1	sp|Q9NZJ9|NUDT4_HUMAN	Diphosphoinositol polyphosphate phosphohydrolase 2 OS=Homo sapiens OX=9606 GN=NUDT4 PE=1 SV=2	144	1.2e-60	499	63.2	79.2
TRINITY_DN11659_c1_g1	sp|P47991|RL6_CAEEL	60S ribosomal protein L6 OS=Caenorhabditis elegans OX=6239 GN=rpl-6 PE=1 SV=1	116	1.62e-22	242	47.4	66.4
TRINITY_DN11656_c0_g1	sp|P49748|ACADV_HUMAN	Very long-chain specific acyl-CoA dehydrogenase, mitochondrial OS=Homo sapiens OX=9606 GN=ACADVL PE=1 SV=1	122	4.07e-47	412	66.4	81.1
TRINITY_DN11638_c0_g1	sp|Q6PAQ4|REXO4_MOUSE	RNA exonuclease 4 OS=Mus musculus OX=10090 GN=Rexo4 PE=2 SV=2	171	2.61e-64	543	59.1	77.8
TRINITY_DN11670_c0_g1	sp|Q32PD0|FCF1_BOVIN	rRNA-processing protein FCF1 homolog OS=Bos taurus OX=9913 GN=FCF1 PE=2 SV=1	202	5.12e-107	795	74.8	86.1
TRINITY_DN11630_c0_g1	sp|Q9JJ57|KCIP1_MOUSE	Kv channel-interacting protein 1 OS=Mus musculus OX=10090 GN=Kcnip1 PE=1 SV=2	182	3.64e-59	503	49.5	73.6
TRINITY_DN11696_c0_g1	sp|Q9VCA2|ORCT_DROME	Organic cation transporter protein OS=Drosophila melanogaster OX=7227 GN=Orct PE=1 SV=1	537	5.17e-90	750	34.6	53.3
TRINITY_DN11665_c0_g1	sp|Q9VPL3|RM10_DROME	39S ribosomal protein L10, mitochondrial OS=Drosophila melanogaster OX=7227 GN=mRpL10 PE=2 SV=1	239	5.61e-48	422	38.1	61.1
TRINITY_DN11698_c1_g1	sp|Q53H47|SETMR_HUMAN	Histone-lysine N-methyltransferase SETMAR OS=Homo sapiens OX=9606 GN=SETMAR PE=1 SV=2	90	1.34e-29	282	55.6	73.3
TRINITY_DN11698_c0_g2	sp|Q8CEE6|PASK_MOUSE	PAS domain-containing serine/threonine-protein kinase OS=Mus musculus OX=10090 GN=Pask PE=1 SV=3	1240	1.08e-91	853	27.6	42.5
TRINITY_DN11650_c0_g1	sp|Q8IUQ4|SIAH1_HUMAN	E3 ubiquitin-protein ligase SIAH1 OS=Homo sapiens OX=9606 GN=SIAH1 PE=1 SV=2	162	8.8e-15	190	29.6	43.8
TRINITY_DN11645_c0_g1	sp|Q16832|DDR2_HUMAN	Discoidin domain-containing receptor 2 OS=Homo sapiens OX=9606 GN=DDR2 PE=1 SV=2	902	1.08e-163	1321	34.7	52.1
TRINITY_DN11723_c0_g1	sp|Q8BWR8|RHPN2_MOUSE	Rhophilin-2 OS=Mus musculus OX=10090 GN=Rhpn2 PE=1 SV=2	503	1.5e-121	1033	46.3	63.6
TRINITY_DN11694_c0_g1	sp|Q6IMI6|ST1C3_HUMAN	Sulfotransferase 1C3 OS=Homo sapiens OX=9606 GN=SULT1C3 PE=1 SV=1	250	1.35e-38	362	28.8	54.8
TRINITY_DN11652_c0_g1	sp|O70435|PSA3_MOUSE	Proteasome subunit alpha type-3 OS=Mus musculus OX=10090 GN=Psma3 PE=1 SV=3	255	1.59e-122	916	67.1	86.3
TRINITY_DN11676_c1_g1	sp|Q8N9M1|CS047_HUMAN	Uncharacterized protein C19orf47 OS=Homo sapiens OX=9606 GN=C19orf47 PE=1 SV=1	146	4.33e-17	217	35.6	52.7
TRINITY_DN2973_c1_g2	sp|Q5MPP0|FA2H_MOUSE	Fatty acid 2-hydroxylase OS=Mus musculus OX=10090 GN=Fa2h PE=1 SV=1	343	4.2e-66	584	39.9	55.4
TRINITY_DN2973_c0_g1	sp|Q9Y103|TFP11_DROME	Septin-interacting protein 1 OS=Drosophila melanogaster OX=7227 GN=sip1 PE=1 SV=1	841	2.95e-135	1145	35.8	51
TRINITY_DN2915_c0_g1	sp|P84227|H32_BOVIN	Histone H3.2 OS=Bos taurus OX=9913 PE=1 SV=2	136	1.76e-87	650	99.3	100
TRINITY_DN2982_c0_g1	sp|Q17AN2|LST2_AEDAE	Lateral signaling target protein 2 homolog OS=Aedes aegypti OX=7159 GN=AAEL005241 PE=3 SV=1	1197	2.6e-136	1145	35	45.2
TRINITY_DN2982_c3_g1	sp|Q8N328|PGBD3_HUMAN	PiggyBac transposable element-derived protein 3 OS=Homo sapiens OX=9606 GN=PGBD3 PE=1 SV=3	487	3.24e-47	463	28.7	47.6
TRINITY_DN2982_c1_g1	sp|Q6GPP7|TM209_XENLA	Transmembrane protein 209 OS=Xenopus laevis OX=8355 GN=tmem209 PE=2 SV=1	272	9.11e-40	403	32	54
TRINITY_DN2943_c1_g1	sp|Q9W4V8|TI50C_DROME	Mitochondrial import inner membrane translocase subunit TIM50-C OS=Drosophila melanogaster OX=7227 GN=ttm50 PE=2 SV=2	290	3.93e-105	876	58.6	72.1
TRINITY_DN2977_c0_g1	sp|P30048|PRDX3_HUMAN	Thioredoxin-dependent peroxide reductase, mitochondrial OS=Homo sapiens OX=9606 GN=PRDX3 PE=1 SV=3	204	1.2e-90	719	65.7	79.9
TRINITY_DN2996_c0_g1	sp|P82125|AKCL2_PIG	1,5-anhydro-D-fructose reductase OS=Sus scrofa OX=9823 GN=AKR1E2 PE=1 SV=2	310	1.34e-74	629	41.6	62.6
TRINITY_DN2978_c1_g1	sp|Q3UMR5|MCU_MOUSE	Calcium uniporter protein, mitochondrial OS=Mus musculus OX=10090 GN=Mcu PE=1 SV=2	273	7.73e-92	780	54.9	74.4
TRINITY_DN2978_c0_g1	sp|Q6P828|LITAF_XENTR	Lipopolysaccharide-induced tumor necrosis factor-alpha factor homolog OS=Xenopus tropicalis OX=8364 GN=litaf PE=2 SV=1	69	8.72e-15	184	47.8	62.3
TRINITY_DN2968_c0_g1	sp|Q53H47|SETMR_HUMAN	Histone-lysine N-methyltransferase SETMAR OS=Homo sapiens OX=9606 GN=SETMAR PE=1 SV=2	81	1.27e-11	160	39.5	58
TRINITY_DN2924_c0_g1	sp|P83563|ALL6_APIME	Allergen Api m 6.03 / Api m 6.04 OS=Apis mellifera OX=7460 PE=1 SV=2	63	8.59e-06	107	36.5	46
TRINITY_DN2969_c0_g1	sp|Q8IPM8|CPLX_DROME	Complexin OS=Drosophila melanogaster OX=7227 GN=cpx PE=2 SV=1	100	2.95e-27	280	74	80
TRINITY_DN2955_c0_g1	sp|Q92058|PPBT_CHICK	Alkaline phosphatase, tissue-nonspecific isozyme OS=Gallus gallus OX=9031 GN=ALPL PE=1 SV=1	520	6.07e-130	1029	45.2	61.2
TRINITY_DN2998_c0_g1	sp|Q27421|OSP_DROME	Protein outspread OS=Drosophila melanogaster OX=7227 GN=osp PE=2 SV=5	1052	4.51e-129	1159	36.1	51.1
TRINITY_DN2962_c0_g1	sp|Q8T4E1|GPI8_DROME	Putative GPI-anchor transamidase OS=Drosophila melanogaster OX=7227 GN=PIG-K PE=2 SV=1	349	1.9e-165	1211	67.3	79.1
TRINITY_DN2971_c0_g5	sp|Q9V4X2|PGSC2_DROME	Peptidoglycan-recognition protein SC2 OS=Drosophila melanogaster OX=7227 GN=PGRP-SC2 PE=2 SV=1	160	9.77e-26	261	35	52.5
TRINITY_DN2971_c0_g3	sp|Q9V4X2|PGSC2_DROME	Peptidoglycan-recognition protein SC2 OS=Drosophila melanogaster OX=7227 GN=PGRP-SC2 PE=2 SV=1	160	4.14e-31	300	36.9	56.9
TRINITY_DN2911_c0_g1	sp|F3YDF1|YMEL1_DROME	ATP-dependent zinc metalloprotease YME1L OS=Drosophila melanogaster OX=7227 GN=YME1L PE=2 SV=1	575	2.89e-281	2100	74.3	84
TRINITY_DN2912_c0_g1	sp|O60308|CE104_HUMAN	Centrosomal protein of 104 kDa OS=Homo sapiens OX=9606 GN=CEP104 PE=1 SV=1	748	4.2e-52	515	27.3	45.6
TRINITY_DN2980_c0_g1	sp|Q8MKK4|TRE12_DROME	Facilitated trehalose transporter Tret1-2 homolog OS=Drosophila melanogaster OX=7227 GN=Tret1-2 PE=2 SV=1	491	4.56e-203	1518	60.5	75.6
TRINITY_DN2906_c0_g1	sp|Q6AXF6|SIDT1_MOUSE	SID1 transmembrane family member 1 OS=Mus musculus OX=10090 GN=Sidt1 PE=1 SV=1	800	8.13e-124	1047	33.8	50.8
TRINITY_DN2919_c0_g2	sp|P99028|QCR6_MOUSE	Cytochrome b-c1 complex subunit 6, mitochondrial OS=Mus musculus OX=10090 GN=Uqcrh PE=1 SV=2	77	9.32e-14	164	49.4	62.3
TRINITY_DN2932_c0_g1	sp|Q9W0Y8|SCN60_DROME	Sodium channel protein 60E OS=Drosophila melanogaster OX=7227 GN=NaCP60E PE=2 SV=6	2660	0	5956	53.4	61.5
TRINITY_DN2932_c0_g2	sp|Q8C2P3|DUS1L_MOUSE	tRNA-dihydrouridine(16/17) synthase [NAD(P)(+)]-like OS=Mus musculus OX=10090 GN=Dus1l PE=2 SV=1	262	2.68e-49	474	40.5	58
TRINITY_DN2944_c0_g1	sp|Q7ZV22|MTAP_DANRE	S-methyl-5'-thioadenosine phosphorylase OS=Danio rerio OX=7955 GN=mtap PE=2 SV=2	277	4.5e-107	841	56	71.5
TRINITY_DN2928_c0_g2	sp|Q96N11|INT15_HUMAN	Integrator complex subunit 15 OS=Homo sapiens OX=9606 GN=INTS15 PE=2 SV=1	411	3.48e-41	401	29.4	47.4
TRINITY_DN2937_c0_g1	sp|Q70JS2|KELC_ANOST	Ring canal kelch homolog OS=Anopheles stephensi OX=30069 GN=kel PE=2 SV=2	230	7.15e-56	533	52.2	67
TRINITY_DN2954_c0_g1	sp|D8KY57|SSP_BOMIG	Probable salivary secreted peptide OS=Bombus ignitus OX=130704 PE=2 SV=1	105	6.75e-08	128	31.4	51.4
TRINITY_DN2958_c0_g1	sp|P54733|CCNE_DROME	G1/S-specific cyclin-E OS=Drosophila melanogaster OX=7227 GN=CycE PE=1 SV=2	310	3.49e-96	850	52.6	68.4
TRINITY_DN2976_c0_g1	sp|Q92620|PRP16_HUMAN	Pre-mRNA-splicing factor ATP-dependent RNA helicase PRP16 OS=Homo sapiens OX=9606 GN=DHX38 PE=1 SV=2	1181	0	3204	58.6	72.1
TRINITY_DN2908_c0_g1	sp|P41034|TTPA_RAT	Alpha-tocopherol transfer protein OS=Rattus norvegicus OX=10116 GN=Ttpa PE=1 SV=1	120	1.49e-11	167	30.8	55
TRINITY_DN2950_c0_g1	sp|Q86T65|DAAM2_HUMAN	Disheveled-associated activator of morphogenesis 2 OS=Homo sapiens OX=9606 GN=DAAM2 PE=1 SV=3	1127	6.91e-254	1993	46.8	61
TRINITY_DN2950_c1_g4	sp|Q13185|CBX3_HUMAN	Chromobox protein homolog 3 OS=Homo sapiens OX=9606 GN=CBX3 PE=1 SV=4	168	1.69e-30	298	38.7	52.4
TRINITY_DN2918_c0_g2	sp|Q9QX69|LANC1_RAT	Glutathione S-transferase LANCL1 OS=Rattus norvegicus OX=10116 GN=Lancl1 PE=1 SV=2	61	8.76e-06	124	39.3	60.7
TRINITY_DN2987_c1_g1	sp|Q9Y6N1|COX11_HUMAN	Cytochrome c oxidase assembly protein COX11, mitochondrial OS=Homo sapiens OX=9606 GN=COX11 PE=1 SV=3	218	1.85e-88	700	60.6	73.9
TRINITY_DN2948_c0_g1	sp|Q6VNB8|WDFY3_MOUSE	WD repeat and FYVE domain-containing protein 3 OS=Mus musculus OX=10090 GN=Wdfy3 PE=1 SV=1	3702	0	7289	45.5	61.2
TRINITY_DN2951_c0_g1	sp|Q6NRM6|MCM9_XENLA	DNA helicase MCM9 OS=Xenopus laevis OX=8355 GN=mcm9 PE=1 SV=1	672	7.27e-185	1521	46.4	65.9
TRINITY_DN2941_c0_g1	sp|Q9Y2B2|PIGL_HUMAN	N-acetylglucosaminyl-phosphatidylinositol de-N-acetylase OS=Homo sapiens OX=9606 GN=PIGL PE=1 SV=1	232	5.44e-57	491	45.7	62.5
TRINITY_DN2904_c0_g1	sp|Q5BIM1|TRI45_BOVIN	Tripartite motif-containing protein 45 OS=Bos taurus OX=9913 GN=TRIM45 PE=2 SV=1	589	1.09e-68	611	28.9	43.6
TRINITY_DN2926_c0_g1	sp|Q99PF4|CAD23_MOUSE	Cadherin-23 OS=Mus musculus OX=10090 GN=Cdh23 PE=1 SV=2	1820	1e-183	1612	30.8	48.8
TRINITY_DN2974_c1_g1	sp|Q9VS48|SLX4_DROME	Structure-specific endonuclease subunit SLX4 OS=Drosophila melanogaster OX=7227 GN=mus312 PE=1 SV=2	233	3.28e-15	209	27	45.5
TRINITY_DN2991_c0_g1	sp|Q95T10|XYLK_DROME	Glycosaminoglycan xylosylkinase homolog OS=Drosophila melanogaster OX=7227 GN=CG3631 PE=2 SV=1	407	7.89e-86	722	37.3	58.2
TRINITY_DN2999_c0_g1	sp|P11862|GAS2_MOUSE	Growth arrest-specific protein 2 OS=Mus musculus OX=10090 GN=Gas2 PE=1 SV=1	332	4.7e-52	480	34.9	51.8
TRINITY_DN2917_c0_g1	sp|Q24322|SEM1A_DROME	Semaphorin-1A OS=Drosophila melanogaster OX=7227 GN=Sema1a PE=1 SV=3	776	3.2499999997591E-314	2415	62.5	75.4
TRINITY_DN2961_c0_g1	sp|Q9VRK8|PLBL_DROME	Putative phospholipase B-like lamina ancestor OS=Drosophila melanogaster OX=7227 GN=lama PE=2 SV=3	713	1.13e-94	822	31.7	49.2
TRINITY_DN2952_c2_g1	sp|A0A291PQH4|UGT2_DACCO	UDP-glucosyltransferase 2 OS=Dactylopius coccus OX=765876 GN=UTG2 PE=1 SV=1	161	4.58e-35	333	38.5	60.2
TRINITY_DN2952_c0_g1	sp|A0A291PQF1|UGT5_DACCO	UDP-glycosyltransferase UGT5 OS=Dactylopius coccus OX=765876 GN=UGT5 PE=1 SV=1	139	3.07e-30	299	41	64
TRINITY_DN2952_c0_g2	sp|A0A291PQH4|UGT2_DACCO	UDP-glucosyltransferase 2 OS=Dactylopius coccus OX=765876 GN=UTG2 PE=1 SV=1	510	4.19e-76	651	31.6	52
TRINITY_DN2952_c0_g3	sp|A0A291PQH4|UGT2_DACCO	UDP-glucosyltransferase 2 OS=Dactylopius coccus OX=765876 GN=UTG2 PE=1 SV=1	520	1.35e-70	608	28.8	50.2
TRINITY_DN2903_c0_g1	sp|Q29RK2|PYC_BOVIN	Pyruvate carboxylase, mitochondrial OS=Bos taurus OX=9913 GN=PC PE=2 SV=2	1138	0	4073	68	82.3
TRINITY_DN2902_c1_g1	sp|Q8IY22|CMIP_HUMAN	C-Maf-inducing protein OS=Homo sapiens OX=9606 GN=CMIP PE=1 SV=3	672	9.13e-127	1067	36	54.8
TRINITY_DN2902_c0_g2	sp|A0A345BJN8|CLZ9_COCLU	MFS-type transporter clz9 OS=Cochliobolus lunatus OX=5503 GN=clz9 PE=3 SV=1	106	1.67e-11	176	40.6	51.9
TRINITY_DN2994_c1_g2	sp|B4JWA1|LIS1_DROGR	Lissencephaly-1 homolog OS=Drosophila grimshawi OX=7222 GN=Lis-1 PE=3 SV=1	350	1.31e-98	836	80	88.6
TRINITY_DN2947_c0_g1	sp|Q53GS7|GLE1_HUMAN	mRNA export factor GLE1 OS=Homo sapiens OX=9606 GN=GLE1 PE=1 SV=2	285	3.18e-52	506	37.2	55.1
TRINITY_DN2913_c0_g1	sp|Q9VIQ9|SICK_DROME	Protein sickie OS=Drosophila melanogaster OX=7227 GN=sick PE=3 SV=3	2499	0	3097	40.6	51.3
TRINITY_DN2909_c0_g1	sp|Q9BY12|SCAPE_HUMAN	S phase cyclin A-associated protein in the endoplasmic reticulum OS=Homo sapiens OX=9606 GN=SCAPER PE=1 SV=2	164	2.69e-20	255	36.6	61
TRINITY_DN2931_c1_g1	sp|P42519|STAR_DROME	Protein Star OS=Drosophila melanogaster OX=7227 GN=S PE=2 SV=1	291	2.14e-23	276	32.6	49.1
TRINITY_DN2931_c0_g2	sp|Q0P5H8|HERP2_BOVIN	Homocysteine-responsive endoplasmic reticulum-resident ubiquitin-like domain member 2 protein OS=Bos taurus OX=9913 GN=HERPUD2 PE=2 SV=1	420	6.75e-28	302	30.7	40.7
TRINITY_DN2966_c0_g1	sp|Q9VM71|XRN2_DROME	5'-3' exoribonuclease 2 homolog OS=Drosophila melanogaster OX=7227 GN=Rat1 PE=1 SV=2	822	0	2765	66.3	76.8
TRINITY_DN2934_c0_g2	sp|A5LGM7|TRET1_POLVA	Facilitated trehalose transporter Tret1 OS=Polypedilum vanderplanki OX=319348 GN=Tret1 PE=1 SV=1	402	1.29e-57	536	32.1	53.5
TRINITY_DN2997_c0_g1	sp|Q9VR35|MXT_DROME	Eukaryotic translation initiation factor 4E-binding protein Mextli OS=Drosophila melanogaster OX=7227 GN=mxt PE=1 SV=1	247	1.38e-31	345	40.9	50.2
TRINITY_DN2979_c0_g1	sp|Q9VVE2|ROGDI_DROME	Protein rogdi OS=Drosophila melanogaster OX=7227 GN=rogdi PE=1 SV=2	261	1.99e-107	878	65.1	78.9
TRINITY_DN2910_c0_g1	sp|Q9W0S7|SND1_DROME	Staphylococcal nuclease domain-containing protein 1 OS=Drosophila melanogaster OX=7227 GN=Tudor-SN PE=1 SV=1	920	1.01E-310	2334	52.8	70.3
TRINITY_DN2942_c0_g1	sp|Q9R0Y5|KAD1_MOUSE	Adenylate kinase isoenzyme 1 OS=Mus musculus OX=10090 GN=Ak1 PE=1 SV=1	184	9.56e-68	541	57.1	77.2
TRINITY_DN2938_c0_g1	sp|Q7M1R5|SODC_SOYBN	Superoxide dismutase [Cu-Zn] OS=Glycine max OX=3847 GN=SOD1 PE=3 SV=1	149	1.02e-38	343	45.6	58.4
TRINITY_DN2993_c0_g2	sp|A2AJ15|MA1B1_MOUSE	Endoplasmic reticulum mannosyl-oligosaccharide 1,2-alpha-mannosidase OS=Mus musculus OX=10090 GN=Man1b1 PE=1 SV=1	453	1.85e-161	1297	56.3	70.4
TRINITY_DN2933_c5_g1	sp|Q95V34|RS4_SPOFR	40S ribosomal protein S4 OS=Spodoptera frugiperda OX=7108 GN=RpS4 PE=2 SV=1	263	5.37e-185	1358	99.2	100
TRINITY_DN2933_c7_g1	sp|Q9UNL2|SSRG_HUMAN	Translocon-associated protein subunit gamma OS=Homo sapiens OX=9606 GN=SSR3 PE=1 SV=1	164	1.83e-62	532	65.2	83.5
TRINITY_DN2933_c9_g2	sp|P49638|TTPA_HUMAN	Alpha-tocopherol transfer protein OS=Homo sapiens OX=9606 GN=TTPA PE=1 SV=1	102	9.58e-08	136	27.5	63.7
TRINITY_DN2916_c0_g1	sp|Q575T0|CYGB1_ORYLA	Cytoglobin-1 OS=Oryzias latipes OX=8090 GN=cygb1 PE=2 SV=1	127	4.09e-11	160	29.1	53.5
TRINITY_DN2914_c0_g1	sp|O76537|PGRP_TRINI	Peptidoglycan recognition protein OS=Trichoplusia ni OX=7111 GN=PGRP PE=1 SV=1	181	2.82e-103	763	75.1	88.4
TRINITY_DN2960_c0_g1	sp|Q9VZM5|PIGB_DROME	GPI mannosyltransferase 3 OS=Drosophila melanogaster OX=7227 GN=PIG-B PE=2 SV=2	480	7.12e-151	1160	48.5	64
TRINITY_DN53547_c0_g1	sp|A0A173GP47|LST_PHOPY	Luciferin sulfotransferase OS=Photinus pyralis OX=7054 GN=LST PE=1 SV=1	301	1.12e-46	417	32.2	53.5
TRINITY_DN53524_c0_g2	sp|Q09575|YRD6_CAEEL	Uncharacterized protein K02A2.6 OS=Caenorhabditis elegans OX=6239 GN=K02A2.6 PE=4 SV=1	109	2.37e-18	220	38.5	62.4
TRINITY_DN53540_c0_g1	sp|Q6ZWL3|CP4V2_HUMAN	Cytochrome P450 4V2 OS=Homo sapiens OX=9606 GN=CYP4V2 PE=1 SV=2	491	5.1e-56	504	29.1	50.9
TRINITY_DN53561_c0_g1	sp|P21329|RTJK_DROFU	RNA-directed DNA polymerase from mobile element jockey OS=Drosophila funebris OX=7221 GN=jockey\pol PE=1 SV=1	252	1.98e-08	139	23	44.8
TRINITY_DN53556_c0_g1	sp|Q5RF33|VP26C_PONAB	Vacuolar protein sorting-associated protein 26C OS=Pongo abelii OX=9601 GN=VPS26C PE=2 SV=1	300	2.29e-114	864	56	71.3
TRINITY_DN53653_c0_g1	sp|Q9QXE0|HACL1_MOUSE	2-hydroxyacyl-CoA lyase 1 OS=Mus musculus OX=10090 GN=Hacl1 PE=1 SV=2	583	1.29e-206	1570	53	70
TRINITY_DN53660_c0_g1	sp|B0WAU8|PLK4_CULQU	Serine/threonine-protein kinase PLK4 OS=Culex quinquefasciatus OX=7176 GN=SAK PE=3 SV=1	674	5.25e-169	1321	43	60.8
TRINITY_DN19051_c1_g1	sp|Q9V3D5|DYRK2_DROME	Dual specificity tyrosine-phosphorylation-regulated kinase 2 OS=Drosophila melanogaster OX=7227 GN=Dyrk2 PE=1 SV=1	369	2.45e-161	1297	67.8	80.5
TRINITY_DN19079_c0_g4	sp|P21328|RTJK_DROME	RNA-directed DNA polymerase from mobile element jockey OS=Drosophila melanogaster OX=7227 GN=pol PE=1 SV=1	125	2.73e-08	136	29.6	53.6
TRINITY_DN19079_c0_g3	sp|P27401|POL_SFV3L	Pro-Pol polyprotein OS=Simian foamy virus type 3 (strain LK3) OX=11644 GN=pol PE=3 SV=2	248	1.23e-35	355	31.5	53.6
TRINITY_DN19073_c0_g1	sp|Q52309|AGP_PRORE	Glucose-1-phosphatase OS=Providencia rettgeri OX=587 GN=agp PE=3 SV=1	385	7.92e-93	740	39.2	60.3
TRINITY_DN19042_c0_g1	sp|Q9VI25|NCDN_DROME	Neurochondrin homolog OS=Drosophila melanogaster OX=7227 GN=Neurochondrin PE=2 SV=1	737	1.64e-305	2231	57.8	75.8
TRINITY_DN19055_c0_g1	sp|Q27268|DX39B_DROME	ATP-dependent RNA helicase WM6 OS=Drosophila melanogaster OX=7227 GN=Hel25E PE=1 SV=1	426	1.23e-271	1923	89.2	94.8
TRINITY_DN19055_c0_g3	sp|Q27268|DX39B_DROME	ATP-dependent RNA helicase WM6 OS=Drosophila melanogaster OX=7227 GN=Hel25E PE=1 SV=1	426	1.45e-272	1932	89.2	94.8
TRINITY_DN19058_c0_g1	sp|Q66H50|FACR1_RAT	Fatty acyl-CoA reductase 1 OS=Rattus norvegicus OX=10116 GN=Far1 PE=2 SV=1	139	4.03e-38	354	47.5	71.2
TRINITY_DN19058_c0_g3	sp|Q2TBI2|THAP4_BOVIN	Peroxynitrite isomerase THAP4 OS=Bos taurus OX=9913 GN=THAP4 PE=2 SV=2	83	7.56e-09	138	37.3	48.2
TRINITY_DN19070_c0_g1	sp|Q5R4Z3|MPC2_PONAB	Mitochondrial pyruvate carrier 2 OS=Pongo abelii OX=9601 GN=MPC2 PE=2 SV=1	75	3.64e-20	211	57.3	70.7
TRINITY_DN19040_c1_g2	sp|Q76MZ1|CYH1_CHLAE	Cytohesin-1 OS=Chlorocebus aethiops OX=9534 GN=CYTH1 PE=2 SV=1	29	2.13e-09	138	86.2	93.1
TRINITY_DN19063_c0_g1	sp|Q6P1B1|XPP1_MOUSE	Xaa-Pro aminopeptidase 1 OS=Mus musculus OX=10090 GN=Xpnpep1 PE=1 SV=1	632	7.12e-95	786	32.6	50.5
TRINITY_DN19002_c0_g1	sp|Q5ECE3|LOPAP_LONON	Lopap OS=Lonomia obliqua OX=304329 PE=1 SV=2	152	1.18e-06	124	23.7	46.1
TRINITY_DN19001_c0_g1	sp|Q08821|HXA1_XENLA	Homeobox protein Hox-A1 (Fragment) OS=Xenopus laevis OX=8355 GN=hoxa1 PE=2 SV=1	159	1.53e-30	309	53.5	59.7
TRINITY_DN19048_c0_g1	sp|Q9C056|NKX62_HUMAN	Homeobox protein Nkx-6.2 OS=Homo sapiens OX=9606 GN=NKX6-2 PE=1 SV=2	205	3.1e-34	315	44.9	53.7
TRINITY_DN19048_c0_g2	sp|Q60554|NKX61_MESAU	Homeobox protein Nkx-6.1 OS=Mesocricetus auratus OX=10036 GN=NKX6-1 PE=1 SV=1	25	8.02e-08	125	96	100
TRINITY_DN19033_c0_g1	sp|Q24546|SYN_DROME	Synapsin OS=Drosophila melanogaster OX=7227 GN=Syn PE=1 SV=2	604	1.07e-158	1293	50.2	63.2
TRINITY_DN19080_c0_g1	sp|Q3T0L3|RM17_BOVIN	39S ribosomal protein L17, mitochondrial OS=Bos taurus OX=9913 GN=MRPL17 PE=1 SV=1	141	5.05e-25	250	41.8	56.7
TRINITY_DN19072_c0_g1	sp|P60467|SC61B_CANLF	Protein transport protein Sec61 subunit beta OS=Canis lupus familiaris OX=9615 GN=SEC61B PE=1 SV=2	94	1.88e-36	319	72.3	79.8
TRINITY_DN19054_c0_g1	sp|Q09388|ACM2_CAEEL	Muscarinic acetylcholine receptor gar-2 OS=Caenorhabditis elegans OX=6239 GN=gar-2 PE=2 SV=3	760	2.27e-66	608	29.3	45.7
TRINITY_DN18982_c0_g2	sp|Q9VCN1|DPOE1_DROME	DNA polymerase epsilon catalytic subunit 1 OS=Drosophila melanogaster OX=7227 GN=PolE1 PE=1 SV=3	2272	0	6855	59.6	75
TRINITY_DN19003_c0_g1	sp|Q96IZ2|ADTRP_HUMAN	Androgen-dependent TFPI-regulating protein OS=Homo sapiens OX=9606 GN=ADTRP PE=1 SV=1	104	3.05e-16	195	37.5	56.7
TRINITY_DN18998_c0_g1	sp|Q9U8B8|DYR_HELVI	Dihydrofolate reductase OS=Heliothis virescens OX=7102 GN=DHFR PE=1 SV=1	185	1.44e-109	812	80.5	89.7
TRINITY_DN19075_c0_g1	sp|Q32L50|SBSPO_BOVIN	Somatomedin-B and thrombospondin type-1 domain-containing protein OS=Bos taurus OX=9913 GN=SBSPON PE=2 SV=2	265	3.06e-32	324	30.2	44.2
TRINITY_DN19060_c0_g1	sp|Q5RAX9|PRD10_PONAB	PR domain zinc finger protein 10 OS=Pongo abelii OX=9601 GN=PRDM10 PE=2 SV=1	76	9.27e-08	143	36.8	56.6
TRINITY_DN44503_c0_g1	sp|A2BGU9|SERHL_DANRE	Serine hydrolase-like protein OS=Danio rerio OX=7955 GN=serhl PE=2 SV=1	307	2.53e-33	324	28.3	48.2
TRINITY_DN44466_c0_g1	sp|O14388|RL27A_SCHPO	60S ribosomal protein L27-A OS=Schizosaccharomyces pombe (strain 972 / ATCC 24843) OX=284812 GN=rpl2701 PE=2 SV=2	135	6.92e-65	503	68.1	85.2
TRINITY_DN44473_c0_g1	sp|P61284|RL12_BOVIN	60S ribosomal protein L12 OS=Bos taurus OX=9913 GN=RPL12 PE=2 SV=1	47	5.15e-24	226	91.5	95.7
TRINITY_DN44526_c0_g1	sp|Q501Q9|MK15_XENLA	Mitogen-activated protein kinase 15 OS=Xenopus laevis OX=8355 GN=mapk15 PE=1 SV=1	199	8.84e-68	582	58.3	74.4
TRINITY_DN44526_c0_g3	sp|Q11179|MK15_CAEEL	Mitogen-activated protein kinase 15 OS=Caenorhabditis elegans OX=6239 GN=mapk-15 PE=1 SV=2	103	4.11e-43	386	67	88.3
TRINITY_DN44495_c0_g1	sp|P35509|KC1G3_BOVIN	Casein kinase I isoform gamma-3 (Fragment) OS=Bos taurus OX=9913 GN=CSNK1G3 PE=2 SV=1	53	1.32e-18	203	71.7	84.9
TRINITY_DN44434_c0_g1	sp|Q9QZU7|BODG_RAT	Gamma-butyrobetaine dioxygenase OS=Rattus norvegicus OX=10116 GN=Bbox1 PE=1 SV=1	387	7.01e-72	608	34.4	54
TRINITY_DN44515_c0_g1	sp|P23641|MPCP_YEAST	Mitochondrial phosphate carrier protein OS=Saccharomyces cerevisiae (strain ATCC 204508 / S288c) OX=559292 GN=MIR1 PE=1 SV=1	305	8.7e-120	898	61.3	75.4
TRINITY_DN44462_c0_g1	sp|A1L3X0|ELOV7_HUMAN	Elongation of very long chain fatty acids protein 7 OS=Homo sapiens OX=9606 GN=ELOVL7 PE=1 SV=1	257	2.86e-60	512	38.9	61.1
TRINITY_DN44615_c0_g1	sp|Q5BKR2|SL9B2_MOUSE	Sodium/hydrogen exchanger 9B2 OS=Mus musculus OX=10090 GN=Slc9b2 PE=1 SV=2	441	7.57e-43	417	28.3	46
TRINITY_DN44633_c0_g1	sp|Q767F1|JHAMT_BOMMO	Juvenile hormone acid O-methyltransferase OS=Bombyx mori OX=7091 GN=JHAMT PE=1 SV=1	272	6.14e-81	646	46.7	62.5
TRINITY_DN44585_c0_g4	sp|O02751|CFDP2_BOVIN	Craniofacial development protein 2 OS=Bos taurus OX=9913 GN=CFDP2 PE=1 SV=2	248	2.9e-24	260	28.6	52.4
TRINITY_DN44585_c0_g5	sp|Q10126|YSM6_CAEEL	Putative uncharacterized transposon-derived protein F52C9.6 OS=Caenorhabditis elegans OX=6239 GN=F52C9.6 PE=5 SV=1	269	2.64e-42	375	33.8	52.4
TRINITY_DN44585_c0_g1	sp|Q95SX7|RTBS_DROME	Probable RNA-directed DNA polymerase from transposon BS OS=Drosophila melanogaster OX=7227 GN=RTase PE=2 SV=1	75	3.09e-07	125	37.3	57.3
TRINITY_DN44583_c0_g1	sp|A1ZBD6|MCTP_DROME	Multiple C2 and transmembrane domain-containing protein OS=Drosophila melanogaster OX=7227 GN=Mctp PE=1 SV=3	122	5.46e-06	119	35.2	51.6
TRINITY_DN44591_c0_g1	sp|Q6BEB4|SP5_HUMAN	Transcription factor Sp5 OS=Homo sapiens OX=9606 GN=SP5 PE=2 SV=1	61	1.72e-23	261	75.4	83.6
TRINITY_DN44554_c0_g1	sp|P14381|YTX2_XENLA	Transposon TX1 uncharacterized 149 kDa protein OS=Xenopus laevis OX=8355 PE=4 SV=1	123	5.91e-10	141	28.5	52
TRINITY_DN44608_c0_g1	sp|A5PK46|LIPR2_BOVIN	Pancreatic lipase-related protein 2 OS=Bos taurus OX=9913 GN=PNLIPRP2 PE=2 SV=1	266	8.63e-35	344	35.7	50.4
TRINITY_DN44610_c0_g1	sp|Q7ZWU1|STIP1_XENLA	Stress-induced-phosphoprotein 1 OS=Xenopus laevis OX=8355 GN=stip1 PE=2 SV=1	161	8.45e-31	297	44.7	60.2
TRINITY_DN44536_c0_g1	sp|P35047|TRYC_MANSE	Trypsin, alkaline C OS=Manduca sexta OX=7130 PE=2 SV=1	240	1.17e-51	436	39.2	55
TRINITY_DN44586_c0_g1	sp|Q2KJ63|KLKB1_BOVIN	Plasma kallikrein OS=Bos taurus OX=9913 GN=KLKB1 PE=2 SV=1	242	6.21e-50	457	38.4	60.7
TRINITY_DN44570_c0_g1	sp|F1RFX9|M2OM_PIG	Mitochondrial 2-oxoglutarate/malate carrier protein OS=Sus scrofa OX=9823 GN=SLC25A11 PE=3 SV=2	270	4.23e-90	700	55.6	69.6
TRINITY_DN61955_c0_g1	sp|Q4X136|NPC2_ASPFU	Phosphatidylglycerol/phosphatidylinositol transfer protein OS=Neosartorya fumigata (strain ATCC MYA-4609 / Af293 / CBS 101355 / FGSC A1100) OX=330879 GN=npc2 PE=3 SV=2	72	5.51e-11	141	52.8	66.7
TRINITY_DN61930_c0_g1	sp|P61285|DYL1_BOVIN	Dynein light chain 1, cytoplasmic OS=Bos taurus OX=9913 GN=DYNLL1 PE=1 SV=1	22	1.13e-08	118	100	100
TRINITY_DN61915_c0_g1	sp|O22842|CHI61_ARATH	Endochitinase At2g43610 OS=Arabidopsis thaliana OX=3702 GN=At2g43610 PE=1 SV=1	163	1e-21	227	40.5	54.6
TRINITY_DN9649_c0_g1	sp|Q811F1|ZBT41_MOUSE	Zinc finger and BTB domain-containing protein 41 OS=Mus musculus OX=10090 GN=Zbtb41 PE=2 SV=4	198	2.98e-10	162	25.3	39.4
TRINITY_DN9676_c0_g1	sp|P29692|EF1D_HUMAN	Elongation factor 1-delta OS=Homo sapiens OX=9606 GN=EEF1D PE=1 SV=5	252	4e-55	459	46	56.7
TRINITY_DN9617_c0_g1	sp|Q05192|FTF1B_DROME	Nuclear hormone receptor FTZ-F1 beta OS=Drosophila melanogaster OX=7227 GN=Hr39 PE=1 SV=3	84	3.38e-21	254	54.8	67.9
TRINITY_DN9635_c0_g1	sp|Q9VC49|RPAB5_DROME	DNA-directed RNA polymerases I, II, and III subunit RPABC5 OS=Drosophila melanogaster OX=7227 GN=Rpb10 PE=3 SV=1	67	4e-45	363	97	100
TRINITY_DN9625_c0_g1	sp|A1Z6E0|GUS_DROME	Protein gustavus OS=Drosophila melanogaster OX=7227 GN=gus PE=1 SV=2	278	2.44e-129	1031	69.1	82
TRINITY_DN9710_c0_g1	sp|Q9NAR7|ADH_BACOL	Alcohol dehydrogenase OS=Bactrocera oleae OX=104688 GN=ADH PE=2 SV=1	196	1.21e-20	226	34.7	49
TRINITY_DN9660_c0_g1	sp|O46043|PARG_DROME	Poly(ADP-ribose) glycohydrolase OS=Drosophila melanogaster OX=7227 GN=Parg PE=1 SV=3	286	4.01e-77	703	51.4	67.8
TRINITY_DN9699_c0_g1	sp|P10978|POLX_TOBAC	Retrovirus-related Pol polyprotein from transposon TNT 1-94 OS=Nicotiana tabacum OX=4097 PE=2 SV=1	288	2.5e-56	553	39.2	59
TRINITY_DN9711_c0_g1	sp|Q16IB4|DAN_AEDAE	Protein distal antenna OS=Aedes aegypti OX=7159 GN=dan PE=3 SV=2	682	2.71e-53	512	32.6	43.8
TRINITY_DN9619_c0_g1	sp|Q9H2Z4|NKX24_HUMAN	Homeobox protein Nkx-2.4 OS=Homo sapiens OX=9606 GN=NKX2-4 PE=1 SV=3	194	5.71e-46	437	57.7	64.9
TRINITY_DN9662_c0_g2	sp|C0SPB2|YWTG_BACSU	Putative metabolite transport protein YwtG OS=Bacillus subtilis (strain 168) OX=224308 GN=ywtG PE=3 SV=1	392	1.7e-10	161	24.7	46.9
TRINITY_DN9696_c0_g1	sp|P14003|HAIR_DROME	Protein hairy OS=Drosophila melanogaster OX=7227 GN=h PE=1 SV=2	347	3.15e-42	408	37.2	50.1
TRINITY_DN9712_c0_g2	sp|P11835|ITB2_MOUSE	Integrin beta-2 OS=Mus musculus OX=10090 GN=Itgb2 PE=1 SV=2	67	2.23e-07	135	38.8	56.7
TRINITY_DN9682_c0_g1	sp|Q9V3T9|ADRO_DROME	NADPH:adrenodoxin oxidoreductase, mitochondrial OS=Drosophila melanogaster OX=7227 GN=dare PE=2 SV=1	470	4.31e-141	1081	49.4	65.1
TRINITY_DN9644_c0_g1	sp|Q6F477|RS21_PLUXY	40S ribosomal protein S21 OS=Plutella xylostella OX=51655 GN=RpS21 PE=3 SV=1	83	1.76e-53	422	96.4	98.8
TRINITY_DN9670_c0_g1	sp|Q61686|CBX5_MOUSE	Chromobox protein homolog 5 OS=Mus musculus OX=10090 GN=Cbx5 PE=1 SV=1	157	3.52e-15	189	30.6	54.1
TRINITY_DN9695_c0_g1	sp|Q01083|SPITZ_DROME	Protein spitz OS=Drosophila melanogaster OX=7227 GN=spi PE=1 SV=2	109	1.67e-25	273	43.1	63.3
TRINITY_DN9697_c0_g1	sp|Q8BGT5|ALAT2_MOUSE	Alanine aminotransferase 2 OS=Mus musculus OX=10090 GN=Gpt2 PE=1 SV=1	472	2.95e-179	1338	54.2	71.8
TRINITY_DN9668_c0_g1	sp|A9ZSY2|TRET1_APILI	Facilitated trehalose transporter Tret1 OS=Apis mellifera ligustica OX=7469 GN=Tret1 PE=1 SV=1	474	1.08e-47	458	29.5	48.7
TRINITY_DN9678_c0_g1	sp|Q9VZQ1|YTDC1_DROME	YTH domain-containing protein 1 OS=Drosophila melanogaster OX=7227 GN=Ythdc1 PE=2 SV=2	355	3.62e-97	815	52.7	64.8
TRINITY_DN9672_c0_g1	sp|P91711|XDH_DROSU	Xanthine dehydrogenase OS=Drosophila subobscura OX=7241 GN=Xdh PE=3 SV=1	95	2.11e-10	140	33.7	47.4
TRINITY_DN9642_c0_g1	sp|B4GNT0|RRF2M_DROPE	Ribosome-releasing factor 2, mitochondrial OS=Drosophila persimilis OX=7234 GN=mRRF2 PE=3 SV=1	730	9.52e-222	1666	47.7	67.7
TRINITY_DN9683_c1_g1	sp|Q09575|YRD6_CAEEL	Uncharacterized protein K02A2.6 OS=Caenorhabditis elegans OX=6239 GN=K02A2.6 PE=4 SV=1	295	6.63e-43	437	34.2	53.2
TRINITY_DN9684_c0_g1	sp|Q5RA37|RPAP2_PONAB	Putative RNA polymerase II subunit B1 CTD phosphatase RPAP2 OS=Pongo abelii OX=9601 GN=RPAP2 PE=2 SV=1	570	4.49e-57	526	30.5	48.4
TRINITY_DN9706_c0_g1	sp|P80683|CUA3A_TENMO	Larval cuticle protein A3A OS=Tenebrio molitor OX=7067 PE=1 SV=1	112	1.05e-31	293	59.8	74.1
TRINITY_DN9643_c0_g1	sp|Q9VIW7|RTCB_DROME	RNA-splicing ligase RtcB homolog OS=Drosophila melanogaster OX=7227 GN=RtcB PE=2 SV=1	506	0	2379	88.5	95.1
TRINITY_DN9638_c0_g1	sp|Q91WA9|ABCG4_MOUSE	ATP-binding cassette subfamily G member 4 OS=Mus musculus OX=10090 GN=Abcg4 PE=1 SV=2	636	1.5e-123	1016	37.6	57.4
TRINITY_DN9639_c0_g1	sp|Q05783|HMGD_DROME	High mobility group protein D OS=Drosophila melanogaster OX=7227 GN=HmgD PE=1 SV=1	75	1.55e-29	290	70.7	88
TRINITY_DN9701_c2_g2	sp|P34630|CUTC_CAEEL	Copper homeostasis protein cutC homolog OS=Caenorhabditis elegans OX=6239 GN=cutc-1 PE=3 SV=1	262	1.02e-41	381	37	53.1
TRINITY_DN9708_c1_g1	sp|P50416|CPT1A_HUMAN	Carnitine O-palmitoyltransferase 1, liver isoform OS=Homo sapiens OX=9606 GN=CPT1A PE=1 SV=2	355	1.61e-124	1052	56.9	73
TRINITY_DN9623_c0_g1	sp|Q99471|PFD5_HUMAN	Prefoldin subunit 5 OS=Homo sapiens OX=9606 GN=PFDN5 PE=1 SV=2	142	9.24e-36	330	46.5	67.6
TRINITY_DN9681_c0_g1	sp|Q3UMC0|SPAT5_MOUSE	Ribosome biogenesis protein SPATA5 OS=Mus musculus OX=10090 GN=Spata5 PE=1 SV=2	554	3.95e-159	1268	46.4	66.1
TRINITY_DN9703_c0_g1	sp|Q8VCG3|WDR74_MOUSE	WD repeat-containing protein 74 OS=Mus musculus OX=10090 GN=Wdr74 PE=2 SV=1	282	1.48e-36	360	33	52.1
TRINITY_DN9616_c0_g1	sp|Q9DBY1|SYVN1_MOUSE	E3 ubiquitin-protein ligase synoviolin OS=Mus musculus OX=10090 GN=Syvn1 PE=1 SV=3	616	7.67e-160	1265	50.5	62.3
TRINITY_DN9687_c0_g1	sp|P79896|ADHX_SPAAU	Alcohol dehydrogenase class-3 OS=Sparus aurata OX=8175 PE=2 SV=1	374	2.61e-221	1593	77.3	88
TRINITY_DN9620_c0_g2	sp|P13678|KPC3_DROME	Protein kinase C OS=Drosophila melanogaster OX=7227 GN=Pkc98E PE=2 SV=2	710	0	2531	69.7	79.6
TRINITY_DN9620_c0_g3	sp|Q10126|YSM6_CAEEL	Putative uncharacterized transposon-derived protein F52C9.6 OS=Caenorhabditis elegans OX=6239 GN=F52C9.6 PE=5 SV=1	107	1.52e-12	156	30.8	50.5
TRINITY_DN9659_c1_g2	sp|Q03277|PO11_BRACO	Retrovirus-related Pol polyprotein from type-1 retrotransposable element R1 (Fragment) OS=Bradysia coprophila OX=38358 PE=4 SV=1	61	2.59e-06	109	36.1	52.5
TRINITY_DN9661_c0_g1	sp|Q9VLS9|LACB2_DROME	Beta-lactamase-like protein 2 homolog OS=Drosophila melanogaster OX=7227 GN=CG12375 PE=2 SV=1	293	5.39e-116	883	57.3	73
TRINITY_DN35421_c1_g1	sp|A0A291PQF1|UGT5_DACCO	UDP-glycosyltransferase UGT5 OS=Dactylopius coccus OX=765876 GN=UGT5 PE=1 SV=1	176	2.55e-50	436	44.9	65.9
TRINITY_DN35421_c0_g1	sp|P36537|UDB10_HUMAN	UDP-glucuronosyltransferase 2B10 OS=Homo sapiens OX=9606 GN=UGT2B10 PE=1 SV=1	84	2.39e-17	191	39.3	64.3
TRINITY_DN35421_c0_g3	sp|A0A291PQF1|UGT5_DACCO	UDP-glycosyltransferase UGT5 OS=Dactylopius coccus OX=765876 GN=UGT5 PE=1 SV=1	88	1.72e-28	273	53.4	70.5
TRINITY_DN35403_c0_g1	sp|P41731|CD63_MOUSE	CD63 antigen OS=Mus musculus OX=10090 GN=Cd63 PE=1 SV=2	238	3.33e-31	301	32.4	55.5
TRINITY_DN35410_c0_g1	sp|P46562|AL7A1_CAEEL	Putative aldehyde dehydrogenase family 7 member A1 homolog OS=Caenorhabditis elegans OX=6239 GN=alh-9 PE=3 SV=2	272	4.36e-119	916	63.6	80.5
TRINITY_DN35410_c0_g3	sp|Q64057|AL7A1_RAT	Alpha-aminoadipic semialdehyde dehydrogenase OS=Rattus norvegicus OX=10116 GN=Aldh7a1 PE=1 SV=2	89	4.04e-13	161	37.1	58.4
TRINITY_DN10902_c0_g2	sp|P47236|PAX1_CHICK	Paired box protein Pax-1 (Fragment) OS=Gallus gallus OX=9031 GN=PAX1 PE=3 SV=1	128	5.8e-72	609	90.6	95.3
TRINITY_DN10911_c0_g1	sp|Q7M3K2|PELET_DROME	Transposable element P transposase OS=Drosophila melanogaster OX=7227 GN=T PE=1 SV=2	551	1.35e-30	332	24.7	42.6
TRINITY_DN10837_c1_g2	sp|Q7Q0Q1|MCM6_ANOGA	DNA replication licensing factor Mcm6 OS=Anopheles gambiae OX=7165 GN=Mcm6 PE=3 SV=3	827	0	2864	71.1	82.5
TRINITY_DN10837_c0_g1	sp|O35904|PK3CD_MOUSE	Phosphatidylinositol 4,5-bisphosphate 3-kinase catalytic subunit delta isoform OS=Mus musculus OX=10090 GN=Pik3cd PE=1 SV=2	714	2.3e-132	1127	38.7	55.3
TRINITY_DN10823_c1_g1	sp|O02721|LSHR_CALJA	Lutropin-choriogonadotropic hormone receptor OS=Callithrix jacchus OX=9483 GN=LHCGR PE=2 SV=1	296	2.35e-87	770	49.7	71.3
TRINITY_DN10826_c0_g1	sp|P50718|LYS_TRINI	Lysozyme OS=Trichoplusia ni OX=7111 PE=2 SV=1	59	4.73e-16	170	57.6	78
TRINITY_DN10869_c0_g1	sp|Q5VTB9|RN220_HUMAN	E3 ubiquitin-protein ligase RNF220 OS=Homo sapiens OX=9606 GN=RNF220 PE=1 SV=1	393	1.76e-32	343	30.8	44.8
TRINITY_DN10920_c2_g1	sp|Q9NBX4|RTXE_DROME	Probable RNA-directed DNA polymerase from transposon X-element OS=Drosophila melanogaster OX=7227 GN=X-element\ORF2 PE=3 SV=1	195	5.98e-06	122	26.2	48.2
TRINITY_DN10920_c0_g1	sp|P21328|RTJK_DROME	RNA-directed DNA polymerase from mobile element jockey OS=Drosophila melanogaster OX=7227 GN=pol PE=1 SV=1	875	2.54e-32	354	24.3	41
TRINITY_DN10919_c0_g1	sp|P17886|CRN_DROME	Protein crooked neck OS=Drosophila melanogaster OX=7227 GN=crn PE=2 SV=2	667	3.62e-272	2014	78.6	89.4
TRINITY_DN10874_c1_g2	sp|Q9GJT2|ESTD_PIG	S-formylglutathione hydrolase OS=Sus scrofa OX=9823 GN=ESD PE=2 SV=1	285	7.44e-128	953	61.1	75.4
TRINITY_DN10874_c1_g1	sp|P10768|ESTD_HUMAN	S-formylglutathione hydrolase OS=Homo sapiens OX=9606 GN=ESD PE=1 SV=2	61	9.39e-14	182	52.5	70.5
TRINITY_DN10859_c0_g2	sp|O76819|HMDH_AGRIP	3-hydroxy-3-methylglutaryl-coenzyme A reductase OS=Agrotis ipsilon OX=56364 GN=HMGR PE=2 SV=1	834	0	3833	90.8	95.8
TRINITY_DN10903_c0_g3	sp|P97292|HRH2_MOUSE	Histamine H2 receptor OS=Mus musculus OX=10090 GN=Hrh2 PE=2 SV=2	297	1.97e-06	129	22.9	40.7
TRINITY_DN10878_c0_g1	sp|Q29555|GNMT_PIG	Glycine N-methyltransferase OS=Sus scrofa OX=9823 GN=GNMT PE=1 SV=2	56	9.14e-08	130	46.4	62.5
TRINITY_DN10848_c0_g1	sp|Q9NRW4|DUS22_HUMAN	Dual specificity protein phosphatase 22 OS=Homo sapiens OX=9606 GN=DUSP22 PE=1 SV=1	161	5.7e-54	483	58.4	75.2
TRINITY_DN10900_c0_g1	sp|Q8NC67|NETO2_HUMAN	Neuropilin and tolloid-like protein 2 OS=Homo sapiens OX=9606 GN=NETO2 PE=1 SV=1	320	4.78e-32	342	29.1	47.5
TRINITY_DN10900_c0_g2	sp|Q9NBX5|GAGXE_DROME	Nucleic-acid-binding protein from transposon X-element OS=Drosophila melanogaster OX=7227 GN=ORF1 PE=4 SV=1	184	7.09e-12	173	33.7	46.7
TRINITY_DN10910_c0_g1	sp|Q9UQB3|CTND2_HUMAN	Catenin delta-2 OS=Homo sapiens OX=9606 GN=CTNND2 PE=1 SV=3	623	2.82e-135	1168	43.7	58.1
TRINITY_DN10843_c0_g1	sp|P91938|TRXR1_DROME	Thioredoxin reductase 1, mitochondrial OS=Drosophila melanogaster OX=7227 GN=Trxr-1 PE=1 SV=2	509	8.93e-225	1724	65.2	79
TRINITY_DN10898_c0_g1	sp|Q9UI36|DACH1_HUMAN	Dachshund homolog 1 OS=Homo sapiens OX=9606 GN=DACH1 PE=1 SV=4	557	2.86e-52	511	35.2	45.1
TRINITY_DN10898_c0_g2	sp|P27779|CUP7_DROME	Pupal cuticle protein Edg-78E OS=Drosophila melanogaster OX=7227 GN=Edg78E PE=2 SV=1	97	5.96e-07	124	30.9	51.5
TRINITY_DN10921_c1_g1	sp|Q9VEW2|SERFL_DROME	Putative SERF-like protein OS=Drosophila melanogaster OX=7227 GN=CG17931 PE=3 SV=1	59	4.9e-10	140	62.7	76.3
TRINITY_DN10868_c0_g1	sp|Q9VRJ1|SYAM_DROME	Alanine--tRNA ligase, mitochondrial OS=Drosophila melanogaster OX=7227 GN=AlaRS-m PE=2 SV=1	752	1.6e-173	1418	40.6	59.7
TRINITY_DN10904_c0_g1	sp|P27401|POL_SFV3L	Pro-Pol polyprotein OS=Simian foamy virus type 3 (strain LK3) OX=11644 GN=pol PE=3 SV=2	169	1.14e-18	234	32	53.3
TRINITY_DN10909_c0_g1	sp|P21329|RTJK_DROFU	RNA-directed DNA polymerase from mobile element jockey OS=Drosophila funebris OX=7221 GN=jockey\pol PE=1 SV=1	450	8.12e-28	315	24.9	43.8
TRINITY_DN10918_c0_g1	sp|Q9VIP2|PYRD1_DROME	Pyridine nucleotide-disulfide oxidoreductase domain-containing protein 1 OS=Drosophila melanogaster OX=7227 GN=Pyroxd1 PE=2 SV=1	471	3.04e-137	1058	47.1	66.7
TRINITY_DN10883_c0_g1	sp|Q9P055|JKAMP_HUMAN	JNK1/MAPK8-associated membrane protein OS=Homo sapiens OX=9606 GN=JKAMP PE=1 SV=4	303	1.02e-85	696	47.9	66
TRINITY_DN10901_c0_g1	sp|P10978|POLX_TOBAC	Retrovirus-related Pol polyprotein from transposon TNT 1-94 OS=Nicotiana tabacum OX=4097 PE=2 SV=1	1113	5.24e-165	1380	31.6	51.7
TRINITY_DN10899_c0_g1	sp|Q8TD30|ALAT2_HUMAN	Alanine aminotransferase 2 OS=Homo sapiens OX=9606 GN=GPT2 PE=1 SV=1	518	4.24e-148	1130	43.6	63.1
TRINITY_DN69175_c0_g1	sp|Q24154|RL29_DROME	60S ribosomal protein L29 OS=Drosophila melanogaster OX=7227 GN=RpL29 PE=1 SV=1	51	2.59e-22	207	82.4	92.2
TRINITY_DN69167_c0_g1	sp|Q01339|APOH_MOUSE	Beta-2-glycoprotein 1 OS=Mus musculus OX=10090 GN=Apoh PE=1 SV=1	95	3.95e-66	521	100	100
TRINITY_DN69263_c0_g1	sp|Q5SWP3|NACAD_MOUSE	NAC-alpha domain-containing protein 1 OS=Mus musculus OX=10090 GN=Nacad PE=1 SV=1	74	1.19e-43	384	100	100
TRINITY_DN69203_c0_g1	sp|Q32PD5|RS19_BOVIN	40S ribosomal protein S19 OS=Bos taurus OX=9913 GN=RPS19 PE=2 SV=3	57	1.04e-35	300	100	100
TRINITY_DN26164_c0_g1	sp|Q8HXX2|MPI_MACFA	Mannose-6-phosphate isomerase OS=Macaca fascicularis OX=9541 GN=MPI PE=2 SV=3	414	6.4e-104	829	44	60.9
TRINITY_DN26183_c0_g1	sp|P70195|PSB7_MOUSE	Proteasome subunit beta type-7 OS=Mus musculus OX=10090 GN=Psmb7 PE=1 SV=1	164	4.08e-79	608	68.9	85.4
TRINITY_DN26183_c0_g2	sp|Q99436|PSB7_HUMAN	Proteasome subunit beta type-7 OS=Homo sapiens OX=9606 GN=PSMB7 PE=1 SV=1	99	5.56e-28	263	53.5	74.7
TRINITY_DN26209_c0_g1	sp|P38117|ETFB_HUMAN	Electron transfer flavoprotein subunit beta OS=Homo sapiens OX=9606 GN=ETFB PE=1 SV=3	251	3.77e-116	868	69.7	81.7
TRINITY_DN26245_c0_g1	sp|Q8CDK3|IQUB_MOUSE	IQ and ubiquitin-like domain-containing protein OS=Mus musculus OX=10090 GN=Iqub PE=1 SV=2	453	3.09e-52	495	26.9	49.2
TRINITY_DN26215_c0_g1	sp|Q8HXX7|GDIA_MACFA	Rab GDP dissociation inhibitor alpha OS=Macaca fascicularis OX=9541 GN=GDI1 PE=2 SV=1	311	1.9e-157	1157	69.1	83.9
TRINITY_DN26160_c0_g1	sp|Q07326|PIGF_HUMAN	Phosphatidylinositol-glycan biosynthesis class F protein OS=Homo sapiens OX=9606 GN=PIGF PE=1 SV=1	158	3.08e-16	192	32.3	49.4
TRINITY_DN52860_c0_g1	sp|P80363|CCB23_FAXLI	Crustacean calcium-binding protein 23 OS=Faxonius limosus OX=28379 PE=1 SV=1	88	5.75e-24	229	46.6	68.2
TRINITY_DN52881_c0_g4	sp|Q9NV56|MRGBP_HUMAN	MRG/MORF4L-binding protein OS=Homo sapiens OX=9606 GN=MRGBP PE=1 SV=1	103	1.39e-22	241	41.7	65
TRINITY_DN52881_c0_g1	sp|Q9R1I1|CHST4_MOUSE	Carbohydrate sulfotransferase 4 OS=Mus musculus OX=10090 GN=Chst4 PE=1 SV=1	329	4.48e-19	231	26.4	44.7
TRINITY_DN52849_c0_g1	sp|P56205|CYC_ASPNG	Cytochrome c OS=Aspergillus niger OX=5061 GN=cycA PE=1 SV=1	111	5.55e-77	580	96.4	98.2
TRINITY_DN52874_c0_g2	sp|O95372|LYPA2_HUMAN	Acyl-protein thioesterase 2 OS=Homo sapiens OX=9606 GN=LYPLA2 PE=1 SV=1	110	1.76e-34	303	53.6	73.6
TRINITY_DN52899_c0_g1	sp|Q6P8K8|CBPA4_MOUSE	Carboxypeptidase A4 OS=Mus musculus OX=10090 GN=Cpa4 PE=2 SV=2	405	4.7e-70	610	35.3	52.6
TRINITY_DN8805_c0_g2	sp|Q9VAI0|GNA1_DROME	Probable glucosamine 6-phosphate N-acetyltransferase OS=Drosophila melanogaster OX=7227 GN=Gnpnat PE=2 SV=1	191	1.73e-92	728	72.8	85.3
TRINITY_DN8785_c1_g2	sp|Q1XG90|LYS2_CRAVI	Lysozyme 2 OS=Crassostrea virginica OX=6565 GN=lysoz2 PE=1 SV=1	142	3.72e-09	136	26.1	40.8
TRINITY_DN8723_c0_g1	sp|P29523|PPB_BOMMO	Membrane-bound alkaline phosphatase OS=Bombyx mori OX=7091 GN=Alp-m PE=1 SV=4	481	1.86e-149	1151	48.6	65.3
TRINITY_DN8730_c0_g1	sp|Q6DF62|RGN_XENTR	Regucalcin OS=Xenopus tropicalis OX=8364 GN=rgn PE=2 SV=1	291	3.06e-59	501	38.5	57.7
TRINITY_DN8715_c0_g1	sp|Q96T51|RUFY1_HUMAN	RUN and FYVE domain-containing protein 1 OS=Homo sapiens OX=9606 GN=RUFY1 PE=1 SV=2	88	3.05e-07	138	36.4	56.8
TRINITY_DN8759_c0_g1	sp|Q588U8|CFDP2_TRAJA	Craniofacial development protein 2 OS=Tragulus javanicus OX=9849 GN=CFDP2 PE=2 SV=1	96	2.79e-07	125	32.3	56.3
TRINITY_DN8759_c0_g2	sp|Q588U8|CFDP2_TRAJA	Craniofacial development protein 2 OS=Tragulus javanicus OX=9849 GN=CFDP2 PE=2 SV=1	56	6.04e-06	113	35.7	58.9
TRINITY_DN8759_c0_g3	sp|Q588U8|CFDP2_TRAJA	Craniofacial development protein 2 OS=Tragulus javanicus OX=9849 GN=CFDP2 PE=2 SV=1	100	7.95e-10	144	35	57
TRINITY_DN8806_c0_g1	sp|Q95X01|MYRO1_BREBR	Myrosinase 1 OS=Brevicoryne brassicae OX=69196 PE=1 SV=1	471	2.33e-137	1056	43.1	63.3
TRINITY_DN8710_c0_g1	sp|Q13868|EXOS2_HUMAN	Exosome complex component RRP4 OS=Homo sapiens OX=9606 GN=EXOSC2 PE=1 SV=2	130	5.59e-32	311	51.5	69.2
TRINITY_DN8722_c1_g2	sp|Q08BB5|CTL2A_DANRE	CTD small phosphatase-like protein 2-A OS=Danio rerio OX=7955 GN=ctdspl2a PE=2 SV=1	218	8.45e-92	776	67.4	82.1
TRINITY_DN8722_c0_g1	sp|Q9VZI3|UN112_DROME	Unc-112-related protein OS=Drosophila melanogaster OX=7227 GN=Fit1 PE=1 SV=1	740	3.44e-224	1721	49.5	68.8
TRINITY_DN8731_c0_g2	sp|Q3T905|CBPB_HELZE	Carboxypeptidase B OS=Helicoverpa zea OX=7113 GN=CPB PE=1 SV=1	428	1.28e-219	1597	68	80.8
TRINITY_DN8770_c0_g1	sp|Q64343|ABCG1_MOUSE	ATP-binding cassette sub-family G member 1 OS=Mus musculus OX=10090 GN=Abcg1 PE=1 SV=1	615	1.47e-155	1272	44.6	63.6
TRINITY_DN8787_c0_g1	sp|Q9NB33|RL44_OCHTR	60S ribosomal protein L44 OS=Ochlerotatus triseriatus OX=7162 GN=RpL44 PE=3 SV=3	99	6.18e-58	446	89.9	92.9
TRINITY_DN8764_c0_g1	sp|A0A345BJN8|CLZ9_COCLU	MFS-type transporter clz9 OS=Cochliobolus lunatus OX=5503 GN=clz9 PE=3 SV=1	237	2.94e-15	206	27.4	48.1
TRINITY_DN8756_c0_g1	sp|Q9NBX5|GAGXE_DROME	Nucleic-acid-binding protein from transposon X-element OS=Drosophila melanogaster OX=7227 GN=ORF1 PE=4 SV=1	187	4.28e-15	203	28.9	48.7
TRINITY_DN8794_c0_g1	sp|Q9VW56|PFD6_DROME	Probable prefoldin subunit 6 OS=Drosophila melanogaster OX=7227 GN=Pfdn6 PE=2 SV=1	102	7.99e-25	239	54.9	72.5
TRINITY_DN8716_c0_g1	sp|O43542|XRCC3_HUMAN	DNA repair protein XRCC3 OS=Homo sapiens OX=9606 GN=XRCC3 PE=1 SV=1	336	2.06e-40	378	29.2	47
TRINITY_DN8711_c0_g2	sp|P21330|GAGJ_DROME	Nucleic-acid-binding protein from mobile element jockey OS=Drosophila melanogaster OX=7227 GN=gag PE=4 SV=1	59	9.48e-06	124	40.7	55.9
TRINITY_DN8777_c0_g2	sp|Q9VAC5|ADA17_DROME	ADAM 17-like protease OS=Drosophila melanogaster OX=7227 GN=Tace PE=2 SV=2	607	0	2461	75.3	83.4
TRINITY_DN8739_c1_g1	sp|Q86YH6|DLP1_HUMAN	All trans-polyprenyl-diphosphate synthase PDSS2 OS=Homo sapiens OX=9606 GN=PDSS2 PE=1 SV=2	383	3.67e-51	479	35	53.5
TRINITY_DN8766_c0_g1	sp|Q0P5B3|RBTN1_BOVIN	Rhombotin-1 OS=Bos taurus OX=9913 GN=LMO1 PE=2 SV=1	121	8.53e-67	563	79.3	90.1
TRINITY_DN8797_c1_g1	sp|Q5ZIA5|COPB_CHICK	Coatomer subunit beta OS=Gallus gallus OX=9031 GN=COPB1 PE=2 SV=1	959	0	2697	61.1	74.2
TRINITY_DN8736_c0_g1	sp|O76879|CCCP_DROME	Circadian clock-controlled protein daywake OS=Drosophila melanogaster OX=7227 GN=dyw PE=2 SV=2	229	2.63e-19	221	27.9	49.8
TRINITY_DN8786_c0_g1	sp|Q9VS29|DSCL_DROME	Cell adhesion molecule Dscam2 OS=Drosophila melanogaster OX=7227 GN=Dscam2 PE=2 SV=3	1682	6.47e-136	1221	28	42.4
TRINITY_DN8743_c1_g2	sp|P45842|RL34_AEDAL	60S ribosomal protein L34 OS=Aedes albopictus OX=7160 GN=RpL34 PE=2 SV=2	113	4.13e-36	340	61.9	76.1
TRINITY_DN8727_c1_g1	sp|Q95SX7|RTBS_DROME	Probable RNA-directed DNA polymerase from transposon BS OS=Drosophila melanogaster OX=7227 GN=RTase PE=2 SV=1	227	1.1e-18	218	30	47.6
TRINITY_DN8734_c0_g2	sp|P04323|POL3_DROME	Retrovirus-related Pol polyprotein from transposon 17.6 OS=Drosophila melanogaster OX=7227 GN=pol PE=4 SV=1	149	4.53e-15	189	34.9	52.3
TRINITY_DN8724_c0_g1	sp|Q9D818|SAPC2_MOUSE	Suppressor APC domain-containing protein 2 OS=Mus musculus OX=10090 GN=Sapcd2 PE=1 SV=1	428	1.71e-38	382	32.9	47.9
TRINITY_DN2041_c0_g1	sp|Q5T2R2|DPS1_HUMAN	All trans-polyprenyl-diphosphate synthase PDSS1 OS=Homo sapiens OX=9606 GN=PDSS1 PE=1 SV=1	339	2.14e-106	888	53.1	73.2
TRINITY_DN2067_c0_g2	sp|Q53H47|SETMR_HUMAN	Histone-lysine N-methyltransferase SETMAR OS=Homo sapiens OX=9606 GN=SETMAR PE=1 SV=2	44	9.52e-08	125	50	65.9
TRINITY_DN2067_c1_g1	sp|Q09575|YRD6_CAEEL	Uncharacterized protein K02A2.6 OS=Caenorhabditis elegans OX=6239 GN=K02A2.6 PE=4 SV=1	168	5.79e-12	163	29.2	50
TRINITY_DN2000_c0_g1	sp|Q16X92|RTEL1_AEDAE	Regulator of telomere elongation helicase 1 homolog OS=Aedes aegypti OX=7159 GN=AAEL008960 PE=3 SV=1	1022	0	2431	50	67
TRINITY_DN2029_c0_g1	sp|Q05192|FTF1B_DROME	Nuclear hormone receptor FTZ-F1 beta OS=Drosophila melanogaster OX=7227 GN=Hr39 PE=1 SV=3	608	3.21e-169	1407	53.5	62.8
TRINITY_DN2071_c2_g1	sp|O76485|CSK2B_SPOFR	Casein kinase II subunit beta OS=Spodoptera frugiperda OX=7108 PE=2 SV=1	221	5.67e-157	1185	98.6	99.1
TRINITY_DN2071_c0_g1	sp|Q9W539|HR4_DROME	Hormone receptor 4 OS=Drosophila melanogaster OX=7227 GN=Hr4 PE=1 SV=4	709	1.07e-162	1386	51.1	57.4
TRINITY_DN2049_c0_g1	sp|Q640B4|MUS81_XENTR	Crossover junction endonuclease MUS81 OS=Xenopus tropicalis OX=8364 GN=mus81 PE=2 SV=1	644	2.08e-79	684	35.4	49.8
TRINITY_DN2022_c0_g1	sp|P28347|TEAD1_HUMAN	Transcriptional enhancer factor TEF-1 OS=Homo sapiens OX=9606 GN=TEAD1 PE=1 SV=2	405	1.26e-177	1393	72.1	79.3
TRINITY_DN2026_c0_g1	sp|Q95LI3|ZFY_BOVIN	Zinc finger Y-chromosomal protein OS=Bos taurus OX=9913 GN=ZFY PE=2 SV=1	321	8.39e-10	161	23.1	37.1
TRINITY_DN2083_c0_g1	sp|Q9VGC3|COG1_DROME	Conserved oligomeric Golgi complex subunit 1 OS=Drosophila melanogaster OX=7227 GN=Cog1 PE=1 SV=1	884	1.56e-71	667	25.3	47.5
TRINITY_DN2075_c1_g1	sp|P10746|HEM4_HUMAN	Uroporphyrinogen-III synthase OS=Homo sapiens OX=9606 GN=UROS PE=1 SV=1	255	2.37e-31	317	31.4	49.8
TRINITY_DN2016_c0_g2	sp|Q2KI99|STING_BOVIN	Stimulator of interferon genes protein OS=Bos taurus OX=9913 GN=STING1 PE=2 SV=1	204	7.04e-06	124	25	41.2
TRINITY_DN2017_c2_g1	sp|Q7ZVE6|PLGT2_DANRE	Protein O-glucosyltransferase 2 OS=Danio rerio OX=7955 GN=poglut2 PE=2 SV=1	468	4.96e-143	1145	47.9	66.2
TRINITY_DN2037_c2_g2	sp|Q9VDY1|INO80_DROME	Chromatin-remodeling ATPase INO80 OS=Drosophila melanogaster OX=7227 GN=Ino80 PE=1 SV=2	1381	0	3179	52.7	65.8
TRINITY_DN2065_c1_g1	sp|Q0E8C8|SP77B_DROME	Serine protease inhibitor 77Ba OS=Drosophila melanogaster OX=7227 GN=Spn77Ba PE=2 SV=1	388	2.26e-33	347	27.3	50.3
TRINITY_DN2065_c0_g1	sp|Q8IU29|MOCOS_BOMMO	Molybdenum cofactor sulfurase OS=Bombyx mori OX=7091 GN=mal PE=2 SV=1	833	0	2915	64.8	81.4
TRINITY_DN2009_c0_g1	sp|Q5ZIG3|S2546_CHICK	Mitochondrial outer membrane protein SLC25A46 OS=Gallus gallus OX=9031 GN=SLC25A46 PE=2 SV=1	67	3.29e-13	186	52.2	70.1
TRINITY_DN2072_c1_g1	sp|Q8T0W8|DIAP_GASAT	Diapause-specific peptide OS=Gastrophysa atrocyanea OX=169758 PE=1 SV=1	61	4.76e-20	209	68.9	77
TRINITY_DN2072_c0_g1	sp|Q8T0W8|DIAP_GASAT	Diapause-specific peptide OS=Gastrophysa atrocyanea OX=169758 PE=1 SV=1	63	9.56e-19	192	63.5	73
TRINITY_DN2086_c0_g1	sp|Q9NBX5|GAGXE_DROME	Nucleic-acid-binding protein from transposon X-element OS=Drosophila melanogaster OX=7227 GN=ORF1 PE=4 SV=1	186	3.73e-09	154	30.1	47.3
TRINITY_DN2058_c0_g1	sp|Q9VGG5|CAD87_DROME	Cadherin-87A OS=Drosophila melanogaster OX=7227 GN=Cad87A PE=1 SV=4	1807	4.82e-153	1365	27.7	45
TRINITY_DN2005_c0_g1	sp|P46718|PDCD2_MOUSE	Programmed cell death protein 2 OS=Mus musculus OX=10090 GN=Pdcd2 PE=2 SV=2	301	1.39e-61	545	39.5	54.2
TRINITY_DN2018_c0_g1	sp|Q9VG08|YELF2_DROME	L-dopachrome tautomerase yellow-f2 OS=Drosophila melanogaster OX=7227 GN=yellow-f2 PE=1 SV=2	336	2.41e-66	559	34.2	53.9
TRINITY_DN2045_c1_g1	sp|Q9VDG2|RLIP_DROME	RalA-binding protein 1 OS=Drosophila melanogaster OX=7227 GN=Rlip PE=1 SV=1	477	3.93e-67	619	35.6	53.7
TRINITY_DN2045_c0_g2	sp|O02387|CU17_BOMMO	Larval cuticle protein LCP-17 OS=Bombyx mori OX=7091 GN=LCP17 PE=2 SV=1	104	9e-18	205	44.2	62.5
TRINITY_DN2048_c2_g2	sp|Q9Y6D9|MD1L1_HUMAN	Mitotic spindle assembly checkpoint protein MAD1 OS=Homo sapiens OX=9606 GN=MAD1L1 PE=1 SV=2	349	4.14e-24	283	28.4	46.1
TRINITY_DN2048_c0_g1	sp|Q5PQT2|MTMR3_RAT	Myotubularin-related protein 3 OS=Rattus norvegicus OX=10116 GN=Mtmr3 PE=1 SV=1	637	1.08e-169	1399	45.2	61.7
TRINITY_DN2048_c1_g3	sp|Q86TV6|TTC7B_HUMAN	Tetratricopeptide repeat protein 7B OS=Homo sapiens OX=9606 GN=TTC7B PE=1 SV=3	871	2.98e-107	919	34.7	49.8
TRINITY_DN2084_c0_g1	sp|P56721|COLL_DROME	Transcription factor collier OS=Drosophila melanogaster OX=7227 GN=kn PE=2 SV=2	474	1.95e-261	1936	81.4	84.8
TRINITY_DN2069_c0_g1	sp|P22464|ANXB9_DROME	Annexin B9 OS=Drosophila melanogaster OX=7227 GN=AnxB9 PE=1 SV=2	246	1.59e-129	1025	80.1	89.4
TRINITY_DN2038_c0_g1	sp|Q68F45|WIPI3_XENLA	WD repeat domain phosphoinositide-interacting protein 3 OS=Xenopus laevis OX=8355 GN=wdr45b PE=2 SV=1	348	1.62e-168	1294	67.8	81.6
TRINITY_DN2038_c1_g1	sp|Q9NBX4|RTXE_DROME	Probable RNA-directed DNA polymerase from transposon X-element OS=Drosophila melanogaster OX=7227 GN=X-element\ORF2 PE=3 SV=1	246	4.43e-06	132	25.6	41.5
TRINITY_DN2092_c0_g2	sp|P18173|DHGL_DROME	Glucose dehydrogenase [FAD, quinone] OS=Drosophila melanogaster OX=7227 GN=Gld PE=3 SV=3	572	5.2e-127	1057	41.3	59.4
TRINITY_DN2092_c1_g1	sp|Q9DCB4|ARP21_MOUSE	cAMP-regulated phosphoprotein 21 OS=Mus musculus OX=10090 GN=Arpp21 PE=1 SV=2	395	8.36e-25	291	28.6	44.6
TRINITY_DN2013_c0_g1	sp|A0JML8|DALD3_DANRE	DALR anticodon-binding domain-containing protein 3 OS=Danio rerio OX=7955 GN=dalrd3 PE=2 SV=1	236	4e-32	334	32.6	52.1
TRINITY_DN2055_c0_g1	sp|Q9VSJ8|EXOC7_DROME	Exocyst complex component 7 OS=Drosophila melanogaster OX=7227 GN=Exo70 PE=1 SV=2	707	1.87e-106	925	34.5	56
TRINITY_DN2078_c12_g1	sp|Q9QUM9|PSA6_MOUSE	Proteasome subunit alpha type-6 OS=Mus musculus OX=10090 GN=Psma6 PE=1 SV=1	246	1.05e-116	928	70.7	85.8
TRINITY_DN2046_c0_g1	sp|P85196|CU02_LONON	Cuticle protein 2 OS=Lonomia obliqua OX=304329 PE=1 SV=2	57	7.1e-11	145	50.9	68.4
TRINITY_DN2062_c0_g1	sp|Q11001|AMPM_MANSE	Membrane alanyl aminopeptidase (Fragment) OS=Manduca sexta OX=7130 PE=1 SV=1	816	1.37e-178	1433	36.3	58.9
TRINITY_DN2054_c0_g1	sp|O01377|PCNA_BOMMO	Proliferating cell nuclear antigen OS=Bombyx mori OX=7091 GN=PCNA PE=2 SV=1	260	5.33e-173	1269	96.2	98.1
TRINITY_DN2027_c0_g1	sp|Q9BTV6|DPH7_HUMAN	Diphthine methyltransferase OS=Homo sapiens OX=9606 GN=DPH7 PE=1 SV=2	305	3.67e-69	590	42	57
TRINITY_DN2031_c0_g1	sp|Q8IR45|BORC8_DROME	BLOC-1-related complex subunit 8 homolog OS=Drosophila melanogaster OX=7227 GN=CG32590 PE=2 SV=1	178	7.41e-49	442	56.7	74.7
TRINITY_DN2063_c0_g1	sp|Q7M4I6|PA2_BOMPE	Phospholipase A2 OS=Bombus pensylvanicus OX=28643 PE=1 SV=1	134	4.09e-38	358	48.5	67.9
TRINITY_DN2010_c5_g1	sp|Q5RBD5|IVD_PONAB	Isovaleryl-CoA dehydrogenase, mitochondrial OS=Pongo abelii OX=9601 GN=IVD PE=2 SV=1	396	3.93e-207	1497	70.5	83.3
TRINITY_DN2010_c0_g1	sp|Q8VCM4|LIPT_MOUSE	Lipoyltransferase 1, mitochondrial OS=Mus musculus OX=10090 GN=Lipt1 PE=1 SV=1	315	2.05e-62	562	40	57.8
TRINITY_DN2010_c3_g2	sp|Q9V579|PREL_DROME	Protein preli-like OS=Drosophila melanogaster OX=7227 GN=prel PE=2 SV=3	173	4.2e-58	497	55.5	70.5
TRINITY_DN2010_c2_g1	sp|B0VXE8|CDK14_CALJA	Cyclin-dependent kinase 14 OS=Callithrix jacchus OX=9483 GN=CDK14 PE=3 SV=1	321	8.21e-128	1051	67	78.2
TRINITY_DN2010_c12_g1	sp|Q2L969|MTX2_PIG	Metaxin-2 OS=Sus scrofa OX=9823 GN=MTX2 PE=2 SV=1	252	1.36e-88	698	52	71.8
TRINITY_DN2096_c0_g1	sp|P55197|AF10_HUMAN	Protein AF-10 OS=Homo sapiens OX=9606 GN=MLLT10 PE=1 SV=2	196	7.69e-97	857	73.5	85.2
TRINITY_DN2096_c1_g1	sp|O95433|AHSA1_HUMAN	Activator of 90 kDa heat shock protein ATPase homolog 1 OS=Homo sapiens OX=9606 GN=AHSA1 PE=1 SV=1	254	6.43e-63	557	46.5	59.1
TRINITY_DN2066_c0_g1	sp|Q5NCX5|NEUL4_MOUSE	Neuralized-like protein 4 OS=Mus musculus OX=10090 GN=Neurl4 PE=1 SV=1	1060	6.43e-232	1939	41.4	60.3
TRINITY_DN2011_c0_g1	sp|Q9D0F3|LMAN1_MOUSE	Protein ERGIC-53 OS=Mus musculus OX=10090 GN=Lman1 PE=1 SV=1	489	2.21e-114	930	44	60.7
TRINITY_DN2043_c1_g2	sp|Q9VRP9|BRE1_DROME	E3 ubiquitin-protein ligase Bre1 OS=Drosophila melanogaster OX=7227 GN=Bre1 PE=1 SV=2	1044	0	2641	62.5	71.8
TRINITY_DN2036_c0_g1	sp|Q5ZL98|RPC1_CHICK	DNA-directed RNA polymerase III subunit RPC1 OS=Gallus gallus OX=9031 GN=POLR3A PE=2 SV=1	1392	0	4453	62.9	76.7
TRINITY_DN2004_c3_g1	sp|A0JPH4|SCAP_XENLA	Sterol regulatory element-binding protein cleavage-activating protein OS=Xenopus laevis OX=8355 GN=scap PE=2 SV=1	1453	2.47e-151	1314	30.4	46.3
TRINITY_DN2004_c1_g1	sp|Q9VXE5|PAKM_DROME	Serine/threonine-protein kinase PAK mbt OS=Drosophila melanogaster OX=7227 GN=mbt PE=1 SV=2	654	2.42e-210	1594	57.5	65.4
TRINITY_DN2004_c8_g1	sp|Q9NBX4|RTXE_DROME	Probable RNA-directed DNA polymerase from transposon X-element OS=Drosophila melanogaster OX=7227 GN=X-element\ORF2 PE=3 SV=1	196	6.71e-10	156	30.1	47.4
TRINITY_DN2073_c0_g1	sp|P32189|GLPK_HUMAN	Glycerol kinase OS=Homo sapiens OX=9606 GN=GK PE=1 SV=3	564	1.45e-175	1380	48.6	65.8
TRINITY_DN2079_c0_g1	sp|P07713|DECA_DROME	Protein decapentaplegic OS=Drosophila melanogaster OX=7227 GN=dpp PE=1 SV=2	317	6.92e-79	670	46.1	61.2
TRINITY_DN2040_c0_g1	sp|Q95245|CY561_PIG	Transmembrane ascorbate-dependent reductase CYB561 OS=Sus scrofa OX=9823 GN=CYB561 PE=2 SV=1	208	2.79e-33	334	37.5	53.8
TRINITY_DN2090_c3_g1	sp|Q9VQS6|DRM_DROME	Protein drumstick OS=Drosophila melanogaster OX=7227 GN=drm PE=1 SV=2	81	1.8e-29	287	66.7	72.8
TRINITY_DN2091_c0_g1	sp|Q5R9A7|GP155_PONAB	Integral membrane protein GPR155 OS=Pongo abelii OX=9601 GN=GPR155 PE=2 SV=1	836	2.04e-129	1096	34.9	53.8
TRINITY_DN2032_c0_g1	sp|Q497V6|BAHD1_MOUSE	Bromo adjacent homology domain-containing 1 protein OS=Mus musculus OX=10090 GN=Bahd1 PE=1 SV=1	194	1.62e-34	373	42.3	59.8
TRINITY_DN2028_c0_g1	sp|Q9Y115|UN93L_DROME	UNC93-like protein OS=Drosophila melanogaster OX=7227 GN=CG4928 PE=2 SV=1	491	9.49e-225	1712	67.6	81.9
TRINITY_DN2061_c0_g2	sp|Q8K3M5|CABL2_MOUSE	CDK5 and ABL1 enzyme substrate 2 OS=Mus musculus OX=10090 GN=Cables2 PE=1 SV=2	365	4.71e-66	600	39.5	57.8
TRINITY_DN2061_c4_g2	sp|Q5M7F6|DAA10_XENLA	Dynein axonemal assembly factor 10 OS=Xenopus laevis OX=8355 GN=dnaaf10 PE=2 SV=1	353	6.79e-166	1226	62.9	76.8
TRINITY_DN2061_c2_g1	sp|Q9VHH9|JHD1_DROME	JmjC domain-containing histone demethylation protein 1 OS=Drosophila melanogaster OX=7227 GN=Kdm2 PE=1 SV=2	1306	0	2682	46.7	57
TRINITY_DN2076_c0_g1	sp|Q95JF4|DNAJ1_CHLAE	DnaJ homolog subfamily A member 1 OS=Chlorocebus aethiops OX=9534 GN=DNAJA1 PE=2 SV=1	312	9.12e-141	1099	68.3	79.5
TRINITY_DN2080_c0_g1	sp|Q58DA6|S35A2_BOVIN	UDP-galactose translocator OS=Bos taurus OX=9913 GN=SLC35A2 PE=2 SV=1	305	1.33e-74	650	46.9	66.6
TRINITY_DN2097_c0_g1	sp|Q962R1|RS18_SPOFR	40S ribosomal protein S18 OS=Spodoptera frugiperda OX=7108 GN=RpS18 PE=2 SV=1	152	7.55e-98	774	100	100
TRINITY_DN2033_c0_g1	sp|Q9NRA2|S17A5_HUMAN	Sialin OS=Homo sapiens OX=9606 GN=SLC17A5 PE=1 SV=2	475	3.33e-96	799	38.7	55.6
TRINITY_DN2044_c0_g2	sp|Q95SX7|RTBS_DROME	Probable RNA-directed DNA polymerase from transposon BS OS=Drosophila melanogaster OX=7227 GN=RTase PE=2 SV=1	187	3.65e-17	216	29.4	49.2
TRINITY_DN2014_c0_g1	sp|Q9VEG6|PERC_DROME	Chorion peroxidase OS=Drosophila melanogaster OX=7227 GN=Pxt PE=2 SV=3	600	2.89e-122	1056	38.8	56.8
TRINITY_DN2014_c4_g1	sp|Q9D3D0|TTPAL_MOUSE	Alpha-tocopherol transfer protein-like OS=Mus musculus OX=10090 GN=Ttpal PE=1 SV=3	244	1.78e-21	244	29.9	49.6
TRINITY_DN2087_c0_g1	sp|P35122|UCHL_DROME	Ubiquitin carboxyl-terminal hydrolase OS=Drosophila melanogaster OX=7227 GN=Uch PE=2 SV=2	226	2.37e-70	596	50.4	69
TRINITY_DN2087_c0_g3	sp|Q9VHA0|SCM_DROME	Polycomb protein Scm OS=Drosophila melanogaster OX=7227 GN=Scm PE=1 SV=2	837	2e-162	1311	39.9	49.9
TRINITY_DN2053_c0_g1	sp|E9Q236|MRP4_MOUSE	ATP-binding cassette sub-family C member 4 OS=Mus musculus OX=10090 GN=Abcc4 PE=1 SV=1	1326	4.81e-305	2326	40.6	60.8
TRINITY_DN2088_c0_g1	sp|Q24247|ITA1_DROME	Integrin alpha-PS1 OS=Drosophila melanogaster OX=7227 GN=mew PE=1 SV=2	1083	6.05e-241	1925	41.6	59.9
TRINITY_DN26352_c0_g1	sp|Q08DV6|ASB3_BOVIN	Ankyrin repeat and SOCS box protein 3 OS=Bos taurus OX=9913 GN=ASB3 PE=2 SV=1	189	1.97e-13	187	35.4	48.1
TRINITY_DN26299_c0_g1	sp|P21328|RTJK_DROME	RNA-directed DNA polymerase from mobile element jockey OS=Drosophila melanogaster OX=7227 GN=pol PE=1 SV=1	130	1.34e-13	171	30	50
TRINITY_DN26263_c2_g2	sp|H9JTG9|AK2E4_BOMMO	Aldo-keto reductase AKR2E4 OS=Bombyx mori OX=7091 GN=akr2e PE=1 SV=1	306	1.07e-99	785	51.3	66.7
TRINITY_DN26284_c0_g1	sp|Q6P4H8|ACKMT_HUMAN	ATP synthase subunit C lysine N-methyltransferase OS=Homo sapiens OX=9606 GN=ATPSCKMT PE=1 SV=2	176	2.01e-57	474	54	65.3
TRINITY_DN26318_c0_g2	sp|Q6B4Z5|ZFY_PANTR	Zinc finger Y-chromosomal protein OS=Pan troglodytes OX=9598 GN=ZFY PE=2 SV=1	217	2.28e-14	187	26.7	39.2
TRINITY_DN26291_c0_g2	sp|O93980|COX5_ASPNG	Cytochrome c oxidase polypeptide 5, mitochondrial OS=Aspergillus niger OX=5061 GN=cox5 PE=3 SV=1	172	1.19e-74	575	69.8	76.2
TRINITY_DN26346_c0_g1	sp|Q1JP73|QSPP_BOVIN	Queuosine salvage protein OS=Bos taurus OX=9913 PE=2 SV=1	340	3.61e-93	737	44.1	65.9
TRINITY_DN26354_c0_g2	sp|B4LPX5|TRET1_DROVI	Facilitated trehalose transporter Tret1 OS=Drosophila virilis OX=7244 GN=Tret1 PE=3 SV=2	152	1.05e-14	183	28.9	55.3
TRINITY_DN26354_c0_g3	sp|B4KR05|TRET1_DROMO	Facilitated trehalose transporter Tret1 OS=Drosophila mojavensis OX=7230 GN=Tret1 PE=3 SV=2	52	1.18e-06	110	42.3	69.2
TRINITY_DN26277_c0_g1	sp|P27073|RS19_EMENI	40S ribosomal protein S19 OS=Emericella nidulans (strain FGSC A4 / ATCC 38163 / CBS 112.46 / NRRL 194 / M139) OX=227321 GN=rps19 PE=3 SV=1	148	1.5e-94	706	92.6	98
TRINITY_DN26295_c0_g2	sp|A0A6J1W8N1|PFAF2_GALME	Phenoloxidase-activating factor 2 (Fragment) OS=Galleria mellonella OX=7137 GN=LOC113510063 PE=1 SV=1	270	1.78e-69	601	44.8	60.7
TRINITY_DN26294_c0_g1	sp|A6QQL9|SRP14_BOVIN	Signal recognition particle 14 kDa protein OS=Bos taurus OX=9913 GN=SRP14 PE=3 SV=1	110	4.52e-27	259	57.3	71.8
TRINITY_DN26305_c0_g1	sp|Q7JQ07|MOS1T_DROMA	Mariner Mos1 transposase OS=Drosophila mauritiana OX=7226 GN=mariner\T PE=1 SV=1	315	6.73e-30	305	29.8	47.9
TRINITY_DN26305_c0_g3	sp|Q7JQ07|MOS1T_DROMA	Mariner Mos1 transposase OS=Drosophila mauritiana OX=7226 GN=mariner\T PE=1 SV=1	138	1.61e-17	198	34.1	52.2
TRINITY_DN43681_c0_g1	sp|Q9TVQ5|SPT4H_DROME	Transcription elongation factor SPT4 OS=Drosophila melanogaster OX=7227 GN=spt4 PE=1 SV=1	26	3.05e-09	125	84.6	96.2
TRINITY_DN43638_c0_g1	sp|D7EZN2|LIPR2_PIG	Pancreatic lipase-related protein 2 OS=Sus scrofa OX=9823 GN=PNLIPRP2 PE=1 SV=1	248	3.29e-24	273	30.2	48.4
TRINITY_DN43705_c0_g1	sp|P34410|TWK7_CAEEL	TWiK family of potassium channels protein 7 OS=Caenorhabditis elegans OX=6239 GN=twk-7 PE=3 SV=3	312	1.65e-12	181	25	43.6
TRINITY_DN43689_c0_g1	sp|P83829|IFT81_RAT	Intraflagellar transport protein 81 homolog OS=Rattus norvegicus OX=10116 GN=Ift81 PE=2 SV=1	654	4.07e-73	652	29.7	51.2
TRINITY_DN43624_c0_g1	sp|Q8R1C6|MET22_MOUSE	Methyltransferase-like protein 22 OS=Mus musculus OX=10090 GN=Mettl22 PE=2 SV=1	235	2.44e-32	323	36.6	54.9
TRINITY_DN60254_c0_g2	sp|Q28811|PHR_POTTR	Deoxyribodipyrimidine photo-lyase OS=Potorous tridactylus OX=9310 GN=PHR PE=2 SV=1	463	8.39e-214	1572	60.5	77.3
TRINITY_DN17100_c0_g1	sp|Q15022|SUZ12_HUMAN	Polycomb protein SUZ12 OS=Homo sapiens OX=9606 GN=SUZ12 PE=1 SV=3	317	2.46e-50	469	40.1	58
TRINITY_DN17094_c0_g2	sp|Q10126|YSM6_CAEEL	Putative uncharacterized transposon-derived protein F52C9.6 OS=Caenorhabditis elegans OX=6239 GN=F52C9.6 PE=5 SV=1	194	1.55e-24	248	32	48.5
TRINITY_DN17094_c0_g3	sp|Q10126|YSM6_CAEEL	Putative uncharacterized transposon-derived protein F52C9.6 OS=Caenorhabditis elegans OX=6239 GN=F52C9.6 PE=5 SV=1	110	4.85e-15	174	38.2	57.3
TRINITY_DN17082_c0_g1	sp|Q64131|RUNX3_MOUSE	Runt-related transcription factor 3 OS=Mus musculus OX=10090 GN=Runx3 PE=1 SV=3	96	7.26e-40	393	78.1	89.6
TRINITY_DN17134_c0_g1	sp|Q6P0D7|MPP7_DANRE	MAGUK p55 subfamily member 7 OS=Danio rerio OX=7955 GN=mpp7 PE=1 SV=1	578	6.93e-150	1156	43.6	63.1
TRINITY_DN17144_c1_g3	sp|P21328|RTJK_DROME	RNA-directed DNA polymerase from mobile element jockey OS=Drosophila melanogaster OX=7227 GN=pol PE=1 SV=1	77	2.4e-06	115	32.5	53.2
TRINITY_DN17144_c1_g1	sp|Q95SX7|RTBS_DROME	Probable RNA-directed DNA polymerase from transposon BS OS=Drosophila melanogaster OX=7227 GN=RTase PE=2 SV=1	119	6.24e-11	150	33.6	52.1
TRINITY_DN17136_c0_g1	sp|P18289|JRA_DROME	Transcription factor Jra OS=Drosophila melanogaster OX=7227 GN=Jra PE=1 SV=2	252	5.03e-41	394	44	58.3
TRINITY_DN17149_c0_g3	sp|O95373|IPO7_HUMAN	Importin-7 OS=Homo sapiens OX=9606 GN=IPO7 PE=1 SV=1	1049	0	2736	51.8	71.2
TRINITY_DN17098_c0_g2	sp|P49683|PRLHR_HUMAN	Prolactin-releasing peptide receptor OS=Homo sapiens OX=9606 GN=PRLHR PE=1 SV=3	286	8.1e-51	464	36.7	61.5
TRINITY_DN17139_c0_g1	sp|Q291A0|RM41_DROPS	39S ribosomal protein L41, mitochondrial OS=Drosophila pseudoobscura pseudoobscura OX=46245 GN=mRpL41 PE=3 SV=1	160	1.24e-51	422	56.9	72.5
TRINITY_DN17119_c0_g1	sp|Q95SX7|RTBS_DROME	Probable RNA-directed DNA polymerase from transposon BS OS=Drosophila melanogaster OX=7227 GN=RTase PE=2 SV=1	129	1.82e-13	169	33.3	53.5
TRINITY_DN17128_c0_g1	sp|Q03468|ERCC6_HUMAN	DNA excision repair protein ERCC-6 OS=Homo sapiens OX=9606 GN=ERCC6 PE=1 SV=1	628	4.87e-189	1526	49.4	66.1
TRINITY_DN17095_c1_g2	sp|Q171H3|MO2B1_AEDAE	Molybdopterin synthase catalytic subunit 1 OS=Aedes aegypti OX=7159 GN=Mocs2-1 PE=3 SV=1	53	3.63e-19	193	67.9	84.9
TRINITY_DN17151_c0_g1	sp|Q9URM2|TKT_SCHPO	Probable transketolase OS=Schizosaccharomyces pombe (strain 972 / ATCC 24843) OX=284812 GN=SPBC2G5.05 PE=2 SV=1	156	5.04e-80	644	77.6	85.9
TRINITY_DN17151_c0_g2	sp|P34736|TKT_PICST	Transketolase OS=Scheffersomyces stipitis (strain ATCC 58785 / CBS 6054 / NBRC 10063 / NRRL Y-11545) OX=322104 GN=TKT PE=1 SV=2	117	7.06e-38	346	53	76.1
TRINITY_DN17073_c0_g2	sp|O44342|WBL_DROME	Protein windbeutel OS=Drosophila melanogaster OX=7227 GN=wbl PE=1 SV=1	237	8.98e-41	388	38.8	59.9
TRINITY_DN17108_c0_g1	sp|Q9VCA2|ORCT_DROME	Organic cation transporter protein OS=Drosophila melanogaster OX=7227 GN=Orct PE=1 SV=1	537	1.24e-71	621	31.5	51
TRINITY_DN17093_c0_g1	sp|H9J9M0|CDA1_BOMMO	Chitin deacetylase 1 OS=Bombyx mori OX=7091 GN=CDA1 PE=1 SV=1	25	1.4e-07	142	96	100
TRINITY_DN17096_c0_g1	sp|P13195|HEM1_RAT	5-aminolevulinate synthase, non-specific, mitochondrial OS=Rattus norvegicus OX=10116 GN=Alas1 PE=2 SV=2	407	3.83e-157	1207	58	76.4
TRINITY_DN17121_c0_g1	sp|Q9VJS8|ELBOW_DROME	Zinc finger protein Elbow OS=Drosophila melanogaster OX=7227 GN=elB PE=1 SV=4	564	2.97e-53	500	35.6	44.1
TRINITY_DN17132_c0_g4	sp|Q95X01|MYRO1_BREBR	Myrosinase 1 OS=Brevicoryne brassicae OX=69196 PE=1 SV=1	115	4.01e-33	307	47	66.1
TRINITY_DN17132_c0_g2	sp|Q25BW4|BGL1B_PHACH	Beta-glucosidase 1B OS=Phanerodontia chrysosporium OX=2822231 GN=BGL1B PE=1 SV=1	31	6.84e-06	122	61.3	77.4
TRINITY_DN17132_c0_g3	sp|Q95X01|MYRO1_BREBR	Myrosinase 1 OS=Brevicoryne brassicae OX=69196 PE=1 SV=1	251	3.72e-52	452	37.1	56.6
TRINITY_DN17162_c0_g1	sp|Q63615|VP33A_RAT	Vacuolar protein sorting-associated protein 33A OS=Rattus norvegicus OX=10116 GN=Vps33a PE=1 SV=1	606	9.41e-175	1329	47.2	66.7
TRINITY_DN17123_c0_g1	sp|Q3U9N9|MOT10_MOUSE	Monocarboxylate transporter 10 OS=Mus musculus OX=10090 GN=Slc16a10 PE=1 SV=1	192	2.84e-09	155	24.5	48.4
TRINITY_DN17148_c0_g1	sp|P02789|TRFE_CHICK	Ovotransferrin OS=Gallus gallus OX=9031 PE=1 SV=2	779	6.18e-78	707	28.6	45.2
TRINITY_DN17084_c0_g1	sp|Q9VCA2|ORCT_DROME	Organic cation transporter protein OS=Drosophila melanogaster OX=7227 GN=Orct PE=1 SV=1	92	2.11e-14	170	39.1	62
TRINITY_DN17076_c0_g1	sp|Q0P5D0|PPIH_BOVIN	Peptidyl-prolyl cis-trans isomerase H OS=Bos taurus OX=9913 GN=PPIH PE=2 SV=1	172	2.82e-102	764	79.1	91.3
TRINITY_DN497_c0_g1	sp|Q59DY5|LEDL3_DROME	C-type lectin 37Db OS=Drosophila melanogaster OX=7227 GN=lectin-37Db PE=2 SV=1	132	1.57e-16	197	34.1	53.8
TRINITY_DN446_c0_g1	sp|P32870|CYA1_DROME	Ca(2+)/calmodulin-responsive adenylate cyclase OS=Drosophila melanogaster OX=7227 GN=rut PE=1 SV=2	521	5.28e-163	1460	60.1	72.7
TRINITY_DN466_c0_g1	sp|P21329|RTJK_DROFU	RNA-directed DNA polymerase from mobile element jockey OS=Drosophila funebris OX=7221 GN=jockey\pol PE=1 SV=1	331	5.31e-21	258	26.3	45.6
TRINITY_DN476_c5_g1	sp|Q24192|RHOL_DROME	Ras-like GTP-binding protein RhoL OS=Drosophila melanogaster OX=7227 GN=RhoL PE=2 SV=1	188	1.42e-73	599	61.7	78.2
TRINITY_DN476_c0_g1	sp|Q7ZT47|PSF1_XENLA	DNA replication complex GINS protein PSF1 OS=Xenopus laevis OX=8355 GN=gins1 PE=1 SV=1	197	2.85e-64	528	51.8	73.6
TRINITY_DN476_c3_g1	sp|Q3TDQ1|STT3B_MOUSE	Dolichyl-diphosphooligosaccharide--protein glycosyltransferase subunit STT3B OS=Mus musculus OX=10090 GN=Stt3b PE=1 SV=2	785	0	2830	70.7	81.7
TRINITY_DN476_c1_g1	sp|Q8C5N5|PDD2L_MOUSE	Programmed cell death protein 2-like OS=Mus musculus OX=10090 GN=Pdcd2l PE=1 SV=1	433	3.39e-27	290	28.2	39.7
TRINITY_DN452_c0_g1	sp|Q1HRV8|ELVL1_AEDAE	Elongation of very long chain fatty acids protein AAEL008004 OS=Aedes aegypti OX=7159 GN=AAEL008004 PE=2 SV=2	99	2.38e-25	281	48.5	67.7
TRINITY_DN468_c0_g1	sp|P91645|CAC1A_DROME	Voltage-dependent calcium channel type A subunit alpha-1 OS=Drosophila melanogaster OX=7227 GN=cac PE=1 SV=3	1961	0	5753	67.8	73.9
TRINITY_DN410_c0_g2	sp|Q8MJJ1|SPG21_BOVIN	Maspardin OS=Bos taurus OX=9913 GN=SPG21 PE=2 SV=1	173	7.25e-62	544	57.2	80.3
TRINITY_DN423_c0_g1	sp|P54319|PLAP_RAT	Phospholipase A-2-activating protein OS=Rattus norvegicus OX=10116 GN=Plaa PE=1 SV=3	806	2.11e-131	1114	40.4	55.6
TRINITY_DN423_c4_g1	sp|Q9Z2N8|ACL6A_MOUSE	Actin-like protein 6A OS=Mus musculus OX=10090 GN=Actl6a PE=1 SV=2	434	5.29e-121	985	46.3	62.4
TRINITY_DN454_c0_g2	sp|Q9H169|STMN4_HUMAN	Stathmin-4 OS=Homo sapiens OX=9606 GN=STMN4 PE=1 SV=1	141	7.39e-09	145	37.6	58.2
TRINITY_DN494_c0_g1	sp|Q93212|SOL1_CAEEL	Suppressor of lurcher protein 1 OS=Caenorhabditis elegans OX=6239 GN=sol-1 PE=1 SV=3	618	3.23e-70	625	31.4	46
TRINITY_DN448_c0_g1	sp|Q96RW7|HMCN1_HUMAN	Hemicentin-1 OS=Homo sapiens OX=9606 GN=HMCN1 PE=1 SV=2	853	4.78e-67	659	27.3	39.7
TRINITY_DN448_c3_g1	sp|Q9DA08|SGF29_MOUSE	SAGA-associated factor 29 OS=Mus musculus OX=10090 GN=Sgf29 PE=2 SV=1	291	2.51e-77	646	48.1	65.6
TRINITY_DN448_c2_g1	sp|Q9DB05|SNAA_MOUSE	Alpha-soluble NSF attachment protein OS=Mus musculus OX=10090 GN=Napa PE=1 SV=1	289	3.45e-129	996	65.7	82.4
TRINITY_DN448_c6_g1	sp|Q9CR60|GOT1B_MOUSE	Vesicle transport protein GOT1B OS=Mus musculus OX=10090 GN=Golt1b PE=1 SV=1	140	1.51e-53	454	63.6	79.3
TRINITY_DN416_c0_g1	sp|Q3T930|EST5A_SHEEP	Carboxylesterase 5A (Fragment) OS=Ovis aries OX=9940 GN=CES5A PE=1 SV=1	136	4.9e-17	217	41.9	53.7
TRINITY_DN489_c0_g1	sp|P17970|KCNAB_DROME	Potassium voltage-gated channel protein Shab OS=Drosophila melanogaster OX=7227 GN=Shab PE=1 SV=2	292	6.08e-147	1250	89.7	94.2
TRINITY_DN418_c0_g1	sp|P35554|FTN_DROME	Flightin OS=Drosophila melanogaster OX=7227 GN=fln PE=2 SV=1	118	3.61e-22	234	40.7	65.3
TRINITY_DN436_c0_g1	sp|Q9VFD5|FEM1A_DROME	Protein fem-1 homolog CG6966 OS=Drosophila melanogaster OX=7227 GN=CG6966 PE=2 SV=2	664	2.3e-133	1122	53.6	67
TRINITY_DN436_c0_g2	sp|Q8WQI7|RL18A_SPOFR	60S ribosomal protein L18a OS=Spodoptera frugiperda OX=7108 GN=RpL18A PE=2 SV=1	177	4.08e-116	895	96	98.9
TRINITY_DN461_c0_g2	sp|Q6PD82|TM129_DANRE	E3 ubiquitin-protein ligase TM129 OS=Danio rerio OX=7955 GN=tmem129 PE=2 SV=1	363	3.14e-74	639	36.4	55.4
TRINITY_DN461_c4_g2	sp|B0VZR4|CLP1_CULQU	Protein CLP1 homolog OS=Culex quinquefasciatus OX=7176 GN=cbc PE=3 SV=1	418	9.69e-205	1507	67.2	82.8
TRINITY_DN461_c1_g2	sp|P10518|HEM2_MOUSE	Delta-aminolevulinic acid dehydratase OS=Mus musculus OX=10090 GN=Alad PE=1 SV=1	328	1.26e-114	950	56.4	72.9
TRINITY_DN461_c1_g1	sp|Q9VI75|PICAL_DROME	Phosphatidylinositol-binding clathrin assembly protein LAP OS=Drosophila melanogaster OX=7227 GN=lap PE=1 SV=3	437	7.27e-197	1540	75.1	81.5
TRINITY_DN461_c2_g1	sp|Q9VQY9|PSF2_DROME	Probable DNA replication complex GINS protein PSF2 OS=Drosophila melanogaster OX=7227 GN=Psf2 PE=1 SV=1	199	2.54e-69	576	55.3	75.4
TRINITY_DN467_c0_g2	sp|P57722|PCBP3_MOUSE	Poly(rC)-binding protein 3 OS=Mus musculus OX=10090 GN=Pcbp3 PE=1 SV=3	361	1.69e-105	889	56.2	65.9
TRINITY_DN496_c3_g1	sp|Q5XIG6|GALK2_RAT	N-acetylgalactosamine kinase OS=Rattus norvegicus OX=10116 GN=Galk2 PE=2 SV=1	483	6.07e-112	930	42.4	60.5
TRINITY_DN496_c0_g1	sp|Q8ND30|LIPB2_HUMAN	Liprin-beta-2 OS=Homo sapiens OX=9606 GN=PPFIBP2 PE=1 SV=3	361	6.95e-60	579	41.8	55.1
TRINITY_DN487_c0_g1	sp|Q2KN95|CYTSA_TETNG	Cytospin-A OS=Tetraodon nigroviridis OX=99883 GN=specc1l PE=2 SV=1	760	4.96e-64	620	31.4	47.8
TRINITY_DN431_c0_g1	sp|P47807|MYO1A_CHICK	Unconventional myosin-Ia OS=Gallus gallus OX=9031 GN=MYO1A PE=1 SV=2	295	4.06e-13	192	25.8	44.7
TRINITY_DN470_c0_g1	sp|Q9V4N3|CYB5_DROME	Cytochrome b5 OS=Drosophila melanogaster OX=7227 GN=Cyt-b5 PE=2 SV=1	122	8.83e-19	213	38.5	56.6
TRINITY_DN498_c0_g2	sp|Q9YHD3|BAG6A_XENLA	Large proline-rich protein bag6-A OS=Xenopus laevis OX=8355 GN=Bag6-a PE=2 SV=1	339	3.4e-18	236	28.6	41.6
TRINITY_DN464_c0_g1	sp|Q8GXF8|SHGR9_ARATH	E3 ubiquitin-protein ligase SGR9, amyloplastic OS=Arabidopsis thaliana OX=3702 GN=SGR9 PE=1 SV=1	43	1.3e-08	146	53.5	67.4
TRINITY_DN464_c1_g1	sp|Q9UIQ6|LCAP_HUMAN	Leucyl-cystinyl aminopeptidase OS=Homo sapiens OX=9606 GN=LNPEP PE=1 SV=3	824	1.65e-38	405	22.8	42.8
TRINITY_DN464_c2_g1	sp|Q9VDV3|NUP58_DROME	Nuclear pore complex protein Nup58 OS=Drosophila melanogaster OX=7227 GN=Nup58 PE=1 SV=1	250	1.69e-25	289	36.4	55.6
TRINITY_DN411_c0_g1	sp|Q8T674|ABCGK_DICDI	ABC transporter G family member 20 OS=Dictyostelium discoideum OX=44689 GN=abcG20 PE=3 SV=1	743	5e-97	852	31.2	51.1
TRINITY_DN408_c1_g2	sp|Q8HY39|PRAF1_CANLF	Prenylated Rab acceptor protein 1 OS=Canis lupus familiaris OX=9615 GN=RABAC1 PE=2 SV=1	151	9.92e-27	271	41.1	61.6
TRINITY_DN408_c1_g1	sp|Q501J6|DDX17_MOUSE	Probable ATP-dependent RNA helicase DDX17 OS=Mus musculus OX=10090 GN=Ddx17 PE=1 SV=1	446	7.84e-208	1620	66.8	80.7
TRINITY_DN421_c0_g1	sp|O35717|SOCS2_MOUSE	Suppressor of cytokine signaling 2 OS=Mus musculus OX=10090 GN=Socs2 PE=1 SV=1	197	5.07e-26	274	37.1	52.8
TRINITY_DN490_c0_g1	sp|Q9VKB4|RPF1_DROME	Probable ribosome production factor 1 OS=Drosophila melanogaster OX=7227 GN=CG6712 PE=2 SV=1	260	1.18e-124	950	68.1	87.7
TRINITY_DN437_c0_g1	sp|Q8K1J6|TRNT1_MOUSE	CCA tRNA nucleotidyltransferase 1, mitochondrial OS=Mus musculus OX=10090 GN=Trnt1 PE=1 SV=1	405	2.61e-137	1047	50.4	71.1
TRINITY_DN420_c1_g1	sp|Q7KTX8|MED13_DROME	Mediator of RNA polymerase II transcription subunit 13 OS=Drosophila melanogaster OX=7227 GN=skd PE=1 SV=1	233	2.76e-74	688	58.8	72.1
TRINITY_DN420_c0_g1	sp|Q6IQ73|CHM4C_DANRE	Charged multivesicular body protein 4c OS=Danio rerio OX=7955 GN=chmp4c PE=2 SV=1	223	2.85e-59	507	54.7	67.3
TRINITY_DN420_c0_g2	sp|Q03567|SL172_CAEEL	Uncharacterized transporter slc-17.2 OS=Caenorhabditis elegans OX=6239 GN=C38C10.2 PE=1 SV=2	475	2.53e-78	677	36	53.1
TRINITY_DN433_c0_g1	sp|Q9UL36|ZN236_HUMAN	Zinc finger protein 236 OS=Homo sapiens OX=9606 GN=ZNF236 PE=1 SV=2	78	1.03e-06	137	33.3	51.3
TRINITY_DN471_c1_g1	sp|C9XI63|TEPS3_ANOGA	Thioester-containing protein 1 allele S3 OS=Anopheles gambiae OX=7165 GN=TEP1 PE=1 SV=1	1446	1.99e-66	643	24	40.8
TRINITY_DN451_c3_g1	sp|P49445|PTN7_RAT	Tyrosine-protein phosphatase non-receptor type 7 OS=Rattus norvegicus OX=10116 GN=Ptpn7 PE=1 SV=1	341	4.48e-48	455	34	48.4
TRINITY_DN451_c1_g1	sp|O77469|FBLN1_CAEEL	Fibulin-1 OS=Caenorhabditis elegans OX=6239 GN=fbl-1 PE=1 SV=3	413	2.86e-25	293	28.6	39
TRINITY_DN451_c0_g1	sp|Q6IE26|EPHX4_MOUSE	Epoxide hydrolase 4 OS=Mus musculus OX=10090 GN=Ephx4 PE=2 SV=2	181	3.85e-17	217	29.3	51.4
TRINITY_DN440_c0_g1	sp|Q7ZYC4|ACBG2_XENLA	Long-chain-fatty-acid--CoA ligase ACSBG2 OS=Xenopus laevis OX=8355 GN=acsbg2 PE=2 SV=1	668	2.57e-232	1734	51.2	70.7
TRINITY_DN427_c0_g1	sp|O61643|INHB_DROME	Inhibin beta chain OS=Drosophila melanogaster OX=7227 GN=Actbeta PE=2 SV=2	309	1.57e-47	464	36.6	52.1
TRINITY_DN499_c0_g2	sp|Q9V6D6|CP301_DROME	Probable cytochrome P450 301a1, mitochondrial OS=Drosophila melanogaster OX=7227 GN=Cyp301a1 PE=2 SV=1	515	3.74e-237	1843	66.4	81.7
TRINITY_DN499_c0_g3	sp|J3S9D9|RCN2V_CROAD	Reticulocalbin-2 OS=Crotalus adamanteus OX=8729 PE=1 SV=1	281	8.14e-50	461	36.7	59.4
TRINITY_DN499_c6_g1	sp|Q3SZJ4|PTGR1_BOVIN	Prostaglandin reductase 1 OS=Bos taurus OX=9913 GN=PTGR1 PE=2 SV=1	336	6.02e-89	712	47	63.1
TRINITY_DN499_c7_g3	sp|Q8NFH3|NUP43_HUMAN	Nucleoporin Nup43 OS=Homo sapiens OX=9606 GN=NUP43 PE=1 SV=1	377	7.92e-48	432	29.4	46.2
TRINITY_DN499_c2_g3	sp|A9ZSY2|TRET1_APILI	Facilitated trehalose transporter Tret1 OS=Apis mellifera ligustica OX=7469 GN=Tret1 PE=1 SV=1	462	1.66e-81	707	34.2	57.8
TRINITY_DN499_c1_g1	sp|Q7PYI7|CRY1_ANOGA	Cryptochrome-1 OS=Anopheles gambiae OX=7165 GN=Cry1 PE=2 SV=4	505	4.95e-221	1636	58.4	71.9
TRINITY_DN499_c9_g1	sp|Q8N5I2|ARRD1_HUMAN	Arrestin domain-containing protein 1 OS=Homo sapiens OX=9606 GN=ARRDC1 PE=1 SV=1	292	1.81e-19	236	24	45.2
TRINITY_DN453_c5_g1	sp|Q9EQQ9|OGA_MOUSE	Protein O-GlcNAcase OS=Mus musculus OX=10090 GN=Oga PE=1 SV=2	1061	2.76e-165	1364	35.1	50.5
TRINITY_DN453_c7_g1	sp|Q9VCA2|ORCT_DROME	Organic cation transporter protein OS=Drosophila melanogaster OX=7227 GN=Orct PE=1 SV=1	514	9.76e-74	637	30.7	53.3
TRINITY_DN453_c2_g1	sp|Q3BMF4|TTCA_XANC5	tRNA-cytidine(32) 2-sulfurtransferase OS=Xanthomonas campestris pv. vesicatoria (strain 85-10) OX=316273 GN=ttcA PE=3 SV=2	186	7.74e-13	183	35.5	44.6
TRINITY_DN473_c0_g1	sp|P40798|STC_DROME	Protein shuttle craft OS=Drosophila melanogaster OX=7227 GN=stc PE=1 SV=2	590	1.21e-158	1326	46.9	59.8
TRINITY_DN429_c0_g1	sp|Q8BR93|HARB1_MOUSE	Putative nuclease HARBI1 OS=Mus musculus OX=10090 GN=Harbi1 PE=2 SV=1	240	7.82e-34	347	36.3	52.9
TRINITY_DN430_c0_g1	sp|Q2LZ59|MOB2_DROPS	MOB kinase activator-like 2 OS=Drosophila pseudoobscura pseudoobscura OX=46245 GN=Mob1 PE=3 SV=2	215	4.45e-93	764	67.9	81.4
TRINITY_DN462_c0_g1	sp|Q9BI23|YELL_DROER	Protein yellow OS=Drosophila erecta OX=7220 GN=y PE=3 SV=1	400	3.58e-101	871	41.8	64.8
TRINITY_DN474_c1_g2	sp|Q95SX7|RTBS_DROME	Probable RNA-directed DNA polymerase from transposon BS OS=Drosophila melanogaster OX=7227 GN=RTase PE=2 SV=1	423	9.11e-29	321	25.3	45.6
TRINITY_DN474_c0_g1	sp|Q9BUQ8|DDX23_HUMAN	Probable ATP-dependent RNA helicase DDX23 OS=Homo sapiens OX=9606 GN=DDX23 PE=1 SV=3	576	3.72e-300	2217	74.1	85.4
TRINITY_DN469_c0_g1	sp|P58108|AAKG1_BOVIN	5'-AMP-activated protein kinase subunit gamma-1 OS=Bos taurus OX=9913 GN=PRKAG1 PE=2 SV=2	314	9.24e-119	982	62.1	76.1
TRINITY_DN447_c0_g1	sp|Q80YR5|SAFB2_MOUSE	Scaffold attachment factor B2 OS=Mus musculus OX=10090 GN=Safb2 PE=1 SV=2	90	3.27e-29	328	74.4	84.4
TRINITY_DN481_c1_g1	sp|Q9JM04|IPO13_RAT	Importin-13 OS=Rattus norvegicus OX=10116 GN=Ipo13 PE=2 SV=1	1010	9.33e-68	641	25.2	44.9
TRINITY_DN403_c0_g1	sp|Q9VXY4|TMA16_DROME	Translation machinery-associated protein 16 homolog OS=Drosophila melanogaster OX=7227 GN=CG15027 PE=2 SV=2	162	9.76e-34	308	44.4	63
TRINITY_DN456_c0_g1	sp|Q3ZBS3|AP1S2_BOVIN	AP-1 complex subunit sigma-2 OS=Bos taurus OX=9913 GN=AP1S2 PE=2 SV=1	147	1.53e-76	648	84.4	91.2
TRINITY_DN443_c0_g1	sp|A0A1B0GTU1|ZC11B_HUMAN	Zinc finger CCCH domain-containing protein 11B OS=Homo sapiens OX=9606 GN=ZC3H11B PE=4 SV=1	93	1.86e-28	321	57	74.2
TRINITY_DN443_c0_g3	sp|A0A1B0GTU1|ZC11B_HUMAN	Zinc finger CCCH domain-containing protein 11B OS=Homo sapiens OX=9606 GN=ZC3H11B PE=4 SV=1	93	4.32e-29	322	57	74.2
TRINITY_DN480_c0_g1	sp|Q96G28|CFA36_HUMAN	Cilia- and flagella-associated protein 36 OS=Homo sapiens OX=9606 GN=CFAP36 PE=1 SV=2	314	8.11e-26	273	28.3	48.7
TRINITY_DN404_c0_g1	sp|O46037|VINC_DROME	Vinculin OS=Drosophila melanogaster OX=7227 GN=Vinc PE=1 SV=1	975	0	2655	58.6	73.2
TRINITY_DN404_c0_g2	sp|Q9P6R1|VRP1_SCHPO	Verprolin OS=Schizosaccharomyces pombe (strain 972 / ATCC 24843) OX=284812 GN=vrp1 PE=1 SV=1	93	4.64e-07	137	45.2	55.9
TRINITY_DN495_c0_g1	sp|A8JUV0|SBNO_DROME	Protein strawberry notch OS=Drosophila melanogaster OX=7227 GN=sno PE=1 SV=2	1264	0	3958	66.1	75.1
TRINITY_DN406_c0_g1	sp|P11420|DA_DROME	Protein daughterless OS=Drosophila melanogaster OX=7227 GN=da PE=1 SV=1	204	1.24e-08	149	37.3	42.6
TRINITY_DN483_c0_g1	sp|Q18PE0|DOK7_MOUSE	Protein Dok-7 OS=Mus musculus OX=10090 GN=Dok7 PE=1 SV=1	196	9.32e-37	379	39.3	58.2
TRINITY_DN424_c0_g1	sp|Q99MM4|TRAD1_RAT	TRAF-type zinc finger domain-containing protein 1 OS=Rattus norvegicus OX=10116 GN=Trafd1 PE=1 SV=2	109	5.82e-22	263	40.4	58.7
TRINITY_DN424_c3_g1	sp|Q16K67|MED16_AEDAE	Mediator of RNA polymerase II transcription subunit 16 OS=Aedes aegypti OX=7159 GN=MED16 PE=3 SV=1	829	1.11e-84	758	29.6	46.9
TRINITY_DN424_c2_g1	sp|Q15286|RAB35_HUMAN	Ras-related protein Rab-35 OS=Homo sapiens OX=9606 GN=RAB35 PE=1 SV=1	201	1.19e-94	777	76.6	84.6
TRINITY_DN424_c6_g1	sp|Q8QHI3|ARL3_XENLA	ADP-ribosylation factor-like protein 3 OS=Xenopus laevis OX=8355 GN=arl3 PE=2 SV=1	181	2.37e-91	727	74.6	87.8
TRINITY_DN465_c1_g1	sp|O75069|TMCC2_HUMAN	Transmembrane and coiled-coil domains protein 2 OS=Homo sapiens OX=9606 GN=TMCC2 PE=1 SV=3	457	2.09e-55	537	37.9	52.5
TRINITY_DN465_c0_g1	sp|P56273|MDM2_XENLA	E3 ubiquitin-protein ligase Mdm2 OS=Xenopus laevis OX=8355 GN=mdm2 PE=1 SV=2	242	3.7e-14	200	26.9	43
TRINITY_DN449_c1_g1	sp|G5E8K5|ANK3_MOUSE	Ankyrin-3 OS=Mus musculus OX=10090 GN=Ank3 PE=1 SV=1	494	9.67e-117	1076	46.2	65
TRINITY_DN449_c0_g1	sp|Q54GD8|PX24C_DICDI	PXMP2/4 family protein 3 OS=Dictyostelium discoideum OX=44689 GN=DDB_G0290223 PE=3 SV=1	185	6.49e-20	231	36.2	56.2
TRINITY_DN417_c1_g1	sp|Q9VCR7|CTNS_DROME	Cystinosin homolog OS=Drosophila melanogaster OX=7227 GN=CG17119 PE=1 SV=2	364	8.44e-113	930	52.2	67.6
TRINITY_DN417_c2_g1	sp|Q7KN79|LTV1_DROME	Protein LTV1 homolog OS=Drosophila melanogaster OX=7227 GN=LTV1 PE=1 SV=1	514	9.15e-96	794	46.1	59.7
TRINITY_DN439_c0_g1	sp|Q9DBT5|AMPD2_MOUSE	AMP deaminase 2 OS=Mus musculus OX=10090 GN=Ampd2 PE=1 SV=1	717	6.13e-290	2133	59.8	75.2
TRINITY_DN439_c0_g2	sp|Q4R690|ZDH13_MACFA	Palmitoyltransferase ZDHHC13 OS=Macaca fascicularis OX=9541 GN=ZDHHC13 PE=2 SV=1	143	6.26e-06	130	29.4	48.3
TRINITY_DN439_c1_g2	sp|Q8BJ05|ZC3HE_MOUSE	Zinc finger CCCH domain-containing protein 14 OS=Mus musculus OX=10090 GN=Zc3h14 PE=1 SV=1	82	1.86e-21	259	62.2	76.8
TRINITY_DN439_c1_g1	sp|Q9VSL3|SEPIA_DROME	Pyrimidodiazepine synthase OS=Drosophila melanogaster OX=7227 GN=se PE=1 SV=1	233	7.89e-48	416	37.8	53.6
TRINITY_DN439_c2_g1	sp|O17449|TBB1_MANSE	Tubulin beta-1 chain OS=Manduca sexta OX=7130 PE=2 SV=1	444	1.33e-276	1994	83.1	92.6
TRINITY_DN458_c0_g3	sp|O42329|GNRR2_CLAGA	Gonadotropin-releasing hormone II receptor OS=Clarias gariepinus OX=13013 PE=2 SV=2	278	1.73e-53	497	37.1	60.1
TRINITY_DN458_c4_g1	sp|Q03277|PO11_BRACO	Retrovirus-related Pol polyprotein from type-1 retrotransposable element R1 (Fragment) OS=Bradysia coprophila OX=38358 PE=4 SV=1	742	3.4e-76	712	29.4	46.8
TRINITY_DN458_c1_g1	sp|Q9SKB3|PARG1_ARATH	Poly(ADP-ribose) glycohydrolase 1 OS=Arabidopsis thaliana OX=3702 GN=PARG1 PE=1 SV=2	252	1.01e-14	202	26.2	46.8
TRINITY_DN484_c0_g1	sp|Q24270|CAC1D_DROME	Voltage-dependent calcium channel type D subunit alpha-1 OS=Drosophila melanogaster OX=7227 GN=Ca-alpha1D PE=1 SV=2	1446	0	3615	57.4	67.7
TRINITY_DN484_c0_g2	sp|Q24270|CAC1D_DROME	Voltage-dependent calcium channel type D subunit alpha-1 OS=Drosophila melanogaster OX=7227 GN=Ca-alpha1D PE=1 SV=2	80	1.16e-09	155	48.8	65
TRINITY_DN479_c0_g1	sp|P21328|RTJK_DROME	RNA-directed DNA polymerase from mobile element jockey OS=Drosophila melanogaster OX=7227 GN=pol PE=1 SV=1	904	1.46e-51	515	25.8	42.7
TRINITY_DN486_c5_g1	sp|P04572|SCP_PERVT	Sarcoplasmic calcium-binding protein OS=Perinereis vancaurica tetradentata OX=6357 PE=1 SV=1	175	1.83e-20	227	30.3	44.6
TRINITY_DN486_c3_g1	sp|Q9VKJ9|C2D1_DROME	Coiled-coil and C2 domain-containing protein 1-like OS=Drosophila melanogaster OX=7227 GN=l(2)gd1 PE=1 SV=1	842	1.32e-167	1376	41.9	57.4
TRINITY_DN486_c1_g2	sp|G3GTP0|DNLI4_CRIGR	DNA ligase 4 OS=Cricetulus griseus OX=10029 GN=LIG4 PE=1 SV=1	922	8.19e-150	1210	32.9	52.8
TRINITY_DN486_c1_g1	sp|Q9Y5Q9|TF3C3_HUMAN	General transcription factor 3C polypeptide 3 OS=Homo sapiens OX=9606 GN=GTF3C3 PE=1 SV=1	753	1.08e-106	902	31.2	53.3
TRINITY_DN486_c6_g1	sp|Q9H3N1|TMX1_HUMAN	Thioredoxin-related transmembrane protein 1 OS=Homo sapiens OX=9606 GN=TMX1 PE=1 SV=1	182	1.19e-58	504	50	69.2
TRINITY_DN419_c0_g1	sp|Q9VWU1|PSH_DROME	Serine protease persephone OS=Drosophila melanogaster OX=7227 GN=psh PE=1 SV=1	281	5.9e-16	204	27.4	44.8
TRINITY_DN413_c1_g1	sp|Q05319|STUB_DROME	Serine proteinase stubble OS=Drosophila melanogaster OX=7227 GN=Sb PE=2 SV=2	245	1.84e-46	460	40	54.7
TRINITY_DN413_c0_g1	sp|Q99323|MYSN_DROME	Myosin heavy chain, non-muscle OS=Drosophila melanogaster OX=7227 GN=zip PE=1 SV=2	915	0	4019	84.8	90.8
TRINITY_DN455_c0_g1	sp|Q9VJE5|CL190_DROME	Restin homolog OS=Drosophila melanogaster OX=7227 GN=CLIP-190 PE=1 SV=1	245	6.45e-60	594	55.9	66.1
TRINITY_DN407_c0_g2	sp|P59889|S39A1_DANRE	Zinc transporter ZIP1 OS=Danio rerio OX=7955 GN=slc39a1 PE=2 SV=1	338	6.11e-27	289	28.4	48.5
TRINITY_DN477_c0_g1	sp|P0C546|S2542_RAT	Mitochondrial coenzyme A transporter SLC25A42 OS=Rattus norvegicus OX=10116 GN=Slc25a42 PE=2 SV=1	287	2.2e-94	768	57.1	73.2
TRINITY_DN477_c3_g1	sp|Q9NR45|SIAS_HUMAN	Sialic acid synthase OS=Homo sapiens OX=9606 GN=NANS PE=1 SV=2	335	1.36e-109	887	51	69.3
TRINITY_DN477_c4_g1	sp|P19387|RPB3_HUMAN	DNA-directed RNA polymerase II subunit RPB3 OS=Homo sapiens OX=9606 GN=POLR2C PE=1 SV=2	275	1.23e-142	1058	70.5	86.5
TRINITY_DN477_c2_g1	sp|Q6DHU1|CLP1L_DANRE	Lipid scramblase CLPTM1L OS=Danio rerio OX=7955 GN=clptm1l PE=2 SV=1	525	3.17e-138	1150	46.1	63.6
TRINITY_DN477_c6_g1	sp|O00628|PEX7_HUMAN	Peroxisomal targeting signal 2 receptor OS=Homo sapiens OX=9606 GN=PEX7 PE=1 SV=1	162	1.78e-37	365	47.5	61.1
TRINITY_DN477_c8_g1	sp|O35643|AP1B1_MOUSE	AP-1 complex subunit beta-1 OS=Mus musculus OX=10090 GN=Ap1b1 PE=1 SV=2	945	0	3373	73.2	82.9
TRINITY_DN478_c0_g1	sp|A0JNA8|PAXI1_BOVIN	PAX-interacting protein 1 OS=Bos taurus OX=9913 GN=PAXIP1 PE=2 SV=1	242	6.22e-21	259	33.1	47.1
TRINITY_DN493_c0_g1	sp|P48809|RB27C_DROME	Heterogeneous nuclear ribonucleoprotein 27C OS=Drosophila melanogaster OX=7227 GN=Hrb27C PE=1 SV=2	253	4.07e-118	988	76.3	83.4
TRINITY_DN414_c2_g1	sp|Q9DCJ1|LST8_MOUSE	Target of rapamycin complex subunit LST8 OS=Mus musculus OX=10090 GN=Mlst8 PE=1 SV=1	321	3.01e-113	869	57.6	72.3
TRINITY_DN43788_c0_g1	sp|P48148|RHO1_DROME	Ras-like GTP-binding protein Rho1 OS=Drosophila melanogaster OX=7227 GN=Rho1 PE=1 SV=1	192	9.4e-117	944	95.3	96.9
TRINITY_DN43781_c0_g1	sp|Q8NBN7|RDH13_HUMAN	Retinol dehydrogenase 13 OS=Homo sapiens OX=9606 GN=RDH13 PE=1 SV=2	138	1.9e-33	306	47.8	65.2
TRINITY_DN61069_c0_g1	sp|Q9UMY4|SNX12_HUMAN	Sorting nexin-12 OS=Homo sapiens OX=9606 GN=SNX12 PE=1 SV=4	163	2.95e-81	669	78.5	87.7
TRINITY_DN61084_c0_g1	sp|P10649|GSTM1_MOUSE	Glutathione S-transferase Mu 1 OS=Mus musculus OX=10090 GN=Gstm1 PE=1 SV=2	130	4.45e-93	692	100	100
TRINITY_DN7890_c0_g1	sp|Q01842|POK_DROME	Ets DNA-binding protein pokkuri OS=Drosophila melanogaster OX=7227 GN=aop PE=1 SV=2	482	6.93e-102	889	48.3	55.4
TRINITY_DN7836_c0_g1	sp|Q9VXE0|RUXG_DROME	Probable small nuclear ribonucleoprotein G OS=Drosophila melanogaster OX=7227 GN=SNRPG PE=1 SV=1	76	6.56e-38	327	76.3	94.7
TRINITY_DN7815_c0_g1	sp|P05049|SNAK_DROME	Serine protease snake OS=Drosophila melanogaster OX=7227 GN=snk PE=1 SV=2	381	1.07e-41	397	29.1	44.9
TRINITY_DN7849_c0_g1	sp|Q69Z61|PWP2A_MOUSE	PWWP domain-containing protein 2A OS=Mus musculus OX=10090 GN=Pwwp2a PE=2 SV=2	88	8.32e-17	218	45.5	67
TRINITY_DN7855_c0_g1	sp|Q54D63|RL6_DICDI	60S ribosomal protein L6 OS=Dictyostelium discoideum OX=44689 GN=rpl6 PE=1 SV=1	193	2.87e-48	411	48.7	64.8
TRINITY_DN7904_c0_g1	sp|Q8CBH5|MFSD6_MOUSE	Major facilitator superfamily domain-containing protein 6 OS=Mus musculus OX=10090 GN=Mfsd6 PE=1 SV=1	590	9.07e-22	261	23.7	42.9
TRINITY_DN7860_c0_g1	sp|P18172|DHGL_DROPS	Glucose dehydrogenase [FAD, quinone] OS=Drosophila pseudoobscura pseudoobscura OX=46245 GN=Gld PE=3 SV=4	580	3.38e-134	1069	41.7	58.4
TRINITY_DN7857_c0_g1	sp|P15122|ALDR_RABIT	Aldo-keto reductase family 1 member B1 OS=Oryctolagus cuniculus OX=9986 GN=AKR1B1 PE=2 SV=3	304	1.32e-129	967	58.9	75
TRINITY_DN7902_c0_g1	sp|Q95SX7|RTBS_DROME	Probable RNA-directed DNA polymerase from transposon BS OS=Drosophila melanogaster OX=7227 GN=RTase PE=2 SV=1	431	2.78e-30	331	27.6	45
TRINITY_DN7902_c0_g2	sp|Q9NBX4|RTXE_DROME	Probable RNA-directed DNA polymerase from transposon X-element OS=Drosophila melanogaster OX=7227 GN=X-element\ORF2 PE=3 SV=1	310	1.71e-21	256	28.7	45.8
TRINITY_DN7853_c0_g2	sp|Q12893|TM115_HUMAN	Transmembrane protein 115 OS=Homo sapiens OX=9606 GN=TMEM115 PE=1 SV=1	305	3.19e-72	608	42.6	63.6
TRINITY_DN7819_c0_g1	sp|Q1RMT8|IRAK4_BOVIN	Interleukin-1 receptor-associated kinase 4 OS=Bos taurus OX=9913 GN=IRAK4 PE=2 SV=1	324	6.07e-42	412	34.9	55.2
TRINITY_DN7809_c0_g2	sp|P46223|RL7A_DROME	60S ribosomal protein L7a OS=Drosophila melanogaster OX=7227 GN=RpL7A PE=1 SV=2	172	8.99e-72	568	66.9	80.8
TRINITY_DN7876_c0_g1	sp|Q8QHJ8|XPO6_DANRE	Exportin-6 OS=Danio rerio OX=7955 GN=xpo6 PE=2 SV=1	1160	6.55e-117	1041	30	48.2
TRINITY_DN7816_c0_g1	sp|Q9NQG5|RPR1B_HUMAN	Regulation of nuclear pre-mRNA domain-containing protein 1B OS=Homo sapiens OX=9606 GN=RPRD1B PE=1 SV=1	345	1.18e-88	721	52.5	69.3
TRINITY_DN7816_c0_g2	sp|P46778|RL21_HUMAN	60S ribosomal protein L21 OS=Homo sapiens OX=9606 GN=RPL21 PE=1 SV=2	160	1.53e-64	549	66.9	81.3
TRINITY_DN7816_c0_g3	sp|Q5ZM30|RPR1A_CHICK	Regulation of nuclear pre-mRNA domain-containing protein 1A OS=Gallus gallus OX=9031 GN=RPRD1A PE=2 SV=1	62	3.83e-14	184	62.9	75.8
TRINITY_DN7903_c0_g1	sp|Q6PIL6|KCIP4_HUMAN	Kv channel-interacting protein 4 OS=Homo sapiens OX=9606 GN=KCNIP4 PE=1 SV=1	193	1.71e-52	477	43.5	65.3
TRINITY_DN7883_c0_g2	sp|E0W481|MTND_PEDHC	Acireductone dioxygenase OS=Pediculus humanus subsp. corporis OX=121224 GN=Phum_PHUM616140 PE=3 SV=1	180	1.48e-94	730	71.1	83.9
TRINITY_DN7875_c0_g1	sp|Q93034|CUL5_HUMAN	Cullin-5 OS=Homo sapiens OX=9606 GN=CUL5 PE=1 SV=4	792	0	2725	69.7	80.6
TRINITY_DN7843_c0_g1	sp|P24799|GNAS_XENLA	Guanine nucleotide-binding protein G(s) subunit alpha OS=Xenopus laevis OX=8355 GN=gnas PE=2 SV=1	172	6.72e-51	433	47.7	70.3
TRINITY_DN7833_c0_g1	sp|Q7LHG5|YI31B_YEAST	Transposon Ty3-I Gag-Pol polyprotein OS=Saccharomyces cerevisiae (strain ATCC 204508 / S288c) OX=559292 GN=TY3B-I PE=1 SV=2	142	3.27e-22	267	37.3	61.3
TRINITY_DN7829_c0_g1	sp|Q6P6R0|LFG1_RAT	Protein lifeguard 1 OS=Rattus norvegicus OX=10116 GN=Grina PE=2 SV=1	220	1.57e-62	562	53.6	75.5
TRINITY_DN7835_c0_g1	sp|C9WMM5|VCP_APIME	Venom serine carboxypeptidase OS=Apis mellifera OX=7460 PE=2 SV=1	449	1.67e-136	1125	48.6	67.9
TRINITY_DN7845_c0_g1	sp|P91927|LETM1_DROME	Mitochondrial proton/calcium exchanger protein OS=Drosophila melanogaster OX=7227 GN=Letm1 PE=2 SV=2	582	4.95e-121	1035	42.6	64.4
TRINITY_DN7879_c0_g1	sp|D6WMZ8|ESTJ_TRICA	Juvenile hormone esterase OS=Tribolium castaneum OX=7070 GN=Tcjhe PE=1 SV=2	587	2.24e-75	654	34.6	48.6
TRINITY_DN7846_c0_g2	sp|Q94918|VEIN_DROME	Protein vein OS=Drosophila melanogaster OX=7227 GN=vn PE=1 SV=2	290	8.56e-17	217	25.5	47.2
TRINITY_DN7869_c0_g2	sp|Q96JA1|LRIG1_HUMAN	Leucine-rich repeats and immunoglobulin-like domains protein 1 OS=Homo sapiens OX=9606 GN=LRIG1 PE=1 SV=2	129	1.35e-06	136	34.1	49.6
TRINITY_DN7850_c0_g1	sp|E0X9F6|THAP1_THAPI	Allergen Tha p 1 OS=Thaumetopoea pityocampa OX=208016 PE=1 SV=1	122	4.32e-30	277	39.3	64.8
TRINITY_DN7891_c0_g1	sp|Q9VYY4|C4G15_DROME	Cytochrome P450 4g15 OS=Drosophila melanogaster OX=7227 GN=Cyp4g15 PE=2 SV=1	144	4.54e-44	396	48.6	71.5
TRINITY_DN7891_c0_g2	sp|Q9VYY4|C4G15_DROME	Cytochrome P450 4g15 OS=Drosophila melanogaster OX=7227 GN=Cyp4g15 PE=2 SV=1	423	1.27e-153	1156	54.4	72.6
TRINITY_DN7841_c0_g1	sp|A2AUY4|BAZ2B_MOUSE	Bromodomain adjacent to zinc finger domain protein 2B OS=Mus musculus OX=10090 GN=Baz2b PE=1 SV=1	1533	1.67e-88	841	26.7	40.2
TRINITY_DN7858_c0_g1	sp|Q08473|SQD_DROME	RNA-binding protein squid OS=Drosophila melanogaster OX=7227 GN=sqd PE=1 SV=3	147	1.87e-70	623	81	89.8
TRINITY_DN7844_c0_g1	sp|Q7SIG2|CTR1_SOLIN	Chymotrypsin-1 OS=Solenopsis invicta OX=13686 PE=1 SV=1	236	6.93e-38	349	36.9	53.4
TRINITY_DN7908_c0_g2	sp|G4RK44|TPSP_THETK	Bifunctional trehalose-6-phosphate synthase/phosphatase OS=Thermoproteus tenax (strain ATCC 35583 / DSM 2078 / JCM 9277 / NBRC 100435 / Kra 1) OX=768679 GN=tpsp PE=1 SV=1	749	2.64e-110	949	34.2	52.2
TRINITY_DN7905_c0_g2	sp|P21328|RTJK_DROME	RNA-directed DNA polymerase from mobile element jockey OS=Drosophila melanogaster OX=7227 GN=pol PE=1 SV=1	473	1.46e-40	420	27.9	47.4
TRINITY_DN7900_c0_g1	sp|P0DPW5|TX11A_CORWE	U-scoloptoxin(01)-Cw1a OS=Cormocephalus westwoodi OX=1096223 PE=3 SV=1	66	9e-09	136	36.4	60.6
TRINITY_DN7856_c0_g1	sp|Q53H47|SETMR_HUMAN	Histone-lysine N-methyltransferase SETMAR OS=Homo sapiens OX=9606 GN=SETMAR PE=1 SV=2	63	3.55e-06	113	36.5	54
TRINITY_DN7868_c0_g2	sp|Q8WYQ5|DGCR8_HUMAN	Microprocessor complex subunit DGCR8 OS=Homo sapiens OX=9606 GN=DGCR8 PE=1 SV=1	541	1.39e-78	709	35.1	52.1
TRINITY_DN1190_c0_g1	sp|Q8TBZ6|TM10A_HUMAN	tRNA methyltransferase 10 homolog A OS=Homo sapiens OX=9606 GN=TRMT10A PE=1 SV=1	274	2.18e-51	477	43.1	63.5
TRINITY_DN1190_c0_g2	sp|A2RU49|HYKK_HUMAN	Hydroxylysine kinase OS=Homo sapiens OX=9606 GN=HYKK PE=1 SV=2	343	1.62e-54	504	35	55.4
TRINITY_DN1190_c0_g3	sp|Q3ZBV1|IST1_BOVIN	IST1 homolog OS=Bos taurus OX=9913 GN=IST1 PE=2 SV=1	402	2.67e-79	655	41.8	54.5
TRINITY_DN1186_c0_g1	sp|P11734|CU08_LOCMI	Cuticle protein 8 OS=Locusta migratoria OX=7004 PE=1 SV=1	87	1.42e-27	277	64.4	72.4
TRINITY_DN1154_c0_g1	sp|Q6TEN6|WDR91_DANRE	WD repeat-containing protein 91 OS=Danio rerio OX=7955 GN=wdr91 PE=1 SV=2	186	3.36e-55	523	53.8	70.4
TRINITY_DN1104_c0_g1	sp|P13709|FSH_DROME	Homeotic protein female sterile OS=Drosophila melanogaster OX=7227 GN=fs(1)h PE=1 SV=2	1070	3.35e-153	1358	42.1	48.6
TRINITY_DN1151_c0_g1	sp|Q0VCF9|LSM12_BOVIN	Protein LSM12 OS=Bos taurus OX=9913 GN=LSM12 PE=2 SV=2	187	7.9e-41	381	43.3	62
TRINITY_DN1161_c11_g1	sp|Q61103|REQU_MOUSE	Zinc finger protein ubi-d4 OS=Mus musculus OX=10090 GN=Dpf2 PE=1 SV=1	493	1.67e-69	619	34.1	45
TRINITY_DN1161_c0_g1	sp|Q95SX7|RTBS_DROME	Probable RNA-directed DNA polymerase from transposon BS OS=Drosophila melanogaster OX=7227 GN=RTase PE=2 SV=1	438	2.27e-29	329	26.3	46.1
TRINITY_DN1183_c0_g1	sp|Q9NBX4|RTXE_DROME	Probable RNA-directed DNA polymerase from transposon X-element OS=Drosophila melanogaster OX=7227 GN=X-element\ORF2 PE=3 SV=1	425	1.8e-33	364	25.9	47.3
TRINITY_DN1183_c0_g3	sp|Q9WTQ1|KPCD1_RAT	Serine/threonine-protein kinase D1 OS=Rattus norvegicus OX=10116 GN=Prkd1 PE=1 SV=2	861	9.23e-293	2190	55.4	67.7
TRINITY_DN1135_c0_g1	sp|Q1L981|TDRD5_DANRE	Tudor domain-containing protein 5 OS=Danio rerio OX=7955 GN=tdrd5 PE=2 SV=1	379	1.58e-17	228	27.4	44.9
TRINITY_DN1116_c0_g1	sp|A2AJA9|AJM1_MOUSE	Apical junction component 1 homolog OS=Mus musculus OX=10090 GN=Ajm1 PE=1 SV=1	304	9.27e-33	360	30.9	47.4
TRINITY_DN1126_c0_g1	sp|O02443|LCP1_HELAM	Larval cuticle protein 1 OS=Helicoverpa armigera OX=29058 GN=LCP1 PE=3 SV=1	106	3.06e-15	181	41.5	55.7
TRINITY_DN1102_c1_g1	sp|Q6NZ04|SIX1B_DANRE	Homeobox protein six1b OS=Danio rerio OX=7955 GN=six1b PE=1 SV=1	183	2.71e-112	880	87.4	94
TRINITY_DN1141_c1_g1	sp|B2D0J5|EST6_APIME	Venom carboxylesterase-6 OS=Apis mellifera OX=7460 PE=2 SV=1	363	7.94e-43	412	31.4	49.6
TRINITY_DN1138_c0_g2	sp|Q9VR91|HERC2_DROME	Probable E3 ubiquitin-protein ligase HERC2 OS=Drosophila melanogaster OX=7227 GN=HERC2 PE=1 SV=3	5178	0	7836	39.6	53.8
TRINITY_DN1138_c4_g1	sp|O73798|IGF1R_XENLA	Insulin-like growth factor 1 receptor OS=Xenopus laevis OX=8355 GN=igf1r PE=1 SV=1	853	6.45e-66	635	27.3	43.7
TRINITY_DN1180_c0_g1	sp|Q9WU42|NCOR2_MOUSE	Nuclear receptor corepressor 2 OS=Mus musculus OX=10090 GN=Ncor2 PE=1 SV=3	343	2.53e-63	621	44.6	62.1
TRINITY_DN1198_c0_g1	sp|P54385|DHE3_DROME	Glutamate dehydrogenase, mitochondrial OS=Drosophila melanogaster OX=7227 GN=Gdh PE=1 SV=2	567	0	2428	81.3	88.7
TRINITY_DN1165_c0_g1	sp|Q9VHJ6|ICH_DROME	Ichor OS=Drosophila melanogaster OX=7227 GN=ich PE=1 SV=2	44	5.14e-06	133	52.3	77.3
TRINITY_DN1165_c2_g1	sp|P18910|ANPRA_RAT	Atrial natriuretic peptide receptor 1 OS=Rattus norvegicus OX=10116 GN=Npr1 PE=1 SV=1	1044	3.2e-296	2334	48.9	64.9
TRINITY_DN1163_c1_g4	sp|P08548|LIN1_NYCCO	LINE-1 reverse transcriptase homolog OS=Nycticebus coucang OX=9470 PE=4 SV=1	769	5.86e-22	267	22.8	38.6
TRINITY_DN1143_c0_g1	sp|Q9NTZ6|RBM12_HUMAN	RNA-binding protein 12 OS=Homo sapiens OX=9606 GN=RBM12 PE=1 SV=1	98	1.62e-22	270	58.2	73.5
TRINITY_DN1171_c0_g1	sp|Q9V9A8|PHTF_DROME	Protein phtf OS=Drosophila melanogaster OX=7227 GN=phtf PE=1 SV=2	277	2.28e-89	797	61	76.5
TRINITY_DN1125_c0_g1	sp|X2JAU8|NWK_DROME	Protein nervous wreck OS=Drosophila melanogaster OX=7227 GN=nwk PE=1 SV=1	919	1.34e-297	2296	55.1	67.1
TRINITY_DN1197_c0_g1	sp|H9JW43|CDA8_BOMMO	Chitin deacetylase 8 OS=Bombyx mori OX=7091 GN=CDA8 PE=1 SV=2	376	1.43e-190	1415	66.2	80.9
TRINITY_DN1133_c0_g1	sp|Q96C24|SYTL4_HUMAN	Synaptotagmin-like protein 4 OS=Homo sapiens OX=9606 GN=SYTL4 PE=1 SV=2	327	8.92e-77	699	45	61.2
TRINITY_DN1195_c0_g1	sp|Q6ZSI9|CAN12_HUMAN	Calpain-12 OS=Homo sapiens OX=9606 GN=CAPN12 PE=2 SV=1	253	2.22e-34	359	39.5	50.6
TRINITY_DN1193_c0_g1	sp|A7M7B9|NTH_CHICK	Endonuclease III-like protein 1 OS=Gallus gallus OX=9031 GN=NTHL1 PE=2 SV=1	223	7.85e-96	790	64.1	78.5
TRINITY_DN1172_c0_g1	sp|Q95028|LDH_DROME	L-lactate dehydrogenase OS=Drosophila melanogaster OX=7227 GN=Ldh PE=2 SV=1	312	2.98e-144	1135	67.3	84.3
TRINITY_DN1167_c0_g1	sp|Q24439|ATPO_DROME	ATP synthase subunit O, mitochondrial OS=Drosophila melanogaster OX=7227 GN=ATPsynO PE=2 SV=2	207	2.5e-71	585	57	75.8
TRINITY_DN1187_c0_g1	sp|B2GUE2|LRRF2_XENTR	Leucine-rich repeat flightless-interacting protein 2 OS=Xenopus tropicalis OX=8364 GN=lrrfip2 PE=2 SV=1	383	1.37e-31	332	32.4	47.8
TRINITY_DN1178_c0_g1	sp|Q95SX7|RTBS_DROME	Probable RNA-directed DNA polymerase from transposon BS OS=Drosophila melanogaster OX=7227 GN=RTase PE=2 SV=1	809	2.05e-98	879	31.3	47.7
TRINITY_DN1178_c6_g1	sp|P21328|RTJK_DROME	RNA-directed DNA polymerase from mobile element jockey OS=Drosophila melanogaster OX=7227 GN=pol PE=1 SV=1	68	9.73e-07	111	44.1	54.4
TRINITY_DN1169_c0_g1	sp|Q29467|I5P1_CANLF	Inositol polyphosphate-5-phosphatase A OS=Canis lupus familiaris OX=9615 GN=INPP5A PE=1 SV=1	359	2.88e-94	805	46.5	62.1
TRINITY_DN1179_c0_g1	sp|Q29KG4|AFFL_DROPS	AF4/FMR2 family member lilli OS=Drosophila pseudoobscura pseudoobscura OX=46245 GN=lilli PE=3 SV=2	272	6.44e-26	305	32.4	50
TRINITY_DN1168_c0_g1	sp|A0JM59|UBP20_XENTR	Ubiquitin carboxyl-terminal hydrolase 20 OS=Xenopus tropicalis OX=8364 GN=usp20 PE=2 SV=1	892	4.01e-214	1701	43	58.7
TRINITY_DN1153_c0_g2	sp|P83103|HASP_DROME	Serine/threonine-protein kinase haspin homolog OS=Drosophila melanogaster OX=7227 GN=Haspin PE=1 SV=1	380	2.43e-79	693	38.4	56.6
TRINITY_DN1194_c0_g1	sp|Q3V1H9|SAMD5_MOUSE	Sterile alpha motif domain-containing protein 5 OS=Mus musculus OX=10090 GN=Samd5 PE=1 SV=1	166	7.16e-31	309	48.2	60.8
TRINITY_DN1173_c0_g1	sp|Q8N5T2|TBC19_HUMAN	TBC1 domain family member 19 OS=Homo sapiens OX=9606 GN=TBC1D19 PE=1 SV=2	512	2.7e-137	1061	43.4	63.1
TRINITY_DN1173_c0_g2	sp|Q8BHG1|NRDC_MOUSE	Nardilysin OS=Mus musculus OX=10090 GN=Nrdc PE=1 SV=1	1001	1.59e-210	1709	38.8	56.4
TRINITY_DN1119_c0_g4	sp|Q7PD79|GNAS_ANOGA	Guanine nucleotide-binding protein G(s) subunit alpha OS=Anopheles gambiae OX=7165 GN=G-s-alpha-60A PE=2 SV=1	383	5.56e-228	1734	87.7	92.4
TRINITY_DN1119_c0_g3	sp|Q9GV27|EIF3H_BOMMO	Eukaryotic translation initiation factor 3 subunit H OS=Bombyx mori OX=7091 PE=2 SV=1	310	8.02e-211	1539	97.4	99.4
TRINITY_DN1132_c0_g1	sp|Q6ZUT9|DEN5B_HUMAN	DENN domain-containing protein 5B OS=Homo sapiens OX=9606 GN=DENND5B PE=1 SV=2	639	2.53e-142	1245	45.2	59.2
TRINITY_DN1177_c0_g1	sp|Q9VU68|WDR1_DROME	Actin-interacting protein 1 OS=Drosophila melanogaster OX=7227 GN=flr PE=2 SV=1	603	1.12e-285	2069	64.5	76.6
TRINITY_DN1148_c2_g1	sp|Q9V998|UBL5_DROME	Ubiquitin-like protein 5 OS=Drosophila melanogaster OX=7227 GN=ubl PE=3 SV=1	73	6.45e-44	365	87.7	98.6
TRINITY_DN1199_c0_g1	sp|Q94519|ACPM_DROME	Acyl carrier protein, mitochondrial OS=Drosophila melanogaster OX=7227 GN=ND-ACP PE=2 SV=1	89	4.46e-32	307	68.5	80.9
TRINITY_DN1131_c1_g2	sp|Q5E9J9|STRAA_BOVIN	STE20-related kinase adapter protein alpha OS=Bos taurus OX=9913 GN=STRADA PE=2 SV=1	377	1.27e-77	655	41.6	59.2
TRINITY_DN1131_c1_g1	sp|Q5E9J9|STRAA_BOVIN	STE20-related kinase adapter protein alpha OS=Bos taurus OX=9913 GN=STRADA PE=2 SV=1	377	1.63e-76	655	41.6	59.2
TRINITY_DN1101_c0_g4	sp|Q8BJM3|R3HCL_MOUSE	Coiled-coil domain-containing protein R3HCC1L OS=Mus musculus OX=10090 GN=R3hcc1l PE=1 SV=1	210	2.07e-43	439	45.7	63.3
TRINITY_DN1101_c3_g1	sp|P49596|PP2C2_CAEEL	Probable protein phosphatase 2C T23F11.1 OS=Caenorhabditis elegans OX=6239 GN=ppm-2 PE=3 SV=2	287	8.7e-119	915	57.5	77.7
TRINITY_DN1136_c0_g1	sp|Q09225|NRF6_CAEEL	Nose resistant to fluoxetine protein 6 OS=Caenorhabditis elegans OX=6239 GN=nrf-6 PE=1 SV=3	697	3.99e-38	393	23.7	43.5
TRINITY_DN1112_c0_g2	sp|P31368|PDM1_DROME	Protein nubbin OS=Drosophila melanogaster OX=7227 GN=nub PE=2 SV=1	203	4.1e-77	634	67.5	73.4
TRINITY_DN1189_c0_g1	sp|P36945|RBSK_BACSU	Ribokinase OS=Bacillus subtilis (strain 168) OX=224308 GN=rbsK PE=3 SV=2	290	5.01e-08	140	23.4	40.3
TRINITY_DN1189_c4_g1	sp|A4IH88|K2013_XENTR	Uncharacterized protein KIAA2013 homolog OS=Xenopus tropicalis OX=8364 PE=2 SV=1	474	3.43e-67	614	32.5	55.1
TRINITY_DN1114_c0_g1	sp|Q960V3|MILT_DROME	Trafficking kinesin-binding protein milt OS=Drosophila melanogaster OX=7227 GN=milt PE=1 SV=1	733	1.67e-91	839	37.9	52.9
TRINITY_DN1114_c0_g2	sp|Q9UPV9|TRAK1_HUMAN	Trafficking kinesin-binding protein 1 OS=Homo sapiens OX=9606 GN=TRAK1 PE=1 SV=1	73	9.89e-11	171	47.9	67.1
TRINITY_DN1109_c0_g1	sp|Q8MUC5|CU36_MANSE	Pupal cuticle protein 36 OS=Manduca sexta OX=7130 GN=PCP36 PE=1 SV=1	250	1.65e-71	601	75.2	77.6
TRINITY_DN1145_c1_g2	sp|Q9W1C9|PEB3_DROME	Ejaculatory bulb-specific protein 3 OS=Drosophila melanogaster OX=7227 GN=EbpIII PE=2 SV=2	101	6.19e-20	221	37.6	67.3
TRINITY_DN1152_c0_g1	sp|Q8IRU4|PDE4E_DROME	cAMP-specific 3',5'-cyclic phosphodiesterase, isoform F OS=Drosophila melanogaster OX=7227 GN=dnc PE=3 SV=1	577	1.91e-282	2157	76.1	83.9
TRINITY_DN1110_c0_g1	sp|Q501J6|DDX17_MOUSE	Probable ATP-dependent RNA helicase DDX17 OS=Mus musculus OX=10090 GN=Ddx17 PE=1 SV=1	94	2.71e-24	283	61.7	72.3
TRINITY_DN1196_c0_g1	sp|O15131|IMA6_HUMAN	Importin subunit alpha-6 OS=Homo sapiens OX=9606 GN=KPNA5 PE=1 SV=3	526	6.71e-76	658	61.2	69.8
TRINITY_DN1144_c1_g1	sp|P56213|ALR_MOUSE	FAD-linked sulfhydryl oxidase ALR OS=Mus musculus OX=10090 GN=Gfer PE=1 SV=2	148	3.9e-51	457	52	70.3
TRINITY_DN1111_c1_g1	sp|Q10126|YSM6_CAEEL	Putative uncharacterized transposon-derived protein F52C9.6 OS=Caenorhabditis elegans OX=6239 GN=F52C9.6 PE=5 SV=1	144	4.7e-09	137	27.1	45.1
TRINITY_DN1111_c0_g1	sp|O02751|CFDP2_BOVIN	Craniofacial development protein 2 OS=Bos taurus OX=9913 GN=CFDP2 PE=1 SV=2	275	3.67e-23	270	27.6	49.1
TRINITY_DN1113_c0_g1	sp|Q9EQW7|KI13A_MOUSE	Kinesin-like protein KIF13A OS=Mus musculus OX=10090 GN=Kif13a PE=1 SV=1	1428	0	3786	57.3	72.3
TRINITY_DN1140_c0_g1	sp|P10180|CUT_DROME	Homeobox protein cut OS=Drosophila melanogaster OX=7227 GN=ct PE=1 SV=1	1226	3.94e-280	2323	50.4	59.1
TRINITY_DN1128_c0_g1	sp|Q7TQI7|ABTB2_MOUSE	Ankyrin repeat and BTB/POZ domain-containing protein 2 OS=Mus musculus OX=10090 GN=Abtb2 PE=1 SV=1	1025	6.44e-142	1209	34.7	50.9
TRINITY_DN1156_c0_g2	sp|Q17QE5|CIB1_BOVIN	Calcium and integrin-binding protein 1 OS=Bos taurus OX=9913 GN=CIB1 PE=2 SV=1	191	9e-47	419	45	70.2
TRINITY_DN1181_c0_g1	sp|B4IAA7|LIAS_DROSE	Lipoyl synthase, mitochondrial OS=Drosophila sechellia OX=7238 GN=Las PE=3 SV=1	342	4.01e-185	1397	74.9	86
TRINITY_DN1181_c7_g1	sp|Q9NBX4|RTXE_DROME	Probable RNA-directed DNA polymerase from transposon X-element OS=Drosophila melanogaster OX=7227 GN=X-element\ORF2 PE=3 SV=1	93	2.04e-12	158	36.6	53.8
TRINITY_DN1134_c0_g1	sp|Q6IE26|EPHX4_MOUSE	Epoxide hydrolase 4 OS=Mus musculus OX=10090 GN=Ephx4 PE=2 SV=2	302	9.8e-66	559	37.4	57.3
TRINITY_DN1149_c2_g2	sp|Q96DM1|PGBD4_HUMAN	PiggyBac transposable element-derived protein 4 OS=Homo sapiens OX=9606 GN=PGBD4 PE=2 SV=3	397	1.59e-30	333	29.2	47.9
TRINITY_DN1130_c0_g1	sp|P21914|SDHB_DROME	Succinate dehydrogenase [ubiquinone] iron-sulfur subunit, mitochondrial OS=Drosophila melanogaster OX=7227 GN=SdhB PE=2 SV=2	274	5.15e-139	1056	70.8	81.8
TRINITY_DN1160_c0_g1	sp|Q24020|FLII_DROME	Protein flightless-1 OS=Drosophila melanogaster OX=7227 GN=fliI PE=2 SV=1	1071	0	2926	62.7	74.8
TRINITY_DN1158_c0_g1	sp|Q1HE01|NCBP2_BOMMO	Nuclear cap-binding protein subunit 2 OS=Bombyx mori OX=7091 PE=2 SV=1	154	1.19e-94	782	92.2	98.1
TRINITY_DN1164_c1_g1	sp|Q90935|NEUS_CHICK	Neuroserpin OS=Gallus gallus OX=9031 GN=SERPINI1 PE=1 SV=1	161	1.16e-10	165	28	51.6
TRINITY_DN1123_c0_g1	sp|Q3UFF7|LYPL1_MOUSE	Lysophospholipase-like protein 1 OS=Mus musculus OX=10090 GN=Lyplal1 PE=1 SV=3	220	1.01e-54	483	44.1	62.7
TRINITY_DN1157_c0_g1	sp|Q96RV3|PCX1_HUMAN	Pecanex-like protein 1 OS=Homo sapiens OX=9606 GN=PCNX1 PE=1 SV=2	1627	0	3187	44.5	59.3
TRINITY_DN1150_c0_g1	sp|Q9I7X6|CARME_DROME	Carnosine N-methyltransferase OS=Drosophila melanogaster OX=7227 GN=CG11596 PE=1 SV=1	372	1.2e-114	899	47.6	63.7
TRINITY_DN1147_c0_g1	sp|Q42524|4CL1_ARATH	4-coumarate--CoA ligase 1 OS=Arabidopsis thaliana OX=3702 GN=4CL1 PE=1 SV=1	555	8.33e-105	858	35.3	55.9
TRINITY_DN1147_c5_g1	sp|P10978|POLX_TOBAC	Retrovirus-related Pol polyprotein from transposon TNT 1-94 OS=Nicotiana tabacum OX=4097 PE=2 SV=1	1280	7.39e-138	1201	29.5	47.3
TRINITY_DN1170_c0_g4	sp|P10383|OTU_DROME	Protein ovarian tumor locus OS=Drosophila melanogaster OX=7227 GN=otu PE=2 SV=2	396	5.44e-67	596	34.1	56.8
TRINITY_DN1155_c0_g1	sp|A0A291PQH4|UGT2_DACCO	UDP-glucosyltransferase 2 OS=Dactylopius coccus OX=765876 GN=UTG2 PE=1 SV=1	316	8.63e-25	270	28.5	49.7
TRINITY_DN17255_c0_g1	sp|Q9VKA4|Y1760_DROME	Probable G-protein coupled receptor CG31760 OS=Drosophila melanogaster OX=7227 GN=CG31760 PE=1 SV=3	282	1.15e-40	407	34.8	55.7
TRINITY_DN17256_c0_g1	sp|P52186|KCNJ2_CHICK	Inward rectifier potassium channel 2 OS=Gallus gallus OX=9031 GN=KCNJ2 PE=2 SV=1	329	6.18e-74	626	41	58.7
TRINITY_DN17166_c1_g2	sp|P04323|POL3_DROME	Retrovirus-related Pol polyprotein from transposon 17.6 OS=Drosophila melanogaster OX=7227 GN=pol PE=4 SV=1	307	1.04e-47	444	38.1	56
TRINITY_DN17166_c1_g1	sp|Q09575|YRD6_CAEEL	Uncharacterized protein K02A2.6 OS=Caenorhabditis elegans OX=6239 GN=K02A2.6 PE=4 SV=1	323	6.5e-09	152	23.5	42.1
TRINITY_DN17199_c0_g1	sp|P61285|DYL1_BOVIN	Dynein light chain 1, cytoplasmic OS=Bos taurus OX=9913 GN=DYNLL1 PE=1 SV=1	49	1.53e-14	176	71.4	85.7
TRINITY_DN17199_c0_g2	sp|Q24117|DYL1_DROME	Dynein light chain 1, cytoplasmic OS=Drosophila melanogaster OX=7227 GN=ctp PE=1 SV=1	89	3.76e-56	454	97.8	98.9
TRINITY_DN17185_c0_g2	sp|P21328|RTJK_DROME	RNA-directed DNA polymerase from mobile element jockey OS=Drosophila melanogaster OX=7227 GN=pol PE=1 SV=1	883	3.08e-78	723	28.5	43.3
TRINITY_DN17176_c1_g1	sp|P14381|YTX2_XENLA	Transposon TX1 uncharacterized 149 kDa protein OS=Xenopus laevis OX=8355 PE=4 SV=1	56	6.85e-07	117	42.9	69.6
TRINITY_DN17176_c0_g1	sp|P15364|AMAL_DROME	Protein amalgam OS=Drosophila melanogaster OX=7227 GN=Ama PE=2 SV=2	233	1.77e-06	132	27	40.3
TRINITY_DN17246_c0_g1	sp|Q7JQ07|MOS1T_DROMA	Mariner Mos1 transposase OS=Drosophila mauritiana OX=7226 GN=mariner\T PE=1 SV=1	124	9.75e-15	178	37.9	53.2
TRINITY_DN17183_c0_g2	sp|E2AB17|F175B_CAMFO	BRISC complex subunit FAM175B OS=Camponotus floridanus OX=104421 GN=EAG_01033 PE=1 SV=1	255	5.05e-23	268	29	50.6
TRINITY_DN17195_c0_g2	sp|O02465|OPS2_MANSE	Opsin-2 OS=Manduca sexta OX=7130 GN=OP2 PE=2 SV=2	377	2.55e-230	1688	86.2	93.1
TRINITY_DN17234_c0_g1	sp|Q16JA2|CCNC_AEDAE	Cyclin-C OS=Aedes aegypti OX=7159 GN=CycC PE=3 SV=1	268	4.52e-165	1218	86.9	92.9
TRINITY_DN17233_c0_g2	sp|A0A345BJN8|CLZ9_COCLU	MFS-type transporter clz9 OS=Cochliobolus lunatus OX=5503 GN=clz9 PE=3 SV=1	151	1.97e-17	215	32.5	51
TRINITY_DN17189_c0_g1	sp|P24549|AL1A1_MOUSE	Aldehyde dehydrogenase 1A1 OS=Mus musculus OX=10090 GN=Aldh1a1 PE=1 SV=5	164	1.49e-53	455	55.5	74.4
TRINITY_DN17189_c0_g2	sp|Q28399|ALDH1_ELEED	Aldehyde dehydrogenase, cytosolic 1 OS=Elephantulus edwardii OX=28737 GN=ALDH1 PE=1 SV=1	153	3.56e-43	400	52.3	65.4
TRINITY_DN17171_c0_g2	sp|Q0CQF6|RSSA_ASPTN	40S ribosomal protein S0 OS=Aspergillus terreus (strain NIH 2624 / FGSC A1156) OX=341663 GN=rps0 PE=3 SV=1	281	2.72e-185	1333	92.2	96.4
TRINITY_DN17251_c0_g1	sp|Q9JK41|COPT1_RAT	High affinity copper uptake protein 1 OS=Rattus norvegicus OX=10116 GN=Slc31a1 PE=2 SV=1	64	9.22e-19	216	65.6	78.1
TRINITY_DN17184_c0_g1	sp|P17248|SYWC_BOVIN	Tryptophan--tRNA ligase, cytoplasmic OS=Bos taurus OX=9913 GN=WARS1 PE=1 SV=3	387	2.54e-187	1384	66.4	81.7
TRINITY_DN17180_c0_g1	sp|Q8BVI5|STX16_MOUSE	Syntaxin-16 OS=Mus musculus OX=10090 GN=Stx16 PE=1 SV=3	337	1.93e-51	477	38.6	56.1
TRINITY_DN17252_c0_g1	sp|O16797|RL3_DROME	60S ribosomal protein L3 OS=Drosophila melanogaster OX=7227 GN=RpL3 PE=1 SV=3	155	6.64e-89	685	83.2	91.6
TRINITY_DN17244_c0_g1	sp|Q9Z1W9|STK39_MOUSE	STE20/SPS1-related proline-alanine-rich protein kinase OS=Mus musculus OX=10090 GN=Stk39 PE=1 SV=1	502	2.44e-183	1420	58.8	71.5
TRINITY_DN17241_c0_g1	sp|Q9NBX4|RTXE_DROME	Probable RNA-directed DNA polymerase from transposon X-element OS=Drosophila melanogaster OX=7227 GN=X-element\ORF2 PE=3 SV=1	118	8.16e-17	202	35.6	54.2
TRINITY_DN17186_c0_g1	sp|Q07327|ROP_DROME	Protein ROP OS=Drosophila melanogaster OX=7227 GN=Rop PE=2 SV=2	601	8.4899993548537E-318	2316	75.5	85
TRINITY_DN34568_c0_g2	sp|P91679|PEPT1_DROME	Peptide transporter family 1 OS=Drosophila melanogaster OX=7227 GN=yin PE=1 SV=2	668	4.3e-187	1428	47.5	63.8
TRINITY_DN34568_c1_g2	sp|Q7JQ07|MOS1T_DROMA	Mariner Mos1 transposase OS=Drosophila mauritiana OX=7226 GN=mariner\T PE=1 SV=1	141	1.47e-08	140	31.9	48.2
TRINITY_DN34606_c0_g1	sp|Q5ZLL1|KC1E_CHICK	Casein kinase I isoform epsilon OS=Gallus gallus OX=9031 GN=CSNK1E PE=2 SV=2	315	1.44e-179	1411	84.4	90.8
TRINITY_DN34627_c0_g1	sp|Q9VYY4|C4G15_DROME	Cytochrome P450 4g15 OS=Drosophila melanogaster OX=7227 GN=Cyp4g15 PE=2 SV=1	561	1.85e-268	1942	66	80.7
TRINITY_DN34592_c0_g1	sp|P46507|PRS6B_MANSE	26S proteasome regulatory subunit 6B OS=Manduca sexta OX=7130 PE=2 SV=1	77	2.05e-43	371	97.4	98.7
TRINITY_DN34592_c0_g2	sp|P46507|PRS6B_MANSE	26S proteasome regulatory subunit 6B OS=Manduca sexta OX=7130 PE=2 SV=1	89	9.2e-33	302	74.2	84.3
TRINITY_DN34640_c0_g1	sp|Q08832|GBRB3_DROME	Gamma-aminobutyric acid receptor subunit beta-like OS=Drosophila melanogaster OX=7227 GN=Lcch3 PE=1 SV=2	141	5.54e-78	619	83.7	89.4
TRINITY_DN34600_c0_g1	sp|A0A291PQH4|UGT2_DACCO	UDP-glucosyltransferase 2 OS=Dactylopius coccus OX=765876 GN=UTG2 PE=1 SV=1	518	3.71e-80	670	31.1	52.1
TRINITY_DN34565_c0_g1	sp|Q4R8N7|STIP1_MACFA	Stress-induced-phosphoprotein 1 OS=Macaca fascicularis OX=9541 GN=STIP1 PE=2 SV=1	197	4.39e-73	597	59.9	76.6
TRINITY_DN34604_c0_g2	sp|Q6RVD7|SX21B_DANRE	Transcription factor Sox-21-B OS=Danio rerio OX=7955 GN=sox21b PE=2 SV=1	95	4.74e-49	412	85.3	92.6
TRINITY_DN34628_c0_g2	sp|O70244|CUBN_RAT	Cubilin OS=Rattus norvegicus OX=10116 GN=Cubn PE=1 SV=2	122	3.26e-06	133	31.1	46.7
TRINITY_DN34611_c0_g1	sp|M2YJK1|ADHA_DOTSN	5'-hydroxyaverantin dehydrogenase OS=Dothistroma septosporum (strain NZE10 / CBS 128990) OX=675120 GN=adhA PE=2 SV=1	161	7.62e-11	149	32.3	46
TRINITY_DN34611_c0_g2	sp|P0DOV5|SQD_PSEPU	Sulfoquinovose 1-dehydrogenase OS=Pseudomonas putida OX=303 GN=PpSQ1_00405 PE=1 SV=1	37	9.26e-06	103	59.5	73
TRINITY_DN34601_c0_g1	sp|Q9VTV1|THOC6_DROME	THO complex subunit 6 OS=Drosophila melanogaster OX=7227 GN=thoc6 PE=1 SV=1	315	1.28e-76	626	39	60
TRINITY_DN34612_c0_g1	sp|P16066|ANPRA_HUMAN	Atrial natriuretic peptide receptor 1 OS=Homo sapiens OX=9606 GN=NPR1 PE=1 SV=1	244	1.46e-74	671	56.1	71.7
TRINITY_DN34638_c0_g1	sp|Q53H47|SETMR_HUMAN	Histone-lysine N-methyltransferase SETMAR OS=Homo sapiens OX=9606 GN=SETMAR PE=1 SV=2	112	3.87e-14	170	40.2	63.4
TRINITY_DN68402_c0_g1	sp|Q0QEP2|ATPB_MESAU	ATP synthase subunit beta, mitochondrial (Fragment) OS=Mesocricetus auratus OX=10036 GN=ATP5F1B PE=1 SV=1	155	8.15e-96	726	93.5	97.4
TRINITY_DN68413_c0_g1	sp|Q8MUR4|RL13A_CHOPR	60S ribosomal protein L13a OS=Choristoneura parallela OX=106495 GN=RpL13A PE=2 SV=1	198	1.01e-116	853	79.8	90.4
TRINITY_DN68380_c0_g1	sp|Q28165|PABP2_BOVIN	Polyadenylate-binding protein 2 OS=Bos taurus OX=9913 GN=PABPN1 PE=1 SV=3	148	2.41e-74	582	75.7	89.9
TRINITY_DN68433_c0_g1	sp|Q6MG08|ABCF1_RAT	ATP-binding cassette sub-family F member 1 OS=Rattus norvegicus OX=10116 GN=Abcf1 PE=1 SV=1	158	2.71e-44	404	56.3	72.2
TRINITY_DN68444_c0_g1	sp|Q9VEN1|FLNA_DROME	Filamin-A OS=Drosophila melanogaster OX=7227 GN=cher PE=1 SV=2	173	1e-26	271	38.2	56.6
TRINITY_DN68427_c0_g1	sp|C0HKT1|CCHA2_AGRIP	Neuropeptide CCHamide-2 OS=Agrotis ipsilon OX=56364 PE=1 SV=1	141	2.56e-66	520	74.5	84.4
TRINITY_DN68399_c0_g1	sp|Q5E9X1|NFYC_BOVIN	Nuclear transcription factor Y subunit gamma OS=Bos taurus OX=9913 GN=NFYC PE=2 SV=1	126	1.31e-49	438	70.6	81
TRINITY_DN68429_c0_g1	sp|Q94516|AT5F1_DROME	ATP synthase subunit b, mitochondrial OS=Drosophila melanogaster OX=7227 GN=ATPsynB PE=2 SV=2	123	1.74e-36	319	52.8	72.4
TRINITY_DN68409_c0_g1	sp|Q5JJ64|Y1782_THEKO	Uncharacterized serpin-like protein TK1782 OS=Thermococcus kodakarensis (strain ATCC BAA-918 / JCM 12380 / KOD1) OX=69014 GN=TK1782 PE=3 SV=1	70	1.07e-08	129	41.4	60
TRINITY_DN68394_c0_g1	sp|O13302|IDH1_AJECA	Isocitrate dehydrogenase [NAD] subunit 1, mitochondrial OS=Ajellomyces capsulatus OX=5037 GN=IDH1 PE=2 SV=1	196	3.5e-106	801	84.7	89.8
TRINITY_DN68420_c0_g1	sp|P49630|RL36_DROME	60S ribosomal protein L36 OS=Drosophila melanogaster OX=7227 GN=RpL36 PE=1 SV=1	114	1.37e-50	402	76.3	83.3
TRINITY_DN52013_c0_g1	sp|B4JVK9|UFM1_DROGR	Ubiquitin-fold modifier 1 OS=Drosophila grimshawi OX=7222 GN=GH22653 PE=3 SV=1	21	3.79e-08	114	95.2	100
TRINITY_DN52095_c0_g1	sp|Q9VXN2|SUN_DROME	Protein stunted OS=Drosophila melanogaster OX=7227 GN=sun PE=1 SV=1	55	1.61e-18	182	60	85.5
TRINITY_DN52099_c0_g1	sp|Q8TB22|SPT20_HUMAN	Spermatogenesis-associated protein 20 OS=Homo sapiens OX=9606 GN=SPATA20 PE=2 SV=3	733	2.13e-226	1738	47.1	65.1
TRINITY_DN52000_c0_g1	sp|P07038|PMA1_NEUCR	Plasma membrane ATPase OS=Neurospora crassa (strain ATCC 24698 / 74-OR23-1A / CBS 708.71 / DSM 1257 / FGSC 987) OX=367110 GN=pma-1 PE=1 SV=1	54	1.07e-11	150	50	74.1
TRINITY_DN6959_c0_g1	sp|Q6ZWJ8|KCP_HUMAN	Kielin/chordin-like protein OS=Homo sapiens OX=9606 GN=KCP PE=2 SV=3	238	1.66e-17	229	30.3	41.2
TRINITY_DN6913_c0_g2	sp|Q9Y651|SOX21_HUMAN	Transcription factor SOX-21 OS=Homo sapiens OX=9606 GN=SOX21 PE=2 SV=1	120	4.62e-45	405	70.8	80.8
TRINITY_DN6929_c0_g1	sp|P17892|LIPR2_MOUSE	Pancreatic lipase-related protein 2 OS=Mus musculus OX=10090 GN=Pnliprp2 PE=1 SV=2	219	4.08e-35	359	38.8	55.3
TRINITY_DN6961_c0_g1	sp|Q07943|VDP_BOMMO	Vitellin-degrading protease OS=Bombyx mori OX=7091 PE=1 SV=1	147	5.78e-10	143	27.9	47.6
TRINITY_DN6914_c0_g3	sp|Q290L7|U587_DROPS	UPF0587 protein GA18326 OS=Drosophila pseudoobscura pseudoobscura OX=46245 GN=GA18326 PE=3 SV=1	162	4.15e-64	514	56.2	79
TRINITY_DN6974_c0_g1	sp|Q8MJY8|PGDH_MACFA	15-hydroxyprostaglandin dehydrogenase [NAD(+)] OS=Macaca fascicularis OX=9541 GN=HPGD PE=2 SV=1	203	5.5e-45	413	41.4	60.1
TRINITY_DN6976_c0_g2	sp|Q7K4B6|TMTC3_DROME	Protein O-mannosyl-transferase Tmtc3 OS=Drosophila melanogaster OX=7227 GN=Tmtc3 PE=2 SV=1	870	1.8e-270	2065	57.9	70.2
TRINITY_DN6955_c1_g1	sp|P42125|ECI1_MOUSE	Enoyl-CoA delta isomerase 1, mitochondrial OS=Mus musculus OX=10090 GN=Eci1 PE=1 SV=2	273	1.31e-43	394	35.5	57.5
TRINITY_DN6915_c0_g2	sp|H6AGY0|EO_BOMMO	Ecdysone oxidase OS=Bombyx mori OX=7091 GN=EO PE=1 SV=1	581	1.22e-83	724	34.9	52.2
TRINITY_DN6922_c0_g1	sp|Q8N2G6|ZCH24_HUMAN	Zinc finger CCHC domain-containing protein 24 OS=Homo sapiens OX=9606 GN=ZCCHC24 PE=1 SV=1	78	1.4e-30	298	61.5	73.1
TRINITY_DN6931_c0_g1	sp|Q5DX34|RPGRH_CAEEL	X-linked retinitis pigmentosa GTPase regulator homolog OS=Caenorhabditis elegans OX=6239 GN=glo-4 PE=1 SV=2	362	9.91e-19	241	27.9	43.4
TRINITY_DN6990_c5_g1	sp|Q8VBT9|ASPC1_MOUSE	Tether containing UBX domain for GLUT4 OS=Mus musculus OX=10090 GN=Aspscr1 PE=1 SV=1	518	3.14e-42	416	29.7	42.9
TRINITY_DN6952_c0_g1	sp|Q8IZJ3|CPMD8_HUMAN	C3 and PZP-like alpha-2-macroglobulin domain-containing protein 8 OS=Homo sapiens OX=9606 GN=CPAMD8 PE=1 SV=2	143	7.37e-20	250	35.7	56.6
TRINITY_DN6978_c0_g2	sp|Q6R2W3|SCND3_HUMAN	SCAN domain-containing protein 3 OS=Homo sapiens OX=9606 GN=ZBED9 PE=1 SV=1	56	7.55e-06	126	48.2	62.5
TRINITY_DN6941_c0_g1	sp|Q920A6|RISC_RAT	Retinoid-inducible serine carboxypeptidase OS=Rattus norvegicus OX=10116 GN=Scpep1 PE=2 SV=1	434	6.72e-105	824	40.6	58.5
TRINITY_DN6912_c0_g1	sp|Q868T3|CCAPR_DROME	Cardioacceleratory peptide receptor OS=Drosophila melanogaster OX=7227 GN=CCAP-R PE=2 SV=4	323	1.47e-111	922	57.6	73.7
TRINITY_DN6994_c0_g1	sp|Q8IZ81|ELMD2_HUMAN	ELMO domain-containing protein 2 OS=Homo sapiens OX=9606 GN=ELMOD2 PE=1 SV=1	287	1.72e-77	633	43.9	63.1
TRINITY_DN6910_c0_g1	sp|P82926|RT33_BOVIN	28S ribosomal protein S33, mitochondrial OS=Bos taurus OX=9913 GN=MRPS33 PE=1 SV=2	89	1.53e-25	259	61.8	74.2
TRINITY_DN7002_c0_g1	sp|Q9P720|RL16_NEUCR	60S ribosomal protein L16 OS=Neurospora crassa (strain ATCC 24698 / 74-OR23-1A / CBS 708.71 / DSM 1257 / FGSC 987) OX=367110 GN=crp-46 PE=3 SV=1	202	1.72e-118	878	84.7	93.1
TRINITY_DN6979_c0_g1	sp|Q6IND4|EEPD1_XENLA	Endonuclease/exonuclease/phosphatase family domain-containing protein 1 OS=Xenopus laevis OX=8355 GN=eepd1 PE=2 SV=1	533	2.46e-62	579	33.4	52.2
TRINITY_DN7003_c0_g1	sp|O02388|CU22_BOMMO	Larval cuticle protein LCP-22 OS=Bombyx mori OX=7091 GN=LCP22 PE=2 SV=1	83	2.98e-29	294	62.7	80.7
TRINITY_DN6999_c1_g1	sp|Q3TEL6|RN157_MOUSE	E3 ubiquitin ligase Rnf157 OS=Mus musculus OX=10090 GN=Rnf157 PE=1 SV=2	388	4.81e-139	1110	56.2	69.6
TRINITY_DN6934_c6_g1	sp|Q91PP5|POLG_RTSVT	Genome polyprotein OS=Rice tungro spherical virus (strain Vt6) OX=337080 PE=1 SV=1	600	2.92e-45	472	26.7	44.2
TRINITY_DN6930_c0_g1	sp|Q1RMQ5|LIN37_BOVIN	Protein lin-37 homolog OS=Bos taurus OX=9913 GN=LIN37 PE=2 SV=1	149	6.1e-19	215	34.2	49
TRINITY_DN6911_c0_g1	sp|Q8AXU4|CALRL_ONCGO	Calcitonin gene-related peptide type 1 receptor OS=Oncorhynchus gorbuscha OX=8017 GN=calcrl PE=2 SV=1	311	7.52e-56	522	39.5	57.9
TRINITY_DN6911_c1_g1	sp|Q9VP76|AC78C_DROME	Adenylyl cyclase 78C OS=Drosophila melanogaster OX=7227 GN=Ac78C PE=1 SV=3	1351	4.85e-254	2126	39.7	54.6
TRINITY_DN6977_c0_g1	sp|Q2M1D1|UFSP2_DROPS	Probable Ufm1-specific protease 2 OS=Drosophila pseudoobscura pseudoobscura OX=46245 GN=GA14252 PE=3 SV=1	613	1.19e-143	1126	39.6	58.4
TRINITY_DN6960_c0_g1	sp|P18172|DHGL_DROPS	Glucose dehydrogenase [FAD, quinone] OS=Drosophila pseudoobscura pseudoobscura OX=46245 GN=Gld PE=3 SV=4	568	9.7e-151	1200	45.2	61.1
TRINITY_DN6996_c0_g4	sp|Q96DM1|PGBD4_HUMAN	PiggyBac transposable element-derived protein 4 OS=Homo sapiens OX=9606 GN=PGBD4 PE=2 SV=3	181	7.89e-11	168	27.1	45.3
TRINITY_DN6905_c1_g3	sp|Q7Q5R5|MED10_ANOGA	Mediator of RNA polymerase II transcription subunit 10 OS=Anopheles gambiae OX=7165 GN=MED10 PE=3 SV=2	131	1.39e-69	538	80.9	92.4
TRINITY_DN6962_c0_g1	sp|P92029|DNJ60_DROME	DnaJ-like protein 60 OS=Drosophila melanogaster OX=7227 GN=DnaJ-60 PE=2 SV=1	191	4.98e-13	174	29.3	50.3
TRINITY_DN6988_c0_g1	sp|Q95NQ0|MTH2_DROSI	G-protein coupled receptor Mth2 OS=Drosophila simulans OX=7240 GN=mth2 PE=3 SV=1	265	3.85e-19	235	28.3	49.4
TRINITY_DN6997_c0_g1	sp|Q95SX7|RTBS_DROME	Probable RNA-directed DNA polymerase from transposon BS OS=Drosophila melanogaster OX=7227 GN=RTase PE=2 SV=1	204	3.04e-17	222	31.4	50.5
TRINITY_DN6975_c0_g1	sp|P42852|CUPP_BOMMO	Pupal cuticle protein OS=Bombyx mori OX=7091 GN=PCP PE=2 SV=1	260	5.51e-08	135	42.7	50.8
TRINITY_DN6926_c0_g2	sp|P30531|SC6A1_HUMAN	Sodium- and chloride-dependent GABA transporter 1 OS=Homo sapiens OX=9606 GN=SLC6A1 PE=1 SV=2	561	3.34e-239	1805	58.6	74.5
TRINITY_DN6972_c0_g1	sp|P35832|PTP99_DROME	Tyrosine-protein phosphatase 99A OS=Drosophila melanogaster OX=7227 GN=Ptp99A PE=2 SV=2	1015	4.55e-95	878	29.2	41.1
TRINITY_DN6932_c0_g2	sp|Q96DM1|PGBD4_HUMAN	PiggyBac transposable element-derived protein 4 OS=Homo sapiens OX=9606 GN=PGBD4 PE=2 SV=3	541	6.67e-35	363	25.9	42.5
TRINITY_DN6936_c0_g1	sp|Q292F9|GDAP2_DROPS	Protein GDAP2 homolog OS=Drosophila pseudoobscura pseudoobscura OX=46245 GN=GA15091 PE=3 SV=1	498	4.78e-161	1308	55	69.1
TRINITY_DN7000_c1_g1	sp|Q7JQ07|MOS1T_DROMA	Mariner Mos1 transposase OS=Drosophila mauritiana OX=7226 GN=mariner\T PE=1 SV=1	62	1.31e-15	178	59.7	67.7
TRINITY_DN25488_c0_g1	sp|O02495|SYB1_CAEEL	Synaptobrevin-1 OS=Caenorhabditis elegans OX=6239 GN=snb-1 PE=1 SV=1	86	1.95e-31	280	69.8	82.6
TRINITY_DN25536_c0_g1	sp|P52809|RL44_CYBJA	60S ribosomal protein L44 OS=Cyberlindnera jadinii OX=4903 GN=RPL44 PE=3 SV=2	106	2.98e-65	501	91.5	92.5
TRINITY_DN25450_c1_g2	sp|Q0VC13|ADAL_BOVIN	Adenosine deaminase-like protein OS=Bos taurus OX=9913 GN=ADAL PE=2 SV=1	338	1.39e-74	617	40.8	61.2
TRINITY_DN25483_c0_g1	sp|B8NHE3|FLVH_ASPFN	Methyltransferase flvH OS=Aspergillus flavus (strain ATCC 200026 / FGSC A1120 / IAM 13836 / NRRL 3357 / JCM 12722 / SRRC 167) OX=332952 GN=flvH PE=1 SV=1	57	1.35e-08	123	52.6	64.9
TRINITY_DN25495_c0_g1	sp|Q12739|LAC2_PLEOS	Laccase-2 OS=Pleurotus ostreatus OX=5322 GN=POX2 PE=1 SV=1	207	2.46e-26	278	34.8	51.7
TRINITY_DN25495_c0_g2	sp|J9VY90|LAC1_CRYNH	Laccase-1 OS=Cryptococcus neoformans var. grubii serotype A (strain H99 / ATCC 208821 / CBS 10515 / FGSC 9487) OX=235443 GN=LAC1 PE=1 SV=1	96	4.85e-24	248	50	62.5
TRINITY_DN25505_c0_g1	sp|Q1HRV8|ELVL1_AEDAE	Elongation of very long chain fatty acids protein AAEL008004 OS=Aedes aegypti OX=7159 GN=AAEL008004 PE=2 SV=2	264	1.28e-68	566	43.6	61.7
TRINITY_DN25465_c0_g1	sp|P41056|RL33B_YEAST	60S ribosomal protein L33-B OS=Saccharomyces cerevisiae (strain ATCC 204508 / S288c) OX=559292 GN=RPL33B PE=1 SV=2	105	1.73e-51	417	73.3	84.8
TRINITY_DN25496_c0_g1	sp|Q96JS3|PGBD1_HUMAN	PiggyBac transposable element-derived protein 1 OS=Homo sapiens OX=9606 GN=PGBD1 PE=1 SV=1	177	2.35e-19	225	32.8	50.3
TRINITY_DN25531_c0_g1	sp|Q7RVN2|RS27_NEUCR	40S ribosomal protein S27 OS=Neurospora crassa (strain ATCC 24698 / 74-OR23-1A / CBS 708.71 / DSM 1257 / FGSC 987) OX=367110 GN=crp-6 PE=1 SV=1	82	8.53e-51	405	91.5	96.3
TRINITY_DN25501_c0_g1	sp|Q01604|PGK_DROME	Phosphoglycerate kinase OS=Drosophila melanogaster OX=7227 GN=Pgk PE=2 SV=2	415	9.73e-231	1655	77.8	87
TRINITY_DN25532_c0_g2	sp|Q32LE4|GGCT_BOVIN	Gamma-glutamylcyclotransferase OS=Bos taurus OX=9913 GN=GGCT PE=2 SV=1	144	6.45e-15	187	34	50.7
TRINITY_DN25514_c0_g1	sp|Q95NZ0|EO_SPOLI	Ecdysone oxidase OS=Spodoptera littoralis OX=7109 PE=1 SV=1	217	8.75e-40	375	40.1	57.6
TRINITY_DN25514_c0_g2	sp|Q95NZ0|EO_SPOLI	Ecdysone oxidase OS=Spodoptera littoralis OX=7109 PE=1 SV=1	338	9.58e-66	567	39.9	59.5
TRINITY_DN42826_c1_g2	sp|Q53H47|SETMR_HUMAN	Histone-lysine N-methyltransferase SETMAR OS=Homo sapiens OX=9606 GN=SETMAR PE=1 SV=2	97	1.05e-19	210	45.4	61.9
TRINITY_DN42826_c1_g1	sp|Q53H47|SETMR_HUMAN	Histone-lysine N-methyltransferase SETMAR OS=Homo sapiens OX=9606 GN=SETMAR PE=1 SV=2	69	2.41e-15	175	50.7	63.8
TRINITY_DN42826_c0_g1	sp|Q53H47|SETMR_HUMAN	Histone-lysine N-methyltransferase SETMAR OS=Homo sapiens OX=9606 GN=SETMAR PE=1 SV=2	77	6.44e-15	176	49.4	62.3
TRINITY_DN42826_c0_g2	sp|Q53H47|SETMR_HUMAN	Histone-lysine N-methyltransferase SETMAR OS=Homo sapiens OX=9606 GN=SETMAR PE=1 SV=2	77	7.47e-13	158	41.6	54.5
TRINITY_DN42885_c0_g1	sp|Q5RDY4|S27A4_PONAB	Long-chain fatty acid transport protein 4 OS=Pongo abelii OX=9601 GN=SLC27A4 PE=2 SV=1	66	2.74e-24	240	62.1	84.8
TRINITY_DN42831_c0_g2	sp|O57523|APA11_ONCMY	Apolipoprotein A-I-1 OS=Oncorhynchus mykiss OX=8022 PE=2 SV=1	121	1.82e-71	559	100	100
TRINITY_DN42821_c0_g1	sp|D6WMZ8|ESTJ_TRICA	Juvenile hormone esterase OS=Tribolium castaneum OX=7070 GN=Tcjhe PE=1 SV=2	182	2.3e-51	449	50	65.4
TRINITY_DN42821_c0_g2	sp|P06276|CHLE_HUMAN	Cholinesterase OS=Homo sapiens OX=9606 GN=BCHE PE=1 SV=1	128	1.94e-08	141	28.1	43.8
TRINITY_DN59415_c0_g1	sp|Q32LE4|GGCT_BOVIN	Gamma-glutamylcyclotransferase OS=Bos taurus OX=9913 GN=GGCT PE=2 SV=1	167	1.64e-32	304	41.3	58.7
TRINITY_DN59354_c0_g1	sp|Q12570|LAC1_BOTFU	Laccase-1 OS=Botryotinia fuckeliana OX=40559 GN=lcc1 PE=2 SV=3	522	7.31e-42	415	27.4	42.3
TRINITY_DN59445_c0_g2	sp|P48601|PRS4_DROME	26S proteasome regulatory subunit 4 OS=Drosophila melanogaster OX=7227 GN=Rpt2 PE=1 SV=2	439	3.75e-290	2051	93.8	95.7
TRINITY_DN59446_c0_g1	sp|Q865C5|UBIQ_CAMDR	Ubiquitin OS=Camelus dromedarius OX=9838 PE=3 SV=2	74	1.48e-46	367	100	100
TRINITY_DN16352_c0_g3	sp|A5D7T4|SIAT2_BOVIN	Beta-galactoside alpha-2,6-sialyltransferase 2 OS=Bos taurus OX=9913 GN=ST6GAL2 PE=2 SV=1	288	7.71e-83	694	44.1	65.6
TRINITY_DN16327_c1_g1	sp|Q91WE2|PIP30_MOUSE	PSME3-interacting protein OS=Mus musculus OX=10090 GN=Psme3ip1 PE=1 SV=1	217	2.16e-25	271	39.2	57.6
TRINITY_DN16297_c0_g1	sp|Q9P2H3|IFT80_HUMAN	Intraflagellar transport protein 80 homolog OS=Homo sapiens OX=9606 GN=IFT80 PE=1 SV=3	633	3.13e-165	1277	38.2	61.9
TRINITY_DN16296_c1_g1	sp|Q94624|RS6_MANSE	40S ribosomal protein S6 OS=Manduca sexta OX=7130 GN=RpS6 PE=2 SV=1	253	6.58e-158	1155	96.4	98
TRINITY_DN16273_c1_g1	sp|Q29EP6|JIP3_DROPS	JNK-interacting protein 3 OS=Drosophila pseudoobscura pseudoobscura OX=46245 GN=syd PE=3 SV=2	1276	7.37e-249	2016	47.3	58.5
TRINITY_DN16345_c0_g1	sp|Q80Y56|RBNS5_MOUSE	Rabenosyn-5 OS=Mus musculus OX=10090 GN=Rbsn PE=1 SV=1	491	5.9e-60	545	31.4	49.3
TRINITY_DN16293_c0_g1	sp|Q58618|Y1221_METJA	Uncharacterized protein MJ1221 OS=Methanocaldococcus jannaschii (strain ATCC 43067 / DSM 2661 / JAL-1 / JCM 10045 / NBRC 100440) OX=243232 GN=MJ1221 PE=4 SV=1	232	5.47e-09	148	22	47
TRINITY_DN16293_c0_g2	sp|Q6DIY8|M17L2_XENTR	Mpv17-like protein 2 OS=Xenopus tropicalis OX=8364 GN=mpv17l2 PE=2 SV=1	177	3.34e-36	346	39	59.9
TRINITY_DN16318_c0_g2	sp|P04146|COPIA_DROME	Copia protein OS=Drosophila melanogaster OX=7227 GN=GIP PE=1 SV=3	191	5.57e-39	364	43.5	64.4
TRINITY_DN16260_c0_g1	sp|P45583|CU19_LOCMI	Cuticle protein 19 OS=Locusta migratoria OX=7004 PE=1 SV=1	72	7.27e-27	258	68.1	77.8
TRINITY_DN16340_c0_g2	sp|P10978|POLX_TOBAC	Retrovirus-related Pol polyprotein from transposon TNT 1-94 OS=Nicotiana tabacum OX=4097 PE=2 SV=1	66	2.78e-07	136	40.9	68.2
TRINITY_DN16320_c0_g1	sp|Q13523|PRP4B_HUMAN	Serine/threonine-protein kinase PRP4 homolog OS=Homo sapiens OX=9606 GN=PRPF4B PE=1 SV=3	378	1.93e-173	1386	69.3	82.5
TRINITY_DN16299_c0_g1	sp|Q8VDL4|ADPGK_MOUSE	ADP-dependent glucokinase OS=Mus musculus OX=10090 GN=Adpgk PE=1 SV=2	469	6.75e-56	518	32.4	49.7
TRINITY_DN16344_c0_g1	sp|Q8WBV2|CYB_OSTNU	Cytochrome b OS=Ostrinia nubilalis OX=29057 GN=MT-CYB PE=3 SV=1	346	3.21e-150	1107	62.7	78.6
TRINITY_DN16343_c0_g1	sp|P08953|TOLL_DROME	Protein toll OS=Drosophila melanogaster OX=7227 GN=Tl PE=1 SV=1	261	2.41e-42	401	37.9	58.6
TRINITY_DN16354_c0_g1	sp|Q9VBN7|SAMC_DROME	S-adenosylmethionine mitochondrial carrier protein homolog OS=Drosophila melanogaster OX=7227 GN=CG4743 PE=2 SV=2	275	4.98e-75	623	47.3	62.9
TRINITY_DN16292_c0_g1	sp|Q9Z1Z3|EPN2_RAT	Epsin-2 OS=Rattus norvegicus OX=10116 GN=Epn2 PE=1 SV=1	601	1.91e-82	726	38.9	51.4
TRINITY_DN16275_c0_g1	sp|Q80UK7|SAS6_MOUSE	Spindle assembly abnormal protein 6 homolog OS=Mus musculus OX=10090 GN=Sass6 PE=2 SV=2	469	4.56e-24	277	25.8	45.4
TRINITY_DN16359_c0_g1	sp|Q8AVA3|CRVP_PSEPO	Cysteine-rich venom protein pseudecin OS=Pseudechis porphyriacus OX=8671 PE=1 SV=1	215	9.04e-49	423	43.3	58.6
TRINITY_DN16301_c0_g1	sp|Q17CS8|KAT_AEDAE	Kynurenine aminotransferase OS=Aedes aegypti OX=7159 GN=KAT PE=1 SV=1	216	6.34e-71	576	50	70.4
TRINITY_DN16312_c0_g1	sp|O46040|MSTAA_DROME	SET domain-containing protein SmydA-8, isoform A OS=Drosophila melanogaster OX=7227 GN=SmydA-8 PE=2 SV=3	361	1.82e-19	234	25.8	41.6
TRINITY_DN16348_c0_g2	sp|Q9DCK3|TSN4_MOUSE	Tetraspanin-4 OS=Mus musculus OX=10090 GN=Tspan4 PE=1 SV=1	81	2.22e-07	129	35.8	54.3
TRINITY_DN16349_c0_g1	sp|O16098|MAL1_DROVI	Maltase 1 OS=Drosophila virilis OX=7244 GN=Mal-B1 PE=3 SV=2	520	4.42e-48	457	26.9	43.8
TRINITY_DN16314_c0_g2	sp|P82147|L2EFL_DROME	Protein lethal(2)essential for life OS=Drosophila melanogaster OX=7227 GN=l(2)efl PE=1 SV=1	172	2.88e-51	427	51.7	69.2
TRINITY_DN16283_c0_g1	sp|Q7ZXF5|FACR1_XENLA	Fatty acyl-CoA reductase 1 OS=Xenopus laevis OX=8355 GN=far1 PE=2 SV=1	77	2.56e-18	197	46.8	70.1
TRINITY_DN16338_c0_g1	sp|Q10126|YSM6_CAEEL	Putative uncharacterized transposon-derived protein F52C9.6 OS=Caenorhabditis elegans OX=6239 GN=F52C9.6 PE=5 SV=1	269	6.16e-37	353	32	50.9
TRINITY_DN16287_c0_g1	sp|Q23551|UNC22_CAEEL	Twitchin OS=Caenorhabditis elegans OX=6239 GN=unc-22 PE=1 SV=3	72	3.85e-20	210	58.3	72.2
TRINITY_DN16353_c0_g1	sp|Q17AF4|HOOK_AEDAE	Protein hook OS=Aedes aegypti OX=7159 GN=hook PE=3 SV=1	697	3.27e-130	1104	40.7	62.4
TRINITY_DN16282_c0_g1	sp|E1JI63|SNMP2_DROME	Sensory neuron membrane protein 2 OS=Drosophila melanogaster OX=7227 GN=Snmp2 PE=2 SV=1	504	6.97e-91	746	34.3	53.6
TRINITY_DN16291_c0_g1	sp|Q03270|PO12_NASVI	Retrovirus-related Pol polyprotein from type-1 retrotransposable element R1 2 (Fragment) OS=Nasonia vitripennis OX=7425 PE=4 SV=1	72	8.13e-07	116	36.1	52.8
TRINITY_DN16358_c0_g3	sp|Q7TSG2|CTDP1_MOUSE	RNA polymerase II subunit A C-terminal domain phosphatase OS=Mus musculus OX=10090 GN=Ctdp1 PE=1 SV=1	702	1.37e-104	886	34.8	48.4
TRINITY_DN42972_c0_g1	sp|Q9VCA9|SPCS3_DROME	Signal peptidase complex subunit 3 OS=Drosophila melanogaster OX=7227 GN=Spase22-23 PE=2 SV=1	57	1.5e-14	167	54.4	78.9
TRINITY_DN42972_c0_g2	sp|Q9VCA9|SPCS3_DROME	Signal peptidase complex subunit 3 OS=Drosophila melanogaster OX=7227 GN=Spase22-23 PE=2 SV=1	122	2.85e-64	497	70.5	88.5
TRINITY_DN43014_c0_g1	sp|Q3KNI6|DAAF6_MOUSE	Dynein axonemal assembly factor 6 OS=Mus musculus OX=10090 GN=Dnaaf6 PE=1 SV=1	156	2.95e-09	138	25	45.5
TRINITY_DN43005_c0_g1	sp|Q95SX7|RTBS_DROME	Probable RNA-directed DNA polymerase from transposon BS OS=Drosophila melanogaster OX=7227 GN=RTase PE=2 SV=1	164	8.24e-16	188	32.3	55.5
TRINITY_DN42969_c0_g1	sp|P58252|EF2_MOUSE	Elongation factor 2 OS=Mus musculus OX=10090 GN=Eef2 PE=1 SV=2	83	1.83e-47	413	100	100
TRINITY_DN43015_c0_g1	sp|O74315|AMO1_SCHPO	Nucleoporin-like protein amo1 OS=Schizosaccharomyces pombe (strain 972 / ATCC 24843) OX=284812 GN=amo1 PE=4 SV=1	244	5.32e-07	134	28.7	44.3
TRINITY_DN43013_c1_g1	sp|Q62036|CP131_MOUSE	Centrosomal protein of 131 kDa OS=Mus musculus OX=10090 GN=Cep131 PE=1 SV=2	234	1.57e-22	271	32.1	60.7
TRINITY_DN43013_c0_g2	sp|B4KR05|TRET1_DROMO	Facilitated trehalose transporter Tret1 OS=Drosophila mojavensis OX=7230 GN=Tret1 PE=3 SV=2	524	2.12e-42	419	24	45.6
TRINITY_DN50259_c0_g1	sp|Q08AA9|NKD_ANOGA	Protein naked cuticle homolog OS=Anopheles gambiae OX=7165 GN=nkd PE=2 SV=1	243	7.79e-30	332	38.3	46.9
TRINITY_DN50186_c0_g1	sp|P54399|PDI_DROME	Protein disulfide-isomerase OS=Drosophila melanogaster OX=7227 GN=Pdi PE=2 SV=1	500	6.63e-207	1536	58.8	78
TRINITY_DN50271_c0_g4	sp|Q7Z020|TRPA1_DROME	Transient receptor potential cation channel subfamily A member 1 OS=Drosophila melanogaster OX=7227 GN=TrpA1 PE=2 SV=4	195	1.31e-50	454	70.3	82.6
TRINITY_DN50271_c0_g1	sp|Q7Z020|TRPA1_DROME	Transient receptor potential cation channel subfamily A member 1 OS=Drosophila melanogaster OX=7227 GN=TrpA1 PE=2 SV=4	91	4.54e-33	311	68.1	75.8
TRINITY_DN50271_c0_g3	sp|Q7Z020|TRPA1_DROME	Transient receptor potential cation channel subfamily A member 1 OS=Drosophila melanogaster OX=7227 GN=TrpA1 PE=2 SV=4	131	5.28e-54	468	67.9	80.9
TRINITY_DN50265_c0_g1	sp|Q4WC50|MFSA_ASPFU	Major facilitator superfamily transporter mfsA OS=Neosartorya fumigata (strain ATCC MYA-4609 / Af293 / CBS 101355 / FGSC A1100) OX=330879 GN=mfsA PE=2 SV=1	532	6.26e-264	1898	66.7	81.8
TRINITY_DN50265_c0_g3	sp|Q4WC50|MFSA_ASPFU	Major facilitator superfamily transporter mfsA OS=Neosartorya fumigata (strain ATCC MYA-4609 / Af293 / CBS 101355 / FGSC A1100) OX=330879 GN=mfsA PE=2 SV=1	139	7.21e-92	712	95.7	98.6
TRINITY_DN16371_c1_g1	sp|Q9HD33|RM47_HUMAN	39S ribosomal protein L47, mitochondrial OS=Homo sapiens OX=9606 GN=MRPL47 PE=1 SV=2	199	8.77e-31	302	38.2	55.3
TRINITY_DN16400_c0_g4	sp|P55809|SCOT1_HUMAN	Succinyl-CoA:3-ketoacid coenzyme A transferase 1, mitochondrial OS=Homo sapiens OX=9606 GN=OXCT1 PE=1 SV=1	491	3.34e-246	1793	70.9	84.3
TRINITY_DN16399_c0_g1	sp|Q9NBX4|RTXE_DROME	Probable RNA-directed DNA polymerase from transposon X-element OS=Drosophila melanogaster OX=7227 GN=X-element\ORF2 PE=3 SV=1	896	8.09e-202	1587	37.8	56.7
TRINITY_DN16416_c0_g1	sp|Q53H47|SETMR_HUMAN	Histone-lysine N-methyltransferase SETMAR OS=Homo sapiens OX=9606 GN=SETMAR PE=1 SV=2	73	1.93e-07	116	41.1	53.4
TRINITY_DN16374_c0_g1	sp|P18172|DHGL_DROPS	Glucose dehydrogenase [FAD, quinone] OS=Drosophila pseudoobscura pseudoobscura OX=46245 GN=Gld PE=3 SV=4	291	3.28e-56	497	38.5	56.7
TRINITY_DN16374_c0_g3	sp|P18172|DHGL_DROPS	Glucose dehydrogenase [FAD, quinone] OS=Drosophila pseudoobscura pseudoobscura OX=46245 GN=Gld PE=3 SV=4	280	4.31e-26	276	28.9	49.3
TRINITY_DN16403_c0_g2	sp|Q8MS59|WAT_DROME	Fatty acyl-CoA reductase wat OS=Drosophila melanogaster OX=7227 GN=wat PE=1 SV=1	92	5.27e-10	144	33.7	54.3
TRINITY_DN16458_c0_g1	sp|Q9VZS6|NSMA_DROME	Putative neutral sphingomyelinase OS=Drosophila melanogaster OX=7227 GN=nSMase PE=2 SV=2	279	4.12e-73	626	45.2	63.4
TRINITY_DN16363_c0_g1	sp|Q94518|NACA_DROME	Nascent polypeptide-associated complex subunit alpha OS=Drosophila melanogaster OX=7227 GN=Nacalpha PE=1 SV=2	132	1.24e-50	438	72	84.1
TRINITY_DN16368_c0_g1	sp|Q95ZS2|TDC1_CAEEL	Tyrosine decarboxylase OS=Caenorhabditis elegans OX=6239 GN=tdc-1 PE=2 SV=1	573	5.06e-221	1642	56.5	70
TRINITY_DN16381_c0_g1	sp|Q9BH41|FAD9_ACHDO	Acyl-CoA Delta-9 desaturase OS=Acheta domesticus OX=6997 PE=1 SV=1	70	1.23e-23	235	60	68.6
TRINITY_DN16360_c0_g1	sp|Q6DE18|APC5B_XENLA	Actin-related protein 2/3 complex subunit 5-B OS=Xenopus laevis OX=8355 GN=arpc5-b PE=1 SV=1	103	6.47e-27	271	54.4	68
TRINITY_DN33740_c0_g1	sp|P0CU28|RS24_CHATD	40S ribosomal protein S24 OS=Chaetomium thermophilum (strain DSM 1495 / CBS 144.50 / IMI 039719) OX=759272 GN=CTHT_0041970.2 PE=1 SV=1	135	1.1e-59	474	77.8	83.7
TRINITY_DN33814_c0_g1	sp|P41374|IF2A_DROME	Eukaryotic translation initiation factor 2 subunit 1 OS=Drosophila melanogaster OX=7227 GN=eIF2alpha PE=2 SV=1	81	1.37e-44	375	96.3	97.5
TRINITY_DN33814_c0_g2	sp|P41374|IF2A_DROME	Eukaryotic translation initiation factor 2 subunit 1 OS=Drosophila melanogaster OX=7227 GN=eIF2alpha PE=2 SV=1	122	4.73e-48	403	66.4	82.8
TRINITY_DN33735_c0_g1	sp|P30638|SVOP_CAEEL	Putative transporter svop-1 OS=Caenorhabditis elegans OX=6239 GN=svop-1 PE=3 SV=5	240	2.7e-17	218	31.3	49.6
TRINITY_DN33734_c0_g1	sp|Q4FZW7|HRG1B_XENLA	Heme transporter hrg1-B OS=Xenopus laevis OX=8355 GN=slc48a1-b PE=2 SV=1	137	4.73e-06	117	28.5	50.4
TRINITY_DN33791_c0_g3	sp|Q9VQZ6|ELP3_DROME	Elongator complex protein 3 OS=Drosophila melanogaster OX=7227 GN=Elp3 PE=1 SV=1	555	0	2539	85.6	93.2
TRINITY_DN33789_c0_g1	sp|Q9JI85|NUCB2_RAT	Nucleobindin-2 OS=Rattus norvegicus OX=10116 GN=Nucb2 PE=1 SV=1	91	3.78e-25	249	56	74.7
TRINITY_DN33749_c0_g1	sp|Q4R7Y4|GBLP_MACFA	Guanine nucleotide-binding protein subunit beta-2-like 1 OS=Macaca fascicularis OX=9541 GN=GNB2L1 PE=2 SV=3	103	2.24e-73	567	100	100
TRINITY_DN33749_c0_g2	sp|Q4R7Y4|GBLP_MACFA	Guanine nucleotide-binding protein subunit beta-2-like 1 OS=Macaca fascicularis OX=9541 GN=GNB2L1 PE=2 SV=3	164	1.63e-91	698	100	100
TRINITY_DN33779_c0_g1	sp|Q12462|PEX11_YEAST	Peroxisomal membrane protein PMP27 OS=Saccharomyces cerevisiae (strain ATCC 204508 / S288c) OX=559292 GN=PEX11 PE=1 SV=2	114	1.74e-16	185	38.6	57.9
TRINITY_DN33821_c1_g2	sp|Q34048|NU4M_CERCA	NADH-ubiquinone oxidoreductase chain 4 OS=Ceratitis capitata OX=7213 GN=ND4 PE=3 SV=2	438	2.48e-154	1165	59.1	75.1
TRINITY_DN33821_c1_g1	sp|Q9VXE6|NU153_DROME	Nuclear pore complex protein Nup153 OS=Drosophila melanogaster OX=7227 GN=Nup153 PE=1 SV=4	573	1.64e-09	163	23	39.1
TRINITY_DN33745_c0_g1	sp|Q68FK8|DHX9_XENLA	ATP-dependent RNA helicase A protein OS=Xenopus laevis OX=8355 GN=dhx9 PE=2 SV=1	59	4.83e-06	111	39	62.7
TRINITY_DN33778_c0_g1	sp|Q3UDE2|TTL12_MOUSE	Tubulin--tyrosine ligase-like protein 12 OS=Mus musculus OX=10090 GN=Ttll12 PE=1 SV=1	620	1.89e-164	1273	42.1	61.3
TRINITY_DN50370_c0_g1	sp|P47727|CBR1_RAT	Carbonyl reductase [NADPH] 1 OS=Rattus norvegicus OX=10116 GN=Cbr1 PE=1 SV=2	254	1.97e-23	248	26.8	50
TRINITY_DN50350_c0_g1	sp|Q8MVY9|GAL_GALME	Gallerimycin OS=Galleria mellonella OX=7137 GN=LOC113523440 PE=2 SV=1	69	8.92e-07	104	40.6	53.6
TRINITY_DN50354_c0_g1	sp|Q53H47|SETMR_HUMAN	Histone-lysine N-methyltransferase SETMAR OS=Homo sapiens OX=9606 GN=SETMAR PE=1 SV=2	61	3.54e-09	131	45.9	62.3
TRINITY_DN51278_c0_g1	sp|P21328|RTJK_DROME	RNA-directed DNA polymerase from mobile element jockey OS=Drosophila melanogaster OX=7227 GN=pol PE=1 SV=1	131	2.06e-15	181	36.6	50.4
TRINITY_DN51279_c0_g1	sp|Q95SX7|RTBS_DROME	Probable RNA-directed DNA polymerase from transposon BS OS=Drosophila melanogaster OX=7227 GN=RTase PE=2 SV=1	849	6.55e-52	513	22.6	44.1
TRINITY_DN24727_c0_g1	sp|A0A1L8GXY4|CFA43_XENLA	Cilia- and flagella-associated protein 43 OS=Xenopus laevis OX=8355 GN=cfap43 PE=2 SV=1	317	8.12e-21	247	25.6	49.5
TRINITY_DN24713_c0_g3	sp|Q8R2T8|TF3C5_MOUSE	General transcription factor 3C polypeptide 5 OS=Mus musculus OX=10090 GN=Gtf3c5 PE=2 SV=2	453	3.1e-56	505	28.7	49
TRINITY_DN24663_c0_g1	sp|Q8MS59|WAT_DROME	Fatty acyl-CoA reductase wat OS=Drosophila melanogaster OX=7227 GN=wat PE=1 SV=1	56	8.38e-06	113	41.1	58.9
TRINITY_DN24636_c0_g1	sp|Q8NBA8|DTWD2_HUMAN	tRNA-uridine aminocarboxypropyltransferase 2 OS=Homo sapiens OX=9606 GN=DTWD2 PE=1 SV=1	213	9.08e-47	429	43.2	61
TRINITY_DN24657_c0_g1	sp|P02512|CRYAB_SQUAC	Alpha-crystallin B chain OS=Squalus acanthias OX=7797 GN=CRYAB PE=1 SV=1	105	5.65e-10	150	34.3	60
TRINITY_DN24649_c0_g1	sp|L8E946|UNC42_CAEEL	Homeobox protein unc-42 OS=Caenorhabditis elegans OX=6239 GN=unc-42 PE=1 SV=1	168	1.05e-33	313	51.2	60.1
TRINITY_DN24691_c0_g1	sp|Q9V5N8|STAN_DROME	Protocadherin-like wing polarity protein stan OS=Drosophila melanogaster OX=7227 GN=stan PE=1 SV=4	465	6.6e-30	336	29.2	44.7
TRINITY_DN24690_c0_g1	sp|Q7RVI1|RS5_NEUCR	40S ribosomal protein S5 OS=Neurospora crassa (strain ATCC 24698 / 74-OR23-1A / CBS 708.71 / DSM 1257 / FGSC 987) OX=367110 GN=rps-5 PE=1 SV=2	207	5.68e-118	874	85	93.7
TRINITY_DN24652_c0_g1	sp|Q9VDH6|IR93A_DROME	Ionotropic receptor 93a OS=Drosophila melanogaster OX=7227 GN=Ir93a PE=1 SV=3	349	3.78e-82	699	41.5	60.7
TRINITY_DN24672_c0_g1	sp|Q7JQ07|MOS1T_DROMA	Mariner Mos1 transposase OS=Drosophila mauritiana OX=7226 GN=mariner\T PE=1 SV=1	107	2.16e-15	178	37.4	52.3
TRINITY_DN24694_c0_g1	sp|D6WMZ8|ESTJ_TRICA	Juvenile hormone esterase OS=Tribolium castaneum OX=7070 GN=Tcjhe PE=1 SV=2	530	4.11e-53	496	30.6	47.5
TRINITY_DN66556_c0_g1	sp|Q3T0F4|RS10_BOVIN	40S ribosomal protein S10 OS=Bos taurus OX=9913 GN=RPS10 PE=2 SV=1	91	5.04e-63	484	100	100
TRINITY_DN66525_c0_g1	sp|P16045|LEG1_MOUSE	Galectin-1 OS=Mus musculus OX=10090 GN=Lgals1 PE=1 SV=3	85	1.23e-60	467	100	100
TRINITY_DN66512_c0_g1	sp|Q2PQM7|IDGF4_GLOMM	Chitinase-like protein Idgf4 OS=Glossina morsitans morsitans OX=37546 GN=Idgf4 PE=2 SV=1	446	1.81e-135	1031	45.1	64.8
TRINITY_DN66517_c0_g1	sp|Q17127|HEXA_BLADI	Hexamerin OS=Blaberus discoidalis OX=6981 PE=2 SV=1	695	4.85e-100	853	32.7	48.6
TRINITY_DN66514_c0_g1	sp|P16036|MPCP_RAT	Phosphate carrier protein, mitochondrial OS=Rattus norvegicus OX=10116 GN=Slc25a3 PE=1 SV=1	355	2.59e-170	1246	67.6	79.7
TRINITY_DN66553_c0_g1	sp|P13732|RL22_TRIGR	60S ribosomal protein L22 OS=Tripneustes gratilla OX=7673 GN=RPL22 PE=2 SV=1	117	8.9e-53	421	71.8	84.6
TRINITY_DN66557_c0_g1	sp|P56739|Y212_BOTFU	Uncharacterized 21.2 kDa protein OS=Botryotinia fuckeliana OX=40559 PE=2 SV=1	158	1.17e-38	341	49.4	61.4
TRINITY_DN66540_c0_g1	sp|P00405|COX2_MOUSE	Cytochrome c oxidase subunit 2 OS=Mus musculus OX=10090 GN=Mtco2 PE=1 SV=1	215	1.03e-136	988	92.6	98.1
TRINITY_DN66555_c0_g1	sp|Q27021|RL27A_TENMO	60S ribosomal protein L27a OS=Tenebrio molitor OX=7067 GN=RpL27A PE=2 SV=1	149	2.11e-62	488	81.9	87.2
TRINITY_DN66552_c0_g1	sp|Q61646|HPT_MOUSE	Haptoglobin OS=Mus musculus OX=10090 GN=Hp PE=1 SV=1	347	1.69e-264	1857	100	100
TRINITY_DN66475_c0_g1	sp|Q28ZG0|TFP8L_DROPS	Tumor necrosis factor alpha-induced protein 8-like protein OS=Drosophila pseudoobscura pseudoobscura OX=46245 GN=GA17951 PE=3 SV=1	63	3.34e-09	127	47.6	60.3
TRINITY_DN66551_c0_g1	sp|Q9Y0Y7|LANC3_DROME	LanC-like protein 3 homolog OS=Drosophila melanogaster OX=7227 GN=CG2061 PE=2 SV=1	420	3.65e-87	708	39	55.5
TRINITY_DN66563_c0_g1	sp|Q9VSL3|SEPIA_DROME	Pyrimidodiazepine synthase OS=Drosophila melanogaster OX=7227 GN=se PE=1 SV=1	245	3.66e-59	493	38.8	61.2
TRINITY_DN66516_c0_g1	sp|P35040|TRY6_ANOGA	Trypsin-6 OS=Anopheles gambiae OX=7165 GN=TRYP6 PE=2 SV=2	127	2.68e-07	122	23.6	41.7
TRINITY_DN42025_c0_g2	sp|P48728|GCST_HUMAN	Aminomethyltransferase, mitochondrial OS=Homo sapiens OX=9606 GN=AMT PE=1 SV=1	376	4.65e-119	920	52.1	66
TRINITY_DN42010_c1_g1	sp|Q32PI8|RT27_BOVIN	28S ribosomal protein S27, mitochondrial OS=Bos taurus OX=9913 GN=MRPS27 PE=1 SV=1	187	7.34e-11	165	26.2	46.5
TRINITY_DN42090_c0_g1	sp|Q9NBX5|GAGXE_DROME	Nucleic-acid-binding protein from transposon X-element OS=Drosophila melanogaster OX=7227 GN=ORF1 PE=4 SV=1	77	1.17e-07	133	44.2	54.5
TRINITY_DN15547_c0_g1	sp|B7Z0W9|OTOP_DROME	Proton channel OtopLc OS=Drosophila melanogaster OX=7227 GN=OtopLc PE=3 SV=2	610	2.98e-92	819	33.3	53.9
TRINITY_DN15482_c0_g1	sp|Q6NR09|EGRAP_DROME	EGFR adapter protein OS=Drosophila melanogaster OX=7227 GN=EGFRAP PE=1 SV=1	283	1.74e-38	389	40.3	53.7
TRINITY_DN15548_c0_g1	sp|P14296|ARYA_MANSE	Arylphorin subunit alpha OS=Manduca sexta OX=7130 PE=2 SV=1	704	7.88e-134	1068	35.9	55.4
TRINITY_DN15515_c0_g1	sp|Q7ZVN5|SRP54_DANRE	Signal recognition particle 54 kDa protein OS=Danio rerio OX=7955 GN=srp54 PE=2 SV=1	500	5.4e-289	2062	79.8	91
TRINITY_DN15455_c0_g3	sp|Q8X0J4|CYB5L_NEUCR	Putative cytochrome b5 B11H24.095 OS=Neurospora crassa (strain ATCC 24698 / 74-OR23-1A / CBS 708.71 / DSM 1257 / FGSC 987) OX=367110 GN=B11H24.095 PE=3 SV=1	77	3.7e-27	247	55.8	79.2
TRINITY_DN15518_c0_g1	sp|P07038|PMA1_NEUCR	Plasma membrane ATPase OS=Neurospora crassa (strain ATCC 24698 / 74-OR23-1A / CBS 708.71 / DSM 1257 / FGSC 987) OX=367110 GN=pma-1 PE=1 SV=1	849	4.59e-264	1965	49.6	66.7
TRINITY_DN15538_c0_g3	sp|P45583|CU19_LOCMI	Cuticle protein 19 OS=Locusta migratoria OX=7004 PE=1 SV=1	76	1.26e-21	216	55.3	67.1
TRINITY_DN15554_c0_g1	sp|Q9NGX9|CP302_DROME	Cytochrome P450 302a1, mitochondrial OS=Drosophila melanogaster OX=7227 GN=dib PE=2 SV=2	477	4.52e-137	1058	42.1	67.1
TRINITY_DN15520_c0_g1	sp|P09077|SCR_DROME	Homeotic protein Sex combs reduced OS=Drosophila melanogaster OX=7227 GN=Scr PE=1 SV=5	118	4.22e-68	607	96.6	97.5
TRINITY_DN15550_c0_g1	sp|P22297|TRF_MANSE	Transferrin OS=Manduca sexta OX=7130 PE=1 SV=1	681	1.04e-51	495	26.7	41.6
TRINITY_DN15556_c0_g3	sp|Q5M9F5|DPH6_RAT	Diphthine--ammonia ligase OS=Rattus norvegicus OX=10116 GN=Dph6 PE=2 SV=1	250	3.2e-105	845	66.4	79.2
TRINITY_DN15476_c0_g1	sp|Q5TW90|MAB21_ANOGA	Protein mab-21 OS=Anopheles gambiae OX=7165 GN=mab-21 PE=3 SV=3	365	3.67e-227	1630	87.7	93.4
TRINITY_DN15512_c0_g2	sp|Q9NBX5|GAGXE_DROME	Nucleic-acid-binding protein from transposon X-element OS=Drosophila melanogaster OX=7227 GN=ORF1 PE=4 SV=1	65	6.59e-09	127	36.9	53.8
TRINITY_DN15480_c0_g1	sp|Q66HE2|MOT13_RAT	Monocarboxylate transporter 13 OS=Rattus norvegicus OX=10116 GN=Slc16a13 PE=2 SV=1	191	1.89e-27	300	33.5	53.4
TRINITY_DN15549_c0_g1	sp|Q4R877|S19A3_MACFA	Thiamine transporter 2 OS=Macaca fascicularis OX=9541 GN=SLC19A3 PE=2 SV=1	451	8.13e-61	550	33	52.1
TRINITY_DN15555_c0_g1	sp|P16233|LIPP_HUMAN	Pancreatic triacylglycerol lipase OS=Homo sapiens OX=9606 GN=PNLIP PE=1 SV=1	258	7.15e-34	333	32.9	46.9
TRINITY_DN15525_c0_g2	sp|P83418|MRN2_MEGVI	Megourin-2 OS=Megoura viciae OX=112273 PE=1 SV=2	55	2.06e-15	175	56.4	61.8
TRINITY_DN6009_c0_g1	sp|Q9DCD0|6PGD_MOUSE	6-phosphogluconate dehydrogenase, decarboxylating OS=Mus musculus OX=10090 GN=Pgd PE=1 SV=3	480	1.08e-249	1851	72.1	84
TRINITY_DN6011_c0_g1	sp|B6CHA3|UHRF1_XENLA	E3 ubiquitin-protein ligase UHRF1 OS=Xenopus laevis OX=8355 GN=uhrf1 PE=2 SV=1	899	2.94e-179	1470	39.2	53.6
TRINITY_DN6038_c0_g1	sp|Q7ZX20|RNF8A_XENLA	E3 ubiquitin-protein ligase rnf8-A OS=Xenopus laevis OX=8355 GN=rnf8-A PE=2 SV=1	97	4.14e-25	287	53.6	73.2
TRINITY_DN6029_c0_g2	sp|Q24025|SOG_DROME	Dorsal-ventral patterning protein Sog OS=Drosophila melanogaster OX=7227 GN=sog PE=1 SV=1	964	1.38e-188	1546	38.7	55.4
TRINITY_DN6024_c0_g2	sp|Q86B79|UNK_DROME	RING finger protein unkempt OS=Drosophila melanogaster OX=7227 GN=unk PE=1 SV=1	630	1.2e-203	1611	54.4	64.4
TRINITY_DN6084_c1_g2	sp|Q9VMM6|OBSTE_DROME	Protein obstructor-E OS=Drosophila melanogaster OX=7227 GN=obst-E PE=2 SV=2	203	3.07e-52	456	40.9	54.2
TRINITY_DN6088_c0_g1	sp|P16065|GCY_STRPU	Speract receptor OS=Strongylocentrotus purpuratus OX=7668 PE=2 SV=1	523	4.17e-174	1432	52.8	71.3
TRINITY_DN6056_c0_g1	sp|Q9VU02|SMD1_DROME	Probable small nuclear ribonucleoprotein Sm D1 OS=Drosophila melanogaster OX=7227 GN=SmD1 PE=1 SV=1	98	5.83e-43	388	75.5	90.8
TRINITY_DN6087_c0_g1	sp|Q01295|BRC1_DROME	Broad-complex core protein isoforms 1/2/3/4/5 OS=Drosophila melanogaster OX=7227 GN=br PE=1 SV=2	186	2.99e-61	584	68.3	73.7
TRINITY_DN6045_c0_g2	sp|P46472|PRS7_XENLA	26S proteasome regulatory subunit 7 OS=Xenopus laevis OX=8355 GN=psmc2 PE=2 SV=1	434	3.38e-285	2058	91.5	96.5
TRINITY_DN6045_c0_g3	sp|Q96DN5|TBC31_HUMAN	TBC1 domain family member 31 OS=Homo sapiens OX=9606 GN=TBC1D31 PE=1 SV=2	666	3.78e-111	952	33.3	53.8
TRINITY_DN6013_c0_g1	sp|P51166|CDK5_XENLA	Cyclin-dependent-like kinase 5 OS=Xenopus laevis OX=8355 GN=cdk5 PE=2 SV=1	291	1.7e-175	1294	82.1	91.1
TRINITY_DN6085_c0_g1	sp|Q9VIK2|CART_DROME	Carcinine transporter OS=Drosophila melanogaster OX=7227 GN=CarT PE=2 SV=1	547	3.27e-82	725	32.7	52.8
TRINITY_DN6007_c0_g1	sp|H9JTG9|AK2E4_BOMMO	Aldo-keto reductase AKR2E4 OS=Bombyx mori OX=7091 GN=akr2e PE=1 SV=1	303	8.84e-94	737	47.5	67
TRINITY_DN6091_c0_g1	sp|Q7YRC1|AIP_BOVIN	AH receptor-interacting protein OS=Bos taurus OX=9913 GN=AIP PE=2 SV=1	318	4.72e-66	566	37.4	60.1
TRINITY_DN6080_c0_g2	sp|A7YVD7|NDUF6_BOVIN	NADH dehydrogenase (ubiquinone) complex I, assembly factor 6 OS=Bos taurus OX=9913 GN=NDUFAF6 PE=2 SV=1	273	1.8e-66	550	42.5	61.5
TRINITY_DN6078_c0_g1	sp|Q3ZBH0|TCPB_BOVIN	T-complex protein 1 subunit beta OS=Bos taurus OX=9913 GN=CCT2 PE=1 SV=3	535	5.86e-259	1888	72.1	85
TRINITY_DN6082_c0_g1	sp|Q6NZB0|DNJC8_MOUSE	DnaJ homolog subfamily C member 8 OS=Mus musculus OX=10090 GN=Dnajc8 PE=1 SV=2	250	1.14e-62	529	50.8	69.2
TRINITY_DN6075_c0_g1	sp|Q1HPU2|TRMB_BOMMO	tRNA (guanine-N(7)-)-methyltransferase OS=Bombyx mori OX=7091 PE=2 SV=1	239	6.38e-129	1045	82	88.7
TRINITY_DN6100_c0_g2	sp|Q91VA6|PDIP2_MOUSE	Polymerase delta-interacting protein 2 OS=Mus musculus OX=10090 GN=Poldip2 PE=1 SV=1	309	6.75e-155	1190	70.9	81.9
TRINITY_DN6047_c0_g1	sp|Q66H50|FACR1_RAT	Fatty acyl-CoA reductase 1 OS=Rattus norvegicus OX=10116 GN=Far1 PE=2 SV=1	489	5.6e-114	929	37.6	59.5
TRINITY_DN6083_c0_g2	sp|S8FIE4|LAC1_FOMPI	Laccase-1 OS=Fomitopsis pinicola (strain FP-58527) OX=743788 GN=LCC1 PE=1 SV=1	569	4.81e-61	565	32.2	46
TRINITY_DN6101_c0_g1	sp|Q6P6J9|TXD15_MOUSE	Thioredoxin domain-containing protein 15 OS=Mus musculus OX=10090 GN=Txndc15 PE=1 SV=1	132	2.02e-21	242	34.8	60.6
TRINITY_DN6018_c0_g1	sp|Q6P0D5|WBP11_DANRE	WW domain-binding protein 11 OS=Danio rerio OX=7955 GN=wbp11 PE=1 SV=1	248	2.6e-49	472	47.6	66.5
TRINITY_DN6090_c0_g1	sp|P24310|CX7A1_HUMAN	Cytochrome c oxidase subunit 7A1, mitochondrial OS=Homo sapiens OX=9606 GN=COX7A1 PE=1 SV=2	48	1.3e-09	133	47.9	77.1
TRINITY_DN6048_c1_g1	sp|Q10126|YSM6_CAEEL	Putative uncharacterized transposon-derived protein F52C9.6 OS=Caenorhabditis elegans OX=6239 GN=F52C9.6 PE=5 SV=1	83	6.44e-13	157	36.1	56.6
TRINITY_DN6058_c0_g1	sp|Q7PLI2|NIPB_DROME	Nipped-B protein OS=Drosophila melanogaster OX=7227 GN=Nipped-B PE=1 SV=3	2050	0	3139	39.9	58.5
TRINITY_DN6052_c0_g2	sp|Q28BZ2|HINT3_XENTR	Adenosine 5'-monophosphoramidase HINT3 OS=Xenopus tropicalis OX=8364 GN=hint3 PE=2 SV=1	133	9.77e-41	360	47.4	70.7
TRINITY_DN6052_c0_g3	sp|P80944|ZFX_PIG	Zinc finger X-chromosomal protein (Fragment) OS=Sus scrofa OX=9823 GN=ZFX PE=3 SV=1	82	1.57e-07	130	34.1	45.1
TRINITY_DN6021_c0_g1	sp|O93308|SMC1A_XENLA	Structural maintenance of chromosomes protein 1A OS=Xenopus laevis OX=8355 GN=smc1a PE=1 SV=1	1234	0	2634	51.2	68.9
TRINITY_DN6041_c1_g3	sp|Q962X9|BUD31_BRABE	Protein BUD31 homolog OS=Branchiostoma belcheri OX=7741 PE=2 SV=1	144	1.59e-92	718	91	95.1
TRINITY_DN6041_c1_g2	sp|Q8WP19|CRY1_MACFA	Cryptochrome-1 OS=Macaca fascicularis OX=9541 GN=CRY1 PE=2 SV=1	332	2.73e-157	1236	68.1	80.1
TRINITY_DN6008_c0_g2	sp|Q641Q3|METRL_HUMAN	Meteorin-like protein OS=Homo sapiens OX=9606 GN=METRNL PE=2 SV=1	322	1.1e-33	333	31.1	43.5
TRINITY_DN6028_c0_g4	sp|Q5U2S3|ZUP1_RAT	Zinc finger-containing ubiquitin peptidase 1 OS=Rattus norvegicus OX=10116 GN=Zup1 PE=2 SV=1	450	2.26e-75	660	33.8	55.8
TRINITY_DN6077_c0_g1	sp|A0A6J1W8N1|PFAF2_GALME	Phenoloxidase-activating factor 2 (Fragment) OS=Galleria mellonella OX=7137 GN=LOC113510063 PE=1 SV=1	263	2.32e-58	507	43	55.9
TRINITY_DN6065_c1_g1	sp|Q9VV73|NXF2_DROME	Nuclear RNA export factor 2 OS=Drosophila melanogaster OX=7227 GN=nxf2 PE=1 SV=1	486	2e-25	293	24.9	43.8
TRINITY_DN6069_c0_g1	sp|Q0VD19|ASM_BOVIN	Sphingomyelin phosphodiesterase OS=Bos taurus OX=9913 GN=SMPD1 PE=2 SV=1	528	9.57e-140	1172	43.2	58.9
TRINITY_DN6036_c0_g2	sp|P30189|TOP1_DROME	DNA topoisomerase 1 OS=Drosophila melanogaster OX=7227 GN=Top1 PE=1 SV=1	563	7.02e-281	2117	71.4	80.8
TRINITY_DN6099_c0_g1	sp|Q07886|DDX49_DROME	Probable ATP-dependent RNA helicase Dbp45A OS=Drosophila melanogaster OX=7227 GN=Dbp45A PE=2 SV=2	450	2.14e-177	1324	58.7	73.3
TRINITY_DN6098_c0_g1	sp|B3MTS8|TMEDE_DROAN	Transmembrane emp24 domain-containing protein eca OS=Drosophila ananassae OX=7217 GN=eca PE=3 SV=1	213	7.33e-110	861	79.8	87.3
TRINITY_DN66571_c0_g1	sp|Q24JY1|RL23A_BOVIN	60S ribosomal protein L23a OS=Bos taurus OX=9913 GN=RPL23A PE=2 SV=1	148	1.03e-60	485	69.6	78.4
TRINITY_DN66641_c0_g1	sp|P41822|FRI_AEDAE	Ferritin subunit OS=Aedes aegypti OX=7159 GN=FERH PE=1 SV=2	174	1.31e-43	389	47.7	62.6
TRINITY_DN66586_c0_g1	sp|P18173|DHGL_DROME	Glucose dehydrogenase [FAD, quinone] OS=Drosophila melanogaster OX=7227 GN=Gld PE=3 SV=3	128	5.25e-27	272	42.2	59.4
TRINITY_DN66635_c0_g1	sp|Q27874|PAT3_CAEEL	Integrin beta pat-3 OS=Caenorhabditis elegans OX=6239 GN=pat-3 PE=1 SV=1	129	1.33e-17	199	31.8	48.1
TRINITY_DN66637_c0_g1	sp|Q8R4S2|AHR_MUSSP	Aryl hydrocarbon receptor OS=Mus spretus OX=10096 GN=Ahr PE=2 SV=1	414	1.46e-111	923	46.4	66.2
TRINITY_DN66578_c0_g1	sp|O96790|DPGN_DIPMA	Serine protease inhibitor dipetalogastin (Fragment) OS=Dipetalogaster maximus OX=72496 PE=1 SV=2	38	5.96e-07	116	52.6	65.8
TRINITY_DN66575_c0_g1	sp|O76217|PE1_ANOGA	Peritrophin-1 OS=Anopheles gambiae OX=7165 GN=Aper1 PE=2 SV=2	153	2.94e-17	190	27.5	43.1
TRINITY_DN66625_c0_g1	sp|P09180|RL4_DROME	60S ribosomal protein L4 OS=Drosophila melanogaster OX=7227 GN=RpL4 PE=1 SV=2	386	1.93e-189	1381	72	84.5
TRINITY_DN66648_c0_g1	sp|D6WMZ8|ESTJ_TRICA	Juvenile hormone esterase OS=Tribolium castaneum OX=7070 GN=Tcjhe PE=1 SV=2	502	3.16e-53	492	30.9	48.6
TRINITY_DN66572_c0_g1	sp|Q5BLX8|WDR83_RAT	WD repeat domain-containing protein 83 OS=Rattus norvegicus OX=10116 GN=Wdr83 PE=1 SV=1	293	3.52e-67	554	57.7	74.7
TRINITY_DN66657_c0_g1	sp|O61305|DDX19_DROME	DEAD-box helicase Dbp80 OS=Drosophila melanogaster OX=7227 GN=Dbp80 PE=1 SV=1	461	3.86e-234	1689	69.6	84.4
TRINITY_DN66607_c0_g1	sp|Q95241|A4_SAISC	Amyloid-beta precursor protein OS=Saimiri sciureus OX=9521 GN=APP PE=2 SV=1	69	2.77e-43	380	97.1	97.1
TRINITY_DN66608_c0_g1	sp|Q9NQV8|PRDM8_HUMAN	PR domain zinc finger protein 8 OS=Homo sapiens OX=9606 GN=PRDM8 PE=1 SV=3	61	7.93e-17	214	67.2	83.6
TRINITY_DN42150_c0_g1	sp|Q8IY51|TIGD4_HUMAN	Tigger transposable element-derived protein 4 OS=Homo sapiens OX=9606 GN=TIGD4 PE=1 SV=2	511	9.21e-88	743	35.4	57.1
TRINITY_DN42168_c0_g1	sp|P04146|COPIA_DROME	Copia protein OS=Drosophila melanogaster OX=7227 GN=GIP PE=1 SV=3	82	1.72e-09	134	39	51.2
TRINITY_DN42151_c0_g1	sp|Q9BYN7|ZN341_HUMAN	Zinc finger protein 341 OS=Homo sapiens OX=9606 GN=ZNF341 PE=1 SV=2	163	1.17e-08	151	26.4	41.1
TRINITY_DN42156_c0_g1	sp|Q7JQ07|MOS1T_DROMA	Mariner Mos1 transposase OS=Drosophila mauritiana OX=7226 GN=mariner\T PE=1 SV=1	56	1.48e-09	132	42.9	71.4
TRINITY_DN42156_c0_g2	sp|Q53H47|SETMR_HUMAN	Histone-lysine N-methyltransferase SETMAR OS=Homo sapiens OX=9606 GN=SETMAR PE=1 SV=2	93	7.66e-12	153	38.7	53.8
TRINITY_DN42185_c0_g1	sp|P0CT41|TF212_SCHPO	Transposon Tf2-12 polyprotein OS=Schizosaccharomyces pombe (strain 972 / ATCC 24843) OX=284812 GN=Tf2-12 PE=3 SV=1	376	4.65e-25	275	27.4	44.4
TRINITY_DN42198_c0_g1	sp|Q5M7M7|STAU2_XENTR	Double-stranded RNA-binding protein Staufen homolog 2 OS=Xenopus tropicalis OX=8364 GN=stau2 PE=2 SV=1	605	4.24e-79	711	37.4	49.9
TRINITY_DN42154_c0_g1	sp|Q9VVX3|FRIZ2_DROME	Frizzled-2 OS=Drosophila melanogaster OX=7227 GN=fz2 PE=1 SV=1	23	4.26e-06	107	78.3	95.7
TRINITY_DN42127_c0_g1	sp|Q1HPK6|EF2_BOMMO	Translation elongation factor 2 OS=Bombyx mori OX=7091 GN=tef2 PE=1 SV=1	28	1.69e-09	147	100	100
TRINITY_DN42121_c0_g1	sp|Q95JN5|AT133_MACFA	Polyamine-transporting ATPase 13A3 OS=Macaca fascicularis OX=9541 GN=ATP13A3 PE=2 SV=3	1094	2.51e-246	1933	41	59.3
TRINITY_DN15627_c0_g2	sp|Q8N328|PGBD3_HUMAN	PiggyBac transposable element-derived protein 3 OS=Homo sapiens OX=9606 GN=PGBD3 PE=1 SV=3	458	3.88e-86	731	38	54.8
TRINITY_DN15564_c0_g1	sp|P29787|TRY5_AEDAE	Trypsin 5G1 OS=Aedes aegypti OX=7159 GN=AAEL013712 PE=2 SV=2	223	6.01e-47	414	38.1	55.6
TRINITY_DN15606_c0_g1	sp|Q9NBX4|RTXE_DROME	Probable RNA-directed DNA polymerase from transposon X-element OS=Drosophila melanogaster OX=7227 GN=X-element\ORF2 PE=3 SV=1	647	3.23e-148	1174	39.1	58.4
TRINITY_DN15606_c0_g2	sp|P21328|RTJK_DROME	RNA-directed DNA polymerase from mobile element jockey OS=Drosophila melanogaster OX=7227 GN=pol PE=1 SV=1	91	9.71e-14	170	37.4	58.2
TRINITY_DN15606_c0_g3	sp|P21328|RTJK_DROME	RNA-directed DNA polymerase from mobile element jockey OS=Drosophila melanogaster OX=7227 GN=pol PE=1 SV=1	120	1.3e-21	232	36.7	56.7
TRINITY_DN15596_c0_g1	sp|Q8N9R8|SCAI_HUMAN	Protein SCAI OS=Homo sapiens OX=9606 GN=SCAI PE=1 SV=2	97	6e-38	389	75.3	83.5
TRINITY_DN15596_c0_g2	sp|Q8C8N2|SCAI_MOUSE	Protein SCAI OS=Mus musculus OX=10090 GN=Scai PE=1 SV=2	496	6.06e-130	1035	45.4	65.1
TRINITY_DN15583_c0_g1	sp|Q10126|YSM6_CAEEL	Putative uncharacterized transposon-derived protein F52C9.6 OS=Caenorhabditis elegans OX=6239 GN=F52C9.6 PE=5 SV=1	142	2.11e-15	180	35.2	53.5
TRINITY_DN15588_c0_g1	sp|Q10126|YSM6_CAEEL	Putative uncharacterized transposon-derived protein F52C9.6 OS=Caenorhabditis elegans OX=6239 GN=F52C9.6 PE=5 SV=1	58	1.07e-06	116	39.7	53.4
TRINITY_DN15608_c0_g1	sp|Q10126|YSM6_CAEEL	Putative uncharacterized transposon-derived protein F52C9.6 OS=Caenorhabditis elegans OX=6239 GN=F52C9.6 PE=5 SV=1	110	2.44e-16	186	35.5	56.4
TRINITY_DN15608_c1_g3	sp|Q8BWP5|TTPA_MOUSE	Alpha-tocopherol transfer protein OS=Mus musculus OX=10090 GN=Ttpa PE=1 SV=1	119	2.42e-10	148	31.9	54.6
TRINITY_DN15607_c0_g1	sp|Q9QXL7|NDK7_RAT	Nucleoside diphosphate kinase 7 OS=Rattus norvegicus OX=10116 GN=Nme7 PE=1 SV=1	378	1.22e-91	768	41.5	61.6
TRINITY_DN15562_c0_g1	sp|Q9EQZ5|PTGR1_CAVPO	Prostaglandin reductase 1 OS=Cavia porcellus OX=10141 GN=Ptgr1 PE=1 SV=1	341	9.02e-88	723	44.6	66.3
TRINITY_DN15593_c0_g1	sp|P21329|RTJK_DROFU	RNA-directed DNA polymerase from mobile element jockey OS=Drosophila funebris OX=7221 GN=jockey\pol PE=1 SV=1	179	2.7e-24	254	27.9	51.4
TRINITY_DN15593_c0_g2	sp|P21328|RTJK_DROME	RNA-directed DNA polymerase from mobile element jockey OS=Drosophila melanogaster OX=7227 GN=pol PE=1 SV=1	75	1.14e-13	172	45.3	60
TRINITY_DN15577_c0_g1	sp|Q9D6J3|YJU2_MOUSE	Splicing factor YJU2 OS=Mus musculus OX=10090 GN=Yju2 PE=1 SV=1	176	1.48e-77	627	68.8	78.4
TRINITY_DN15575_c0_g2	sp|Q9BWV7|TTLL2_HUMAN	Probable tubulin polyglutamylase TTLL2 OS=Homo sapiens OX=9606 GN=TTLL2 PE=2 SV=3	339	2.54e-94	783	44.8	64.3
TRINITY_DN15584_c0_g1	sp|Q99J62|RFC4_MOUSE	Replication factor C subunit 4 OS=Mus musculus OX=10090 GN=Rfc4 PE=1 SV=1	358	3.51e-116	887	53.9	71.5
TRINITY_DN15605_c0_g2	sp|P20825|POL2_DROME	Retrovirus-related Pol polyprotein from transposon 297 OS=Drosophila melanogaster OX=7227 GN=pol PE=4 SV=1	452	9.44e-73	678	36.3	55.5
TRINITY_DN15559_c1_g1	sp|P43691|GATA4_CHICK	Transcription factor GATA-4 (Fragment) OS=Gallus gallus OX=9031 GN=GATA4 PE=2 SV=1	58	3.1e-18	225	70.7	84.5
TRINITY_DN15620_c0_g1	sp|O16264|PEBPH_CAEEL	Phosphatidylethanolamine-binding protein homolog F40A3.3 OS=Caenorhabditis elegans OX=6239 GN=F40A3.3 PE=3 SV=1	188	2.21e-75	584	61.2	72.3
TRINITY_DN15569_c1_g1	sp|Q6PBX9|REEP5_DANRE	Receptor expression-enhancing protein 5 OS=Danio rerio OX=7955 GN=reep5 PE=1 SV=1	139	1.82e-49	422	54	74.1
TRINITY_DN15578_c1_g1	sp|Q86LG1|PPK28_DROME	Pickpocket protein 28 OS=Drosophila melanogaster OX=7227 GN=ppk28 PE=1 SV=2	314	3.13e-16	214	22.6	44.3
TRINITY_DN15578_c0_g1	sp|Q9NUJ3|T11L1_HUMAN	T-complex protein 11-like protein 1 OS=Homo sapiens OX=9606 GN=TCP11L1 PE=1 SV=1	461	8.32e-83	710	37.1	56.8
TRINITY_DN15586_c0_g1	sp|Q05783|HMGD_DROME	High mobility group protein D OS=Drosophila melanogaster OX=7227 GN=HmgD PE=1 SV=1	72	2.43e-24	252	65.3	81.9
TRINITY_DN15586_c0_g2	sp|A0A345BJN8|CLZ9_COCLU	MFS-type transporter clz9 OS=Cochliobolus lunatus OX=5503 GN=clz9 PE=3 SV=1	365	1.51e-22	268	26	43.6
TRINITY_DN15599_c0_g3	sp|Q8IRC7|AWH_DROME	LIM/homeobox protein Awh OS=Drosophila melanogaster OX=7227 GN=Awh PE=1 SV=1	241	3.18e-138	1012	76.8	85.5
TRINITY_DN15653_c0_g1	sp|Q11208|PARP_SARPE	Poly [ADP-ribose] polymerase OS=Sarcophaga peregrina OX=7386 PE=1 SV=1	168	1.12e-33	322	44	62.5
TRINITY_DN15611_c0_g1	sp|Q6GPA7|HDAC8_XENLA	Histone deacetylase 8 OS=Xenopus laevis OX=8355 GN=hdac8 PE=2 SV=1	194	8.75e-52	465	43.3	65.5
TRINITY_DN15581_c0_g1	sp|P54802|ANAG_HUMAN	Alpha-N-acetylglucosaminidase OS=Homo sapiens OX=9606 GN=NAGLU PE=1 SV=2	637	1.73e-171	1341	42.4	58.4
TRINITY_DN15598_c0_g1	sp|Q1HPS4|EIF3K_BOMMO	Eukaryotic translation initiation factor 3 subunit K OS=Bombyx mori OX=7091 PE=2 SV=1	215	2.06e-148	1070	95.3	97.2
TRINITY_DN15574_c0_g1	sp|P29844|BIP_DROME	Endoplasmic reticulum chaperone BiP OS=Drosophila melanogaster OX=7227 GN=Hsc70-3 PE=1 SV=2	398	4.59e-254	1830	91.2	95.7
TRINITY_DN57458_c0_g1	sp|A1L2Q8|P5CR3_XENLA	Pyrroline-5-carboxylate reductase 3 OS=Xenopus laevis OX=8355 GN=pycr3 PE=2 SV=2	247	6.61e-45	421	36.8	59.1
TRINITY_DN57534_c0_g1	sp|Q3L1D1|PDH1_AGABI	Pyranose dehydrogenase OS=Agaricus bisporus OX=5341 GN=pdh1 PE=1 SV=1	61	1.83e-08	123	55.7	65.6
TRINITY_DN32995_c0_g1	sp|Q0V9S9|DRC7_XENTR	Dynein regulatory complex subunit 7 OS=Xenopus tropicalis OX=8364 GN=drc7 PE=2 SV=1	158	1.06e-19	217	36.7	56.3
TRINITY_DN32957_c0_g1	sp|Q95SX7|RTBS_DROME	Probable RNA-directed DNA polymerase from transposon BS OS=Drosophila melanogaster OX=7227 GN=RTase PE=2 SV=1	94	9.05e-09	141	37.2	54.3
TRINITY_DN32974_c0_g1	sp|Q9BQ67|GRWD1_HUMAN	Glutamate-rich WD repeat-containing protein 1 OS=Homo sapiens OX=9606 GN=GRWD1 PE=1 SV=1	418	2.71e-142	1075	51.9	68.2
TRINITY_DN32949_c0_g1	sp|Q5ISW3|MED29_BOMMO	Mediator of RNA polymerase II transcription subunit 29 OS=Bombyx mori OX=7091 GN=ix PE=2 SV=1	194	2.94e-109	813	86.1	88.7
TRINITY_DN32922_c0_g1	sp|Q9NHW7|AQP_AEDAE	Aquaporin AQPAe.a OS=Aedes aegypti OX=7159 GN=AAEL003512 PE=2 SV=2	219	2.12e-38	356	38.8	56.6
TRINITY_DN32926_c1_g1	sp|Q5ZME2|MDHC_CHICK	Malate dehydrogenase, cytoplasmic OS=Gallus gallus OX=9031 GN=MDH1 PE=2 SV=1	329	7.33e-137	1057	65.3	77.5
TRINITY_DN32937_c0_g1	sp|F1PCT7|RPN2_CANLF	Dolichyl-diphosphooligosaccharide--protein glycosyltransferase subunit 2 OS=Canis lupus familiaris OX=9615 GN=RPN2 PE=1 SV=3	143	9.13e-29	282	44.1	58
TRINITY_DN879_c0_g1	sp|Q02645|HTS_DROME	Protein hu-li tai shao OS=Drosophila melanogaster OX=7227 GN=hts PE=1 SV=2	657	6.11e-227	1836	60.1	74
TRINITY_DN858_c0_g1	sp|Q9Y2H0|DLGP4_HUMAN	Disks large-associated protein 4 OS=Homo sapiens OX=9606 GN=DLGAP4 PE=1 SV=3	203	2.49e-18	237	34	55.7
TRINITY_DN864_c0_g2	sp|Q62348|TSN_MOUSE	Translin OS=Mus musculus OX=10090 GN=Tsn PE=1 SV=1	181	2.35e-47	411	47	63
TRINITY_DN843_c0_g1	sp|P05121|PAI1_HUMAN	Plasminogen activator inhibitor 1 OS=Homo sapiens OX=9606 GN=SERPINE1 PE=1 SV=1	412	4.5e-40	393	29.9	47.8
TRINITY_DN893_c0_g1	sp|P08161|VE94_NPVAC	Early 94 kDa protein OS=Autographa californica nuclear polyhedrosis virus OX=46015 PE=4 SV=2	238	1.61e-41	404	37	62.2
TRINITY_DN848_c3_g1	sp|O61369|PICO_DROAN	Putative inorganic phosphate cotransporter OS=Drosophila ananassae OX=7217 GN=Picot PE=3 SV=1	489	3.84e-61	558	29.9	49.1
TRINITY_DN848_c1_g2	sp|Q920F3|KHDR2_RAT	KH domain-containing, RNA-binding, signal transduction-associated protein 2 OS=Rattus norvegicus OX=10116 GN=Khdrbs2 PE=1 SV=1	171	7.39e-45	429	52.6	73.7
TRINITY_DN848_c2_g1	sp|Q8N3L3|TXLNB_HUMAN	Beta-taxilin OS=Homo sapiens OX=9606 GN=TXLNB PE=1 SV=3	363	1.2e-52	509	37.5	60.3
TRINITY_DN899_c2_g1	sp|Q66HY8|PDXD1_DANRE	Pyridoxal-dependent decarboxylase domain-containing protein 1 OS=Danio rerio OX=7955 GN=pdxdc1 PE=2 SV=1	626	1.21e-78	717	31.9	50.6
TRINITY_DN838_c0_g1	sp|D4A770|CL004_RAT	Protein C12orf4 homolog OS=Rattus norvegicus OX=10116 PE=1 SV=1	549	9.1e-100	864	37.3	60.1
TRINITY_DN898_c0_g1	sp|F1RWC3|CUBN_PIG	Cubilin OS=Sus scrofa OX=9823 GN=CUBN PE=1 SV=3	640	1.33e-32	360	26.3	38.9
TRINITY_DN842_c0_g1	sp|Q6PFL6|CCD43_DANRE	Coiled-coil domain-containing protein 43 OS=Danio rerio OX=7955 GN=ccdc43 PE=2 SV=1	172	1.8e-26	279	40.1	65.7
TRINITY_DN856_c0_g1	sp|Q95SX7|RTBS_DROME	Probable RNA-directed DNA polymerase from transposon BS OS=Drosophila melanogaster OX=7227 GN=RTase PE=2 SV=1	911	6.12e-115	1002	31.2	48.6
TRINITY_DN890_c0_g1	sp|P00760|TRY1_BOVIN	Serine protease 1 OS=Bos taurus OX=9913 GN=PRSS1 PE=1 SV=3	273	6.18e-22	244	30.8	44.7
TRINITY_DN865_c0_g1	sp|Q20929|DMSR1_CAEEL	G-protein coupled receptor dmsr-1 OS=Caenorhabditis elegans OX=6239 GN=dmsr-1 PE=1 SV=1	381	2.71e-36	372	28.6	50.1
TRINITY_DN800_c0_g1	sp|Q9VW26|OAT_DROME	Ornithine aminotransferase, mitochondrial OS=Drosophila melanogaster OX=7227 GN=Oat PE=2 SV=1	406	5.75e-189	1400	64	79.6
TRINITY_DN867_c0_g1	sp|Q9VN13|SFXN1_DROME	Sideroflexin-1-3 OS=Drosophila melanogaster OX=7227 GN=Sfxn1-3 PE=2 SV=1	317	5.96e-113	921	55.2	72.2
TRINITY_DN808_c0_g1	sp|Q6GN16|PI4KB_XENLA	Phosphatidylinositol 4-kinase beta OS=Xenopus laevis OX=8355 GN=pi4kb PE=2 SV=1	698	1.26e-188	1551	49.3	65.3
TRINITY_DN808_c0_g2	sp|Q5E9Y5|DXO_BOVIN	Decapping and exoribonuclease protein OS=Bos taurus OX=9913 GN=DXO PE=2 SV=1	402	2.35e-46	440	29.4	47.3
TRINITY_DN840_c0_g1	sp|Q5R807|FCHO2_PONAB	F-BAR domain only protein 2 OS=Pongo abelii OX=9601 GN=FCHO2 PE=2 SV=1	922	1.11e-161	1296	36.4	53.1
TRINITY_DN840_c0_g2	sp|Q9V785|3BP5H_DROME	SH3 domain-binding protein 5 homolog OS=Drosophila melanogaster OX=7227 GN=pcs PE=1 SV=4	364	5.74e-88	739	47.3	65.9
TRINITY_DN835_c0_g1	sp|Q07973|CP24A_HUMAN	1,25-dihydroxyvitamin D(3) 24-hydroxylase, mitochondrial OS=Homo sapiens OX=9606 GN=CYP24A1 PE=1 SV=2	209	2.75e-32	332	34.4	59.3
TRINITY_DN869_c0_g5	sp|Q10126|YSM6_CAEEL	Putative uncharacterized transposon-derived protein F52C9.6 OS=Caenorhabditis elegans OX=6239 GN=F52C9.6 PE=5 SV=1	86	2.76e-07	121	33.7	55.8
TRINITY_DN869_c0_g3	sp|Q9VDR1|MED25_DROME	Mediator of RNA polymerase II transcription subunit 25 OS=Drosophila melanogaster OX=7227 GN=MED25 PE=2 SV=1	673	3.9e-73	675	35.1	44.1
TRINITY_DN869_c1_g1	sp|Q12983|BNIP3_HUMAN	BCL2/adenovirus E1B 19 kDa protein-interacting protein 3 OS=Homo sapiens OX=9606 GN=BNIP3 PE=1 SV=4	195	1.19e-06	129	25.1	43.1
TRINITY_DN869_c2_g1	sp|Q8NDA2|HMCN2_HUMAN	Hemicentin-2 OS=Homo sapiens OX=9606 GN=HMCN2 PE=2 SV=3	370	4.24e-18	237	23.2	30
TRINITY_DN863_c0_g1	sp|Q964R0|CP6K1_BLAGE	Cytochrome P450 6k1 OS=Blattella germanica OX=6973 GN=CYP6K1 PE=2 SV=1	492	3.01e-37	378	28	43.5
TRINITY_DN863_c0_g2	sp|Q28CH8|YIPF6_XENTR	Protein YIPF6 OS=Xenopus tropicalis OX=8364 GN=yipf6 PE=2 SV=1	212	2.62e-82	654	55.2	78.3
TRINITY_DN863_c4_g2	sp|P53042|PPP5_RAT	Serine/threonine-protein phosphatase 5 OS=Rattus norvegicus OX=10116 GN=Ppp5c PE=1 SV=1	478	3.64e-209	1559	60.7	76.8
TRINITY_DN802_c0_g1	sp|Q5RFQ6|LOXL2_PONAB	Lysyl oxidase homolog 2 OS=Pongo abelii OX=9601 GN=LOXL2 PE=2 SV=1	450	7.5e-107	936	42.9	57.8
TRINITY_DN846_c0_g1	sp|Q7YR76|MYCD_PIG	Myocardin OS=Sus scrofa OX=9823 GN=MYOCD PE=2 SV=1	77	4.72e-07	141	41.6	63.6
TRINITY_DN832_c0_g1	sp|P18106|FER_DROME	Tyrosine-protein kinase Fer OS=Drosophila melanogaster OX=7227 GN=FER PE=1 SV=3	1322	3.68e-228	1841	36.9	46.3
TRINITY_DN832_c3_g1	sp|Q9P003|CNIH4_HUMAN	Protein cornichon homolog 4 OS=Homo sapiens OX=9606 GN=CNIH4 PE=1 SV=1	137	3.51e-43	397	54	75.9
TRINITY_DN832_c1_g1	sp|O35239|PTN9_MOUSE	Tyrosine-protein phosphatase non-receptor type 9 OS=Mus musculus OX=10090 GN=Ptpn9 PE=1 SV=2	508	2.82e-97	833	38.8	52.2
TRINITY_DN831_c0_g1	sp|Q9VQM4|TYDP1_DROME	Probable tyrosyl-DNA phosphodiesterase OS=Drosophila melanogaster OX=7227 GN=gkt PE=2 SV=1	597	5.97e-162	1239	45.6	59.1
TRINITY_DN837_c0_g2	sp|O00291|HIP1_HUMAN	Huntingtin-interacting protein 1 OS=Homo sapiens OX=9606 GN=HIP1 PE=1 SV=5	389	7.22e-89	814	44.7	62.7
TRINITY_DN871_c1_g1	sp|Q95031|CP6B6_HELAM	Cytochrome P450 6B6 OS=Helicoverpa armigera OX=29058 GN=CYP6B6 PE=2 SV=1	492	1.36e-96	798	36	56.3
TRINITY_DN825_c0_g1	sp|Q9VW71|FAT2_DROME	Fat-like cadherin-related tumor suppressor homolog OS=Drosophila melanogaster OX=7227 GN=kug PE=2 SV=3	132	6.27e-08	147	31.8	51.5
TRINITY_DN810_c0_g1	sp|Q02508|HGV2_HALRO	Protein HGV2 OS=Halocynthia roretzi OX=7729 GN=HGV2 PE=2 SV=1	383	5.83e-30	321	33.7	50.1
TRINITY_DN830_c0_g1	sp|O15155|BET1_HUMAN	BET1 homolog OS=Homo sapiens OX=9606 GN=BET1 PE=1 SV=1	92	3.29e-13	174	37	63
TRINITY_DN830_c0_g2	sp|Q6DFM9|TOM20_XENTR	Mitochondrial import receptor subunit TOM20 homolog OS=Xenopus tropicalis OX=8364 GN=tomm20 PE=2 SV=1	137	2.06e-43	396	56.2	75.2
TRINITY_DN830_c1_g3	sp|Q12923|PTN13_HUMAN	Tyrosine-protein phosphatase non-receptor type 13 OS=Homo sapiens OX=9606 GN=PTPN13 PE=1 SV=2	378	8.07e-17	223	24.1	36.5
TRINITY_DN827_c0_g1	sp|Q9WU70|STXB5_RAT	Syntaxin-binding protein 5 OS=Rattus norvegicus OX=10116 GN=Stxbp5 PE=1 SV=1	722	3.3e-194	1572	47.1	63.7
TRINITY_DN877_c0_g1	sp|Q13003|GRIK3_HUMAN	Glutamate receptor ionotropic, kainate 3 OS=Homo sapiens OX=9606 GN=GRIK3 PE=2 SV=3	804	5.82e-152	1249	34.3	56.8
TRINITY_DN862_c0_g1	sp|Q9VSH9|PHAF1_DROME	PHAF1 protein CG7083 OS=Drosophila melanogaster OX=7227 GN=CG7083 PE=2 SV=1	345	1.88e-118	946	56.8	69.6
TRINITY_DN862_c0_g2	sp|Q91717|CO2A1_XENLA	Collagen alpha-1(II) chain OS=Xenopus laevis OX=8355 GN=col2a1 PE=2 SV=2	276	1.64e-46	478	37.7	54.7
TRINITY_DN829_c0_g1	sp|O46102|PAPD1_DROME	Poly(A) RNA polymerase, mitochondrial OS=Drosophila melanogaster OX=7227 GN=MTPAP PE=2 SV=2	418	1.72e-118	993	48.1	67.5
TRINITY_DN878_c1_g2	sp|Q3UG20|KMT2E_MOUSE	Inactive histone-lysine N-methyltransferase 2E OS=Mus musculus OX=10090 GN=Kmt2e PE=1 SV=2	371	9.16e-48	491	35.8	50.1
TRINITY_DN884_c2_g1	sp|Q9ESW4|AGK_MOUSE	Acylglycerol kinase, mitochondrial OS=Mus musculus OX=10090 GN=Agk PE=1 SV=1	429	1.87e-67	577	34.7	55.7
TRINITY_DN886_c0_g1	sp|Q9Z0Z3|SKP2_MOUSE	S-phase kinase-associated protein 2 OS=Mus musculus OX=10090 GN=Skp2 PE=1 SV=1	347	2.15e-47	447	33.7	52.2
TRINITY_DN820_c0_g1	sp|P14408|FUMH_RAT	Fumarate hydratase, mitochondrial OS=Rattus norvegicus OX=10116 GN=Fh PE=1 SV=2	462	1.18e-243	1792	74.7	85.9
TRINITY_DN821_c0_g1	sp|Q68EQ9|VMP1_XENTR	Vacuole membrane protein 1 OS=Xenopus tropicalis OX=8364 GN=vmp1 PE=2 SV=1	364	1.16e-126	992	54.7	70.9
TRINITY_DN885_c0_g1	sp|B5DF89|CUL3_RAT	Cullin-3 OS=Rattus norvegicus OX=10116 GN=Cul3 PE=1 SV=2	1015	0	2613	56.1	65
TRINITY_DN859_c0_g1	sp|Q9W495|PGAP1_DROME	GPI inositol-deacylase OS=Drosophila melanogaster OX=7227 GN=PGAP1 PE=2 SV=3	847	4.31e-92	830	30.7	49.9
TRINITY_DN801_c0_g1	sp|F1NHE9|KCJ12_CHICK	ATP-sensitive inward rectifier potassium channel 12 OS=Gallus gallus OX=9031 GN=KCNJ12 PE=1 SV=1	333	1.42e-108	878	53.8	71.2
TRINITY_DN872_c0_g1	sp|Q28XE2|AN32A_DROPS	Acidic leucine-rich nuclear phosphoprotein 32 family member A OS=Drosophila pseudoobscura pseudoobscura OX=46245 GN=Anp32a PE=3 SV=2	151	1.19e-57	516	69.5	80.1
TRINITY_DN822_c0_g3	sp|Q6AYY8|ACATN_RAT	Acetyl-coenzyme A transporter 1 OS=Rattus norvegicus OX=10116 GN=Slc33a1 PE=2 SV=1	481	3.98e-178	1359	56.8	73.8
TRINITY_DN883_c0_g1	sp|Q8N122|RPTOR_HUMAN	Regulatory-associated protein of mTOR OS=Homo sapiens OX=9606 GN=RPTOR PE=1 SV=1	1406	0	2582	43.2	57.5
TRINITY_DN852_c0_g1	sp|Q1HRV8|ELVL1_AEDAE	Elongation of very long chain fatty acids protein AAEL008004 OS=Aedes aegypti OX=7159 GN=AAEL008004 PE=2 SV=2	255	1.93e-116	940	65.5	77.3
TRINITY_DN892_c0_g1	sp|Q1HQK0|KAD2_AEDAE	Adenylate kinase OS=Aedes aegypti OX=7159 GN=Adk2 PE=2 SV=1	234	3.03e-123	918	76.5	85.5
TRINITY_DN880_c0_g1	sp|Q01814|AT2B2_HUMAN	Plasma membrane calcium-transporting ATPase 2 OS=Homo sapiens OX=9606 GN=ATP2B2 PE=1 SV=2	1035	0	3220	64.9	75.8
TRINITY_DN816_c1_g1	sp|P45583|CU19_LOCMI	Cuticle protein 19 OS=Locusta migratoria OX=7004 PE=1 SV=1	73	1.37e-24	237	64.4	71.2
TRINITY_DN816_c0_g1	sp|P11733|CU07_LOCMI	Cuticle protein 7 OS=Locusta migratoria OX=7004 PE=1 SV=2	54	5.33e-18	205	70.4	81.5
TRINITY_DN814_c0_g1	sp|E9Q7E2|ARID2_MOUSE	AT-rich interactive domain-containing protein 2 OS=Mus musculus OX=10090 GN=Arid2 PE=1 SV=1	660	1.89e-60	596	29.5	47
TRINITY_DN876_c0_g1	sp|P45589|CU12_HYACE	Flexible cuticle protein 12 OS=Hyalophora cecropia OX=7123 GN=CP12 PE=2 SV=1	107	2.13e-37	336	64.5	73.8
TRINITY_DN847_c0_g1	sp|Q9QZQ1|AFAD_MOUSE	Afadin OS=Mus musculus OX=10090 GN=Afdn PE=1 SV=3	1196	4.21e-223	1880	40.6	55.7
TRINITY_DN815_c0_g1	sp|Q922D4|PP6R3_MOUSE	Serine/threonine-protein phosphatase 6 regulatory subunit 3 OS=Mus musculus OX=10090 GN=Ppp6r3 PE=1 SV=1	662	1.29e-42	437	25.4	42.3
TRINITY_DN889_c2_g1	sp|Q26255|PUR2_CHITE	Trifunctional purine biosynthetic protein adenosine-3 OS=Chironomus tentans OX=7153 GN=GART PE=3 SV=1	1378	0	3870	55.4	72.4
TRINITY_DN828_c0_g2	sp|P07190|MAL1_DROME	Maltase A1 OS=Drosophila melanogaster OX=7227 GN=Mal-A1 PE=2 SV=2	234	3.85e-34	356	35	52.6
TRINITY_DN803_c2_g1	sp|Q8BMJ7|CGRF1_MOUSE	Cell growth regulator with RING finger domain protein 1 OS=Mus musculus OX=10090 GN=Cgrrf1 PE=2 SV=1	232	5.21e-20	238	31.5	46.6
TRINITY_DN803_c2_g4	sp|O02194|PSN_DROME	Presenilin homolog OS=Drosophila melanogaster OX=7227 GN=Psn PE=1 SV=2	458	3.64e-160	1236	61.8	71
TRINITY_DN803_c1_g1	sp|Q9VL14|RTBP_DROME	REPTOR-binding partner OS=Drosophila melanogaster OX=7227 GN=REPTOR-BP PE=1 SV=2	96	8.15e-25	260	60.4	75
TRINITY_DN803_c5_g2	sp|P54687|BCAT1_HUMAN	Branched-chain-amino-acid aminotransferase, cytosolic OS=Homo sapiens OX=9606 GN=BCAT1 PE=1 SV=3	366	6.68e-120	958	50	69.4
TRINITY_DN817_c0_g1	sp|Q5ZKX6|UBE2F_CHICK	NEDD8-conjugating enzyme UBE2F OS=Gallus gallus OX=9031 GN=UBE2F PE=2 SV=1	185	2.19e-68	583	61.1	75.1
TRINITY_DN817_c5_g1	sp|P23572|CDK1_DROME	Cyclin-dependent kinase 1 OS=Drosophila melanogaster OX=7227 GN=Cdk1 PE=1 SV=1	299	2.17e-156	1226	75.6	89.3
TRINITY_DN839_c4_g1	sp|P19967|CYB5R_DROME	Cytochrome b5-related protein OS=Drosophila melanogaster OX=7227 GN=Cyt-b5-r PE=2 SV=2	429	1.05e-97	799	40.1	58.3
TRINITY_DN860_c0_g1	sp|P0DQE9|TXJ1A_SCOMO	U-scoloptoxin(19)-Sm1a OS=Scolopendra morsitans OX=943129 PE=3 SV=1	72	8.2e-09	132	36.1	55.6
TRINITY_DN881_c0_g2	sp|A6H8Y1|BDP1_HUMAN	Transcription factor TFIIIB component B'' homolog OS=Homo sapiens OX=9606 GN=BDP1 PE=1 SV=3	187	4.35e-14	202	33.2	53.5
TRINITY_DN855_c0_g1	sp|Q8VDM6|HNRL1_MOUSE	Heterogeneous nuclear ribonucleoprotein U-like protein 1 OS=Mus musculus OX=10090 GN=Hnrnpul1 PE=1 SV=1	135	3.08e-29	331	48.9	71.1
TRINITY_DN853_c0_g1	sp|Q2LZ58|CHRB_DROPS	Protein charybde OS=Drosophila pseudoobscura pseudoobscura OX=46245 GN=chrb PE=2 SV=1	111	8.04e-12	172	35.1	63.1
TRINITY_DN826_c0_g1	sp|Q8R420|ABCA3_MOUSE	Phospholipid-transporting ATPase ABCA3 OS=Mus musculus OX=10090 GN=Abca3 PE=1 SV=3	1790	2.03e-145	1297	27.7	46.8
TRINITY_DN868_c0_g2	sp|Q9Y4E6|WDR7_HUMAN	WD repeat-containing protein 7 OS=Homo sapiens OX=9606 GN=WDR7 PE=1 SV=2	1557	0	2881	44.4	60.9
TRINITY_DN833_c0_g1	sp|A1ZAI5|FACR1_DROME	Putative fatty acyl-CoA reductase CG5065 OS=Drosophila melanogaster OX=7227 GN=CG5065 PE=3 SV=1	481	3.97e-126	994	39.3	62.8
TRINITY_DN807_c0_g1	sp|Q8VHK2|CSKI1_RAT	Caskin-1 OS=Rattus norvegicus OX=10116 GN=Caskin1 PE=1 SV=1	180	3.25e-34	373	38.9	61.7
TRINITY_DN896_c3_g1	sp|Q9H490|PIGU_HUMAN	Phosphatidylinositol glycan anchor biosynthesis class U protein OS=Homo sapiens OX=9606 GN=PIGU PE=1 SV=3	441	6.29e-97	818	40.6	59.6
TRINITY_DN897_c0_g1	sp|Q21154|MOMA1_CAEEL	MICOS complex subunit MIC27 OS=Caenorhabditis elegans OX=6239 GN=moma-1 PE=2 SV=1	67	9.58e-06	119	35.8	55.2
TRINITY_DN819_c0_g2	sp|Q66GV0|MPV17_XENLA	Protein Mpv17 OS=Xenopus laevis OX=8355 GN=mpv17 PE=2 SV=2	117	6.74e-31	304	51.3	65
TRINITY_DN857_c0_g1	sp|Q568K2|PP1RB_DANRE	E3 ubiquitin-protein ligase PPP1R11 OS=Danio rerio OX=7955 GN=ppp1r11 PE=1 SV=1	80	3.49e-14	179	51.3	61.3
TRINITY_DN857_c2_g1	sp|Q9R0I8|PI42A_RAT	Phosphatidylinositol 5-phosphate 4-kinase type-2 alpha OS=Rattus norvegicus OX=10116 GN=Pip4k2a PE=1 SV=1	405	3.92e-155	1196	59.5	73.1
TRINITY_DN866_c0_g2	sp|P48818|ACADV_BOVIN	Very long-chain specific acyl-CoA dehydrogenase, mitochondrial OS=Bos taurus OX=9913 GN=ACADVL PE=2 SV=3	341	1.46e-94	798	50.4	65.4
TRINITY_DN818_c0_g1	sp|P98157|LRP1_CHICK	Low-density lipoprotein receptor-related protein 1 OS=Gallus gallus OX=9031 GN=LRP1 PE=2 SV=1	3541	0	3312	34.8	46.9
TRINITY_DN5141_c1_g1	sp|Q9NRF2|SH2B1_HUMAN	SH2B adapter protein 1 OS=Homo sapiens OX=9606 GN=SH2B1 PE=1 SV=3	349	1.02e-61	575	41	50.1
TRINITY_DN5141_c0_g1	sp|Q07139|ECT2_MOUSE	Protein ECT2 OS=Mus musculus OX=10090 GN=Ect2 PE=1 SV=2	617	3.74e-118	1030	40.7	57.2
TRINITY_DN5164_c0_g1	sp|Q9VVA6|NDC_DROME	Nuclear migration protein nudC OS=Drosophila melanogaster OX=7227 GN=nudC PE=1 SV=2	336	5.07e-110	851	55.7	70.2
TRINITY_DN5176_c0_g1	sp|P23128|DDX6_DROME	ATP-dependent RNA helicase me31b OS=Drosophila melanogaster OX=7227 GN=me31B PE=1 SV=3	403	2.8e-254	1908	90.3	95.8
TRINITY_DN5125_c0_g1	sp|P59083|PHP14_PIG	14 kDa phosphohistidine phosphatase OS=Sus scrofa OX=9823 GN=PHPT1 PE=1 SV=2	117	3.44e-30	285	47	65.8
TRINITY_DN5114_c0_g1	sp|P31942|HNRH3_HUMAN	Heterogeneous nuclear ribonucleoprotein H3 OS=Homo sapiens OX=9606 GN=HNRNPH3 PE=1 SV=2	195	2.5e-25	282	39	46.7
TRINITY_DN5181_c0_g1	sp|A0A0R4IEW8|ELAV4_DANRE	ELAV-like protein 4 OS=Danio rerio OX=7955 GN=elavl4 PE=1 SV=2	349	2.63e-125	1040	62.8	73.6
TRINITY_DN5198_c1_g2	sp|Q53H47|SETMR_HUMAN	Histone-lysine N-methyltransferase SETMAR OS=Homo sapiens OX=9606 GN=SETMAR PE=1 SV=2	122	5.77e-29	297	49.2	62.3
TRINITY_DN5198_c1_g1	sp|Q53H47|SETMR_HUMAN	Histone-lysine N-methyltransferase SETMAR OS=Homo sapiens OX=9606 GN=SETMAR PE=1 SV=2	63	5.5e-15	174	52.4	69.8
TRINITY_DN5198_c2_g1	sp|Q53H47|SETMR_HUMAN	Histone-lysine N-methyltransferase SETMAR OS=Homo sapiens OX=9606 GN=SETMAR PE=1 SV=2	73	2.56e-21	219	56.2	67.1
TRINITY_DN5180_c0_g1	sp|F1NHE9|KCJ12_CHICK	ATP-sensitive inward rectifier potassium channel 12 OS=Gallus gallus OX=9031 GN=KCNJ12 PE=1 SV=1	343	3.07e-110	907	52.8	71.4
TRINITY_DN5124_c0_g1	sp|Q24423|NOC_DROME	Zinc finger protein Noc OS=Drosophila melanogaster OX=7227 GN=noc PE=1 SV=1	552	2.08e-110	890	43.7	53.4
TRINITY_DN5137_c0_g1	sp|A8Y236|GLT10_CAEBR	Putative polypeptide N-acetylgalactosaminyltransferase 10 OS=Caenorhabditis briggsae OX=6238 GN=gly-10 PE=3 SV=2	296	1.43e-89	791	50.7	67.2
TRINITY_DN5168_c0_g1	sp|P36241|RL19_DROME	60S ribosomal protein L19 OS=Drosophila melanogaster OX=7227 GN=RpL19 PE=1 SV=2	74	4.39e-40	335	93.2	97.3
TRINITY_DN5168_c0_g2	sp|P06742|MLC1_DROME	Myosin light chain alkali OS=Drosophila melanogaster OX=7227 GN=Mlc1 PE=1 SV=4	150	1.93e-66	521	68	80.7
TRINITY_DN5143_c0_g5	sp|P08953|TOLL_DROME	Protein toll OS=Drosophila melanogaster OX=7227 GN=Tl PE=1 SV=1	394	7.17e-35	371	30.2	47.7
TRINITY_DN5143_c0_g1	sp|P08953|TOLL_DROME	Protein toll OS=Drosophila melanogaster OX=7227 GN=Tl PE=1 SV=1	150	1.7e-33	361	48	69.3
TRINITY_DN5143_c0_g2	sp|P08953|TOLL_DROME	Protein toll OS=Drosophila melanogaster OX=7227 GN=Tl PE=1 SV=1	262	4.1e-31	340	34.7	53.4
TRINITY_DN5143_c0_g3	sp|P08953|TOLL_DROME	Protein toll OS=Drosophila melanogaster OX=7227 GN=Tl PE=1 SV=1	343	5.49e-32	347	30	50.1
TRINITY_DN5143_c1_g2	sp|P08953|TOLL_DROME	Protein toll OS=Drosophila melanogaster OX=7227 GN=Tl PE=1 SV=1	100	7.4e-27	273	48	75
TRINITY_DN5143_c1_g1	sp|Q99983|OMD_HUMAN	Osteomodulin OS=Homo sapiens OX=9606 GN=OMD PE=1 SV=1	219	2.24e-10	162	29.2	49.8
TRINITY_DN5150_c0_g1	sp|P61371|ISL1_HUMAN	Insulin gene enhancer protein ISL-1 OS=Homo sapiens OX=9606 GN=ISL1 PE=1 SV=1	345	2.39e-118	972	61.4	69.6
TRINITY_DN5182_c0_g2	sp|Q8BLG0|PHF20_MOUSE	PHD finger protein 20 OS=Mus musculus OX=10090 GN=Phf20 PE=1 SV=2	362	1.6e-18	238	24.6	41.7
TRINITY_DN5121_c0_g1	sp|P0DPW5|TX11A_CORWE	U-scoloptoxin(01)-Cw1a OS=Cormocephalus westwoodi OX=1096223 PE=3 SV=1	73	8.68e-09	139	39.7	54.8
TRINITY_DN5111_c0_g2	sp|P41707|AC150_NPVAC	Protein AC150 OS=Autographa californica nuclear polyhedrosis virus OX=46015 PE=4 SV=1	51	7.75e-11	152	47.1	62.7
TRINITY_DN5111_c0_g3	sp|P41707|AC150_NPVAC	Protein AC150 OS=Autographa californica nuclear polyhedrosis virus OX=46015 PE=4 SV=1	39	1.1e-06	113	51.3	74.4
TRINITY_DN5174_c0_g1	sp|G5EFL9|NPASH_CAEEL	PAS domain-containing protein cky-1 OS=Caenorhabditis elegans OX=6239 GN=cky-1 PE=1 SV=1	353	6.76e-78	699	43.6	64.6
TRINITY_DN5174_c1_g3	sp|Q9VD51|DDX18_DROME	Probable ATP-dependent RNA helicase pitchoune OS=Drosophila melanogaster OX=7227 GN=pit PE=2 SV=2	459	1.14e-148	1156	50.1	70.6
TRINITY_DN5174_c1_g2	sp|Q28XK6|SYF2_DROPS	Pre-mRNA-splicing factor Syf2 OS=Drosophila pseudoobscura pseudoobscura OX=46245 GN=Syf2 PE=3 SV=1	219	7.52e-85	716	66.7	82.2
TRINITY_DN5196_c2_g2	sp|Q8C0J6|SWAHC_MOUSE	Ankyrin repeat domain-containing protein SOWAHC OS=Mus musculus OX=10090 GN=Sowahc PE=1 SV=2	144	1.74e-09	158	43.8	57.6
TRINITY_DN5196_c2_g1	sp|Q6NU08|MTRAB_XENLA	Myotubularin-related protein 10-B OS=Xenopus laevis OX=8355 GN=mtmr10-b PE=2 SV=1	570	3.05e-80	730	33.5	50.2
TRINITY_DN5196_c2_g4	sp|P60007|APC15_MOUSE	Anaphase-promoting complex subunit 15 OS=Mus musculus OX=10090 GN=Anapc15 PE=2 SV=1	73	2.85e-11	156	45.2	58.9
TRINITY_DN5179_c0_g1	sp|Q9NBX4|RTXE_DROME	Probable RNA-directed DNA polymerase from transposon X-element OS=Drosophila melanogaster OX=7227 GN=X-element\ORF2 PE=3 SV=1	900	2.59e-162	1361	35.3	54.1
TRINITY_DN5106_c1_g1	sp|Q9H172|ABCG4_HUMAN	ATP-binding cassette sub-family G member 4 OS=Homo sapiens OX=9606 GN=ABCG4 PE=1 SV=2	610	1.66e-137	1092	38.7	59.3
TRINITY_DN5106_c0_g1	sp|Q5JS13|RGPS1_HUMAN	Ras-specific guanine nucleotide-releasing factor RalGPS1 OS=Homo sapiens OX=9606 GN=RALGPS1 PE=1 SV=1	535	3.56e-125	1017	42.4	60.4
TRINITY_DN5147_c0_g1	sp|O88846|RNF4_RAT	E3 ubiquitin-protein ligase RNF4 OS=Rattus norvegicus OX=10116 GN=Rnf4 PE=1 SV=1	71	3.73e-06	121	33.8	49.3
TRINITY_DN5135_c0_g1	sp|Q8WQI5|RS8_SPOFR	40S ribosomal protein S8 OS=Spodoptera frugiperda OX=7108 GN=RpS8 PE=2 SV=1	208	7.06e-139	1015	95.2	97.1
TRINITY_DN5165_c0_g1	sp|P0C218|DDX20_DANRE	Probable ATP-dependent RNA helicase DDX20 OS=Danio rerio OX=7955 GN=ddx20 PE=3 SV=1	386	3.1e-94	811	45.3	63.5
TRINITY_DN5194_c0_g1	sp|Q9GZN2|TGIF2_HUMAN	Homeobox protein TGIF2 OS=Homo sapiens OX=9606 GN=TGIF2 PE=1 SV=1	108	3.21e-33	330	61.1	75.9
TRINITY_DN5156_c0_g1	sp|P85195|CU01_LONON	Cuticle protein 1 OS=Lonomia obliqua OX=304329 PE=1 SV=2	38	5.24e-11	141	81.6	89.5
TRINITY_DN5184_c0_g1	sp|B0WTU5|CCD22_CULQU	Coiled-coil domain-containing protein 22 homolog OS=Culex quinquefasciatus OX=7176 GN=CPIJ010681 PE=3 SV=1	127	6.51e-33	349	53.5	74.8
TRINITY_DN5136_c0_g1	sp|Q0MQB0|NDUA8_GORGO	NADH dehydrogenase [ubiquinone] 1 alpha subcomplex subunit 8 OS=Gorilla gorilla gorilla OX=9595 GN=NDUFA8 PE=2 SV=3	170	3.91e-39	358	42.9	57.1
TRINITY_DN5159_c0_g1	sp|O46107|LIP1_DROME	Lipase 1 OS=Drosophila melanogaster OX=7227 GN=Lip1 PE=2 SV=2	34	4.15e-06	107	61.8	76.5
TRINITY_DN5159_c0_g2	sp|O46107|LIP1_DROME	Lipase 1 OS=Drosophila melanogaster OX=7227 GN=Lip1 PE=2 SV=2	392	2.03e-98	815	43.6	59.2
TRINITY_DN5159_c0_g3	sp|O46107|LIP1_DROME	Lipase 1 OS=Drosophila melanogaster OX=7227 GN=Lip1 PE=2 SV=2	381	8.43e-99	798	42.8	59.3
TRINITY_DN5115_c0_g1	sp|Q15643|TRIPB_HUMAN	Thyroid receptor-interacting protein 11 OS=Homo sapiens OX=9606 GN=TRIP11 PE=1 SV=3	315	4.5e-25	295	30.2	54.3
TRINITY_DN5199_c0_g2	sp|Q05397|FAK1_HUMAN	Focal adhesion kinase 1 OS=Homo sapiens OX=9606 GN=PTK2 PE=1 SV=2	690	5.24e-181	1517	47.8	64.8
TRINITY_DN5112_c0_g1	sp|P35464|DIHR_MANSE	Diuretic hormone receptor OS=Manduca sexta OX=7130 PE=2 SV=1	390	1.93e-256	1891	88.7	94.6
TRINITY_DN5177_c0_g1	sp|Q9W5U2|CHI10_DROME	Probable chitinase 10 OS=Drosophila melanogaster OX=7227 GN=Cht10 PE=2 SV=2	2410	0	4447	40	53.3
TRINITY_DN5138_c0_g1	sp|Q8VHW4|CCG5_MOUSE	Voltage-dependent calcium channel gamma-5 subunit OS=Mus musculus OX=10090 GN=Cacng5 PE=1 SV=1	191	1.44e-14	190	31.4	52.4
TRINITY_DN5170_c0_g1	sp|A1Z8D0|PWP1_DROME	Periodic tryptophan protein 1 homolog OS=Drosophila melanogaster OX=7227 GN=nclb PE=1 SV=1	458	1.3e-123	958	42.4	60.5
TRINITY_DN5133_c3_g1	sp|Q10126|YSM6_CAEEL	Putative uncharacterized transposon-derived protein F52C9.6 OS=Caenorhabditis elegans OX=6239 GN=F52C9.6 PE=5 SV=1	92	6.94e-10	137	32.6	55.4
TRINITY_DN5169_c0_g1	sp|B2RRL2|JERKL_MOUSE	Jerky protein homolog-like OS=Mus musculus OX=10090 GN=Jrkl PE=2 SV=1	125	1.02e-25	257	45.6	61.6
TRINITY_DN5140_c0_g1	sp|Q95SX7|RTBS_DROME	Probable RNA-directed DNA polymerase from transposon BS OS=Drosophila melanogaster OX=7227 GN=RTase PE=2 SV=1	428	1.98e-44	443	29.7	49.8
TRINITY_DN5140_c0_g2	sp|Q95SX7|RTBS_DROME	Probable RNA-directed DNA polymerase from transposon BS OS=Drosophila melanogaster OX=7227 GN=RTase PE=2 SV=1	153	3.36e-08	137	29.4	48.4
TRINITY_DN5140_c1_g3	sp|Q95SX7|RTBS_DROME	Probable RNA-directed DNA polymerase from transposon BS OS=Drosophila melanogaster OX=7227 GN=RTase PE=2 SV=1	192	4.94e-09	156	23.4	46.9
TRINITY_DN5190_c1_g2	sp|P20908|CO5A1_HUMAN	Collagen alpha-1(V) chain OS=Homo sapiens OX=9606 GN=COL5A1 PE=1 SV=3	263	3.01e-31	348	36.1	51.3
TRINITY_DN5145_c0_g1	sp|Q9UPX8|SHAN2_HUMAN	SH3 and multiple ankyrin repeat domains protein 2 OS=Homo sapiens OX=9606 GN=SHANK2 PE=1 SV=4	701	7.01e-125	1135	40.5	54.4
TRINITY_DN5101_c0_g1	sp|Q99758|ABCA3_HUMAN	Phospholipid-transporting ATPase ABCA3 OS=Homo sapiens OX=9606 GN=ABCA3 PE=1 SV=2	1790	6.78e-291	2311	33.5	53.1
TRINITY_DN5148_c0_g3	sp|Q9JLV6|PNKP_MOUSE	Bifunctional polynucleotide phosphatase/kinase OS=Mus musculus OX=10090 GN=Pnkp PE=1 SV=2	515	6.65e-112	897	40.8	56.3
TRINITY_DN5148_c2_g1	sp|Q9ULC3|RAB23_HUMAN	Ras-related protein Rab-23 OS=Homo sapiens OX=9606 GN=RAB23 PE=1 SV=1	239	9.31e-72	618	55.2	69
TRINITY_DN5120_c0_g1	sp|Q9YIB9|HIF1A_CHICK	Hypoxia-inducible factor 1-alpha OS=Gallus gallus OX=9031 GN=HIF1A PE=2 SV=2	475	6.83e-93	828	42.5	57.3
TRINITY_DN5151_c0_g3	sp|Q9D4D4|TKTL2_MOUSE	Transketolase-like protein 2 OS=Mus musculus OX=10090 GN=Tktl2 PE=1 SV=1	611	1.15e-249	1970	61.4	77.3
TRINITY_DN5118_c0_g1	sp|P08897|COGS_HYPLI	Collagenase OS=Hypoderma lineatum OX=7389 PE=1 SV=3	128	7.55e-20	210	40.6	56.3
TRINITY_DN5189_c0_g1	sp|P35047|TRYC_MANSE	Trypsin, alkaline C OS=Manduca sexta OX=7130 PE=2 SV=1	257	9.36e-60	494	43.6	59.9
TRINITY_DN48402_c0_g1	sp|O46419|LIPT_BOVIN	Lipoyltransferase 1, mitochondrial OS=Bos taurus OX=9913 GN=LIPT1 PE=1 SV=1	91	5.22e-32	299	53.8	74.7
TRINITY_DN48447_c0_g2	sp|Q10126|YSM6_CAEEL	Putative uncharacterized transposon-derived protein F52C9.6 OS=Caenorhabditis elegans OX=6239 GN=F52C9.6 PE=5 SV=1	65	3.91e-12	149	43.1	53.8
TRINITY_DN48468_c0_g1	sp|Q8N328|PGBD3_HUMAN	PiggyBac transposable element-derived protein 3 OS=Homo sapiens OX=9606 GN=PGBD3 PE=1 SV=3	167	6.21e-13	169	28.7	44.3
TRINITY_DN48467_c0_g4	sp|P04146|COPIA_DROME	Copia protein OS=Drosophila melanogaster OX=7227 GN=GIP PE=1 SV=3	124	2.73e-23	243	35.5	63.7
TRINITY_DN48467_c0_g1	sp|P10978|POLX_TOBAC	Retrovirus-related Pol polyprotein from transposon TNT 1-94 OS=Nicotiana tabacum OX=4097 PE=2 SV=1	294	6.04e-27	282	31.3	48.6
TRINITY_DN48467_c0_g2	sp|P10978|POLX_TOBAC	Retrovirus-related Pol polyprotein from transposon TNT 1-94 OS=Nicotiana tabacum OX=4097 PE=2 SV=1	110	9.55e-23	234	47.3	69.1
TRINITY_DN48467_c0_g3	sp|P04146|COPIA_DROME	Copia protein OS=Drosophila melanogaster OX=7227 GN=GIP PE=1 SV=3	79	8.61e-10	134	35.4	58.2
TRINITY_DN48389_c0_g1	sp|Q32KM6|MORN3_BOVIN	MORN repeat-containing protein 3 OS=Bos taurus OX=9913 GN=MORN3 PE=2 SV=1	63	3.45e-09	128	42.9	58.7
TRINITY_DN48403_c0_g1	sp|P45590|CU66_HYACE	Larval/pupal rigid cuticle protein 66 OS=Hyalophora cecropia OX=7123 GN=CP66 PE=1 SV=1	83	1.25e-23	222	63.9	73.5
TRINITY_DN48445_c0_g1	sp|P83088|FUCTC_DROME	Alpha-(1,3)-fucosyltransferase C OS=Drosophila melanogaster OX=7227 GN=FucTC PE=2 SV=4	311	6.45e-49	460	37.6	52.4
TRINITY_DN48448_c0_g1	sp|Q6QHF9|PAOX_HUMAN	Peroxisomal N(1)-acetyl-spermine/spermidine oxidase OS=Homo sapiens OX=9606 GN=PAOX PE=1 SV=4	135	8.13e-25	251	44.4	59.3
TRINITY_DN23888_c0_g4	sp|P30170|ACT10_SOLTU	Actin-85C (Fragment) OS=Solanum tuberosum OX=4113 GN=AC85C PE=3 SV=1	124	3.08e-86	643	97.6	100
TRINITY_DN23888_c0_g1	sp|P60712|ACTB_BOVIN	Actin, cytoplasmic 1 OS=Bos taurus OX=9913 GN=ACTB PE=1 SV=1	241	3.98e-172	1242	100	100
TRINITY_DN23888_c0_g2	sp|P07837|ACT2_BOMMO	Actin, muscle-type A2 OS=Bombyx mori OX=7091 PE=3 SV=1	324	5.37e-240	1696	100	100
TRINITY_DN23888_c0_g3	sp|P60712|ACTB_BOVIN	Actin, cytoplasmic 1 OS=Bos taurus OX=9913 GN=ACTB PE=1 SV=1	141	2.76e-98	743	99.3	100
TRINITY_DN23915_c0_g1	sp|Q9D6J6|NDUV2_MOUSE	NADH dehydrogenase [ubiquinone] flavoprotein 2, mitochondrial OS=Mus musculus OX=10090 GN=Ndufv2 PE=1 SV=2	246	1.86e-101	768	60.2	76.4
TRINITY_DN23878_c0_g1	sp|Q09575|YRD6_CAEEL	Uncharacterized protein K02A2.6 OS=Caenorhabditis elegans OX=6239 GN=K02A2.6 PE=4 SV=1	373	2.29e-62	569	37.5	55.2
TRINITY_DN23878_c0_g3	sp|P10394|POL4_DROME	Retrovirus-related Pol polyprotein from transposon 412 OS=Drosophila melanogaster OX=7227 GN=POL PE=4 SV=1	229	1.34e-42	408	34.5	56.8
TRINITY_DN65762_c0_g1	sp|P47738|ALDH2_MOUSE	Aldehyde dehydrogenase, mitochondrial OS=Mus musculus OX=10090 GN=Aldh2 PE=1 SV=1	98	1.49e-66	536	100	100
TRINITY_DN65713_c0_g1	sp|B6HCY4|CHT_PENRW	Cyanide hydratase OS=Penicillium rubens (strain ATCC 28089 / DSM 1075 / NRRL 1951 / Wisconsin 54-1255) OX=500485 GN=PCH_Pc18g02620 PE=1 SV=1	318	8.87e-233	1645	94.7	99.1
TRINITY_DN65695_c0_g1	sp|Q7M4F2|CUD8_SCHGR	Endocuticle structural glycoprotein SgAbd-8 OS=Schistocerca gregaria OX=7010 PE=1 SV=1	87	1.22e-28	259	58.6	75.9
TRINITY_DN65689_c0_g1	sp|Q18359|NDUA5_CAEEL	Probable NADH dehydrogenase [ubiquinone] 1 alpha subcomplex subunit 5 OS=Caenorhabditis elegans OX=6239 GN=C33A12.1 PE=3 SV=1	110	2.79e-32	285	49.1	70.9
TRINITY_DN65676_c0_g1	sp|Q86BN8|PTPM1_DROME	Phosphatidylglycerophosphatase and protein-tyrosine phosphatase 1 OS=Drosophila melanogaster OX=7227 GN=PTPMT1 PE=2 SV=1	29	1.18e-08	125	75.9	93.1
TRINITY_DN65685_c0_g1	sp|Q3T0V4|RS11_BOVIN	40S ribosomal protein S11 OS=Bos taurus OX=9913 GN=RPS11 PE=2 SV=3	158	6.12e-83	626	77.2	88.6
TRINITY_DN65703_c0_g1	sp|P70948|YITV_BACSU	Putative esterase YitV OS=Bacillus subtilis (strain 168) OX=224308 GN=yitV PE=4 SV=2	74	1.91e-18	193	55.4	70.3
TRINITY_DN65677_c0_g1	sp|O13931|ATP18_SCHPO	ATP synthase subunit J, mitochondrial OS=Schizosaccharomyces pombe (strain 972 / ATCC 24843) OX=284812 GN=atp18 PE=3 SV=1	60	4.96e-11	135	46.7	65
TRINITY_DN65691_c0_g1	sp|Q6P8U6|LIPP_MOUSE	Pancreatic triacylglycerol lipase OS=Mus musculus OX=10090 GN=Pnlip PE=1 SV=1	293	1.35e-39	381	33.4	48.8
TRINITY_DN65761_c0_g1	sp|P82147|L2EFL_DROME	Protein lethal(2)essential for life OS=Drosophila melanogaster OX=7227 GN=l(2)efl PE=1 SV=1	201	2.3e-51	427	50.7	61.7
TRINITY_DN41250_c0_g2	sp|Q3SZ19|PSMD9_BOVIN	26S proteasome non-ATPase regulatory subunit 9 OS=Bos taurus OX=9913 GN=PSMD9 PE=1 SV=1	212	1.61e-39	373	39.6	58
TRINITY_DN41253_c0_g1	sp|O44390|ACO11_TRINI	Acyl-CoA Delta(11) desaturase OS=Trichoplusia ni OX=7111 GN=D11DS PE=1 SV=2	53	1.26e-11	157	58.5	67.9
TRINITY_DN41198_c1_g2	sp|Q9V345|CSN4_DROME	COP9 signalosome complex subunit 4 OS=Drosophila melanogaster OX=7227 GN=CSN4 PE=1 SV=1	26	8.92e-08	128	84.6	100
TRINITY_DN41268_c0_g2	sp|Q95SX7|RTBS_DROME	Probable RNA-directed DNA polymerase from transposon BS OS=Drosophila melanogaster OX=7227 GN=RTase PE=2 SV=1	712	4.04e-26	300	24.4	41.6
TRINITY_DN41225_c0_g1	sp|P21328|RTJK_DROME	RNA-directed DNA polymerase from mobile element jockey OS=Drosophila melanogaster OX=7227 GN=pol PE=1 SV=1	112	1.8e-13	179	40.2	56.3
TRINITY_DN4274_c0_g1	sp|Q4R8E0|E2AK1_MACFA	Eukaryotic translation initiation factor 2-alpha kinase 1 OS=Macaca fascicularis OX=9541 GN=EIF2AK1 PE=2 SV=1	587	4.71e-55	514	30.3	48.7
TRINITY_DN4252_c0_g1	sp|Q86YH6|DLP1_HUMAN	All trans-polyprenyl-diphosphate synthase PDSS2 OS=Homo sapiens OX=9606 GN=PDSS2 PE=1 SV=2	420	6.3e-72	634	37.4	57.4
TRINITY_DN4253_c0_g1	sp|P41716|TATR_NPVCF	Trans-activating transcriptional regulatory protein OS=Choristoneura fumiferana nuclear polyhedrosis virus OX=208973 GN=IE1 PE=3 SV=1	379	9.97e-47	452	29.8	52.5
TRINITY_DN4257_c0_g2	sp|Q5F3L4|DEN6A_CHICK	Protein DENND6A OS=Gallus gallus OX=9031 GN=DENND6A PE=2 SV=1	552	2.15e-181	1413	49.6	67.9
TRINITY_DN4257_c0_g3	sp|Q09575|YRD6_CAEEL	Uncharacterized protein K02A2.6 OS=Caenorhabditis elegans OX=6239 GN=K02A2.6 PE=4 SV=1	954	2.92e-98	893	28.5	45.4
TRINITY_DN4244_c0_g1	sp|A5WFR0|PIF1_PSYWF	ATP-dependent DNA helicase pif1 OS=Psychrobacter sp. (strain PRwf-1) OX=349106 GN=pif1 PE=3 SV=1	320	1.49e-13	195	25.9	43.4
TRINITY_DN4242_c1_g1	sp|Q9UL36|ZN236_HUMAN	Zinc finger protein 236 OS=Homo sapiens OX=9606 GN=ZNF236 PE=1 SV=2	29	9.08e-08	120	65.5	75.9
TRINITY_DN4242_c0_g1	sp|P18736|ZG71_XENLA	Gastrula zinc finger protein XlCGF71.1 (Fragment) OS=Xenopus laevis OX=8355 PE=3 SV=1	29	9.61e-06	106	58.6	72.4
TRINITY_DN4206_c0_g1	sp|Q6GR37|MET16_XENLA	RNA N6-adenosine-methyltransferase mettl16 OS=Xenopus laevis OX=8355 GN=mettl16 PE=2 SV=1	415	6.81e-83	733	41	58.1
TRINITY_DN4213_c0_g1	sp|Q8BRB7|KAT6B_MOUSE	Histone acetyltransferase KAT6B OS=Mus musculus OX=10090 GN=Kat6b PE=1 SV=3	279	4.15e-109	1011	68.8	79.2
TRINITY_DN4213_c1_g2	sp|Q66H43|BORC6_RAT	BLOC-1-related complex subunit 6 OS=Rattus norvegicus OX=10116 GN=Borcs6 PE=2 SV=2	168	2.98e-19	231	35.1	56
TRINITY_DN4241_c0_g1	sp|Q9XXV0|PPAE_BOMMO	Phenoloxidase-activating enzyme OS=Bombyx mori OX=7091 GN=PPAE PE=1 SV=2	453	4.54e-145	1116	48.8	62.9
TRINITY_DN4230_c0_g1	sp|E0X9F6|THAP1_THAPI	Allergen Tha p 1 OS=Thaumetopoea pityocampa OX=208016 PE=1 SV=1	103	3.64e-23	232	39.8	60.2
TRINITY_DN4230_c1_g1	sp|Q99L88|SNTB1_MOUSE	Beta-1-syntrophin OS=Mus musculus OX=10090 GN=Sntb1 PE=1 SV=4	542	1.2e-84	743	36.2	50
TRINITY_DN4230_c2_g1	sp|Q6RIA2|PAF15_RAT	PCNA-associated factor OS=Rattus norvegicus OX=10116 GN=Pclaf PE=3 SV=1	52	1.94e-07	125	51.9	63.5
TRINITY_DN4234_c1_g2	sp|A0JPN4|ZC12A_RAT	Endoribonuclease ZC3H12A OS=Rattus norvegicus OX=10116 GN=Zc3h12a PE=2 SV=1	296	9.15e-84	735	55.1	66.9
TRINITY_DN4288_c0_g1	sp|Q6P2Q9|PRP8_HUMAN	Pre-mRNA-processing-splicing factor 8 OS=Homo sapiens OX=9606 GN=PRPF8 PE=1 SV=2	2316	0	11411	91.2	96.2
TRINITY_DN4251_c1_g3	sp|P83419|MRN3_MEGVI	Megourin-3 OS=Megoura viciae OX=112273 PE=1 SV=1	38	6.48e-06	102	44.7	60.5
TRINITY_DN4251_c1_g5	sp|P83417|MRN1_MEGVI	Megourin-1 OS=Megoura viciae OX=112273 PE=1 SV=2	53	3.95e-11	138	41.5	60.4
TRINITY_DN4212_c0_g1	sp|Q9CPV4|GLOD4_MOUSE	Glyoxalase domain-containing protein 4 OS=Mus musculus OX=10090 GN=Glod4 PE=1 SV=1	287	3.08e-112	872	57.8	74.9
TRINITY_DN4277_c0_g2	sp|Q9VA70|NCASE_DROME	Neutral ceramidase OS=Drosophila melanogaster OX=7227 GN=CDase PE=1 SV=1	457	2.39e-149	1251	53.8	68.5
TRINITY_DN4235_c0_g1	sp|Q9Y6J9|TAF6L_HUMAN	TAF6-like RNA polymerase II p300/CBP-associated factor-associated factor 65 kDa subunit 6L OS=Homo sapiens OX=9606 GN=TAF6L PE=1 SV=1	189	1.8e-08	147	28.6	46.6
TRINITY_DN4209_c0_g2	sp|Q9VM90|SBKH_DROME	Serine/threonine-protein kinase meng-po OS=Drosophila melanogaster OX=7227 GN=meng PE=1 SV=1	320	3.88e-61	558	36.9	60.3
TRINITY_DN4299_c0_g1	sp|Q6P4F1|FUT10_HUMAN	Alpha-(1,3)-fucosyltransferase 10 OS=Homo sapiens OX=9606 GN=FUT10 PE=1 SV=2	384	6.08e-86	738	37.2	62
TRINITY_DN4289_c1_g1	sp|Q9VEI3|S35B2_DROME	Adenosine 3'-phospho 5'-phosphosulfate transporter 1 OS=Drosophila melanogaster OX=7227 GN=sll PE=1 SV=1	442	1.29e-125	981	48.9	65.4
TRINITY_DN4289_c0_g1	sp|Q91W36|UBP3_MOUSE	Ubiquitin carboxyl-terminal hydrolase 3 OS=Mus musculus OX=10090 GN=Usp3 PE=2 SV=1	615	5.47e-132	1073	40.7	52.7
TRINITY_DN4223_c0_g2	sp|Q95SX7|RTBS_DROME	Probable RNA-directed DNA polymerase from transposon BS OS=Drosophila melanogaster OX=7227 GN=RTase PE=2 SV=1	440	3.29e-32	353	27.7	46.8
TRINITY_DN4292_c1_g1	sp|Q9CR98|F136A_MOUSE	Protein FAM136A OS=Mus musculus OX=10090 GN=Fam136a PE=1 SV=1	138	2.79e-33	304	40.6	61.6
TRINITY_DN4208_c0_g1	sp|H9JTG9|AK2E4_BOMMO	Aldo-keto reductase AKR2E4 OS=Bombyx mori OX=7091 GN=akr2e PE=1 SV=1	294	7e-108	838	55.8	73.5
TRINITY_DN4290_c0_g1	sp|Q9H6X4|TM134_HUMAN	Transmembrane protein 134 OS=Homo sapiens OX=9606 GN=TMEM134 PE=1 SV=1	105	2.09e-15	194	38.1	61.9
TRINITY_DN4283_c0_g1	sp|Q6GQN4|FA32A_DANRE	Protein FAM32A-like OS=Danio rerio OX=7955 GN=fam32al PE=3 SV=1	107	7.71e-21	211	48.6	64.5
TRINITY_DN4280_c0_g1	sp|Q7TNV1|TLC3B_MOUSE	Ceramide synthase OS=Mus musculus OX=10090 GN=Tlcd3b PE=1 SV=2	285	6.86e-30	310	32.6	51.2
TRINITY_DN4297_c0_g1	sp|Q6NZZ9|RBM22_DANRE	Pre-mRNA-splicing factor RBM22 OS=Danio rerio OX=7955 GN=rbm22 PE=2 SV=1	424	3.18e-186	1394	62.3	75
TRINITY_DN4247_c2_g2	sp|Q9VHJ6|ICH_DROME	Ichor OS=Drosophila melanogaster OX=7227 GN=ich PE=1 SV=2	599	7.01e-76	678	39.7	49.4
TRINITY_DN4281_c0_g1	sp|Q9NAR7|ADH_BACOL	Alcohol dehydrogenase OS=Bactrocera oleae OX=104688 GN=ADH PE=2 SV=1	264	1.02e-28	286	31.4	49.2
TRINITY_DN4203_c1_g1	sp|A6H772|PP4C_BOVIN	Serine/threonine-protein phosphatase 4 catalytic subunit OS=Bos taurus OX=9913 GN=PPP4C PE=1 SV=1	102	2.14e-56	489	92.2	98
TRINITY_DN4203_c0_g1	sp|Q4SS66|TRBP2_TETNG	RISC-loading complex subunit tarbp2 OS=Tetraodon nigroviridis OX=99883 GN=tarbp2 PE=3 SV=1	185	1.06e-11	173	28.6	48.6
TRINITY_DN4276_c0_g1	sp|Q00174|LAMA_DROME	Laminin subunit alpha OS=Drosophila melanogaster OX=7227 GN=LanA PE=1 SV=2	3762	0	5436	43.9	58.7
TRINITY_DN4256_c0_g1	sp|Q1LUT1|EDC4_DANRE	Enhancer of mRNA-decapping protein 4 OS=Danio rerio OX=7955 GN=edc4 PE=3 SV=1	475	1.22e-75	725	36.4	55.2
TRINITY_DN4287_c0_g1	sp|P70704|AT8A1_MOUSE	Phospholipid-transporting ATPase IA OS=Mus musculus OX=10090 GN=Atp8a1 PE=1 SV=2	1085	0	3173	57.3	74
TRINITY_DN4220_c0_g1	sp|Q26474|LACH_SCHAM	Lachesin OS=Schistocerca americana OX=7009 GN=LAC PE=1 SV=1	278	9.1e-31	321	27	50.7
TRINITY_DN4221_c2_g2	sp|Q9BYB4|GNB1L_HUMAN	Guanine nucleotide-binding protein subunit beta-like protein 1 OS=Homo sapiens OX=9606 GN=GNB1L PE=1 SV=2	328	4.24e-40	383	32	52.4
TRINITY_DN4221_c0_g2	sp|Q7JW12|TMX2_DROME	Thioredoxin-related transmembrane protein 2 homolog OS=Drosophila melanogaster OX=7227 GN=CG11007 PE=2 SV=1	271	2.22e-104	807	55.4	74.2
TRINITY_DN4221_c2_g1	sp|Q8SQ21|HINT2_BOVIN	Adenosine 5'-monophosphoramidase HINT2 OS=Bos taurus OX=9913 GN=HINT2 PE=2 SV=1	126	4.49e-44	406	60.3	75.4
TRINITY_DN4215_c0_g1	sp|O18475|DPOLQ_DROME	DNA polymerase theta OS=Drosophila melanogaster OX=7227 GN=PolQ PE=1 SV=1	1886	0	2656	36.5	55.3
TRINITY_DN4272_c0_g1	sp|Q2KIS3|UBL7_BOVIN	Ubiquitin-like protein 7 OS=Bos taurus OX=9913 GN=UBL7 PE=2 SV=1	362	4.84e-14	194	25.1	43.9
TRINITY_DN4296_c0_g1	sp|O01814|FABP5_CAEEL	Fatty acid-binding protein homolog 5 OS=Caenorhabditis elegans OX=6239 GN=lbp-5 PE=3 SV=1	125	1.46e-13	170	33.6	56
TRINITY_DN4259_c0_g1	sp|A1ZAI5|FACR1_DROME	Putative fatty acyl-CoA reductase CG5065 OS=Drosophila melanogaster OX=7227 GN=CG5065 PE=3 SV=1	524	3.67e-223	1684	59.9	76.5
TRINITY_DN4258_c0_g1	sp|Q2TA03|UB2J2_BOVIN	Ubiquitin-conjugating enzyme E2 J2 OS=Bos taurus OX=9913 GN=UBE2J2 PE=2 SV=1	257	5.93e-91	767	61.9	72
TRINITY_DN4279_c3_g1	sp|Q28719|PTGR1_RABIT	Prostaglandin reductase 1 OS=Oryctolagus cuniculus OX=9986 GN=PTGR1 PE=2 SV=1	134	2.18e-25	252	41	58.2
TRINITY_DN4279_c2_g1	sp|Q9EQZ5|PTGR1_CAVPO	Prostaglandin reductase 1 OS=Cavia porcellus OX=10141 GN=Ptgr1 PE=1 SV=1	182	3.81e-66	529	56.6	73.6
TRINITY_DN4279_c0_g1	sp|Q3SZJ4|PTGR1_BOVIN	Prostaglandin reductase 1 OS=Bos taurus OX=9913 GN=PTGR1 PE=2 SV=1	333	3.08e-103	800	48.9	66.7
TRINITY_DN4279_c0_g2	sp|Q9EQZ5|PTGR1_CAVPO	Prostaglandin reductase 1 OS=Cavia porcellus OX=10141 GN=Ptgr1 PE=1 SV=1	335	2.5e-100	775	47.8	68.1
TRINITY_DN4218_c0_g1	sp|O18023|IGDB2_CAEEL	Ig-like and fibronectin type-III domain-containing protein 2 OS=Caenorhabditis elegans OX=6239 GN=igdb-2 PE=1 SV=4	498	2.93e-19	247	22.7	37.3
TRINITY_DN4218_c2_g2	sp|Q5F3L1|KS6A5_CHICK	Ribosomal protein S6 kinase alpha-5 OS=Gallus gallus OX=9031 GN=RPS6KA5 PE=2 SV=1	680	7.02e-239	1866	55.7	70.7
TRINITY_DN4218_c6_g1	sp|P78317|RNF4_HUMAN	E3 ubiquitin-protein ligase RNF4 OS=Homo sapiens OX=9606 GN=RNF4 PE=1 SV=1	60	1.17e-12	172	50	65
TRINITY_DN4216_c0_g1	sp|P05049|SNAK_DROME	Serine protease snake OS=Drosophila melanogaster OX=7227 GN=snk PE=1 SV=2	252	5.45e-53	492	42.1	56.7
TRINITY_DN4294_c0_g1	sp|Q66HL2|SRC8_RAT	Src substrate cortactin OS=Rattus norvegicus OX=10116 GN=Cttn PE=1 SV=1	576	4.93e-33	346	59.7	66.7
TRINITY_DN4248_c1_g3	sp|Q05A13|S16C6_MOUSE	Short-chain dehydrogenase/reductase family 16C member 6 OS=Mus musculus OX=10090 GN=Sdr16c6 PE=2 SV=1	303	3.78e-70	592	42.2	61.4
TRINITY_DN4205_c1_g1	sp|Q5SVZ6|ZMYM1_HUMAN	Zinc finger MYM-type protein 1 OS=Homo sapiens OX=9606 GN=ZMYM1 PE=1 SV=1	296	1.27e-17	228	23.6	44.6
TRINITY_DN4204_c1_g1	sp|Q03042|KGP1_DROME	cGMP-dependent protein kinase, isozyme 1 OS=Drosophila melanogaster OX=7227 GN=Pkg21D PE=1 SV=2	64	5.71e-28	267	67.2	92.2
TRINITY_DN4204_c0_g1	sp|Q03042|KGP1_DROME	cGMP-dependent protein kinase, isozyme 1 OS=Drosophila melanogaster OX=7227 GN=Pkg21D PE=1 SV=2	631	5.73e-213	1626	51.7	70.2
TRINITY_DN4260_c0_g1	sp|Q16U49|MED14_AEDAE	Mediator of RNA polymerase II transcription subunit 14 OS=Aedes aegypti OX=7159 GN=MED14 PE=3 SV=2	1501	4.4999993088867E-318	2480	43	58
TRINITY_DN14690_c0_g1	sp|P0CH87|PA1_VESCR	Phospholipase A1 OS=Vespa crabro OX=7445 PE=1 SV=1	207	3.44e-27	291	35.3	51.7
TRINITY_DN14696_c0_g2	sp|Q8I7P9|POL5_DROME	Retrovirus-related Pol polyprotein from transposon opus OS=Drosophila melanogaster OX=7227 GN=pol PE=4 SV=1	325	2.99e-65	571	39.1	58.8
TRINITY_DN14716_c0_g1	sp|P28166|ZFH1_DROME	Zinc finger protein 1 OS=Drosophila melanogaster OX=7227 GN=zfh1 PE=1 SV=2	846	8.3e-76	712	36.8	48.5
TRINITY_DN14666_c0_g1	sp|Q17A75|FICD_AEDAE	Protein adenylyltransferase Fic OS=Aedes aegypti OX=7159 GN=AAEL005383 PE=3 SV=1	352	6.72e-170	1279	69	81.3
TRINITY_DN14659_c0_g1	sp|Q964T2|CP9E2_BLAGE	Cytochrome P450 9e2 OS=Blattella germanica OX=6973 GN=CYP9E2 PE=2 SV=1	504	1.48e-64	567	30.2	50
TRINITY_DN14664_c0_g1	sp|Q9EQT3|RHOU_MOUSE	Rho-related GTP-binding protein RhoU OS=Mus musculus OX=10090 GN=Rhou PE=2 SV=1	209	8.6e-49	447	47.4	63.2
TRINITY_DN14651_c0_g1	sp|Q8NFZ3|NLGNY_HUMAN	Neuroligin-4, Y-linked OS=Homo sapiens OX=9606 GN=NLGN4Y PE=2 SV=1	749	1.27e-122	1030	35.8	52.3
TRINITY_DN14680_c0_g1	sp|Q92979|NEP1_HUMAN	Ribosomal RNA small subunit methyltransferase NEP1 OS=Homo sapiens OX=9606 GN=EMG1 PE=1 SV=4	107	1.49e-42	385	67.3	81.3
TRINITY_DN14738_c0_g1	sp|Q8MUC5|CU36_MANSE	Pupal cuticle protein 36 OS=Manduca sexta OX=7130 GN=PCP36 PE=1 SV=1	102	1.86e-30	308	56.9	77.5
TRINITY_DN14715_c0_g3	sp|Q9VMM6|OBSTE_DROME	Protein obstructor-E OS=Drosophila melanogaster OX=7227 GN=obst-E PE=2 SV=2	149	6.53e-36	323	38.3	55
TRINITY_DN14694_c0_g1	sp|P0DPW5|TX11A_CORWE	U-scoloptoxin(01)-Cw1a OS=Cormocephalus westwoodi OX=1096223 PE=3 SV=1	106	5.59e-07	125	32.1	50.9
TRINITY_DN14721_c0_g1	sp|Q8MS59|WAT_DROME	Fatty acyl-CoA reductase wat OS=Drosophila melanogaster OX=7227 GN=wat PE=1 SV=1	495	2.14e-126	1031	39.2	62
TRINITY_DN14668_c0_g5	sp|Q8QFX6|NRP1A_DANRE	Neuropilin-1a OS=Danio rerio OX=7955 GN=nrp1a PE=2 SV=1	237	4.5e-21	247	29.5	45.1
TRINITY_DN14668_c0_g1	sp|P49260|PLA2R_RABIT	Secretory phospholipase A2 receptor OS=Oryctolagus cuniculus OX=9986 GN=PLA2R1 PE=1 SV=1	128	9.01e-11	154	34.4	52.3
TRINITY_DN14668_c0_g2	sp|Q66S03|LECG_THANI	Galactose-specific lectin nattectin OS=Thalassophryne nattereri OX=289382 PE=1 SV=1	147	6.13e-15	185	35.4	47.6
TRINITY_DN14708_c0_g1	sp|Q99KE8|ZFP64_MOUSE	Zinc finger protein 64 OS=Mus musculus OX=10090 GN=Zfp64 PE=1 SV=1	26	8.04e-06	109	65.4	84.6
TRINITY_DN14706_c0_g1	sp|Q10126|YSM6_CAEEL	Putative uncharacterized transposon-derived protein F52C9.6 OS=Caenorhabditis elegans OX=6239 GN=F52C9.6 PE=5 SV=1	83	1.48e-07	123	34.9	57.8
TRINITY_DN14733_c0_g2	sp|Q7Z7G8|VP13B_HUMAN	Intermembrane lipid transfer protein VPS13B OS=Homo sapiens OX=9606 GN=VPS13B PE=1 SV=2	277	1.85e-58	587	41.9	63.9
TRINITY_DN14674_c2_g1	sp|P21328|RTJK_DROME	RNA-directed DNA polymerase from mobile element jockey OS=Drosophila melanogaster OX=7227 GN=pol PE=1 SV=1	238	3.02e-11	170	25.6	45.8
TRINITY_DN14742_c0_g2	sp|Q9VGH7|CLCN2_DROME	Chloride channel protein 2 OS=Drosophila melanogaster OX=7227 GN=ClC-a PE=2 SV=3	1063	0	2520	52.6	65.5
TRINITY_DN14650_c0_g2	sp|P28361|MSX1_CHICK	Homeobox protein MSX-1 OS=Gallus gallus OX=9031 GN=MSX1 PE=2 SV=1	115	1.1e-42	374	71.3	80
TRINITY_DN14724_c0_g1	sp|O54873|AIMP1_CRIGR	Aminoacyl tRNA synthase complex-interacting multifunctional protein 1 OS=Cricetulus griseus OX=10029 GN=AIMP1 PE=2 SV=1	184	4.2e-65	540	56.5	75
TRINITY_DN14678_c1_g1	sp|Q8NBK3|SUMF1_HUMAN	Formylglycine-generating enzyme OS=Homo sapiens OX=9606 GN=SUMF1 PE=1 SV=3	318	5.12e-113	867	51.3	63.8
TRINITY_DN14726_c0_g1	sp|P51401|RL9B_YEAST	60S ribosomal protein L9-B OS=Saccharomyces cerevisiae (strain ATCC 204508 / S288c) OX=559292 GN=RPL9B PE=1 SV=1	193	1.55e-76	589	59.1	78.8
TRINITY_DN65765_c0_g1	sp|Q9Z1N0|ACOX1_CAVPO	Peroxisomal acyl-coenzyme A oxidase 1 OS=Cavia porcellus OX=10141 GN=ACOX1 PE=2 SV=1	121	1.23e-15	183	39.7	57.9
TRINITY_DN65815_c0_g1	sp|P55933|CKS1_PHYPO	Probable cyclin-dependent kinases regulatory subunit OS=Physarum polycephalum OX=5791 PE=1 SV=1	43	3.26e-18	182	67.4	86
TRINITY_DN65792_c0_g1	sp|P46222|RL11_DROME	60S ribosomal protein L11 OS=Drosophila melanogaster OX=7227 GN=RpL11 PE=1 SV=2	175	1.87e-113	829	89.7	96
TRINITY_DN65847_c0_g1	sp|Q6ZWV7|RL35_MOUSE	60S ribosomal protein L35 OS=Mus musculus OX=10090 GN=Rpl35 PE=1 SV=1	115	1.17e-41	343	67	80.9
TRINITY_DN65788_c0_g1	sp|P55935|RS9_DROME	40S ribosomal protein S9 OS=Drosophila melanogaster OX=7227 GN=RpS9 PE=1 SV=2	184	4.82e-118	861	94	97.8
TRINITY_DN65768_c0_g1	sp|P47911|RL6_MOUSE	60S ribosomal protein L6 OS=Mus musculus OX=10090 GN=Rpl6 PE=1 SV=3	73	8.49e-43	359	100	100
TRINITY_DN65846_c0_g1	sp|B0FWD8|NU1M_AEDAE	NADH-ubiquinone oxidoreductase chain 1 OS=Aedes aegypti OX=7159 GN=mt:ND1 PE=3 SV=1	213	9.76e-68	542	54.9	73.2
TRINITY_DN39326_c0_g1	sp|Q4KLF5|BT3L4_XENLA	Transcription factor BTF3 homolog 4 OS=Xenopus laevis OX=8355 GN=btf3l4 PE=2 SV=1	157	7.44e-61	517	73.2	77.7
TRINITY_DN39324_c0_g1	sp|Q3SZ90|RL13A_BOVIN	60S ribosomal protein L13a OS=Bos taurus OX=9913 GN=RPL13A PE=2 SV=3	76	1.98e-47	383	100	100
TRINITY_DN39292_c0_g2	sp|Q10126|YSM6_CAEEL	Putative uncharacterized transposon-derived protein F52C9.6 OS=Caenorhabditis elegans OX=6239 GN=F52C9.6 PE=5 SV=1	98	2.83e-14	167	31.6	57.1
TRINITY_DN39370_c0_g1	sp|P26640|SYVC_HUMAN	Valine--tRNA ligase OS=Homo sapiens OX=9606 GN=VARS1 PE=1 SV=4	80	6.76e-31	291	62.5	81.3
TRINITY_DN39309_c0_g1	sp|Q8WXX0|DYH7_HUMAN	Dynein axonemal heavy chain 7 OS=Homo sapiens OX=9606 GN=DNAH7 PE=1 SV=2	233	3.64e-89	743	57.5	79.4
TRINITY_DN39309_c0_g2	sp|Q8WXX0|DYH7_HUMAN	Dynein axonemal heavy chain 7 OS=Homo sapiens OX=9606 GN=DNAH7 PE=1 SV=2	276	1.32e-119	975	68.8	78.3
TRINITY_DN14780_c0_g1	sp|Q5MNV6|ZNT7_CHICK	Zinc transporter 7 OS=Gallus gallus OX=9031 GN=SLC30A7 PE=2 SV=1	376	1.85e-121	978	60.1	72.9
TRINITY_DN14812_c0_g1	sp|Q96X46|ENO_PENCI	Enolase OS=Penicillium citrinum OX=5077 GN=enoA PE=1 SV=3	292	9.6e-202	1446	98.3	99.3
TRINITY_DN14844_c0_g1	sp|P50876|R144A_HUMAN	E3 ubiquitin-protein ligase RNF144A OS=Homo sapiens OX=9606 GN=RNF144A PE=1 SV=2	264	2.07e-82	706	52.3	62.5
TRINITY_DN14842_c0_g1	sp|Q9BQT8|ODC_HUMAN	Mitochondrial 2-oxodicarboxylate carrier OS=Homo sapiens OX=9606 GN=SLC25A21 PE=1 SV=1	296	1.72e-119	929	59.8	77.4
TRINITY_DN14815_c0_g1	sp|Q96S21|RB40C_HUMAN	Ras-related protein Rab-40C OS=Homo sapiens OX=9606 GN=RAB40C PE=1 SV=1	220	4.67e-104	846	70.9	86.4
TRINITY_DN14831_c0_g2	sp|Q9V4U9|C6A13_DROME	Probable cytochrome P450 6a13 OS=Drosophila melanogaster OX=7227 GN=Cyp6a13 PE=2 SV=1	107	8.88e-23	233	39.3	69.2
TRINITY_DN14831_c0_g3	sp|O61387|CP6B7_HELAM	Cytochrome P450 6B7 OS=Helicoverpa armigera OX=29058 GN=CYP6B7 PE=2 SV=1	88	4.6e-17	189	47.7	65.9
TRINITY_DN14832_c0_g2	sp|P48153|RS3_MANSE	40S ribosomal protein S3 OS=Manduca sexta OX=7130 GN=RpS3 PE=2 SV=1	220	3.33e-150	1086	98.2	98.6
TRINITY_DN14843_c1_g1	sp|O97399|TRYP_PHACE	Trypsin OS=Phaedon cochleariae OX=80249 PE=2 SV=1	42	2.29e-11	146	54.8	83.3
TRINITY_DN14843_c0_g2	sp|Q5RFQ3|PWP2_PONAB	Periodic tryptophan protein 2 homolog OS=Pongo abelii OX=9601 GN=PWP2 PE=2 SV=1	921	2.55e-258	1944	47.8	65.9
TRINITY_DN14811_c0_g1	sp|Q178E6|MED22_AEDAE	Mediator of RNA polymerase II transcription subunit 22 OS=Aedes aegypti OX=7159 GN=MED22 PE=3 SV=1	136	4.98e-44	396	62.5	80.1
TRINITY_DN14763_c1_g1	sp|Q295Y7|GMPPB_DROPS	Mannose-1-phosphate guanyltransferase beta OS=Drosophila pseudoobscura pseudoobscura OX=46245 GN=GA10892 PE=3 SV=1	371	3.72e-195	1433	78.4	86.3
TRINITY_DN14763_c0_g1	sp|Q5HZJ0|RNC_MOUSE	Ribonuclease 3 OS=Mus musculus OX=10090 GN=Drosha PE=1 SV=1	964	0	2628	55	71
TRINITY_DN14771_c0_g1	sp|J7HCX7|MLC1_PROCL	Myosin light chain 1 OS=Procambarus clarkii OX=6728 GN=MLC1 PE=1 SV=1	32	1.98e-08	124	71.9	84.4
TRINITY_DN14754_c0_g2	sp|P35416|MYSP2_DROME	Paramyosin, short form OS=Drosophila melanogaster OX=7227 GN=Prm PE=2 SV=2	322	1.32e-39	394	34.2	48.4
TRINITY_DN14778_c0_g1	sp|P04040|CATA_HUMAN	Catalase OS=Homo sapiens OX=9606 GN=CAT PE=1 SV=3	493	1.21e-162	1250	49.5	65.5
TRINITY_DN14778_c0_g2	sp|P24270|CATA_MOUSE	Catalase OS=Mus musculus OX=10090 GN=Cat PE=1 SV=4	491	8.52e-165	1238	50.3	64.4
TRINITY_DN14802_c0_g3	sp|Q5EBP3|ARMC5_MOUSE	Armadillo repeat-containing protein 5 OS=Mus musculus OX=10090 GN=Armc5 PE=2 SV=1	85	1.61e-08	152	43.5	52.9
TRINITY_DN14836_c0_g2	sp|Q4FCM6|BURS_MANSE	Bursicon OS=Manduca sexta OX=7130 GN=burs PE=2 SV=1	137	5.29e-79	602	78.8	89.8
TRINITY_DN14801_c1_g3	sp|Q8T062|NEP4_DROME	Neprilysin-4 OS=Drosophila melanogaster OX=7227 GN=Nep4 PE=1 SV=1	117	1.85e-30	292	47	66.7
TRINITY_DN14801_c1_g1	sp|Q8T062|NEP4_DROME	Neprilysin-4 OS=Drosophila melanogaster OX=7227 GN=Nep4 PE=1 SV=1	408	5.54e-203	1548	67.2	81.4
TRINITY_DN14801_c1_g4	sp|Q8T062|NEP4_DROME	Neprilysin-4 OS=Drosophila melanogaster OX=7227 GN=Nep4 PE=1 SV=1	38	2.66e-14	168	78.9	89.5
TRINITY_DN14761_c0_g1	sp|Q12552|G3P_ASPNG	Glyceraldehyde-3-phosphate dehydrogenase OS=Aspergillus niger OX=5061 GN=gpdA PE=3 SV=2	306	5.28e-173	1249	87.3	92.5
TRINITY_DN14826_c0_g1	sp|Q03270|PO12_NASVI	Retrovirus-related Pol polyprotein from type-1 retrotransposable element R1 2 (Fragment) OS=Nasonia vitripennis OX=7425 PE=4 SV=1	133	2.22e-07	126	27.1	46.6
TRINITY_DN14758_c0_g1	sp|P45842|RL34_AEDAL	60S ribosomal protein L34 OS=Aedes albopictus OX=7160 GN=RpL34 PE=2 SV=2	119	3.3e-51	413	68.9	84
TRINITY_DN14752_c0_g1	sp|Q9CSH3|RRP44_MOUSE	Exosome complex exonuclease RRP44 OS=Mus musculus OX=10090 GN=Dis3 PE=1 SV=4	952	0	2458	52	70.6
TRINITY_DN14765_c0_g4	sp|Q32LB9|NOA1_BOVIN	Nitric oxide-associated protein 1 OS=Bos taurus OX=9913 GN=NOA1 PE=2 SV=1	561	8.2e-104	867	36.9	53.7
TRINITY_DN14765_c0_g2	sp|P21328|RTJK_DROME	RNA-directed DNA polymerase from mobile element jockey OS=Drosophila melanogaster OX=7227 GN=pol PE=1 SV=1	351	1.67e-27	303	28.5	46.7
TRINITY_DN56648_c0_g1	sp|Q61838|PZP_MOUSE	Pregnancy zone protein OS=Mus musculus OX=10090 GN=Pzp PE=1 SV=3	74	2.07e-40	360	100	100
TRINITY_DN56648_c0_g2	sp|Q61838|PZP_MOUSE	Pregnancy zone protein OS=Mus musculus OX=10090 GN=Pzp PE=1 SV=3	71	4.3e-37	335	100	100
TRINITY_DN56643_c0_g2	sp|P05661|MYSA_DROME	Myosin heavy chain, muscle OS=Drosophila melanogaster OX=7227 GN=Mhc PE=1 SV=4	58	1.18e-24	251	77.6	89.7
TRINITY_DN56644_c0_g1	sp|D4ATS1|A7637_ARTBC	Uncharacterized secreted protein ARB_07637 OS=Arthroderma benhamiae (strain ATCC MYA-4681 / CBS 112371) OX=663331 GN=ARB_07637 PE=1 SV=1	150	6.4e-23	233	42	55.3
TRINITY_DN56636_c0_g1	sp|Q9U0S4|VATD_MANSE	V-type proton ATPase subunit D OS=Manduca sexta OX=7130 PE=2 SV=1	136	1.06e-68	536	86	91.9
TRINITY_DN32144_c0_g1	sp|Q6PER3|MARE3_MOUSE	Microtubule-associated protein RP/EB family member 3 OS=Mus musculus OX=10090 GN=Mapre3 PE=1 SV=1	277	4.4e-98	755	56.7	71.5
TRINITY_DN32196_c0_g2	sp|Q9USP8|IDH2_SCHPO	Isocitrate dehydrogenase [NAD] subunit 2, mitochondrial OS=Schizosaccharomyces pombe (strain 972 / ATCC 24843) OX=284812 GN=idh2 PE=1 SV=2	100	2.32e-41	364	70	83
TRINITY_DN32147_c0_g2	sp|P09201|F16P_YEAST	Fructose-1,6-bisphosphatase OS=Saccharomyces cerevisiae (strain ATCC 204508 / S288c) OX=559292 GN=FBP1 PE=1 SV=2	70	1.3e-21	223	58.6	71.4
TRINITY_DN32147_c0_g3	sp|P09201|F16P_YEAST	Fructose-1,6-bisphosphatase OS=Saccharomyces cerevisiae (strain ATCC 204508 / S288c) OX=559292 GN=FBP1 PE=1 SV=2	257	1.43e-89	701	54.9	73.9
TRINITY_DN32128_c0_g1	sp|P08928|LAM0_DROME	Lamin Dm0 OS=Drosophila melanogaster OX=7227 GN=Lam PE=1 SV=4	85	1.28e-12	161	47.1	65.9
TRINITY_DN32131_c0_g1	sp|C0SPF7|C15C1_BOMMO	Farnesoate epoxidase OS=Bombyx mori OX=7091 GN=CYP15C1 PE=1 SV=2	137	2.22e-53	451	61.3	80.3
TRINITY_DN32177_c0_g2	sp|B5X1G3|GPHR_SALSA	Golgi pH regulator OS=Salmo salar OX=8030 GN=gpr89 PE=2 SV=1	461	3.41e-205	1505	64.6	80
TRINITY_DN32171_c0_g1	sp|Q03277|PO11_BRACO	Retrovirus-related Pol polyprotein from type-1 retrotransposable element R1 (Fragment) OS=Bradysia coprophila OX=38358 PE=4 SV=1	117	6.51e-09	134	33.3	54.7
TRINITY_DN32205_c0_g1	sp|Q9V411|NOG1_DROME	Nucleolar GTP-binding protein 1 OS=Drosophila melanogaster OX=7227 GN=Non1 PE=2 SV=1	187	3.49e-122	928	93	98.9
TRINITY_DN32205_c0_g2	sp|Q9V411|NOG1_DROME	Nucleolar GTP-binding protein 1 OS=Drosophila melanogaster OX=7227 GN=Non1 PE=2 SV=1	219	9.36e-81	654	63.9	79.9
TRINITY_DN32205_c0_g3	sp|Q9V411|NOG1_DROME	Nucleolar GTP-binding protein 1 OS=Drosophila melanogaster OX=7227 GN=Non1 PE=2 SV=1	62	7.64e-19	203	66.1	80.6
TRINITY_DN32190_c0_g1	sp|Q66KG0|S22AG_XENLA	Solute carrier family 22 member 16 OS=Xenopus laevis OX=8355 GN=slc22a16 PE=2 SV=2	156	4.25e-28	285	39.7	57.7
TRINITY_DN32190_c0_g2	sp|Q9WTW5|S22A3_MOUSE	Solute carrier family 22 member 3 OS=Mus musculus OX=10090 GN=Slc22a3 PE=2 SV=1	245	3.2e-28	291	30.6	50.2
TRINITY_DN47650_c0_g3	sp|Q8N8U9|BMPER_HUMAN	BMP-binding endothelial regulator protein OS=Homo sapiens OX=9606 GN=BMPER PE=1 SV=3	615	5.07e-104	893	34.8	48.9
TRINITY_DN47561_c0_g5	sp|P28345|MASY_NEUCR	Malate synthase, glyoxysomal OS=Neurospora crassa (strain ATCC 24698 / 74-OR23-1A / CBS 708.71 / DSM 1257 / FGSC 987) OX=367110 GN=acu-9 PE=3 SV=2	473	5.01e-92	770	36.6	57.1
TRINITY_DN47620_c0_g4	sp|P03554|POL_CAMVS	Enzymatic polyprotein OS=Cauliflower mosaic virus (strain Strasbourg) OX=10648 GN=ORF V PE=3 SV=1	97	1.36e-08	131	34	53.6
TRINITY_DN47620_c0_g1	sp|P20825|POL2_DROME	Retrovirus-related Pol polyprotein from transposon 297 OS=Drosophila melanogaster OX=7227 GN=pol PE=4 SV=1	329	2.28e-49	479	32.8	56.5
TRINITY_DN47626_c0_g1	sp|S0EG57|ME178_GIBF5	Methyltransferase FFUJ_09178 OS=Gibberella fujikuroi (strain CBS 195.34 / IMI 58289 / NRRL A-6831) OX=1279085 GN=FFUJ_09178 PE=2 SV=1	95	4.48e-18	199	42.1	58.9
TRINITY_DN23093_c0_g2	sp|Q95SX7|RTBS_DROME	Probable RNA-directed DNA polymerase from transposon BS OS=Drosophila melanogaster OX=7227 GN=RTase PE=2 SV=1	403	3.19e-31	330	28.3	47.9
TRINITY_DN23058_c0_g1	sp|Q0IFL5|ASSY_AEDAE	Argininosuccinate synthase OS=Aedes aegypti OX=7159 GN=AAEL004701 PE=3 SV=1	405	6.93e-176	1298	58.5	78.8
TRINITY_DN23107_c0_g1	sp|Q99JL1|SPEF1_MOUSE	Sperm flagellar protein 1 OS=Mus musculus OX=10090 GN=Spef1 PE=1 SV=1	222	1.3e-27	286	34.7	54.5
TRINITY_DN23078_c0_g1	sp|Q568L5|A1A1B_DANRE	Aldo-keto reductase family 1 member A1-B OS=Danio rerio OX=7955 GN=akr1a1b PE=2 SV=1	329	3.39e-67	566	40.4	56.5
TRINITY_DN23123_c0_g2	sp|Q91X72|HEMO_MOUSE	Hemopexin OS=Mus musculus OX=10090 GN=Hpx PE=1 SV=2	447	0	2476	100	100
TRINITY_DN23123_c0_g3	sp|P01027|CO3_MOUSE	Complement C3 OS=Mus musculus OX=10090 GN=C3 PE=1 SV=3	462	7.0699998474193E-317	2337	100	100
TRINITY_DN23035_c0_g1	sp|Q9V477|TOLL8_DROME	Toll-like receptor Tollo OS=Drosophila melanogaster OX=7227 GN=Tollo PE=1 SV=1	1202	3.34e-133	1161	46.7	61.1
TRINITY_DN23041_c0_g1	sp|Q9VAH9|INT11_DROME	Integrator complex subunit 11 OS=Drosophila melanogaster OX=7227 GN=IntS11 PE=1 SV=1	596	0	2686	83.7	91.9
TRINITY_DN23077_c0_g1	sp|Q95X01|MYRO1_BREBR	Myrosinase 1 OS=Brevicoryne brassicae OX=69196 PE=1 SV=1	470	3.59e-136	1055	43.2	63
TRINITY_DN23066_c0_g1	sp|Q9NX52|RHBL2_HUMAN	Rhomboid-related protein 2 OS=Homo sapiens OX=9606 GN=RHBDL2 PE=1 SV=2	241	2.07e-52	479	44	63.1
TRINITY_DN23113_c0_g4	sp|Q9U0S4|VATD_MANSE	V-type proton ATPase subunit D OS=Manduca sexta OX=7130 PE=2 SV=1	246	5.09e-152	1115	94.7	98
TRINITY_DN23038_c0_g2	sp|Q6UP17|POLN_EOPV	Non-structural polyprotein OS=Ectropis obliqua picorna-like virus OX=240555 PE=1 SV=1	131	9.81e-19	208	40.5	58
TRINITY_DN23038_c0_g3	sp|Q91PP5|POLG_RTSVT	Genome polyprotein OS=Rice tungro spherical virus (strain Vt6) OX=337080 PE=1 SV=1	274	1.98e-25	273	27.4	45.6
TRINITY_DN23068_c0_g1	sp|O60502|OGA_HUMAN	Protein O-GlcNAcase OS=Homo sapiens OX=9606 GN=OGA PE=1 SV=2	26	2.75e-07	125	76.9	92.3
TRINITY_DN23090_c0_g1	sp|Q9W256|DPOE4_DROME	DNA polymerase epsilon subunit 4 OS=Drosophila melanogaster OX=7227 GN=PolE4 PE=2 SV=1	80	2.08e-23	238	52.5	81.3
TRINITY_DN23102_c0_g1	sp|Q9W020|NOM1_DROME	Nucleolar MIF4G domain-containing protein 1 homolog OS=Drosophila melanogaster OX=7227 GN=CG9004 PE=2 SV=1	560	6.75e-145	1165	43.2	65.5
TRINITY_DN23086_c0_g2	sp|O60500|NPHN_HUMAN	Nephrin OS=Homo sapiens OX=9606 GN=NPHS1 PE=1 SV=1	326	8.74e-16	200	25.2	41.4
TRINITY_DN23098_c0_g1	sp|Q14135|VGLL4_HUMAN	Transcription cofactor vestigial-like protein 4 OS=Homo sapiens OX=9606 GN=VGLL4 PE=1 SV=4	96	1.74e-08	146	37.5	44.8
TRINITY_DN23043_c0_g1	sp|Q9VWG0|SHAWN_DROME	Solute carrier family 25 protein Shawn OS=Drosophila melanogaster OX=7227 GN=Shawn PE=1 SV=2	349	2.41e-112	932	53.9	71.3
TRINITY_DN23037_c0_g1	sp|P19967|CYB5R_DROME	Cytochrome b5-related protein OS=Drosophila melanogaster OX=7227 GN=Cyt-b5-r PE=2 SV=2	424	2.2e-104	828	39.9	60.6
TRINITY_DN23053_c0_g1	sp|Q6ZUK4|TMM26_HUMAN	Transmembrane protein 26 OS=Homo sapiens OX=9606 GN=TMEM26 PE=1 SV=1	143	1.57e-22	250	39.9	63.6
TRINITY_DN64960_c0_g1	sp|Q8MVS5|GLT35_DROME	Polypeptide N-acetylgalactosaminyltransferase 35A OS=Drosophila melanogaster OX=7227 GN=Pgant35A PE=1 SV=2	574	5.87e-175	1337	46	62.2
TRINITY_DN64957_c0_g1	sp|Q9JMA9|S6A14_MOUSE	Sodium- and chloride-dependent neutral and basic amino acid transporter B(0+) OS=Mus musculus OX=10090 GN=Slc6a14 PE=1 SV=1	606	4.66e-19	236	22.1	40.3
TRINITY_DN64910_c0_g1	sp|P28344|MASY_EMENI	Malate synthase, glyoxysomal OS=Emericella nidulans (strain FGSC A4 / ATCC 38163 / CBS 112.46 / NRRL 194 / M139) OX=227321 GN=acuE PE=3 SV=3	82	4.35e-36	326	73.2	81.7
TRINITY_DN64889_c0_g1	sp|P08456|PSS_YEAST	CDP-diacylglycerol--serine O-phosphatidyltransferase OS=Saccharomyces cerevisiae (strain ATCC 204508 / S288c) OX=559292 GN=CHO1 PE=1 SV=3	57	1.91e-09	130	52.6	70.2
TRINITY_DN64874_c0_g1	sp|P14069|S10A6_MOUSE	Protein S100-A6 OS=Mus musculus OX=10090 GN=S100a6 PE=1 SV=3	89	1.1e-55	432	100	100
TRINITY_DN64945_c0_g1	sp|P03934|TC1A_CAEEL	Transposable element Tc1 transposase OS=Caenorhabditis elegans OX=6239 GN=tc1a PE=3 SV=1	72	1.18e-09	134	38.9	61.1
TRINITY_DN64958_c0_g1	sp|Q1ZXF1|ECHM_DICDI	Probable enoyl-CoA hydratase, mitochondrial OS=Dictyostelium discoideum OX=44689 GN=echs1 PE=3 SV=1	130	5.25e-44	373	60	73.8
TRINITY_DN64959_c0_g1	sp|P03888|NU1M_MOUSE	NADH-ubiquinone oxidoreductase chain 1 OS=Mus musculus OX=10090 GN=Mtnd1 PE=1 SV=3	307	2.74e-182	1307	90.9	96.7
TRINITY_DN38465_c0_g1	sp|Q9R044|NPHN_RAT	Nephrin OS=Rattus norvegicus OX=10116 GN=Nphs1 PE=1 SV=2	306	9.32e-08	143	24.2	39.9
TRINITY_DN38402_c0_g3	sp|P21328|RTJK_DROME	RNA-directed DNA polymerase from mobile element jockey OS=Drosophila melanogaster OX=7227 GN=pol PE=1 SV=1	148	2.77e-14	175	35.1	52
TRINITY_DN38415_c0_g2	sp|A7Z026|PPR37_BOVIN	Protein phosphatase 1 regulatory subunit 37 OS=Bos taurus OX=9913 GN=PPP1R37 PE=2 SV=1	331	1.26e-28	322	28.1	46.2
TRINITY_DN38445_c0_g1	sp|Q7JQ07|MOS1T_DROMA	Mariner Mos1 transposase OS=Drosophila mauritiana OX=7226 GN=mariner\T PE=1 SV=1	223	1.44e-20	243	32.3	48.4
TRINITY_DN13876_c0_g1	sp|Q0E8C8|SP77B_DROME	Serine protease inhibitor 77Ba OS=Drosophila melanogaster OX=7227 GN=Spn77Ba PE=2 SV=1	381	2.58e-57	524	32	54.9
TRINITY_DN13849_c0_g2	sp|Q0P4F7|ACSF2_DANRE	Medium-chain acyl-CoA ligase ACSF2, mitochondrial OS=Danio rerio OX=7955 GN=acsf2 PE=2 SV=1	551	4.1e-137	1076	39.2	59.7
TRINITY_DN13875_c1_g2	sp|Q9V3I8|OGG1_DROME	N-glycosylase/DNA lyase OS=Drosophila melanogaster OX=7227 GN=Ogg1 PE=2 SV=2	325	1.12e-75	614	40.6	56.3
TRINITY_DN13895_c0_g1	sp|O75431|MTX2_HUMAN	Metaxin-2 OS=Homo sapiens OX=9606 GN=MTX2 PE=1 SV=1	51	1.22e-08	132	58.8	70.6
TRINITY_DN13924_c0_g1	sp|O18404|HCD2_DROME	3-hydroxyacyl-CoA dehydrogenase type-2 OS=Drosophila melanogaster OX=7227 GN=scu PE=1 SV=1	255	6.23e-105	795	60.4	78.4
TRINITY_DN13886_c0_g1	sp|Q4ZIN3|MBRL_HUMAN	Membralin OS=Homo sapiens OX=9606 GN=TMEM259 PE=1 SV=1	497	3.74e-162	1269	56.5	68.8
TRINITY_DN13845_c0_g1	sp|Q9M1W4|HMT2_ARATH	Homocysteine S-methyltransferase 2 OS=Arabidopsis thaliana OX=3702 GN=HMT-2 PE=1 SV=1	314	7.98e-66	566	38.2	59.6
TRINITY_DN13942_c0_g1	sp|Q9D0J4|ARL2_MOUSE	ADP-ribosylation factor-like protein 2 OS=Mus musculus OX=10090 GN=Arl2 PE=1 SV=1	184	4.26e-102	790	77.7	92.4
TRINITY_DN13942_c0_g2	sp|Q9D0J4|ARL2_MOUSE	ADP-ribosylation factor-like protein 2 OS=Mus musculus OX=10090 GN=Arl2 PE=1 SV=1	111	1.7e-51	446	72.1	89.2
TRINITY_DN13920_c0_g1	sp|O08710|THYG_MOUSE	Thyroglobulin OS=Mus musculus OX=10090 GN=Tg PE=1 SV=3	280	5.83e-07	136	25	38.9
TRINITY_DN13902_c0_g1	sp|Q9BTX7|TTPAL_HUMAN	Alpha-tocopherol transfer protein-like OS=Homo sapiens OX=9606 GN=TTPAL PE=1 SV=2	263	2.51e-29	302	29.7	52.1
TRINITY_DN13921_c0_g1	sp|P26305|LPSBP_PERAM	Hemolymph lipopolysaccharide-binding protein OS=Periplaneta americana OX=6978 PE=1 SV=1	139	1.85e-22	233	36.7	56.8
TRINITY_DN13921_c0_g2	sp|P26305|LPSBP_PERAM	Hemolymph lipopolysaccharide-binding protein OS=Periplaneta americana OX=6978 PE=1 SV=1	111	8.13e-15	172	35.1	57.7
TRINITY_DN13846_c0_g1	sp|B0WR18|EIF3L_CULQU	Eukaryotic translation initiation factor 3 subunit L OS=Culex quinquefasciatus OX=7176 GN=CPIJ009242 PE=3 SV=1	544	2.17e-269	2013	71.3	82.9
TRINITY_DN13916_c0_g1	sp|Q00871|CTRB1_PENVA	Chymotrypsin BI OS=Penaeus vannamei OX=6689 PE=1 SV=1	241	1.38e-37	345	42.3	56
TRINITY_DN13865_c0_g1	sp|Q02027|ESCA_PSYCI	Escargot/snail protein homolog (Fragment) OS=Psychoda cinerea OX=7202 PE=3 SV=1	26	3.56e-06	112	73.1	84.6
TRINITY_DN13870_c0_g1	sp|P86881|NGB_DISMA	Neuroglobin OS=Dissostichus mawsoni OX=36200 PE=2 SV=1	154	4.22e-12	164	25.3	49.4
TRINITY_DN13854_c1_g2	sp|Q9VCE6|MTA70_DROME	N6-adenosine-methyltransferase MT-A70-like protein OS=Drosophila melanogaster OX=7227 GN=Mettl3 PE=1 SV=1	627	7.24e-198	1510	55.2	64.9
TRINITY_DN13864_c0_g1	sp|Q9NQQ7|S35C2_HUMAN	Solute carrier family 35 member C2 OS=Homo sapiens OX=9606 GN=SLC35C2 PE=1 SV=2	317	2.76e-75	656	46.7	65.6
TRINITY_DN13871_c0_g1	sp|Q8NHV4|NEDD1_HUMAN	Protein NEDD1 OS=Homo sapiens OX=9606 GN=NEDD1 PE=1 SV=1	271	3.36e-18	230	22.9	48.3
TRINITY_DN13873_c0_g1	sp|P10978|POLX_TOBAC	Retrovirus-related Pol polyprotein from transposon TNT 1-94 OS=Nicotiana tabacum OX=4097 PE=2 SV=1	1200	8.7e-179	1493	33	49.8
TRINITY_DN13881_c0_g1	sp|Q96DM1|PGBD4_HUMAN	PiggyBac transposable element-derived protein 4 OS=Homo sapiens OX=9606 GN=PGBD4 PE=2 SV=3	514	5.08e-65	597	29	48.1
TRINITY_DN13901_c0_g1	sp|P49582|ACHA7_MOUSE	Neuronal acetylcholine receptor subunit alpha-7 OS=Mus musculus OX=10090 GN=Chrna7 PE=1 SV=1	496	3.08e-150	1198	49	65.1
TRINITY_DN13932_c0_g1	sp|Q5RFI6|FAKD5_PONAB	FAST kinase domain-containing protein 5, mitochondrial OS=Pongo abelii OX=9601 GN=FASTKD5 PE=2 SV=1	382	6.01e-22	262	23.8	48.2
TRINITY_DN13911_c0_g1	sp|P11733|CU07_LOCMI	Cuticle protein 7 OS=Locusta migratoria OX=7004 PE=1 SV=2	61	2.06e-09	135	49.2	55.7
TRINITY_DN13863_c0_g1	sp|P04062|GLCM_HUMAN	Lysosomal acid glucosylceramidase OS=Homo sapiens OX=9606 GN=GBA PE=1 SV=3	430	1.07e-108	875	40	60.9
TRINITY_DN13887_c0_g2	sp|Q8IZN3|ZDH14_HUMAN	Palmitoyltransferase ZDHHC14 OS=Homo sapiens OX=9606 GN=ZDHHC14 PE=1 SV=1	198	4.75e-77	630	61.6	73.7
TRINITY_DN13880_c0_g1	sp|Q5R5L7|ARRD3_PONAB	Arrestin domain-containing protein 3 OS=Pongo abelii OX=9601 GN=ARRDC3 PE=2 SV=1	324	1.1e-25	285	29.3	46.6
TRINITY_DN13898_c0_g1	sp|Q9NP81|SYSM_HUMAN	Serine--tRNA ligase, mitochondrial OS=Homo sapiens OX=9606 GN=SARS2 PE=1 SV=1	344	2.17e-90	734	45.3	62.8
TRINITY_DN13903_c0_g1	sp|O14920|IKKB_HUMAN	Inhibitor of nuclear factor kappa-B kinase subunit beta OS=Homo sapiens OX=9606 GN=IKBKB PE=1 SV=1	374	3.32e-82	726	40.6	61.2
TRINITY_DN13905_c0_g1	sp|Q5QNQ6|OSBP2_MOUSE	Oxysterol-binding protein 2 OS=Mus musculus OX=10090 GN=Osbp2 PE=1 SV=1	59	2.66e-12	174	49.2	66.1
TRINITY_DN13866_c0_g1	sp|Q7Z9J4|H2B_AJECA	Histone H2B OS=Ajellomyces capsulatus OX=5037 GN=HTB1 PE=3 SV=3	140	1.59e-75	579	93.6	94.3
TRINITY_DN13882_c0_g1	sp|O43818|U3IP2_HUMAN	U3 small nucleolar RNA-interacting protein 2 OS=Homo sapiens OX=9606 GN=RRP9 PE=1 SV=1	392	4.38e-73	616	47.7	69.6
TRINITY_DN13884_c2_g1	sp|Q7JQ07|MOS1T_DROMA	Mariner Mos1 transposase OS=Drosophila mauritiana OX=7226 GN=mariner\T PE=1 SV=1	103	4.72e-17	192	39.8	52.4
TRINITY_DN13934_c0_g1	sp|P34528|YM67_CAEEL	Putative serine protease K12H4.7 OS=Caenorhabditis elegans OX=6239 GN=K12H4.7 PE=3 SV=2	466	1.78e-54	493	30.5	50.6
TRINITY_DN13877_c0_g3	sp|P82176|IMPI_GALME	Inducible metalloproteinase inhibitor protein OS=Galleria mellonella OX=7137 GN=IMPI PE=1 SV=2	60	1.01e-20	217	53.3	73.3
TRINITY_DN13896_c0_g1	sp|P28227|MAOX_ANAPL	NADP-dependent malic enzyme OS=Anas platyrhynchos OX=8839 GN=ME1 PE=1 SV=1	556	7.67e-241	1785	61.9	76.1
TRINITY_DN64996_c0_g1	sp|Q3T905|CBPB_HELZE	Carboxypeptidase B OS=Helicoverpa zea OX=7113 GN=CPB PE=1 SV=1	423	1.85e-104	821	40	59.3
TRINITY_DN65000_c0_g1	sp|Q8IVF4|DYH10_HUMAN	Dynein axonemal heavy chain 10 OS=Homo sapiens OX=9606 GN=DNAH10 PE=1 SV=4	186	6.35e-42	386	41.9	65.1
TRINITY_DN64971_c0_g1	sp|P50717|LYS_HYPCU	Lysozyme OS=Hyphantria cunea OX=39466 PE=2 SV=1	118	3.27e-25	241	43.2	56.8
TRINITY_DN65002_c0_g1	sp|O77475|CPESY_DROME	Ceramide phosphoethanolamine synthase OS=Drosophila melanogaster OX=7227 GN=Cpes PE=1 SV=1	407	4.06e-102	811	43.7	59.7
TRINITY_DN65025_c0_g1	sp|P52719|PEPS_ASPPH	Carboxypeptidase cpdS OS=Aspergillus phoenicis OX=5063 GN=cpdS PE=1 SV=1	129	4.97e-55	462	64.3	81.4
TRINITY_DN65037_c0_g1	sp|P45583|CU19_LOCMI	Cuticle protein 19 OS=Locusta migratoria OX=7004 PE=1 SV=1	73	3.72e-25	252	64.4	76.7
TRINITY_DN65059_c0_g1	sp|P12261|EF1G_ARTSA	Elongation factor 1-gamma OS=Artemia salina OX=85549 PE=1 SV=3	430	3.68e-200	1457	65.1	76.5
TRINITY_DN64976_c0_g1	sp|O18413|PRS8_DROME	26S proteasome regulatory subunit 8 OS=Drosophila melanogaster OX=7227 GN=Rpt6 PE=1 SV=2	48	1.92e-13	162	72.9	85.4
TRINITY_DN64984_c0_g1	sp|Q82LL4|ALLB_STRAW	Allantoinase OS=Streptomyces avermitilis (strain ATCC 31267 / DSM 46492 / JCM 5070 / NBRC 14893 / NCIMB 12804 / NRRL 8165 / MA-4680) OX=227882 GN=allB PE=3 SV=1	454	3.57e-120	938	42.5	60.8
TRINITY_DN64986_c0_g1	sp|P19889|RLA0_DROME	60S acidic ribosomal protein P0 OS=Drosophila melanogaster OX=7227 GN=RpLP0 PE=1 SV=1	317	1.78e-164	1194	83.3	89.6
TRINITY_DN65046_c0_g1	sp|P00637|F16P1_RABIT	Fructose-1,6-bisphosphatase 1 OS=Oryctolagus cuniculus OX=9986 GN=FBP1 PE=1 SV=4	251	3.64e-116	868	68.1	82.9
TRINITY_DN64973_c0_g1	sp|Q2YDF6|RT35_BOVIN	28S ribosomal protein S35, mitochondrial OS=Bos taurus OX=9913 GN=MRPS35 PE=1 SV=1	274	1.39e-92	731	51.1	71.2
TRINITY_DN65048_c0_g1	sp|Q4GXP2|RS21_BIPLU	40S ribosomal protein S21 OS=Biphyllus lunatus OX=197003 GN=RpS21 PE=3 SV=1	78	1.02e-46	369	87.2	93.6
TRINITY_DN65047_c0_g1	sp|P23953|EST1C_MOUSE	Carboxylesterase 1C OS=Mus musculus OX=10090 GN=Ces1c PE=1 SV=4	140	3.63e-95	735	100	100
TRINITY_DN65044_c0_g1	sp|Q6DH66|TM20B_DANRE	Mitochondrial import receptor subunit TOM20 homolog B OS=Danio rerio OX=7955 GN=tomm20b PE=1 SV=1	136	4.91e-47	384	56.6	77.2
TRINITY_DN65009_c0_g1	sp|Q9UG63|ABCF2_HUMAN	ATP-binding cassette sub-family F member 2 OS=Homo sapiens OX=9606 GN=ABCF2 PE=1 SV=2	94	3.41e-48	415	78.7	91.5
TRINITY_DN65018_c0_g1	sp|P51810|GP143_HUMAN	G-protein coupled receptor 143 OS=Homo sapiens OX=9606 GN=GPR143 PE=1 SV=2	327	7.3e-30	310	28.4	48.3
TRINITY_DN64967_c0_g1	sp|H6AGY0|EO_BOMMO	Ecdysone oxidase OS=Bombyx mori OX=7091 GN=EO PE=1 SV=1	568	1.68e-85	726	30.6	52.3
TRINITY_DN64995_c0_g1	sp|P05389|RLA2_DROME	60S acidic ribosomal protein P2 OS=Drosophila melanogaster OX=7227 GN=RpLP2 PE=1 SV=1	68	5.89e-26	243	70.6	88.2
TRINITY_DN65021_c0_g1	sp|Q9NZK5|ADA2_HUMAN	Adenosine deaminase 2 OS=Homo sapiens OX=9606 GN=ADA2 PE=1 SV=2	485	9.87e-112	881	37.5	59.8
TRINITY_DN65063_c0_g1	sp|Q6P4F7|RHGBA_HUMAN	Rho GTPase-activating protein 11A OS=Homo sapiens OX=9606 GN=ARHGAP11A PE=1 SV=2	372	4.22e-19	241	28.5	46.5
TRINITY_DN38579_c0_g1	sp|P30974|TLR1_DROME	Tachykinin-like peptides receptor 86C OS=Drosophila melanogaster OX=7227 GN=TkR86C PE=2 SV=2	119	7.61e-33	311	50.4	71.4
TRINITY_DN38579_c0_g2	sp|P30974|TLR1_DROME	Tachykinin-like peptides receptor 86C OS=Drosophila melanogaster OX=7227 GN=TkR86C PE=2 SV=2	271	5.56e-69	575	47.2	62.7
TRINITY_DN38499_c0_g2	sp|Q8R3P7|CLUA1_MOUSE	Clusterin-associated protein 1 OS=Mus musculus OX=10090 GN=Cluap1 PE=1 SV=1	369	8.54e-60	532	35	59.9
TRINITY_DN38578_c1_g3	sp|Q2KIC2|ETV1_BOVIN	ETS translocation variant 1 OS=Bos taurus OX=9913 GN=ETV1 PE=2 SV=1	101	6.76e-48	422	82.2	88.1
TRINITY_DN38490_c0_g1	sp|P51406|BYS_DROME	Bystin OS=Drosophila melanogaster OX=7227 GN=bys PE=1 SV=2	28	8.21e-07	116	75	85.7
TRINITY_DN38496_c1_g2	sp|Q09575|YRD6_CAEEL	Uncharacterized protein K02A2.6 OS=Caenorhabditis elegans OX=6239 GN=K02A2.6 PE=4 SV=1	114	4.7e-09	137	29.8	48.2
TRINITY_DN38577_c0_g1	sp|Q9I4V0|NQRED_PSEAE	NADH:quinone reductase OS=Pseudomonas aeruginosa (strain ATCC 15692 / DSM 22644 / CIP 104116 / JCM 14847 / LMG 12228 / 1C / PRS 101 / PAO1) OX=208964 GN=PA1024 PE=1 SV=1	137	7.13e-49	413	56.9	70.1
TRINITY_DN38555_c0_g1	sp|E1C1U1|RLBP1_CHICK	Retinaldehyde-binding protein 1 OS=Gallus gallus OX=9031 GN=RLBP1 PE=1 SV=1	210	9.03e-33	325	31.4	53.3
TRINITY_DN38522_c0_g1	sp|Q94624|RS6_MANSE	40S ribosomal protein S6 OS=Manduca sexta OX=7130 GN=RpS6 PE=2 SV=1	251	8.71e-125	921	76.5	85.3
TRINITY_DN38545_c0_g1	sp|Q24372|LACH_DROME	Lachesin OS=Drosophila melanogaster OX=7227 GN=Lac PE=1 SV=2	55	6.65e-09	129	56.4	69.1
TRINITY_DN38545_c0_g3	sp|Q26474|LACH_SCHAM	Lachesin OS=Schistocerca americana OX=7009 GN=LAC PE=1 SV=1	207	3.03e-122	904	80.2	92.8
TRINITY_DN38506_c0_g1	sp|A1D4H0|MCR1_NEOFI	NADH-cytochrome b5 reductase 2 OS=Neosartorya fischeri (strain ATCC 1020 / DSM 3700 / CBS 544.65 / FGSC A1164 / JCM 1740 / NRRL 181 / WB 181) OX=331117 GN=mcr1 PE=3 SV=1	273	4.48e-146	1066	74.7	82.4
TRINITY_DN38503_c0_g1	sp|Q80ZD3|S2611_MOUSE	Sodium-independent sulfate anion transporter OS=Mus musculus OX=10090 GN=Slc26a11 PE=2 SV=2	518	9.92e-100	821	38.6	59.5
TRINITY_DN38488_c0_g1	sp|P17742|PPIA_MOUSE	Peptidyl-prolyl cis-trans isomerase A OS=Mus musculus OX=10090 GN=Ppia PE=1 SV=2	93	3.69e-65	499	100	100
TRINITY_DN14042_c0_g1	sp|O59799|YJV1_SCHPO	Coiled-coil-helix-coiled-coil-helix domain-containing protein C550.01c OS=Schizosaccharomyces pombe (strain 972 / ATCC 24843) OX=284812 GN=SPCC550.01c PE=4 SV=1	56	3.33e-06	104	39.3	55.4
TRINITY_DN13990_c0_g1	sp|Q9W429|S35B4_DROME	UDP-xylose and UDP-N-acetylglucosamine transporter OS=Drosophila melanogaster OX=7227 GN=Efr PE=2 SV=1	344	4.23e-109	883	52.9	70.1
TRINITY_DN13976_c0_g1	sp|P34762|CON6_NEUCR	Conidiation-specific protein 6 OS=Neurospora crassa (strain ATCC 24698 / 74-OR23-1A / CBS 708.71 / DSM 1257 / FGSC 987) OX=367110 GN=con-6 PE=2 SV=1	88	1.64e-14	160	50	65.9
TRINITY_DN14004_c0_g1	sp|O01404|PHM_DROME	Peptidylglycine alpha-hydroxylating monooxygenase OS=Drosophila melanogaster OX=7227 GN=Phm PE=1 SV=2	311	3.13e-120	939	56.6	69.5
TRINITY_DN14020_c0_g2	sp|Q95SX7|RTBS_DROME	Probable RNA-directed DNA polymerase from transposon BS OS=Drosophila melanogaster OX=7227 GN=RTase PE=2 SV=1	407	3.81e-37	389	27.3	49.4
TRINITY_DN13973_c0_g1	sp|H9JU86|POXIN_BOMMO	Poxin OS=Bombyx mori OX=7091 PE=1 SV=1	35	1.39e-08	140	60	88.6
TRINITY_DN13998_c0_g1	sp|P42882|NMT1_ASPPA	4-amino-5-hydroxymethyl-2-methylpyrimidine phosphate synthase OS=Aspergillus parasiticus OX=5067 GN=nmt1 PE=2 SV=1	72	1.5e-42	367	95.8	100
TRINITY_DN13982_c0_g1	sp|P31416|FABP1_MANSE	Fatty acid-binding protein 1 OS=Manduca sexta OX=7130 GN=MFB1 PE=2 SV=1	133	9.01e-32	282	43.6	65.4
TRINITY_DN13943_c0_g3	sp|Q803V3|P2R3C_DANRE	Serine/threonine-protein phosphatase 2A regulatory subunit B'' subunit gamma OS=Danio rerio OX=7955 GN=ppp2r3c PE=2 SV=1	440	7.71e-183	1359	62	75.7
TRINITY_DN14038_c0_g2	sp|Q8BR93|HARB1_MOUSE	Putative nuclease HARBI1 OS=Mus musculus OX=10090 GN=Harbi1 PE=2 SV=1	59	1.46e-07	129	45.8	59.3
TRINITY_DN14038_c0_g3	sp|Q8BR93|HARB1_MOUSE	Putative nuclease HARBI1 OS=Mus musculus OX=10090 GN=Harbi1 PE=2 SV=1	141	1.28e-10	161	36.2	53.2
TRINITY_DN14021_c0_g1	sp|Q95U54|MMS19_DROME	MMS19 nucleotide excision repair protein OS=Drosophila melanogaster OX=7227 GN=Mms19 PE=1 SV=1	986	1.55e-92	831	29.3	48.4
TRINITY_DN14018_c0_g1	sp|A1CP80|H3_ASPCL	Histone H3 OS=Aspergillus clavatus (strain ATCC 1007 / CBS 513.65 / DSM 816 / NCTC 3887 / NRRL 1 / QM 1276 / 107) OX=344612 GN=hht1 PE=3 SV=1	136	1.94e-84	637	100	100
TRINITY_DN13949_c1_g1	sp|Q7JQ07|MOS1T_DROMA	Mariner Mos1 transposase OS=Drosophila mauritiana OX=7226 GN=mariner\T PE=1 SV=1	52	1e-06	110	46.2	67.3
TRINITY_DN13949_c0_g1	sp|Q7JQ07|MOS1T_DROMA	Mariner Mos1 transposase OS=Drosophila mauritiana OX=7226 GN=mariner\T PE=1 SV=1	95	3.1e-21	226	48.4	68.4
TRINITY_DN13964_c0_g1	sp|Q28955|NTAN1_PIG	Protein N-terminal asparagine amidohydrolase OS=Sus scrofa OX=9823 GN=NTAN1 PE=1 SV=4	295	3.86e-66	582	41.4	60.7
TRINITY_DN14022_c0_g4	sp|Q8INX3|TIPIN_DROME	Protein TIPIN homolog OS=Drosophila melanogaster OX=7227 GN=CG10336 PE=2 SV=2	158	1.1e-28	301	44.3	59.5
TRINITY_DN14022_c0_g2	sp|Q10126|YSM6_CAEEL	Putative uncharacterized transposon-derived protein F52C9.6 OS=Caenorhabditis elegans OX=6239 GN=F52C9.6 PE=5 SV=1	91	1.68e-06	120	29.7	53.8
TRINITY_DN13974_c0_g1	sp|O95251|KAT7_HUMAN	Histone acetyltransferase KAT7 OS=Homo sapiens OX=9606 GN=KAT7 PE=1 SV=1	428	4.79e-137	1103	52.3	68.5
TRINITY_DN13997_c0_g1	sp|O22842|CHI61_ARATH	Endochitinase At2g43610 OS=Arabidopsis thaliana OX=3702 GN=At2g43610 PE=1 SV=1	196	2.85e-28	279	36.2	54.6
TRINITY_DN13971_c0_g1	sp|Q9NBX5|GAGXE_DROME	Nucleic-acid-binding protein from transposon X-element OS=Drosophila melanogaster OX=7227 GN=ORF1 PE=4 SV=1	104	1.62e-17	214	40.4	55.8
TRINITY_DN13971_c0_g3	sp|Q95SX7|RTBS_DROME	Probable RNA-directed DNA polymerase from transposon BS OS=Drosophila melanogaster OX=7227 GN=RTase PE=2 SV=1	237	2.11e-31	312	33.3	52.3
TRINITY_DN13950_c0_g1	sp|Q53H47|SETMR_HUMAN	Histone-lysine N-methyltransferase SETMAR OS=Homo sapiens OX=9606 GN=SETMAR PE=1 SV=2	277	4.49e-26	276	30.3	46.9
TRINITY_DN13950_c0_g2	sp|Q53H47|SETMR_HUMAN	Histone-lysine N-methyltransferase SETMAR OS=Homo sapiens OX=9606 GN=SETMAR PE=1 SV=2	147	1.68e-13	171	31.3	47.6
TRINITY_DN14030_c0_g2	sp|A0A345BJN8|CLZ9_COCLU	MFS-type transporter clz9 OS=Cochliobolus lunatus OX=5503 GN=clz9 PE=3 SV=1	237	1.03e-15	211	27	44.7
TRINITY_DN55850_c0_g3	sp|P38040|GBG1_DROME	Guanine nucleotide-binding protein subunit gamma-1 OS=Drosophila melanogaster OX=7227 GN=Ggamma1 PE=2 SV=1	70	3.37e-24	249	71.4	82.9
TRINITY_DN55870_c0_g2	sp|A2ASQ1|AGRIN_MOUSE	Agrin OS=Mus musculus OX=10090 GN=Agrn PE=1 SV=1	865	5.59e-142	1252	35	47.7
TRINITY_DN55868_c0_g1	sp|Q96V52|GLNA_EMENI	Glutamine synthetase OS=Emericella nidulans (strain FGSC A4 / ATCC 38163 / CBS 112.46 / NRRL 194 / M139) OX=227321 GN=glnA PE=3 SV=3	282	4.87e-193	1383	87.2	95
TRINITY_DN29285_c0_g2	sp|Q9W2Q1|RX_DROME	Retinal homeobox protein Rx OS=Drosophila melanogaster OX=7227 GN=Rx PE=2 SV=2	149	7.23e-53	496	72.5	79.2
TRINITY_DN29360_c1_g2	sp|Q10126|YSM6_CAEEL	Putative uncharacterized transposon-derived protein F52C9.6 OS=Caenorhabditis elegans OX=6239 GN=F52C9.6 PE=5 SV=1	97	2.96e-10	148	34	48.5
TRINITY_DN29360_c1_g1	sp|Q10126|YSM6_CAEEL	Putative uncharacterized transposon-derived protein F52C9.6 OS=Caenorhabditis elegans OX=6239 GN=F52C9.6 PE=5 SV=1	111	2.65e-07	134	30.6	45.9
TRINITY_DN29368_c0_g1	sp|Q8MKK4|TRE12_DROME	Facilitated trehalose transporter Tret1-2 homolog OS=Drosophila melanogaster OX=7227 GN=Tret1-2 PE=2 SV=1	472	1.01e-18	231	23.5	42.8
TRINITY_DN29328_c0_g1	sp|Q8R344|CCD12_MOUSE	Coiled-coil domain-containing protein 12 OS=Mus musculus OX=10090 GN=Ccdc12 PE=1 SV=2	151	8.36e-33	319	51	69.5
TRINITY_DN29308_c0_g1	sp|A0A345BJN8|CLZ9_COCLU	MFS-type transporter clz9 OS=Cochliobolus lunatus OX=5503 GN=clz9 PE=3 SV=1	221	1.92e-16	217	28.5	47.5
TRINITY_DN29289_c0_g1	sp|Q7Z8P9|NDK_ASPFU	Nucleoside diphosphate kinase OS=Neosartorya fumigata (strain ATCC MYA-4609 / Af293 / CBS 101355 / FGSC A1100) OX=330879 GN=ndk1 PE=1 SV=1	151	7.27e-92	682	83.4	90.7
TRINITY_DN29294_c0_g4	sp|Q173M7|EIF3A_AEDAE	Eukaryotic translation initiation factor 3 subunit A OS=Aedes aegypti OX=7159 GN=eIF3-S10 PE=3 SV=1	114	2.74e-51	446	78.9	88.6
TRINITY_DN29381_c0_g4	sp|A1ZBD6|MCTP_DROME	Multiple C2 and transmembrane domain-containing protein OS=Drosophila melanogaster OX=7227 GN=Mctp PE=1 SV=3	338	4.96e-75	647	42.9	65.1
TRINITY_DN29381_c0_g2	sp|Q6DN12|MCTP2_HUMAN	Multiple C2 and transmembrane domain-containing protein 2 OS=Homo sapiens OX=9606 GN=MCTP2 PE=1 SV=3	98	3.41e-19	229	46.9	71.4
TRINITY_DN29341_c0_g2	sp|Q9NBX4|RTXE_DROME	Probable RNA-directed DNA polymerase from transposon X-element OS=Drosophila melanogaster OX=7227 GN=X-element\ORF2 PE=3 SV=1	99	6.26e-06	110	28.3	54.5
TRINITY_DN29296_c0_g4	sp|Q8TD57|DYH3_HUMAN	Dynein axonemal heavy chain 3 OS=Homo sapiens OX=9606 GN=DNAH3 PE=2 SV=1	317	3.2e-79	679	42.3	61.5
TRINITY_DN29296_c0_g5	sp|Q923J6|DYH12_RAT	Dynein axonemal heavy chain 12 OS=Rattus norvegicus OX=10116 GN=Dnah12 PE=2 SV=2	144	3.88e-43	391	49.3	70.1
TRINITY_DN29296_c0_g6	sp|Q63170|DYH7_RAT	Dynein axonemal heavy chain 7 OS=Rattus norvegicus OX=10116 GN=Dnah7 PE=2 SV=2	151	2.06e-42	387	49.7	72.8
TRINITY_DN29296_c0_g2	sp|Q3V0Q1|DYH12_MOUSE	Dynein axonemal heavy chain 12 OS=Mus musculus OX=10090 GN=Dnah12 PE=1 SV=2	210	7.88e-92	760	65.2	81.9
TRINITY_DN29296_c0_g3	sp|Q8WXX0|DYH7_HUMAN	Dynein axonemal heavy chain 7 OS=Homo sapiens OX=9606 GN=DNAH7 PE=1 SV=2	118	8.46e-33	310	47.5	72.9
TRINITY_DN29375_c0_g3	sp|P41034|TTPA_RAT	Alpha-tocopherol transfer protein OS=Rattus norvegicus OX=10116 GN=Ttpa PE=1 SV=1	199	1.72e-17	199	29.6	49.2
TRINITY_DN29291_c0_g1	sp|Q9NXK8|FXL12_HUMAN	F-box/LRR-repeat protein 12 OS=Homo sapiens OX=9606 GN=FBXL12 PE=1 SV=1	109	1.32e-07	138	36.7	51.4
TRINITY_DN29287_c0_g1	sp|P40320|METK_DROME	S-adenosylmethionine synthase OS=Drosophila melanogaster OX=7227 GN=Sam-S PE=2 SV=2	134	1.31e-75	609	85.1	92.5
TRINITY_DN29286_c0_g1	sp|Q9VP61|ACSA_DROME	Acetyl-coenzyme A synthetase OS=Drosophila melanogaster OX=7227 GN=AcCoAS PE=2 SV=1	668	0	2397	63.8	79.9
TRINITY_DN30221_c0_g2	sp|Q96Q77|CIB3_HUMAN	Calcium and integrin-binding family member 3 OS=Homo sapiens OX=9606 GN=CIB3 PE=1 SV=3	189	3.56e-67	528	56.1	72.5
TRINITY_DN30244_c0_g1	sp|P14318|MP20_DROME	Muscle-specific protein 20 OS=Drosophila melanogaster OX=7227 GN=Mp20 PE=2 SV=2	60	7.33e-17	183	53.3	70
TRINITY_DN30248_c0_g1	sp|Q32PJ3|ORC3_BOVIN	Origin recognition complex subunit 3 OS=Bos taurus OX=9913 GN=ORC3 PE=2 SV=1	754	3e-108	900	31.8	51.9
TRINITY_DN30242_c0_g1	sp|Q86KB1|ADCB_DICDI	Arrestin domain-containing protein B OS=Dictyostelium discoideum OX=44689 GN=adcB PE=3 SV=1	258	9e-07	129	23.6	44.2
TRINITY_DN30251_c0_g1	sp|Q86BP6|ELG1_DROME	Enhanced level of genomic instability 1 OS=Drosophila melanogaster OX=7227 GN=elg1 PE=1 SV=1	1195	1.1e-33	366	23.4	40.5
TRINITY_DN30285_c0_g1	sp|Q4GXU6|RS4_CARGR	40S ribosomal protein S4 OS=Carabus granulatus OX=118799 GN=RpS4 PE=2 SV=1	259	2.77e-175	1251	91.1	96.1
TRINITY_DN30292_c0_g1	sp|Q10126|YSM6_CAEEL	Putative uncharacterized transposon-derived protein F52C9.6 OS=Caenorhabditis elegans OX=6239 GN=F52C9.6 PE=5 SV=1	49	5.63e-07	116	46.9	57.1
TRINITY_DN30209_c0_g1	sp|P10394|POL4_DROME	Retrovirus-related Pol polyprotein from transposon 412 OS=Drosophila melanogaster OX=7227 GN=POL PE=4 SV=1	442	3.31e-73	696	35.5	56.8
TRINITY_DN30262_c0_g1	sp|P15500|JHBP_MANSE	Juvenile hormone-binding protein (Fragment) OS=Manduca sexta OX=7130 GN=JHBP PE=1 SV=2	222	3.73e-55	460	42.8	63.5
TRINITY_DN30272_c0_g1	sp|P83501|MSTAB_DROME	SET domain-containing protein SmydA-8, isoform B OS=Drosophila melanogaster OX=7227 GN=SmydA-8 PE=3 SV=2	361	9.05e-44	422	29.6	49.3
TRINITY_DN30274_c0_g1	sp|Q4V622|CCH2R_DROME	Neuropeptide CCHamide-2 receptor OS=Drosophila melanogaster OX=7227 GN=CCHa2-R PE=2 SV=1	321	1.34e-113	894	57	69.2
TRINITY_DN46766_c0_g1	sp|Q95SX8|NAA60_DROME	N-alpha-acetyltransferase 60 OS=Drosophila melanogaster OX=7227 GN=Naa60 PE=1 SV=1	250	6.16e-74	632	52.8	64.8
TRINITY_DN46844_c0_g1	sp|P47955|RLA1_MOUSE	60S acidic ribosomal protein P1 OS=Mus musculus OX=10090 GN=Rplp1 PE=1 SV=1	107	2.59e-52	414	100	100
[truncated: 10,466 more rows]
