# Supplementary material for: Identification of differentially expressed genes and proteins related to diapause in Lymantria dispar: Insights for the mechanism of diapause from transcriptome and proteome analyses
Source: PLoS One. 2025 Jun 25;20(6):e0316065. doi: 10.1371/journal.pone.0316065 (PMC12192293; doi:10.1371/journal.pone.0316065)
Supplement: S5 File — (XLSX) [file pone.0316065.s005.xlsx]

## Sheet: Pfam注释信息表
Gene_id	Pfam id	Domain	Domain Description	E-value	Length	Protein start	Protein end	Pfam start	Pfam end
TRINITY_DN21522_c0_g2	PF07727	RVT_2	Reverse transcriptase (RNA-dependent DNA polymerase)	1.1e-42	117	2	119	1	121
TRINITY_DN21570_c0_g1	PF00001	7tm_1	7 transmembrane receptor (rhodopsin family)	1.4e-59	264	119	383	1	264
TRINITY_DN21570_c0_g1	PF10320	7TM_GPCR_Srsx	Serpentine type 7TM GPCR chemoreceptor Srsx	1.1e-12	285	113	398	1	257
TRINITY_DN21570_c0_g1	PF10323	7TM_GPCR_Srv	Serpentine type 7TM GPCR chemoreceptor Srv	2.6e-11	278	122	400	16	283
TRINITY_DN21570_c0_g1	PF10328	7TM_GPCR_Srx	Serpentine type 7TM GPCR chemoreceptor Srx	4.1e-09	191	112	303	3	192
TRINITY_DN21570_c0_g1	PF13853	7tm_4	Olfactory receptor	1.7e-07	289	110	399	2	278
TRINITY_DN21598_c0_g1	PF07299	EF- G- binding_N	Elongation factor G-binding protein, N-terminal	1.8e-09	55	1	56	1	57
TRINITY_DN21595_c0_g1	PF03154	Atrophin- 1	Atrophin-1 family	1.9e-36	427	1365	1792	484	915
TRINITY_DN21595_c0_g1	PF15963	Myb_DNA- bind_7	Myb DNA-binding like	4.4e-08	42	125	167	8	49
TRINITY_DN21595_c0_g1	PF00249	Myb_DNA- binding	Myb-like DNA-binding domain	4e-08	41	126	167	2	42
TRINITY_DN21580_c0_g1	PF00105	zf- C4	Zinc finger, C4 type (two domains)	1.3e-32	69	11	80	2	70
TRINITY_DN21580_c0_g2	PF00104	Hormone_recep	Ligand-binding domain of nuclear hormone receptor	4.5e-25	154	5	159	17	197
TRINITY_DN21540_c0_g2	PF00246	Peptidase_M14	Zinc carboxypeptidase	7.3e-14	106	5	111	69	205
TRINITY_DN21539_c0_g1	PF03856	SUN	Beta-glucosidase (SUN family)	4.3e-41	91	1	92	115	206
TRINITY_DN21581_c0_g1	PF07719	TPR_2	Tetratricopeptide repeat	1.4e-07	32	118	150	2	34
TRINITY_DN21581_c0_g1	PF13414	TPR_11	TPR repeat	6e-07	28	100	128	11	39
TRINITY_DN21581_c0_g1	PF00515	TPR_1	Tetratricopeptide repeat	2.3e-06	30	119	149	3	33
TRINITY_DN21605_c0_g1	PF00400	WD40	WD domain, G-beta repeat	9.4e-09	35	328	363	4	38
TRINITY_DN21605_c0_g1	PF17005	WD40_like	WD40-like domain	1.5e-07	129	171	300	3	127
TRINITY_DN21567_c0_g2	PF08075	NOPS	NOPS (NUC059) domain	9.3e-29	52	70	122	1	52
TRINITY_DN21567_c0_g2	PF00076	RRM_1	RNA recognition motif. (a.k.a. RRM, RBD, or RNP domain)	8.1e-16	57	1	58	3	60
TRINITY_DN5656_c0_g1	PF12906	RINGv	RING-variant domain	3.6e-18	46	12	58	1	48
TRINITY_DN5625_c0_g1	PF00078	RVT_1	Reverse transcriptase (RNA-dependent DNA polymerase)	2.3e-50	249	49	298	2	221
TRINITY_DN5655_c0_g1	PF00789	UBX	UBX domain	3.4e-20	72	355	427	6	79
TRINITY_DN5680_c0_g1	PF00028	Cadherin	Cadherin domain	1.6e-08	36	203	239	47	83
TRINITY_DN5680_c0_g1	PF00028	Cadherin	Cadherin domain	7.9e-08	52	276	328	10	60
TRINITY_DN5680_c0_g1	PF00028	Cadherin	Cadherin domain	3.7e-10	82	403	485	15	91
TRINITY_DN5680_c0_g1	PF00028	Cadherin	Cadherin domain	3.6e-12	93	501	594	1	92
TRINITY_DN5680_c0_g1	PF00028	Cadherin	Cadherin domain	1e-15	92	621	713	13	90
TRINITY_DN5691_c0_g5	PF04500	FLYWCH	FLYWCH zinc finger domain	2.7e-08	46	31	77	12	62
TRINITY_DN5627_c0_g1	PF02801	Ketoacyl- synt_C	Beta-ketoacyl synthase, C-terminal domain	4.7e-25	96	73	169	22	119
TRINITY_DN5627_c0_g2	PF00698	Acyl_transf_1	Acyl transferase domain	4.2e-72	303	219	522	1	305
TRINITY_DN5627_c0_g2	PF16197	KAsynt_C_assoc	Ketoacyl-synthetase C-terminal extension	2.4e-31	110	82	192	1	112
TRINITY_DN5627_c0_g2	PF02801	Ketoacyl- synt_C	Beta-ketoacyl synthase, C-terminal domain	8.4e-18	78	2	80	40	119
TRINITY_DN5627_c0_g2	PF14765	PS- DH	Polyketide synthase dehydratase	2.9e-06	75	699	774	150	242
TRINITY_DN5627_c0_g2	PF00975	Thioesterase	Thioesterase domain	6.5e-08	105	1731	1836	3	115
TRINITY_DN5627_c0_g2	PF13602	ADH_zinc_N_2	Zinc-binding dehydrogenase	8.6e-07	138	1263	1401	2	132
TRINITY_DN5627_c0_g3	PF00975	Thioesterase	Thioesterase domain	2.2e-09	122	546	668	3	125
TRINITY_DN5653_c0_g1	PF00379	Chitin_bind_4	Insect cuticle protein	6.5e-12	51	376	427	1	53
TRINITY_DN5653_c0_g1	PF16042	DUF4794	Domain of unknown function (DUF4794)	2.3e-06	50	297	347	31	79
TRINITY_DN5653_c0_g2	PF00379	Chitin_bind_4	Insect cuticle protein	2.5e-12	51	374	425	1	53
TRINITY_DN5633_c0_g2	PF14214	Helitron_like_N	Helitron helicase-like domain at N-terminus	3.3e-27	151	487	638	59	190
TRINITY_DN5633_c0_g2	PF20209	DUF6570	Domain of unknown function (DUF6570)	7.8e-19	129	219	348	1	133
TRINITY_DN5693_c0_g1	PF03159	XRN_N	XRN 5'-3' exonuclease N-terminus	1.5e-97	226	1	227	1	251
TRINITY_DN5693_c0_g1	PF17846	XRN_M	Xrn1 helical domain	3.4e-95	339	272	611	2	338
TRINITY_DN5693_c0_g1	PF18332	XRN1_D1	Exoribonuclease Xrn1 D1 domain	4.6e-33	181	663	844	5	183
TRINITY_DN5693_c0_g1	PF18129	SH3_12	Xrn1 SH3-like domain	1.2e-14	80	1109	1189	2	67
TRINITY_DN5603_c0_g1	PF16326	ABC_tran_CTD	ABC transporter C-terminal domain	2.6e-06	50	239	289	13	62
TRINITY_DN5610_c1_g2	PF00069	Pkinase	Protein kinase domain	1.9e-76	257	19	276	1	264
TRINITY_DN5610_c1_g2	PF07714	PK_Tyr_Ser- Thr	Protein tyrosine and serine/threonine kinase	3.1e-38	239	20	259	2	249
TRINITY_DN5610_c1_g2	PF00433	Pkinase_C	Protein kinase C terminal domain	8.6e-15	42	297	339	1	46
TRINITY_DN5610_c1_g2	PF14531	Kinase- like	Kinase-like	3.8e-10	121	124	245	151	278
TRINITY_DN5607_c0_g2	PF00118	Cpn60_TCP1	TCP-1/cpn60 chaperonin family	9.4e-150	497	37	534	1	489
TRINITY_DN5613_c0_g1	PF01498	HTH_Tnp_Tc3_2	Transposase	7.2e-19	70	73	143	2	72
TRINITY_DN5613_c0_g1	PF13565	HTH_32	Homeodomain-like domain	1.9e-06	41	2	43	24	72
TRINITY_DN5613_c0_g1	PF13565	HTH_32	Homeodomain-like domain	6e-08	68	40	108	2	71
TRINITY_DN5613_c0_g1	PF13384	HTH_23	Homeodomain-like domain	1.5e-08	44	8	52	3	47
TRINITY_DN5613_c0_g1	PF13551	HTH_29	Winged helix-turn helix	7.9e-08	45	25	70	14	60
TRINITY_DN5651_c0_g1	PF16189	Creatinase_N_2	Creatinase/Prolidase N-terminal domain	5.8e-48	171	193	364	3	161
TRINITY_DN5651_c0_g1	PF00557	Peptidase_M24	Metallopeptidase family M24	2.2e-44	214	368	582	3	205
TRINITY_DN5651_c0_g1	PF01321	Creatinase_N	Creatinase/Prolidase N-terminal domain	2e-19	145	41	186	1	129
TRINITY_DN5651_c0_g1	PF01321	Creatinase_N	Creatinase/Prolidase N-terminal domain	6.1e-08	95	216	311	2	91
TRINITY_DN5651_c0_g1	PF16188	Peptidase_M24_C	C-terminal region of peptidase_M24	1.5e-22	61	609	670	3	61
TRINITY_DN5673_c1_g1	PF00881	Nitroreductase	Nitroreductase family	1e-23	169	124	293	2	168
TRINITY_DN5673_c0_g1	PF02825	WWE	WWE domain	4.2e-18	63	86	149	2	67
TRINITY_DN5673_c0_g1	PF13920	zf- C3HC4_3	Zinc finger, C3HC4 type (RING finger)	3.1e-10	42	14	56	4	47
TRINITY_DN5673_c0_g1	PF13639	zf- RING_2	Ring finger domain	1.9e-08	39	14	53	2	44
TRINITY_DN5673_c0_g1	PF13445	zf- RING_UBOX	RING-type zinc-finger	6.3e-08	37	15	52	1	39
TRINITY_DN5673_c0_g1	PF00097	zf- C3HC4	Zinc finger, C3HC4 type (RING finger)	7.8e-08	37	15	52	1	41
TRINITY_DN5673_c0_g1	PF15227	zf- C3HC4_4	zinc finger of C3HC4-type, RING	1.6e-07	32	15	47	1	33
TRINITY_DN5673_c0_g1	PF14447	Prok- RING_4	Prokaryotic RING finger family 4	3.6e-07	42	15	57	1	41
TRINITY_DN5620_c3_g1	PF00078	RVT_1	Reverse transcriptase (RNA-dependent DNA polymerase)	1.5e-14	52	1	53	161	210
TRINITY_DN5620_c2_g1	PF00078	RVT_1	Reverse transcriptase (RNA-dependent DNA polymerase)	1.7e-11	56	15	71	161	215
TRINITY_DN5620_c0_g1	PF00078	RVT_1	Reverse transcriptase (RNA-dependent DNA polymerase)	1.3e-14	78	6	84	161	222
TRINITY_DN5654_c0_g1	PF07528	DZF	DZF domain	3.7e-93	233	109	342	1	244
TRINITY_DN5700_c0_g1	PF07724	AAA_2	AAA domain (Cdc48 subfamily)	2.3e-45	204	290	494	5	171
TRINITY_DN5700_c0_g1	PF07728	AAA_5	AAA domain (dynein-related subfamily)	9.5e-14	122	291	413	2	124
TRINITY_DN5700_c0_g1	PF12796	Ank_2	Ankyrin repeats (3 copies)	1.4e-07	47	172	219	23	60
TRINITY_DN5700_c0_g1	PF00023	Ank	Ankyrin repeat	4.9e-08	30	179	209	2	32
TRINITY_DN5700_c0_g1	PF00004	AAA	ATPase family associated with various cellular activities (AAA)	4.2e-11	124	292	416	2	115
TRINITY_DN5700_c0_g1	PF13637	Ank_4	Ankyrin repeats (many copies)	9.9e-08	39	180	219	2	42
TRINITY_DN5700_c0_g1	PF10431	ClpB_D2- small	C-terminal, D2-small domain, of ClpB protein	3.9e-10	67	501	568	2	69
TRINITY_DN5700_c0_g1	PF13857	Ank_5	Ankyrin repeats (many copies)	6.8e-07	39	180	219	16	56
TRINITY_DN5700_c0_g1	PF13191	AAA_16	AAA ATPase domain	8.1e-07	68	262	330	3	65
TRINITY_DN5700_c0_g1	PF00158	Sigma54_activat	Sigma-54 interaction domain	6e-09	122	286	408	20	141
TRINITY_DN5700_c0_g1	PF06414	Zeta_toxin	Zeta toxin	1.2e-07	61	277	338	6	65
TRINITY_DN5700_c0_g1	PF13401	AAA_22	AAA domain	6.6e-07	96	290	386	7	117
TRINITY_DN5665_c1_g1	PF00400	WD40	WD domain, G-beta repeat	5e-08	35	48	83	4	38
TRINITY_DN5665_c1_g1	PF00400	WD40	WD domain, G-beta repeat	3.2e-07	34	136	170	4	38
TRINITY_DN5665_c1_g1	PF00400	WD40	WD domain, G-beta repeat	1e-07	37	175	212	2	38
TRINITY_DN5665_c1_g1	PF00400	WD40	WD domain, G-beta repeat	1.1e-09	37	217	254	2	38
TRINITY_DN5665_c1_g1	PF00400	WD40	WD domain, G-beta repeat	2.5e-08	32	266	298	10	38
TRINITY_DN5665_c1_g1	PF00400	WD40	WD domain, G-beta repeat	3.1e-07	33	307	340	6	38
TRINITY_DN5665_c1_g1	PF12894	ANAPC4_WD40	Anaphase-promoting complex subunit 4 WD40 domain	6.5e-06	44	56	100	39	83
TRINITY_DN5665_c1_g1	PF20426	NBCH_WD40	Neurobeachin beta propeller domain	3.8e-06	30	310	340	122	152
TRINITY_DN5665_c1_g1	PF17005	WD40_like	WD40-like domain	7.8e-07	128	105	233	8	128
TRINITY_DN5608_c0_g1	PF06662	C5- epim_C	D-glucuronyl C5-epimerase C-terminus	1.6e-68	188	367	555	4	187
TRINITY_DN5621_c1_g1	PF04263	TPK_catalytic	Thiamin pyrophosphokinase, catalytic domain	3.4e-35	119	58	177	2	114
TRINITY_DN5621_c1_g1	PF04265	TPK_B1_binding	Thiamin pyrophosphokinase, vitamin B1 binding domain	6e-23	70	203	273	1	70
TRINITY_DN5650_c0_g1	PF04847	Calcipressin	Calcipressin	1.5e-38	138	61	199	2	148
TRINITY_DN5617_c0_g1	PF00076	RRM_1	RNA recognition motif. (a.k.a. RRM, RBD, or RNP domain)	9.9e-15	78	59	137	1	70
TRINITY_DN5617_c0_g1	PF00641	zf- RanBP	Zn-finger in Ran binding protein and others	5.7e-10	26	199	225	1	25
TRINITY_DN5679_c1_g1	PF04500	FLYWCH	FLYWCH zinc finger domain	1.6e-14	57	24	81	1	62
TRINITY_DN5632_c0_g1	PF01266	DAO	FAD dependent oxidoreductase	1.8e-43	380	56	436	1	353
TRINITY_DN5632_c0_g1	PF13450	NAD_binding_8	NAD(P)-binding Rossmann-like domain	1.8e-07	29	59	88	1	27
TRINITY_DN5624_c0_g1	PF03097	BRO1	BRO1-like domain	1.4e-113	379	9	388	1	386
TRINITY_DN5624_c0_g1	PF13949	ALIX_LYPXL_bnd	ALIX V-shaped domain binding to HIV	2.8e-54	282	423	705	2	295
TRINITY_DN5624_c0_g1	PF00102	Y_phosphatase	Protein-tyrosine phosphatase	2.6e-27	223	1486	1709	6	232
TRINITY_DN5660_c1_g1	PF07047	OPA3	Optic atrophy 3 protein (OPA3)	3.2e-42	120	9	129	1	122
TRINITY_DN5657_c0_g1	PF01105	EMP24_GP25L	emp24/gp25L/p24 family/GOLD	8.9e-49	176	23	199	5	182
TRINITY_DN5657_c0_g2	PF01105	EMP24_GP25L	emp24/gp25L/p24 family/GOLD	3.7e-20	100	22	122	4	105
TRINITY_DN5619_c0_g2	PF00428	Ribosomal_60s	60s Acidic ribosomal protein	2.5e-27	93	18	111	2	88
TRINITY_DN5682_c0_g1	PF00069	Pkinase	Protein kinase domain	8.8e-49	277	16	293	5	251
TRINITY_DN5682_c0_g1	PF07714	PK_Tyr_Ser- Thr	Protein tyrosine and serine/threonine kinase	1.9e-34	226	16	242	5	221
TRINITY_DN5682_c0_g1	PF18394	TBK1_CCD1	TANK-binding kinase 1 coiled-coil domain 1	4.2e-31	249	405	654	1	248
TRINITY_DN5682_c0_g1	PF18396	TBK1_ULD	TANK binding kinase 1 ubiquitin-like domain	2.2e-21	82	311	393	2	83
TRINITY_DN5682_c0_g1	PF03109	ABC1	ABC1 atypical kinase-like domain	3.7e-08	88	84	172	142	222
TRINITY_DN5678_c0_g2	PF06468	Spond_N	Spondin_N	5.5e-64	189	31	220	1	191
TRINITY_DN5678_c0_g2	PF19028	TSP1_spondin	Spondin-like TSP1 domain	1.6e-19	52	378	430	1	53
TRINITY_DN5678_c0_g2	PF00090	TSP_1	Thrombospondin type 1 domain	4.3e-15	49	381	430	1	49
TRINITY_DN5606_c0_g1	PF04145	Ctr	Ctr copper transporter family	3.1e-28	146	4	150	1	150
TRINITY_DN5663_c0_g1	PF00339	Arrestin_N	Arrestin (or S-antigen), N-terminal domain	1.3e-37	148	7	155	2	146
TRINITY_DN5663_c0_g1	PF02752	Arrestin_C	Arrestin (or S-antigen), C-terminal domain	9.9e-09	134	13	147	12	124
TRINITY_DN5663_c0_g1	PF02752	Arrestin_C	Arrestin (or S-antigen), C-terminal domain	3.1e-19	114	180	294	3	121
TRINITY_DN5681_c0_g1	PF01299	Lamp	Lysosome-associated membrane glycoprotein (Lamp)	3.6e-26	161	115	276	1	146
TRINITY_DN5681_c0_g1	PF20069	DUF6465	Family of unknown function (DUF6465)	3.9e-08	112	40	152	18	87
TRINITY_DN5659_c0_g1	PF00096	zf- C2H2	Zinc finger, C2H2 type	7.2e-06	22	659	681	1	23
TRINITY_DN5659_c0_g1	PF00096	zf- C2H2	Zinc finger, C2H2 type	7e-07	22	686	708	1	23
TRINITY_DN5659_c0_g1	PF13894	zf- C2H2_4	C2H2-type zinc finger	3.5e-06	22	516	538	1	23
TRINITY_DN5659_c0_g1	PF13912	zf- C2H2_6	C2H2-type zinc finger	2.2e-07	25	555	580	1	25
TRINITY_DN5659_c0_g1	PF12171	zf- C2H2_jaz	Zinc-finger double-stranded RNA-binding	5.2e-06	22	686	708	2	24
TRINITY_DN5659_c0_g1	PF12874	zf- met	Zinc-finger of C2H2 type	2.4e-07	22	686	708	1	23
TRINITY_DN5637_c0_g1	PF17064	QVR	Sleepless protein	5e-14	90	47	137	1	85
TRINITY_DN5687_c0_g1	PF00078	RVT_1	Reverse transcriptase (RNA-dependent DNA polymerase)	5.5e-20	125	211	336	65	221
TRINITY_DN5687_c0_g1	PF17917	RT_RNaseH	RNase H-like domain found in reverse transcriptase	5.3e-09	73	443	516	7	90
TRINITY_DN5687_c0_g3	PF10500	SR- 25	Nuclear RNA-splicing-associated protein	2.4e-11	57	20	77	50	108
TRINITY_DN5639_c0_g2	PF00078	RVT_1	Reverse transcriptase (RNA-dependent DNA polymerase)	1.6e-39	246	239	485	2	210
TRINITY_DN5639_c0_g3	PF14529	Exo_endo_phos_2	Endonuclease-reverse transcriptase	2.3e-10	96	46	142	2	103
TRINITY_DN5699_c0_g1	PF10961	SelK_SelG	Selenoprotein SelK_SelG	8.7e-20	82	46	128	1	85
TRINITY_DN5605_c0_g1	PF02820	MBT	mbt repeat	6.7e-21	65	40	105	1	68
TRINITY_DN5605_c0_g1	PF02820	MBT	mbt repeat	1.8e-12	59	147	206	1	59
TRINITY_DN5605_c0_g1	PF02820	MBT	mbt repeat	4.1e-20	73	262	335	1	68
TRINITY_DN5605_c0_g1	PF02820	MBT	mbt repeat	2.3e-17	63	372	435	1	66
TRINITY_DN5605_c0_g1	PF12140	SLED	SLED domain	2.2e-33	112	463	575	3	111
TRINITY_DN5605_c0_g1	PF02198	SAM_PNT	Sterile alpha motif (SAM)/Pointed domain	2.2e-07	76	786	862	7	81
TRINITY_DN5686_c0_g3	PF17135	Ribosomal_L18	Ribosomal protein 60S L18 and 50S L18e	1.8e-80	153	1	154	27	182
TRINITY_DN5688_c0_g1	PF14324	PINIT	PINIT domain	1e-35	152	143	295	2	140
TRINITY_DN5688_c0_g1	PF02891	zf- MIZ	MIZ/SP-RING zinc finger	7.3e-23	48	340	388	1	49
TRINITY_DN5688_c0_g1	PF11789	zf- Nse	Zinc-finger of the MIZ type in Nse subunit	1.4e-07	54	332	386	2	57
TRINITY_DN5611_c0_g1	PF03985	Paf1	Paf1	1.3e-152	401	25	426	1	418
TRINITY_DN5623_c0_g1	PF00100	Zona_pellucida	Zona pellucida-like domain	6.6e-18	238	27	265	1	259
TRINITY_DN5689_c0_g1	PF01553	Acyltransferase	Acyltransferase	8.8e-17	121	109	230	2	134
TRINITY_DN5629_c1_g1	PF10271	Tmp39	Putative transmembrane protein	1.2e-36	149	120	269	10	160
TRINITY_DN5629_c1_g1	PF10271	Tmp39	Putative transmembrane protein	8.8e-66	232	279	511	207	427
TRINITY_DN5628_c0_g2	PF14291	DUF4371	Domain of unknown function (DUF4371)	2.4e-27	114	6	120	122	236
TRINITY_DN5626_c1_g1	PF00732	GMC_oxred_N	GMC oxidoreductase	3.3e-79	299	77	376	1	295
TRINITY_DN5626_c1_g1	PF05199	GMC_oxred_C	GMC oxidoreductase	3.4e-37	144	493	637	1	145
TRINITY_DN5626_c1_g1	PF01266	DAO	FAD dependent oxidoreductase	1.1e-07	284	78	362	1	228
TRINITY_DN5626_c1_g1	PF05834	Lycopene_cycl	Lycopene cyclase protein	2.8e-08	32	78	110	1	34
TRINITY_DN5626_c1_g1	PF13450	NAD_binding_8	NAD(P)-binding Rossmann-like domain	1.1e-07	28	81	109	1	28
TRINITY_DN5694_c0_g3	PF19026	HYPK_UBA	HYPK UBA domain	3.6e-23	40	79	119	1	41
TRINITY_DN5602_c0_g1	PF03184	DDE_1	DDE superfamily endonuclease	7e-19	92	260	352	49	139
TRINITY_DN5602_c0_g1	PF01527	HTH_Tnp_1	Transposase	3.2e-08	44	15	59	9	53
TRINITY_DN5602_c0_g1	PF03221	HTH_Tnp_Tc5	Tc5 transposase DNA-binding domain	2e-06	68	72	140	1	63
TRINITY_DN5602_c0_g1	PF00628	PHD	PHD-finger	3.4e-07	47	572	619	1	51
TRINITY_DN5609_c0_g1	PF12894	ANAPC4_WD40	Anaphase-promoting complex subunit 4 WD40 domain	1.2e-06	50	151	201	39	90
TRINITY_DN5609_c0_g1	PF12894	ANAPC4_WD40	Anaphase-promoting complex subunit 4 WD40 domain	2.8e-07	61	156	217	1	62
TRINITY_DN5609_c0_g1	PF00400	WD40	WD domain, G-beta repeat	6.9e-11	31	241	272	8	38
TRINITY_DN38109_c0_g1	PF00456	Transketolase_N	Transketolase, thiamine diphosphate binding domain	1.9e-21	217	61	278	20	259
TRINITY_DN38109_c0_g1	PF02775	TPP_enzyme_C	Thiamine pyrophosphate enzyme, C-terminal TPP binding domain	7.4e-09	113	147	260	28	153
TRINITY_DN38109_c0_g1	PF00676	E1_dh	Dehydrogenase E1 component	1.3e-08	97	153	250	111	208
TRINITY_DN38109_c0_g2	PF02780	Transketolase_C	Transketolase, C-terminal domain	4.5e-11	51	172	223	1	52
TRINITY_DN38109_c0_g2	PF02779	Transket_pyr	Transketolase, pyrimidine binding domain	2.1e-09	147	2	149	22	174
TRINITY_DN38162_c0_g1	PF13903	Claudin_2	PMP-22/EMP/MP20/Claudin tight junction	1.9e-17	68	5	73	118	193
TRINITY_DN38162_c0_g2	PF13903	Claudin_2	PMP-22/EMP/MP20/Claudin tight junction	5.7e-12	64	7	71	50	115
TRINITY_DN63535_c0_g1	PF12777	MT	Microtubule-binding stalk of dynein motor	4.7e-09	57	7	64	188	245
TRINITY_DN63548_c0_g1	PF00125	Histone	Core histone H2A/H2B/H3/H4	3.1e-55	131	1	132	1	127
TRINITY_DN63548_c0_g1	PF15511	CENP- T_C	Centromere kinetochore component CENP-T histone fold	2.2e-08	61	69	130	14	76
TRINITY_DN63548_c0_g1	PF15715	PAF	PCNA-associated factor histone like domain	4.9e-08	57	1	58	1	63
TRINITY_DN63548_c0_g1	PF15630	CENP- S	CENP-S protein	1e-07	60	70	130	13	71
TRINITY_DN63558_c0_g1	PF16009	DUF4779	Domain of unknown function (DUF4779)	4.9e-34	158	55	213	1	159
TRINITY_DN63492_c0_g1	PF00996	GDI	GDP dissociation inhibitor	1.4e-236	433	1	434	1	434
TRINITY_DN63472_c0_g1	PF04139	Rad9	Rad9	3.4e-71	253	13	266	1	255
TRINITY_DN63496_c0_g1	PF01868	RNase_P- MRP_p29	Ribonuclease P/MRP, subunit p29	5e-29	81	119	200	2	91
TRINITY_DN63466_c0_g1	PF00250	Forkhead	Forkhead domain	4.1e-43	85	68	153	1	87
TRINITY_DN28938_c0_g1	PF00153	Mito_carr	Mitochondrial carrier protein	1.1e-27	94	8	102	3	94
TRINITY_DN28938_c0_g1	PF00153	Mito_carr	Mitochondrial carrier protein	6.6e-27	90	115	205	5	94
TRINITY_DN28938_c0_g1	PF00153	Mito_carr	Mitochondrial carrier protein	4.3e-19	86	214	300	7	93
TRINITY_DN28967_c0_g1	PF04937	DUF659	Protein of unknown function (DUF 659)	6e-28	146	152	298	1	149
TRINITY_DN28964_c0_g5	PF17857	AAA_lid_1	AAA+ lid domain	7.3e-19	90	57	147	6	95
TRINITY_DN28964_c0_g5	PF12780	AAA_8	P-loop containing dynein motor region D4	5e-15	34	212	246	1	35
TRINITY_DN28964_c0_g6	PF17852	Dynein_AAA_lid	Dynein heavy chain AAA lid domain	3e-22	82	4	86	19	107
TRINITY_DN28964_c0_g1	PF12780	AAA_8	P-loop containing dynein motor region D4	5.4e-49	122	2	124	137	259
TRINITY_DN28964_c0_g2	PF18199	Dynein_C	Dynein heavy chain C-terminal domain	1.9e-101	303	1071	1374	2	308
TRINITY_DN28964_c0_g2	PF12781	AAA_9	ATP-binding dynein motor region	2.7e-87	220	311	531	1	222
TRINITY_DN28964_c0_g2	PF18198	AAA_lid_11	Dynein heavy chain AAA lid domain	1.5e-57	141	923	1064	1	139
TRINITY_DN28964_c0_g2	PF03028	Dynein_heavy	Dynein heavy chain region D6 P-loop domain	3.6e-46	114	774	888	2	115
TRINITY_DN28964_c0_g2	PF12777	MT	Microtubule-binding stalk of dynein motor	4.4e-42	272	10	282	74	338
TRINITY_DN28964_c0_g3	PF12775	AAA_7	P-loop containing dynein motor region	8.4e-28	83	61	144	3	85
TRINITY_DN28964_c0_g3	PF17852	Dynein_AAA_lid	Dynein heavy chain AAA lid domain	1.7e-08	27	26	53	104	130
TRINITY_DN28931_c0_g2	PF00378	ECH_1	Enoyl-CoA hydratase/isomerase	3.8e-25	93	2	95	83	174
TRINITY_DN28931_c0_g2	PF16113	ECH_2	Enoyl-CoA hydratase/isomerase	2.5e-18	94	2	96	82	173
TRINITY_DN28958_c0_g1	PF00110	wnt	wnt family	1.9e-132	334	57	391	3	308
TRINITY_DN28979_c0_g1	PF00078	RVT_1	Reverse transcriptase (RNA-dependent DNA polymerase)	2e-08	47	2	49	16	63
TRINITY_DN28979_c0_g2	PF00078	RVT_1	Reverse transcriptase (RNA-dependent DNA polymerase)	6e-32	136	5	141	66	196
TRINITY_DN28960_c0_g1	PF14651	Lipocalin_7	Lipocalin / cytosolic fatty-acid binding protein family	3.9e-10	91	1	92	1	91
TRINITY_DN28960_c0_g1	PF00061	Lipocalin	Lipocalin / cytosolic fatty-acid binding protein family	5.5e-08	112	7	119	3	119
TRINITY_DN28926_c0_g1	PF00287	Na_K- ATPase	Sodium / potassium ATPase beta chain	4.2e-83	286	35	321	8	295
TRINITY_DN28943_c0_g1	PF03826	OAR	OAR motif	8.4e-11	17	164	181	2	19
TRINITY_DN28927_c0_g1	PF00128	Alpha- amylase	Alpha amylase, catalytic domain	2.2e-93	358	73	431	1	333
TRINITY_DN12463_c0_g1	PF00076	RRM_1	RNA recognition motif. (a.k.a. RRM, RBD, or RNP domain)	3.3e-16	61	22	83	1	69
TRINITY_DN12463_c0_g1	PF16004	EFTUD2	116 kDa U5 small nuclear ribonucleoprotein component N-terminus	2.1e-07	23	126	149	2	25
TRINITY_DN12519_c0_g1	PF06248	Zw10	Centromere/kinetochore Zw10	1e-44	470	44	514	12	513
TRINITY_DN12483_c1_g1	PF13401	AAA_22	AAA domain	5.4e-19	122	140	262	4	133
TRINITY_DN12483_c1_g1	PF09079	Cdc6_C	CDC6, C terminal winged helix domain	1.1e-16	81	401	482	1	83
TRINITY_DN12483_c1_g1	PF00004	AAA	ATPase family associated with various cellular activities (AAA)	6.1e-14	131	145	276	2	123
TRINITY_DN12483_c1_g1	PF13191	AAA_16	AAA ATPase domain	1.7e-11	127	118	245	2	160
TRINITY_DN12483_c1_g1	PF00931	NB- ARC	NB-ARC domain	3e-08	96	133	229	9	112
TRINITY_DN12483_c1_g1	PF17872	AAA_lid_10	AAA lid domain	1e-07	35	312	347	46	81
TRINITY_DN12483_c1_g1	PF13245	AAA_19	AAA domain	1.4e-07	105	139	244	8	127
TRINITY_DN12483_c1_g1	PF05729	NACHT	NACHT domain	1.5e-07	96	145	241	4	110
TRINITY_DN12483_c1_g1	PF05621	TniB	Bacterial TniB protein	4.2e-07	134	132	266	26	169
TRINITY_DN12483_c0_g1	PF16207	RAWUL	RAWUL domain RING finger- and WD40-associated ubiquitin-like	1.1e-22	65	181	246	1	73
TRINITY_DN12483_c0_g1	PF13923	zf- C3HC4_2	Zinc finger, C3HC4 type (RING finger)	6.4e-13	38	39	77	2	40
TRINITY_DN12483_c0_g1	PF00097	zf- C3HC4	Zinc finger, C3HC4 type (RING finger)	7.1e-12	38	39	77	1	41
TRINITY_DN12483_c0_g1	PF13639	zf- RING_2	Ring finger domain	2.4e-08	39	38	77	2	43
TRINITY_DN12483_c0_g1	PF14634	zf- RING_5	zinc-RING finger domain	4.8e-08	39	39	78	2	43
TRINITY_DN12483_c0_g1	PF13920	zf- C3HC4_3	Zinc finger, C3HC4 type (RING finger)	1.1e-07	45	38	83	4	49
TRINITY_DN12483_c0_g1	PF13445	zf- RING_UBOX	RING-type zinc-finger	8.6e-07	36	39	75	1	40
TRINITY_DN12498_c0_g1	PF13499	EF- hand_7	EF-hand domain pair	5.3e-10	79	78	157	3	68
TRINITY_DN12498_c0_g1	PF00036	EF- hand_1	EF hand	3.2e-06	15	143	158	10	25
TRINITY_DN12508_c0_g1	PF09763	Sec3_C	Exocyst complex component Sec3	4.8e-21	160	135	295	82	259
TRINITY_DN12508_c0_g1	PF09763	Sec3_C	Exocyst complex component Sec3	5.9e-07	37	301	338	325	362
TRINITY_DN12440_c0_g3	PF00890	FAD_binding_2	FAD binding domain	1.7e-126	394	55	449	1	417
TRINITY_DN12440_c0_g3	PF02910	Succ_DH_flav_C	Fumarate reductase flavoprotein C-term	6e-45	151	505	656	2	129
TRINITY_DN12440_c0_g3	PF07992	Pyr_redox_2	Pyridine nucleotide-disulphide oxidoreductase	3.4e-07	35	55	90	2	33
TRINITY_DN12502_c1_g1	PF13800	Sigma_reg_N	Sigma factor regulator N-terminal	1.1e-08	50	6	56	2	52
TRINITY_DN12482_c0_g1	PF02033	RBFA	Ribosome-binding factor A	2.9e-20	102	66	168	1	103
TRINITY_DN12521_c0_g2	PF15335	CAAP1	Caspase activity and apoptosis inhibitor 1	4.8e-26	61	26	87	2	63
TRINITY_DN12473_c0_g1	PF04857	CAF1	CAF1 family ribonuclease	3.6e-17	117	23	140	1	126
TRINITY_DN12473_c0_g1	PF04857	CAF1	CAF1 family ribonuclease	6e-11	65	155	220	200	269
TRINITY_DN12477_c0_g1	PF00194	Carb_anhydrase	Eukaryotic-type carbonic anhydrase	9.3e-60	245	19	264	3	253
TRINITY_DN12477_c0_g2	PF18701	DUF5641	Family of unknown function (DUF5641)	6e-36	92	366	458	2	94
TRINITY_DN12477_c0_g2	PF17921	Integrase_H2C2	Integrase zinc binding domain	1.3e-12	51	89	140	6	57
TRINITY_DN12477_c0_g2	PF00665	rve	Integrase core domain	2.1e-09	98	181	279	22	102
TRINITY_DN12477_c0_g3	PF05380	Peptidase_A17	Pao retrotransposon peptidase	3.8e-31	100	1019	1119	1	102
TRINITY_DN12477_c0_g3	PF03564	DUF1759	Protein of unknown function (DUF1759)	3.4e-20	144	136	280	1	146
TRINITY_DN12477_c0_g3	PF05585	DUF1758	Putative peptidase (DUF1758)	6.5e-17	144	508	652	12	153
TRINITY_DN12477_c0_g3	PF00078	RVT_1	Reverse transcriptase (RNA-dependent DNA polymerase)	1.4e-08	103	850	953	72	190
TRINITY_DN12478_c1_g2	PF02037	SAP	SAP domain	8.5e-09	27	12	39	4	31
TRINITY_DN12478_c0_g1	PF10351	Apt1	Golgi-body localisation protein domain	9.2e-105	444	1712	2156	1	475
TRINITY_DN12478_c0_g1	PF10347	Fmp27_GFWDK	RNA pol II promoter Fmp27 protein domain	7.5e-31	131	1046	1177	1	155
TRINITY_DN12478_c0_g1	PF10293	DUF2405	Domain of unknown function (DUF2405)	2.6e-08	103	837	940	39	149
TRINITY_DN12486_c0_g2	PF01702	TGT	Queuine tRNA-ribosyltransferase	7.8e-133	327	1	328	29	354
TRINITY_DN12456_c0_g1	PF13465	zf- H2C2_2	Zinc-finger double domain	4.2e-10	19	15	34	5	24
TRINITY_DN12456_c0_g1	PF13465	zf- H2C2_2	Zinc-finger double domain	6.8e-10	22	40	62	2	24
TRINITY_DN12456_c0_g1	PF13465	zf- H2C2_2	Zinc-finger double domain	5.6e-08	20	71	91	5	25
TRINITY_DN12456_c0_g1	PF13465	zf- H2C2_2	Zinc-finger double domain	3.2e-11	23	96	119	2	25
TRINITY_DN12456_c0_g1	PF13465	zf- H2C2_2	Zinc-finger double domain	1.9e-10	20	127	147	5	25
TRINITY_DN12456_c0_g1	PF00096	zf- C2H2	Zinc finger, C2H2 type	1.2e-08	22	25	47	1	23
TRINITY_DN12456_c0_g1	PF00096	zf- C2H2	Zinc finger, C2H2 type	1.6e-07	22	81	103	1	23
TRINITY_DN12456_c0_g1	PF00096	zf- C2H2	Zinc finger, C2H2 type	1.7e-07	22	109	131	1	23
TRINITY_DN12456_c0_g1	PF00096	zf- C2H2	Zinc finger, C2H2 type	6.7e-07	20	137	157	1	21
TRINITY_DN12456_c0_g1	PF13894	zf- C2H2_4	C2H2-type zinc finger	3.4e-06	22	25	47	1	23
TRINITY_DN12456_c0_g1	PF13894	zf- C2H2_4	C2H2-type zinc finger	5.7e-07	22	81	103	1	23
TRINITY_DN12456_c0_g2	PF13465	zf- H2C2_2	Zinc-finger double domain	6.5e-11	23	214	237	2	25
TRINITY_DN12456_c0_g2	PF13465	zf- H2C2_2	Zinc-finger double domain	6.8e-12	22	242	264	2	24
TRINITY_DN12456_c0_g2	PF13894	zf- C2H2_4	C2H2-type zinc finger	4e-07	22	199	221	1	23
TRINITY_DN12456_c0_g2	PF13894	zf- C2H2_4	C2H2-type zinc finger	3.5e-07	22	227	249	1	23
TRINITY_DN12456_c0_g2	PF00096	zf- C2H2	Zinc finger, C2H2 type	2.8e-06	22	199	221	1	23
TRINITY_DN12456_c0_g2	PF00096	zf- C2H2	Zinc finger, C2H2 type	4.1e-08	22	227	249	1	23
TRINITY_DN12442_c0_g1	PF00246	Peptidase_M14	Zinc carboxypeptidase	7.2e-81	295	134	429	1	286
TRINITY_DN12442_c0_g1	PF02244	Propep_M14	Carboxypeptidase activation peptide	2.3e-19	72	36	108	1	73
TRINITY_DN12499_c0_g1	PF12998	ING	Inhibitor of growth proteins N-terminal histone-binding	9.3e-33	103	3	106	1	102
TRINITY_DN12499_c0_g1	PF00628	PHD	PHD-finger	4.1e-10	46	347	393	1	51
TRINITY_DN12466_c0_g2	PF13843	DDE_Tnp_1_7	Transposase IS4	2.1e-10	39	1	40	310	350
TRINITY_DN12526_c0_g1	PF01459	Porin_3	Eukaryotic porin	4.8e-15	243	43	286	6	251
TRINITY_DN12474_c0_g1	PF01401	Peptidase_M2	Angiotensin-converting enzyme	1.6e-48	547	37	584	11	571
TRINITY_DN12501_c0_g1	PF01795	Methyltransf_5	MraW methylase family	7.4e-87	325	27	352	3	307
TRINITY_DN12493_c0_g2	PF00078	RVT_1	Reverse transcriptase (RNA-dependent DNA polymerase)	1e-36	244	527	771	1	220
TRINITY_DN12493_c0_g2	PF14529	Exo_endo_phos_2	Endonuclease-reverse transcriptase	3.9e-11	112	125	237	2	107
TRINITY_DN12490_c0_g1	PF07776	zf- AD	Zinc-finger associated domain (zf-AD)	8.2e-08	60	15	75	2	66
TRINITY_DN12476_c0_g1	PF00651	BTB	BTB/POZ domain	1.9e-27	103	22	125	1	109
TRINITY_DN12476_c0_g1	PF00096	zf- C2H2	Zinc finger, C2H2 type	2.4e-06	22	237	259	1	23
TRINITY_DN12476_c0_g1	PF00096	zf- C2H2	Zinc finger, C2H2 type	2.9e-08	22	264	286	2	23
TRINITY_DN12476_c0_g1	PF12171	zf- C2H2_jaz	Zinc-finger double-stranded RNA-binding	6.8e-07	23	236	259	1	24
TRINITY_DN12476_c0_g1	PF13894	zf- C2H2_4	C2H2-type zinc finger	3.3e-07	22	264	286	2	24
TRINITY_DN12476_c0_g1	PF12874	zf- met	Zinc-finger of C2H2 type	9.5e-06	19	264	283	2	21
TRINITY_DN12476_c0_g1	PF13912	zf- C2H2_6	C2H2-type zinc finger	1.6e-06	23	264	287	3	25
TRINITY_DN12461_c0_g1	PF00400	WD40	WD domain, G-beta repeat	1.2e-07	35	794	829	5	38
TRINITY_DN12492_c0_g4	PF00498	FHA	FHA domain	3.6e-20	75	63	138	1	69
TRINITY_DN12504_c0_g1	PF05761	5_nucleotid	5' nucleotidase family	5.5e-132	407	70	477	1	418
TRINITY_DN12504_c0_g1	PF13419	HAD_2	Haloacid dehalogenase-like hydrolase	2.4e-07	74	238	312	56	128
TRINITY_DN12512_c0_g1	PF00501	AMP- binding	AMP-binding enzyme	2.5e-71	373	2	375	36	422
TRINITY_DN12512_c0_g1	PF13193	AMP- binding_C	AMP-binding enzyme C-terminal domain	2.2e-20	76	385	461	1	76
TRINITY_DN12503_c0_g1	PF02137	A_deamin	Adenosine-deaminase (editase) domain	3.2e-98	335	332	667	1	327
TRINITY_DN12503_c0_g1	PF00035	dsrm	Double-stranded RNA binding motif	6.9e-13	54	47	101	7	67
TRINITY_DN12503_c0_g1	PF00035	dsrm	Double-stranded RNA binding motif	7e-10	38	227	265	27	67
TRINITY_DN12435_c0_g1	PF15061	DUF4538	Domain of unknown function (DUF4538)	2.7e-33	55	5	60	2	57
TRINITY_DN12497_c0_g1	PF00118	Cpn60_TCP1	TCP-1/cpn60 chaperonin family	6.6e-169	487	33	520	1	488
TRINITY_DN12505_c0_g1	PF13894	zf- C2H2_4	C2H2-type zinc finger	5.8e-06	20	475	495	3	23
TRINITY_DN12505_c0_g1	PF13894	zf- C2H2_4	C2H2-type zinc finger	3.2e-06	23	501	524	1	24
TRINITY_DN12505_c0_g1	PF00096	zf- C2H2	Zinc finger, C2H2 type	1.3e-08	23	318	341	1	23
TRINITY_DN12505_c0_g1	PF00096	zf- C2H2	Zinc finger, C2H2 type	5.6e-06	20	475	495	3	23
TRINITY_DN12505_c0_g1	PF05605	zf- Di19	Drought induced 19 protein (Di19), zinc-binding	7.2e-06	49	210	259	2	48
TRINITY_DN12505_c0_g1	PF13465	zf- H2C2_2	Zinc-finger double domain	2.6e-10	24	488	512	2	26
TRINITY_DN12505_c0_g1	PF12171	zf- C2H2_jaz	Zinc-finger double-stranded RNA-binding	2.3e-06	18	377	395	3	21
TRINITY_DN12511_c0_g1	PF00474	SSF	Sodium:solute symporter family	1.1e-27	314	5	319	94	406
TRINITY_DN12509_c0_g1	PF00632	HECT	HECT-domain (ubiquitin-transferase)	2.7e-75	260	600	860	2	260
TRINITY_DN12509_c0_g1	PF00397	WW	WW domain	1.1e-14	29	287	316	1	31
TRINITY_DN12509_c0_g1	PF00397	WW	WW domain	1.5e-16	29	319	348	1	31
TRINITY_DN12509_c0_g1	PF00397	WW	WW domain	8.6e-17	29	435	464	1	31
TRINITY_DN12509_c0_g1	PF00397	WW	WW domain	8.2e-12	29	478	507	1	31
TRINITY_DN12509_c0_g1	PF00168	C2	C2 domain	6.8e-17	85	19	104	2	91
TRINITY_DN12514_c0_g3	PF01532	Glyco_hydro_47	Glycosyl hydrolase family 47	2.4e-121	438	42	480	1	456
TRINITY_DN4725_c0_g1	PF00069	Pkinase	Protein kinase domain	2.1e-71	283	8	291	1	264
TRINITY_DN4725_c0_g1	PF07714	PK_Tyr_Ser- Thr	Protein tyrosine and serine/threonine kinase	1.8e-32	193	12	205	5	205
TRINITY_DN4725_c0_g1	PF03109	ABC1	ABC1 atypical kinase-like domain	5.1e-07	74	80	154	143	216
TRINITY_DN4795_c0_g1	PF00078	RVT_1	Reverse transcriptase (RNA-dependent DNA polymerase)	7.3e-26	157	206	363	3	222
TRINITY_DN4795_c0_g1	PF13975	gag- asp_proteas	gag-polyprotein putative aspartyl protease	2.1e-08	51	19	70	3	54
TRINITY_DN4747_c0_g1	PF00089	Trypsin	Trypsin	3.3e-65	237	690	927	1	221
TRINITY_DN4706_c0_g1	PF03103	DUF243	Domain of unknown function (DUF243)	2.2e-31	94	69	163	1	98
TRINITY_DN4722_c0_g1	PF00270	DEAD	DEAD/DEAH box helicase	1.2e-46	226	174	400	2	176
TRINITY_DN4722_c0_g1	PF00271	Helicase_C	Helicase conserved C-terminal domain	3.1e-26	69	684	753	41	110
TRINITY_DN4722_c0_g1	PF13959	DUF4217	Domain of unknown function (DUF4217)	1.5e-15	60	810	870	1	61
TRINITY_DN4722_c0_g1	PF04851	ResIII	Type III restriction enzyme, res subunit	1.1e-12	151	176	327	8	157
TRINITY_DN4775_c0_g1	PF05380	Peptidase_A17	Pao retrotransposon peptidase	5.5e-59	160	975	1135	1	163
TRINITY_DN4775_c0_g1	PF03564	DUF1759	Protein of unknown function (DUF1759)	1.5e-38	142	135	277	1	143
TRINITY_DN4775_c0_g1	PF18701	DUF5641	Family of unknown function (DUF5641)	4.2e-34	93	1643	1736	1	94
TRINITY_DN4775_c0_g1	PF05585	DUF1758	Putative peptidase (DUF1758)	5.8e-23	158	461	619	1	160
TRINITY_DN4775_c0_g1	PF00665	rve	Integrase core domain	5.6e-10	88	1453	1541	14	97
TRINITY_DN4775_c0_g1	PF17921	Integrase_H2C2	Integrase zinc binding domain	4.5e-09	52	1370	1422	5	57
TRINITY_DN4775_c0_g1	PF13650	Asp_protease_2	Aspartyl protease	1.3e-07	44	470	514	8	53
TRINITY_DN4775_c0_g1	PF00078	RVT_1	Reverse transcriptase (RNA-dependent DNA polymerase)	1.5e-07	124	789	913	58	199
TRINITY_DN4760_c0_g1	PF02268	TFIIA_gamma_N	Transcription initiation factor IIA, gamma subunit, helical domain	1.2e-28	46	2	48	1	47
TRINITY_DN4760_c2_g2	PF02689	Herpes_Helicase	Helicase	2e-08	44	39	83	731	776
TRINITY_DN4749_c0_g1	PF05225	HTH_psq	helix-turn-helix, Psq domain	4e-15	35	16	51	2	37
TRINITY_DN4749_c0_g1	PF03221	HTH_Tnp_Tc5	Tc5 transposase DNA-binding domain	1e-09	62	75	137	2	61
TRINITY_DN4718_c0_g1	PF00096	zf- C2H2	Zinc finger, C2H2 type	1.6e-06	22	327	349	1	23
TRINITY_DN4751_c0_g1	PF14160	FAM110_C	Centrosome-associated C terminus	2.4e-17	88	747	835	16	114
TRINITY_DN4724_c0_g1	PF07679	I- set	Immunoglobulin I-set domain	1.6e-07	73	434	507	16	90
TRINITY_DN4724_c0_g1	PF07679	I- set	Immunoglobulin I-set domain	2.9e-14	79	513	592	2	83
TRINITY_DN4724_c0_g1	PF07679	I- set	Immunoglobulin I-set domain	1.2e-14	86	605	691	1	90
TRINITY_DN4724_c0_g1	PF07679	I- set	Immunoglobulin I-set domain	4.8e-19	84	696	780	2	90
TRINITY_DN4724_c0_g1	PF07679	I- set	Immunoglobulin I-set domain	3.1e-12	76	797	873	13	90
TRINITY_DN4724_c0_g1	PF07679	I- set	Immunoglobulin I-set domain	5.2e-10	68	897	965	18	89
TRINITY_DN4724_c0_g1	PF07679	I- set	Immunoglobulin I-set domain	8.7e-09	67	982	1049	13	90
TRINITY_DN4724_c0_g1	PF13927	Ig_3	Immunoglobulin domain	8.9e-08	76	418	494	2	79
TRINITY_DN4724_c0_g1	PF13927	Ig_3	Immunoglobulin domain	1.6e-13	73	513	586	3	79
TRINITY_DN4724_c0_g1	PF13927	Ig_3	Immunoglobulin domain	1.7e-14	73	605	678	2	79
TRINITY_DN4724_c0_g1	PF13927	Ig_3	Immunoglobulin domain	1.6e-15	73	694	767	1	79
TRINITY_DN4724_c0_g1	PF13927	Ig_3	Immunoglobulin domain	1.4e-13	72	788	860	6	79
TRINITY_DN4724_c0_g1	PF13927	Ig_3	Immunoglobulin domain	4.3e-10	56	897	953	19	79
TRINITY_DN4724_c0_g1	PF13927	Ig_3	Immunoglobulin domain	3.3e-10	54	981	1035	13	78
TRINITY_DN4724_c0_g1	PF13895	Ig_2	Immunoglobulin domain	2.1e-07	72	433	505	14	77
TRINITY_DN4724_c0_g1	PF13895	Ig_2	Immunoglobulin domain	3.6e-09	73	514	587	4	66
TRINITY_DN4724_c0_g1	PF13895	Ig_2	Immunoglobulin domain	6.3e-10	65	614	679	9	66
TRINITY_DN4724_c0_g1	PF13895	Ig_2	Immunoglobulin domain	1.5e-13	81	695	776	2	75
TRINITY_DN4724_c0_g1	PF13895	Ig_2	Immunoglobulin domain	2.7e-08	62	800	862	15	67
TRINITY_DN4724_c0_g1	PF13895	Ig_2	Immunoglobulin domain	1.3e-11	59	981	1040	11	71
TRINITY_DN4724_c0_g1	PF00047	ig	Immunoglobulin domain	2.3e-08	66	613	679	5	77
TRINITY_DN4724_c0_g1	PF00047	ig	Immunoglobulin domain	1.2e-11	73	701	774	3	83
TRINITY_DN4724_c0_g1	PF00047	ig	Immunoglobulin domain	7.4e-11	77	791	868	3	84
TRINITY_DN4724_c0_g1	PF00047	ig	Immunoglobulin domain	1.1e-07	63	897	960	14	83
TRINITY_DN4724_c0_g1	PF00047	ig	Immunoglobulin domain	1.5e-06	39	1005	1044	34	84
TRINITY_DN4724_c0_g1	PF07686	V- set	Immunoglobulin V-set domain	1e-06	31	1018	1049	76	108
TRINITY_DN4724_c0_g1	PF16680	Ig_4	T-cell surface glycoprotein CD3 delta chain	9.6e-06	54	986	1040	3	53
TRINITY_DN4724_c0_g1	PF13519	VWA_2	von Willebrand factor type A domain	1.5e-09	102	30	132	2	107
TRINITY_DN4800_c0_g1	PF08007	JmjC_2	JmjC domain	2.9e-40	132	260	392	2	126
TRINITY_DN4800_c0_g1	PF13621	Cupin_8	Cupin-like domain	1.6e-09	106	278	384	123	246
TRINITY_DN4778_c0_g1	PF01565	FAD_binding_4	FAD binding domain	4.3e-17	82	107	189	55	138
TRINITY_DN4776_c0_g1	PF00375	SDF	Sodium:dicarboxylate symporter family	6.5e-130	430	19	449	1	390
TRINITY_DN4764_c0_g1	PF16953	PRORP	Protein-only RNase P	3.6e-69	236	283	519	4	242
TRINITY_DN4764_c0_g1	PF13041	PPR_2	PPR repeat family	1.6e-06	45	147	192	2	48
TRINITY_DN4762_c0_g1	PF01237	Oxysterol_BP	Oxysterol-binding protein	5.5e-136	344	602	946	1	376
TRINITY_DN4762_c0_g1	PF15409	PH_8	Pleckstrin homology domain	1.6e-15	87	100	187	1	87
TRINITY_DN4762_c0_g1	PF00169	PH	PH domain	8.4e-10	88	98	186	3	101
TRINITY_DN4721_c0_g1	PF05485	THAP	THAP domain	1.4e-12	77	6	83	1	85
TRINITY_DN4758_c0_g1	PF10220	Smg8_Smg9	Smg8_Smg9	2.1e-55	244	14	258	2	250
TRINITY_DN4758_c0_g1	PF10220	Smg8_Smg9	Smg8_Smg9	1.2e-163	538	265	803	288	868
TRINITY_DN4781_c0_g1	PF00151	Lipase	Lipase	2.5e-60	249	93	342	58	336
TRINITY_DN4788_c0_g1	PF02985	HEAT	HEAT repeat	2.2e-06	27	91	118	4	31
TRINITY_DN4788_c0_g1	PF13646	HEAT_2	HEAT repeats	3.9e-07	55	57	112	6	56
TRINITY_DN4788_c0_g1	PF13646	HEAT_2	HEAT repeats	4e-06	87	1038	1125	15	88
TRINITY_DN4788_c0_g1	PF12348	CLASP_N	CLASP N terminal	3.7e-08	155	1019	1174	49	204
TRINITY_DN4789_c0_g1	PF20168	PDS5	Sister chromatid cohesion protein PDS5 protein	5.6e-287	1088	20	1108	1	1055
TRINITY_DN4748_c0_g1	PF00379	Chitin_bind_4	Insect cuticle protein	1.1e-19	52	56	108	1	53
TRINITY_DN4761_c0_g2	PF00400	WD40	WD domain, G-beta repeat	4.4e-12	33	51	84	5	37
TRINITY_DN4761_c0_g2	PF00400	WD40	WD domain, G-beta repeat	5.6e-11	35	91	126	3	37
TRINITY_DN4761_c0_g2	PF00400	WD40	WD domain, G-beta repeat	2e-13	38	131	169	1	38
TRINITY_DN4761_c0_g2	PF00400	WD40	WD domain, G-beta repeat	1.9e-12	38	173	211	1	38
TRINITY_DN4761_c0_g2	PF00400	WD40	WD domain, G-beta repeat	9e-09	39	215	254	1	38
TRINITY_DN4761_c0_g2	PF00400	WD40	WD domain, G-beta repeat	8.9e-09	41	258	299	1	38
TRINITY_DN4761_c0_g2	PF00400	WD40	WD domain, G-beta repeat	6.6e-07	37	306	343	4	38
TRINITY_DN4761_c0_g2	PF12894	ANAPC4_WD40	Anaphase-promoting complex subunit 4 WD40 domain	4.3e-06	42	54	96	35	77
TRINITY_DN4761_c0_g2	PF12894	ANAPC4_WD40	Anaphase-promoting complex subunit 4 WD40 domain	7.9e-07	52	97	149	36	89
TRINITY_DN4761_c0_g2	PF12894	ANAPC4_WD40	Anaphase-promoting complex subunit 4 WD40 domain	9e-07	50	142	192	39	90
TRINITY_DN4761_c0_g2	PF12894	ANAPC4_WD40	Anaphase-promoting complex subunit 4 WD40 domain	1.2e-06	44	226	270	38	82
TRINITY_DN4761_c0_g2	PF20426	NBCH_WD40	Neurobeachin beta propeller domain	2.3e-06	45	88	133	113	158
TRINITY_DN4761_c0_g2	PF20426	NBCH_WD40	Neurobeachin beta propeller domain	2.1e-06	46	128	174	111	157
TRINITY_DN4761_c0_g2	PF20426	NBCH_WD40	Neurobeachin beta propeller domain	8.6e-11	65	151	216	92	157
TRINITY_DN4761_c0_g2	PF20426	NBCH_WD40	Neurobeachin beta propeller domain	2e-06	70	273	343	83	152
TRINITY_DN4761_c0_g2	PF11715	Nup160	Nucleoporin Nup120/160	3.4e-06	30	106	136	230	261
TRINITY_DN4761_c0_g2	PF11715	Nup160	Nucleoporin Nup120/160	2.9e-06	27	237	264	235	262
TRINITY_DN4761_c0_g2	PF08662	eIF2A	Eukaryotic translation initiation factor eIF2A	1.4e-08	110	91	201	50	161
TRINITY_DN4761_c0_g2	PF08662	eIF2A	Eukaryotic translation initiation factor eIF2A	2.1e-10	113	149	262	69	184
TRINITY_DN4761_c0_g2	PF17005	WD40_like	WD40-like domain	2.3e-06	85	186	271	3	84
TRINITY_DN4772_c0_g1	PF02666	PS_Dcarbxylase	Phosphatidylserine decarboxylase	1e-67	225	145	370	2	198
TRINITY_DN4772_c2_g1	PF02338	OTU	OTU-like cysteine protease	1e-08	81	122	203	2	85
TRINITY_DN4786_c0_g1	PF06585	JHBP	Haemolymph juvenile hormone binding protein (JHBP)	7e-56	229	16	245	5	239
TRINITY_DN4720_c0_g1	PF08514	STAG	STAG domain	1.2e-39	107	223	330	2	109
TRINITY_DN4729_c0_g3	PF02146	SIR2	Sir2 family	2e-08	25	87	112	1	26
TRINITY_DN4729_c0_g3	PF02146	SIR2	Sir2 family	1.7e-23	130	122	252	58	178
TRINITY_DN4755_c0_g1	PF00010	HLH	Helix-loop-helix DNA-binding domain	1.3e-18	56	27	83	1	53
TRINITY_DN4755_c0_g1	PF07527	Hairy_orange	Hairy Orange	3.2e-16	38	99	137	1	39
TRINITY_DN4780_c0_g1	PF02837	Glyco_hydro_2_N	Glycosyl hydrolases family 2, sugar binding domain	3.2e-09	70	76	146	65	134
TRINITY_DN4780_c0_g1	PF17753	Ig_mannosidase	Ig-fold domain	1.4e-09	57	803	860	4	56
TRINITY_DN4780_c0_g1	PF00703	Glyco_hydro_2	Glycosyl hydrolases family 2	1.2e-08	115	213	328	3	110
TRINITY_DN4780_c0_g1	PF02836	Glyco_hydro_2_C	Glycosyl hydrolases family 2, TIM barrel domain	8e-08	167	421	588	82	230
TRINITY_DN4734_c0_g1	PF17217	UPA	UPA domain	2.9e-38	137	748	885	1	136
TRINITY_DN4734_c0_g1	PF00791	ZU5	ZU5 domain	1.9e-31	92	596	688	3	95
TRINITY_DN4734_c0_g1	PF00531	Death	Death domain	3.8e-17	75	956	1031	2	82
TRINITY_DN4734_c0_g1	PF07679	I- set	Immunoglobulin I-set domain	1.5e-16	78	217	295	3	83
TRINITY_DN4734_c0_g1	PF13927	Ig_3	Immunoglobulin domain	3.9e-13	70	219	289	6	79
TRINITY_DN4734_c0_g1	PF13895	Ig_2	Immunoglobulin domain	2.7e-10	84	219	303	4	79
TRINITY_DN4734_c0_g1	PF00047	ig	Immunoglobulin domain	9e-08	73	221	294	3	81
TRINITY_DN4765_c3_g1	PF00067	p450	Cytochrome P450	3.2e-93	480	34	514	5	452
TRINITY_DN4714_c0_g1	PF00106	adh_short	short chain dehydrogenase	4.1e-57	191	51	242	1	187
TRINITY_DN4714_c0_g1	PF13561	adh_short_C2	Enoyl-(Acyl carrier protein) reductase	4e-41	204	57	261	1	197
TRINITY_DN4714_c0_g1	PF08659	KR	KR domain	1.2e-18	170	53	223	3	168
TRINITY_DN4714_c0_g1	PF01370	Epimerase	NAD dependent epimerase/dehydratase family	3.3e-09	170	53	223	1	161
TRINITY_DN4714_c0_g1	PF08643	DUF1776	Fungal family of unknown function (DUF1776)	1.1e-08	102	170	272	130	239
TRINITY_DN4782_c0_g1	PF00334	NDK	Nucleoside diphosphate kinase	5.4e-60	134	6	140	1	135
TRINITY_DN4713_c0_g1	PF08561	Ribosomal_L37	Mitochondrial ribosomal protein L37	9.2e-13	39	34	73	12	42
TRINITY_DN4754_c0_g1	PF05210	Sprouty	Sprouty protein (Spry)	8.4e-33	103	309	412	1	107
TRINITY_DN4754_c0_g1	PF00568	WH1	WH1 domain	2.8e-15	64	69	133	45	109
TRINITY_DN4739_c0_g1	PF10247	Romo1	Reactive mitochondrial oxygen species modulator 1	1.5e-16	39	14	53	1	40
TRINITY_DN4742_c0_g1	PF00057	Ldl_recept_a	Low-density lipoprotein receptor domain class A	5.5e-12	31	172	203	3	35
TRINITY_DN4719_c0_g1	PF00616	RasGAP	GTPase-activator protein for Ras-like GTPase	3.9e-43	203	346	549	6	204
TRINITY_DN4719_c0_g1	PF03836	RasGAP_C	RasGAP C-terminus	2.6e-33	130	757	887	3	135
TRINITY_DN4719_c0_g1	PF00612	IQ	IQ calmodulin-binding motif	1.5e-08	16	64	80	4	20
TRINITY_DN4719_c0_g1	PF00612	IQ	IQ calmodulin-binding motif	5.6e-07	17	141	158	3	20
TRINITY_DN4719_c0_g2	PF00307	CH	Calponin homology (CH) domain	3e-23	110	44	154	5	106
TRINITY_DN4757_c0_g1	PF16740	SKA2	Spindle and kinetochore-associated protein 2	9.5e-12	95	7	102	3	94
TRINITY_DN4757_c0_g1	PF09860	DUF2087	Uncharacterized protein conserved in bacteria (DUF2087)	1.4e-08	30	47	77	34	61
TRINITY_DN4779_c0_g3	PF06462	Hyd_WA	Propeller	9.3e-13	27	210	237	1	28
TRINITY_DN4779_c0_g3	PF06462	Hyd_WA	Propeller	1.7e-11	28	258	286	2	30
TRINITY_DN4779_c0_g3	PF06462	Hyd_WA	Propeller	8.8e-11	35	304	339	2	30
TRINITY_DN4779_c0_g3	PF06462	Hyd_WA	Propeller	6.4e-08	29	353	382	1	29
TRINITY_DN4779_c0_g3	PF06462	Hyd_WA	Propeller	2.4e-08	29	1078	1107	1	30
TRINITY_DN4779_c0_g3	PF06462	Hyd_WA	Propeller	1.5e-10	28	1123	1151	2	30
TRINITY_DN4779_c0_g3	PF06462	Hyd_WA	Propeller	5.7e-08	26	1179	1205	3	29
TRINITY_DN4779_c0_g3	PF06462	Hyd_WA	Propeller	4.1e-11	28	1223	1251	2	30
TRINITY_DN4779_c0_g3	PF19193	Tectonin	Tectonin domain	6.1e-13	89	207	296	119	203
TRINITY_DN4779_c0_g3	PF19193	Tectonin	Tectonin domain	3.7e-16	104	291	395	110	205
TRINITY_DN4779_c0_g3	PF19193	Tectonin	Tectonin domain	1.4e-06	63	864	927	120	179
TRINITY_DN4779_c0_g3	PF19193	Tectonin	Tectonin domain	5.9e-14	81	1074	1155	119	197
TRINITY_DN4779_c0_g3	PF19193	Tectonin	Tectonin domain	4.1e-11	95	1169	1264	114	207
TRINITY_DN4779_c0_g3	PF00337	Gal- bind_lectin	Galactoside-binding lectin	3.4e-34	134	746	880	4	133
TRINITY_DN4779_c0_g3	PF06398	Pex24p	Integral peroxisomal membrane peroxin	4.6e-12	93	73	166	261	366
TRINITY_DN4779_c0_g3	PF06398	Pex24p	Integral peroxisomal membrane peroxin	1.9e-13	98	949	1047	255	366
TRINITY_DN4701_c2_g1	PF15386	Tantalus	Drosophila Tantalus-like	4.9e-14	62	54	116	11	57
TRINITY_DN4704_c0_g1	PF01124	MAPEG	MAPEG family	2.2e-30	127	15	142	2	128
TRINITY_DN4737_c0_g1	PF02171	Piwi	Piwi domain	1.3e-94	290	594	884	1	301
TRINITY_DN4737_c0_g1	PF02170	PAZ	PAZ domain	3.6e-35	126	321	447	7	130
TRINITY_DN4737_c0_g1	PF16486	ArgoN	N-terminal domain of argonaute	6.5e-09	91	151	242	3	117
TRINITY_DN4790_c0_g1	PF00078	RVT_1	Reverse transcriptase (RNA-dependent DNA polymerase)	1.9e-08	55	271	326	7	56
TRINITY_DN4790_c0_g2	PF13465	zf- H2C2_2	Zinc-finger double domain	8.5e-11	24	122	146	1	25
TRINITY_DN4790_c0_g2	PF13465	zf- H2C2_2	Zinc-finger double domain	7.4e-11	23	151	174	2	25
TRINITY_DN4790_c0_g2	PF13465	zf- H2C2_2	Zinc-finger double domain	2.5e-11	22	179	201	2	24
TRINITY_DN4790_c0_g2	PF13465	zf- H2C2_2	Zinc-finger double domain	2.2e-09	24	206	230	1	25
TRINITY_DN4790_c0_g2	PF13465	zf- H2C2_2	Zinc-finger double domain	3.2e-08	22	235	257	2	24
TRINITY_DN4790_c0_g2	PF13465	zf- H2C2_2	Zinc-finger double domain	5.7e-09	22	263	285	2	24
TRINITY_DN4790_c0_g2	PF13465	zf- H2C2_2	Zinc-finger double domain	5.1e-09	24	290	314	1	24
TRINITY_DN4790_c0_g2	PF13465	zf- H2C2_2	Zinc-finger double domain	8e-08	20	323	343	5	25
TRINITY_DN4790_c0_g2	PF13465	zf- H2C2_2	Zinc-finger double domain	9.5e-11	23	348	371	2	25
TRINITY_DN4790_c0_g2	PF13465	zf- H2C2_2	Zinc-finger double domain	4.5e-07	25	375	400	1	25
TRINITY_DN4790_c0_g2	PF00096	zf- C2H2	Zinc finger, C2H2 type	1.5e-08	22	108	130	1	23
TRINITY_DN4790_c0_g2	PF00096	zf- C2H2	Zinc finger, C2H2 type	1.4e-08	22	136	158	1	23
TRINITY_DN4790_c0_g2	PF00096	zf- C2H2	Zinc finger, C2H2 type	6.2e-07	22	164	186	1	23
TRINITY_DN4790_c0_g2	PF00096	zf- C2H2	Zinc finger, C2H2 type	1.5e-07	22	192	214	1	23
TRINITY_DN4790_c0_g2	PF00096	zf- C2H2	Zinc finger, C2H2 type	4.3e-08	22	220	242	1	23
TRINITY_DN4790_c0_g2	PF00096	zf- C2H2	Zinc finger, C2H2 type	1.7e-06	22	248	270	1	23
TRINITY_DN4790_c0_g2	PF00096	zf- C2H2	Zinc finger, C2H2 type	7.3e-06	23	276	299	1	23
TRINITY_DN4790_c0_g2	PF00096	zf- C2H2	Zinc finger, C2H2 type	3.1e-09	22	333	355	1	23
TRINITY_DN4790_c0_g2	PF00096	zf- C2H2	Zinc finger, C2H2 type	3.8e-08	23	361	384	1	23
TRINITY_DN4790_c0_g2	PF00096	zf- C2H2	Zinc finger, C2H2 type	6.8e-07	23	390	413	1	23
TRINITY_DN4790_c0_g2	PF13894	zf- C2H2_4	C2H2-type zinc finger	1.8e-06	22	108	130	1	23
TRINITY_DN4790_c0_g2	PF13894	zf- C2H2_4	C2H2-type zinc finger	9.9e-06	22	192	214	1	23
TRINITY_DN4790_c0_g2	PF13894	zf- C2H2_4	C2H2-type zinc finger	9e-06	22	220	242	1	23
TRINITY_DN4790_c0_g2	PF13894	zf- C2H2_4	C2H2-type zinc finger	4.3e-07	22	333	355	1	23
TRINITY_DN4790_c0_g2	PF13894	zf- C2H2_4	C2H2-type zinc finger	6.7e-06	23	390	413	1	24
TRINITY_DN4790_c0_g2	PF12874	zf- met	Zinc-finger of C2H2 type	4.8e-06	20	108	128	1	21
TRINITY_DN4790_c0_g2	PF12171	zf- C2H2_jaz	Zinc-finger double-stranded RNA-binding	9.8e-06	19	108	127	2	21
TRINITY_DN4793_c2_g2	PF03567	Sulfotransfer_2	Sulfotransferase family	6.2e-45	272	109	381	2	246
TRINITY_DN4793_c1_g1	PF00472	RF- 1	RF-1 domain	3.8e-24	124	64	188	7	111
TRINITY_DN4738_c1_g2	PF00203	Ribosomal_S19	Ribosomal protein S19	4.6e-39	85	16	101	1	81
TRINITY_DN4708_c0_g1	PF01490	Aa_trans	Transmembrane amino acid transporter protein	4.2e-11	54	23	77	3	57
TRINITY_DN4708_c0_g1	PF01490	Aa_trans	Transmembrane amino acid transporter protein	6.5e-13	221	239	460	145	373
TRINITY_DN4708_c0_g1	PF03222	Trp_Tyr_perm	Tryptophan/tyrosine permease family	4.3e-09	58	24	82	4	62
TRINITY_DN4752_c0_g1	PF03184	DDE_1	DDE superfamily endonuclease	1.9e-21	91	2	93	21	107
TRINITY_DN4784_c0_g1	PF12352	V- SNARE_C	Snare region anchored in the vesicle membrane C-terminus	8.1e-22	64	117	181	1	65
TRINITY_DN4784_c0_g1	PF05008	V- SNARE	Vesicle transport v-SNARE protein N-terminus	5.9e-16	71	12	83	1	78
TRINITY_DN4784_c0_g1	PF03908	Sec20	Sec20	6.6e-08	81	124	205	8	86
TRINITY_DN4702_c0_g1	PF13091	PLDc_2	PLD-like domain	1.3e-33	130	67	197	2	133
TRINITY_DN4731_c0_g1	PF00999	Na_H_Exchanger	Sodium/hydrogen exchanger family	6.3e-34	391	297	688	4	375
TRINITY_DN4771_c0_g1	PF15868	MBF2	Transcription activator MBF2	3.6e-24	81	28	109	5	89
TRINITY_DN4792_c0_g1	PF10545	MADF_DNA_bdg	Alcohol dehydrogenase transcription factor Myb/SANT-like	6.4e-18	73	64	137	7	84
TRINITY_DN4740_c0_g1	PF00858	ASC	Amiloride-sensitive sodium channel	2.6e-17	50	16	66	395	445
TRINITY_DN4783_c2_g1	PF05741	zf- nanos	Nanos RNA binding domain	2.7e-22	55	234	289	1	53
TRINITY_DN4753_c0_g1	PF07690	MFS_1	Major Facilitator Superfamily	5e-29	336	115	451	30	351
TRINITY_DN4753_c0_g1	PF07690	MFS_1	Major Facilitator Superfamily	2.2e-07	95	410	505	95	187
TRINITY_DN4753_c0_g1	PF11700	ATG22	Vacuole effluxer Atg22 like	6.4e-07	56	111	167	65	121
TRINITY_DN4767_c0_g1	PF00153	Mito_carr	Mitochondrial carrier protein	1.6e-26	86	32	118	7	94
TRINITY_DN4767_c0_g1	PF00153	Mito_carr	Mitochondrial carrier protein	3.6e-22	91	124	215	3	94
TRINITY_DN4767_c0_g1	PF00153	Mito_carr	Mitochondrial carrier protein	9.6e-26	81	229	310	9	94
TRINITY_DN29055_c0_g2	PF00075	RNase_H	RNase H	1.1e-10	74	30	104	55	142
TRINITY_DN29055_c0_g3	PF00078	RVT_1	Reverse transcriptase (RNA-dependent DNA polymerase)	2.8e-21	126	3	129	115	221
TRINITY_DN29036_c0_g1	PF18701	DUF5641	Family of unknown function (DUF5641)	2.3e-36	86	2	88	9	94
TRINITY_DN29009_c1_g1	PF01979	Amidohydro_1	Amidohydrolase family	8.2e-32	386	63	449	2	347
TRINITY_DN29009_c1_g1	PF07969	Amidohydro_3	Amidohydrolase family	4e-10	81	370	451	406	473
TRINITY_DN29009_c0_g1	PF00106	adh_short	short chain dehydrogenase	1.8e-39	193	26	219	1	192
TRINITY_DN29009_c0_g1	PF13561	adh_short_C2	Enoyl-(Acyl carrier protein) reductase	6.4e-29	213	32	245	1	212
TRINITY_DN29009_c0_g1	PF08659	KR	KR domain	3e-14	117	28	145	3	119
TRINITY_DN29009_c0_g1	PF01370	Epimerase	NAD dependent epimerase/dehydratase family	8.9e-08	175	29	204	2	172
TRINITY_DN29009_c0_g1	PF01073	3Beta_HSD	3-beta hydroxysteroid dehydrogenase/isomerase family	2.8e-08	69	29	98	1	66
TRINITY_DN29011_c0_g2	PF14223	Retrotran_gag_2	gag-polypeptide of LTR copia-type	8.9e-29	130	47	177	3	133
TRINITY_DN29011_c0_g2	PF13961	DUF4219	Domain of unknown function (DUF4219)	1.6e-10	27	13	40	1	27
TRINITY_DN29038_c0_g1	PF05380	Peptidase_A17	Pao retrotransposon peptidase	2.8e-59	160	972	1132	1	163
TRINITY_DN29038_c0_g1	PF03564	DUF1759	Protein of unknown function (DUF1759)	5.2e-38	145	134	279	1	146
TRINITY_DN29038_c0_g1	PF18701	DUF5641	Family of unknown function (DUF5641)	7.9e-28	68	1634	1702	1	69
TRINITY_DN29038_c0_g1	PF05585	DUF1758	Putative peptidase (DUF1758)	1.2e-16	155	453	608	1	153
TRINITY_DN29038_c0_g1	PF17921	Integrase_H2C2	Integrase zinc binding domain	2.5e-13	54	1353	1407	3	57
TRINITY_DN29038_c0_g1	PF00665	rve	Integrase core domain	3.1e-07	100	1446	1546	21	102
TRINITY_DN29037_c0_g2	PF00078	RVT_1	Reverse transcriptase (RNA-dependent DNA polymerase)	1e-16	90	6	96	116	199
TRINITY_DN1855_c0_g1	PF07690	MFS_1	Major Facilitator Superfamily	1.2e-36	324	105	429	37	349
TRINITY_DN1855_c0_g1	PF00083	Sugar_tr	Sugar (and other) transporter	1.9e-12	358	108	466	54	436
TRINITY_DN1819_c0_g1	PF00400	WD40	WD domain, G-beta repeat	8.2e-09	37	93	130	4	38
TRINITY_DN1819_c0_g1	PF00400	WD40	WD domain, G-beta repeat	5.6e-08	37	142	179	4	38
TRINITY_DN1819_c0_g1	PF00400	WD40	WD domain, G-beta repeat	8.4e-06	37	510	547	1	37
TRINITY_DN1819_c0_g1	PF00400	WD40	WD domain, G-beta repeat	4.8e-09	37	690	727	1	37
TRINITY_DN1819_c0_g1	PF12894	ANAPC4_WD40	Anaphase-promoting complex subunit 4 WD40 domain	6e-06	51	478	529	37	90
TRINITY_DN1819_c0_g1	PF12894	ANAPC4_WD40	Anaphase-promoting complex subunit 4 WD40 domain	3e-07	83	488	571	4	89
TRINITY_DN1819_c0_g1	PF20426	NBCH_WD40	Neurobeachin beta propeller domain	1.9e-07	181	549	730	178	343
TRINITY_DN1819_c0_g3	PF07690	MFS_1	Major Facilitator Superfamily	5.6e-06	71	1	72	121	189
TRINITY_DN1819_c0_g3	PF07690	MFS_1	Major Facilitator Superfamily	1.5e-06	80	245	325	192	269
TRINITY_DN1819_c0_g3	PF07690	MFS_1	Major Facilitator Superfamily	1.7e-15	169	271	440	4	170
TRINITY_DN1828_c0_g1	PF00153	Mito_carr	Mitochondrial carrier protein	4.4e-28	157	6	163	5	96
TRINITY_DN1828_c0_g1	PF00153	Mito_carr	Mitochondrial carrier protein	4.1e-24	83	168	251	4	94
TRINITY_DN1828_c0_g1	PF00153	Mito_carr	Mitochondrial carrier protein	2e-23	85	269	354	5	95
TRINITY_DN1875_c3_g1	PF13855	LRR_8	Leucine rich repeat	9.9e-12	57	61	118	2	60
TRINITY_DN1875_c3_g1	PF13855	LRR_8	Leucine rich repeat	8.9e-06	37	163	200	2	38
TRINITY_DN1875_c3_g1	PF13855	LRR_8	Leucine rich repeat	1.3e-13	60	277	337	1	61
TRINITY_DN1875_c3_g1	PF13855	LRR_8	Leucine rich repeat	3.4e-16	59	302	361	2	61
TRINITY_DN1875_c3_g1	PF13855	LRR_8	Leucine rich repeat	1.5e-07	39	330	369	6	47
TRINITY_DN1875_c3_g1	PF13855	LRR_8	Leucine rich repeat	4.1e-10	43	371	414	2	46
TRINITY_DN1875_c3_g1	PF13855	LRR_8	Leucine rich repeat	4e-09	58	417	475	2	59
TRINITY_DN1875_c3_g1	PF12799	LRR_4	Leucine Rich repeats (2 copies)	8.3e-07	38	61	99	2	42
TRINITY_DN1875_c3_g1	PF12799	LRR_4	Leucine Rich repeats (2 copies)	2.5e-07	34	84	118	2	34
TRINITY_DN1875_c3_g1	PF12799	LRR_4	Leucine Rich repeats (2 copies)	1.7e-06	39	277	316	1	38
TRINITY_DN1875_c3_g1	PF12799	LRR_4	Leucine Rich repeats (2 copies)	2.7e-07	39	301	340	1	38
TRINITY_DN1875_c3_g1	PF12799	LRR_4	Leucine Rich repeats (2 copies)	1.5e-06	41	326	367	2	41
TRINITY_DN1875_c3_g1	PF12799	LRR_4	Leucine Rich repeats (2 copies)	3.8e-07	39	371	410	2	39
TRINITY_DN1875_c3_g1	PF13516	LRR_6	Leucine Rich repeat	2.7e-06	15	299	314	1	16
TRINITY_DN1875_c3_g1	PF13306	LRR_5	BspA type Leucine rich repeat region (6 copies)	6.9e-07	76	288	364	21	94
TRINITY_DN1875_c0_g1	PF01498	HTH_Tnp_Tc3_2	Transposase	3.1e-21	72	65	137	1	72
TRINITY_DN1875_c0_g1	PF13358	DDE_3	DDE superfamily endonuclease	1.8e-17	151	146	297	2	137
TRINITY_DN1875_c0_g1	PF13384	HTH_23	Homeodomain-like domain	2.5e-10	39	7	46	6	45
TRINITY_DN1875_c0_g1	PF13565	HTH_32	Homeodomain-like domain	8.5e-09	70	34	104	1	73
TRINITY_DN1875_c0_g1	PF13551	HTH_29	Winged helix-turn helix	1.2e-08	50	9	59	2	55
TRINITY_DN1875_c0_g1	PF13542	HTH_Tnp_ISL3	Helix-turn-helix domain of transposase family ISL3	3.1e-06	34	9	43	18	52
TRINITY_DN1875_c0_g1	PF00292	PAX	'Paired box' domain	3.5e-07	52	9	61	24	77
TRINITY_DN1875_c0_g1	PF13936	HTH_38	Helix-turn-helix domain	4e-07	31	10	41	12	43
TRINITY_DN1875_c0_g2	PF04910	Tcf25	Transcriptional repressor TCF25	1.4e-56	296	284	580	38	349
TRINITY_DN1821_c0_g1	PF17919	RT_RNaseH_2	RNase H-like domain found in reverse transcriptase	1.1e-33	95	448	543	4	100
TRINITY_DN1821_c0_g1	PF17917	RT_RNaseH	RNase H-like domain found in reverse transcriptase	1.2e-32	104	471	575	2	105
TRINITY_DN1821_c0_g1	PF00078	RVT_1	Reverse transcriptase (RNA-dependent DNA polymerase)	1.2e-28	157	221	378	2	222
TRINITY_DN1821_c0_g1	PF17921	Integrase_H2C2	Integrase zinc binding domain	4.4e-20	55	655	710	1	57
TRINITY_DN1821_c0_g1	PF00665	rve	Integrase core domain	5.5e-16	95	727	822	4	102
TRINITY_DN1813_c0_g1	PF12832	MFS_1_like	MFS_1 like family	1.5e-93	502	66	568	2	383
TRINITY_DN1813_c0_g1	PF07690	MFS_1	Major Facilitator Superfamily	2e-10	77	72	149	217	294
TRINITY_DN1813_c0_g1	PF07690	MFS_1	Major Facilitator Superfamily	4.5e-06	206	230	436	83	233
TRINITY_DN1813_c0_g1	PF07690	MFS_1	Major Facilitator Superfamily	1.3e-17	185	416	601	2	187
TRINITY_DN1813_c0_g1	PF03825	Nuc_H_symport	Nucleoside H+ symporter	1.9e-12	178	399	577	196	379
TRINITY_DN1862_c0_g1	PF01425	Amidase	Amidase	1.9e-74	443	61	504	1	446
TRINITY_DN1886_c0_g1	PF00199	Catalase	Catalase	9.1e-188	348	1	349	34	382
TRINITY_DN1886_c0_g1	PF06628	Catalase- rel	Catalase-related immune-responsive	2e-26	62	377	439	3	65
TRINITY_DN1848_c0_g1	PF13917	zf- CCHC_3	Zinc knuckle	1.9e-11	28	59	87	3	23
TRINITY_DN1848_c0_g1	PF10500	SR- 25	Nuclear RNA-splicing-associated protein	3.6e-10	90	94	184	23	112
TRINITY_DN1836_c0_g1	PF07776	zf- AD	Zinc-finger associated domain (zf-AD)	6.1e-13	77	64	141	1	73
TRINITY_DN1817_c0_g1	PF00379	Chitin_bind_4	Insect cuticle protein	3.2e-18	52	58	110	1	53
TRINITY_DN1857_c0_g1	PF01433	Peptidase_M1	Peptidase family M1 domain	2.2e-82	223	396	619	1	218
TRINITY_DN1857_c0_g1	PF11838	ERAP1_C	ERAP1-like C-terminal domain	1.2e-71	316	703	1019	3	312
TRINITY_DN1857_c0_g1	PF17900	Peptidase_M1_N	Peptidase M1 N-terminal domain	1.5e-11	52	94	146	2	63
TRINITY_DN1857_c0_g1	PF17900	Peptidase_M1_N	Peptidase M1 N-terminal domain	2.7e-41	124	233	357	65	186
TRINITY_DN1896_c0_g1	PF00215	OMPdecase	Orotidine 5'-phosphate decarboxylase / HUMPS family	8.3e-62	207	242	449	1	222
TRINITY_DN1896_c0_g1	PF00156	Pribosyltran	Phosphoribosyl transferase domain	1.1e-13	109	46	155	9	129
TRINITY_DN1850_c0_g1	PF00178	Ets	Ets-domain	1.3e-30	77	282	359	4	80
TRINITY_DN1887_c0_g1	PF02840	Prp18	Prp18 domain	1.1e-64	140	194	334	3	143
TRINITY_DN1887_c0_g1	PF08799	PRP4	pre-mRNA processing factor 4 (PRP4) like	4.3e-15	27	87	114	1	28
TRINITY_DN1860_c0_g1	PF11095	Gemin7	Gem-associated protein 7 (Gemin7)	1.3e-27	76	13	89	1	76
TRINITY_DN1839_c0_g1	PF00232	Glyco_hydro_1	Glycosyl hydrolase family 1	1.1e-146	464	44	508	2	449
TRINITY_DN1839_c0_g2	PF00232	Glyco_hydro_1	Glycosyl hydrolase family 1	1.3e-148	466	22	488	2	451
TRINITY_DN1861_c0_g1	PF17172	GST_N_4	Glutathione S-transferase N-terminal domain	1.5e-31	94	82	176	1	96
TRINITY_DN1861_c0_g1	PF17171	GST_C_6	Glutathione S-transferase, C-terminal domain	2.6e-20	65	234	299	1	64
TRINITY_DN1861_c0_g1	PF10568	Tom37	Outer mitochondrial membrane transport complex protein	1.8e-14	87	84	171	1	91
TRINITY_DN1861_c0_g1	PF13410	GST_C_2	Glutathione S-transferase, C-terminal domain	1.9e-12	58	234	292	11	64
TRINITY_DN1861_c0_g1	PF13417	GST_N_3	Glutathione S-transferase, N-terminal domain	1.7e-08	59	80	139	6	72
TRINITY_DN1861_c0_g1	PF14497	GST_C_3	Glutathione S-transferase, C-terminal domain	7.4e-08	65	236	301	33	93
TRINITY_DN1861_c0_g2	PF11573	Med23	Mediator complex subunit 23	0	834	2	836	468	1304
TRINITY_DN1826_c1_g1	PF13901	zf- RING_9	Putative zinc-RING and/or ribbon	2.2e-62	196	219	415	1	204
TRINITY_DN1826_c1_g1	PF00130	C1_1	Phorbol esters/diacylglycerol binding domain (C1 domain)	8.5e-10	51	123	174	1	50
TRINITY_DN1826_c2_g1	PF00620	RhoGAP	RhoGAP domain	9.2e-25	140	56	196	5	147
TRINITY_DN1876_c0_g2	PF01530	zf- C2HC	Zinc finger, C2HC type	3.8e-17	27	422	449	1	28
TRINITY_DN1876_c0_g2	PF01530	zf- C2HC	Zinc finger, C2HC type	1.7e-17	28	466	494	1	29
TRINITY_DN1876_c0_g2	PF01530	zf- C2HC	Zinc finger, C2HC type	2.1e-19	28	907	935	1	29
TRINITY_DN1876_c0_g2	PF01530	zf- C2HC	Zinc finger, C2HC type	2.9e-18	28	993	1021	1	29
TRINITY_DN1859_c2_g2	PF13465	zf- H2C2_2	Zinc-finger double domain	4.6e-10	23	10	33	2	25
TRINITY_DN1859_c2_g2	PF13465	zf- H2C2_2	Zinc-finger double domain	7.8e-11	24	38	62	2	26
TRINITY_DN1859_c2_g2	PF13465	zf- H2C2_2	Zinc-finger double domain	1.1e-11	23	65	88	1	24
TRINITY_DN1859_c2_g2	PF13465	zf- H2C2_2	Zinc-finger double domain	7.8e-11	24	94	118	2	26
TRINITY_DN1859_c2_g2	PF13465	zf- H2C2_2	Zinc-finger double domain	5.6e-12	24	121	145	1	25
TRINITY_DN1859_c2_g2	PF13465	zf- H2C2_2	Zinc-finger double domain	9.7e-08	18	150	168	2	20
TRINITY_DN1859_c2_g2	PF00096	zf- C2H2	Zinc finger, C2H2 type	9.6e-10	22	23	45	1	23
TRINITY_DN1859_c2_g2	PF00096	zf- C2H2	Zinc finger, C2H2 type	2.3e-07	22	51	73	1	23
TRINITY_DN1859_c2_g2	PF00096	zf- C2H2	Zinc finger, C2H2 type	6e-09	22	79	101	1	23
TRINITY_DN1859_c2_g2	PF00096	zf- C2H2	Zinc finger, C2H2 type	2.3e-07	22	107	129	1	23
TRINITY_DN1859_c2_g2	PF00096	zf- C2H2	Zinc finger, C2H2 type	9.6e-10	22	135	157	1	23
TRINITY_DN1859_c2_g2	PF13894	zf- C2H2_4	C2H2-type zinc finger	6.3e-07	22	23	45	1	23
TRINITY_DN1859_c2_g2	PF13894	zf- C2H2_4	C2H2-type zinc finger	2.9e-06	22	51	73	1	23
TRINITY_DN1859_c2_g2	PF13894	zf- C2H2_4	C2H2-type zinc finger	6.3e-07	22	79	101	1	23
TRINITY_DN1859_c2_g2	PF13894	zf- C2H2_4	C2H2-type zinc finger	2.9e-06	22	107	129	1	23
TRINITY_DN1859_c2_g2	PF13894	zf- C2H2_4	C2H2-type zinc finger	6.3e-07	22	135	157	1	23
TRINITY_DN1859_c2_g2	PF12874	zf- met	Zinc-finger of C2H2 type	5.4e-06	20	23	43	1	21
TRINITY_DN1859_c2_g2	PF12874	zf- met	Zinc-finger of C2H2 type	5.4e-06	20	135	155	1	21
TRINITY_DN1859_c1_g1	PF00096	zf- C2H2	Zinc finger, C2H2 type	1.2e-08	22	3	25	1	23
TRINITY_DN1859_c1_g1	PF00096	zf- C2H2	Zinc finger, C2H2 type	3e-08	23	59	82	1	23
TRINITY_DN1859_c1_g1	PF00096	zf- C2H2	Zinc finger, C2H2 type	1.3e-08	22	88	110	1	23
TRINITY_DN1859_c1_g1	PF00096	zf- C2H2	Zinc finger, C2H2 type	7.2e-08	21	118	139	3	23
TRINITY_DN1859_c1_g1	PF13465	zf- H2C2_2	Zinc-finger double domain	1.3e-08	23	18	41	2	25
TRINITY_DN1859_c1_g1	PF13465	zf- H2C2_2	Zinc-finger double domain	2.2e-06	19	49	68	5	24
TRINITY_DN1859_c1_g1	PF13465	zf- H2C2_2	Zinc-finger double domain	8.8e-10	25	74	99	2	26
TRINITY_DN1859_c1_g1	PF12874	zf- met	Zinc-finger of C2H2 type	2.5e-06	20	117	137	2	22
TRINITY_DN1859_c1_g1	PF13894	zf- C2H2_4	C2H2-type zinc finger	1.7e-06	18	88	106	1	19
TRINITY_DN1859_c2_g1	PF13465	zf- H2C2_2	Zinc-finger double domain	3.8e-08	24	2	26	2	26
TRINITY_DN1859_c2_g1	PF13465	zf- H2C2_2	Zinc-finger double domain	1.2e-10	25	29	54	1	26
TRINITY_DN1859_c2_g1	PF00096	zf- C2H2	Zinc finger, C2H2 type	6e-10	21	16	37	2	23
TRINITY_DN1859_c2_g1	PF00096	zf- C2H2	Zinc finger, C2H2 type	6.3e-10	22	43	65	1	23
TRINITY_DN1859_c2_g1	PF13894	zf- C2H2_4	C2H2-type zinc finger	8.2e-07	21	16	37	2	23
TRINITY_DN1859_c2_g1	PF13894	zf- C2H2_4	C2H2-type zinc finger	8.8e-07	22	43	65	1	23
TRINITY_DN1859_c2_g1	PF19126	DUF5810	Family of unknown function (DUF5810)	9.2e-06	18	16	34	4	22
TRINITY_DN1859_c0_g1	PF13465	zf- H2C2_2	Zinc-finger double domain	6.1e-08	23	22	45	3	25
TRINITY_DN1859_c0_g1	PF13465	zf- H2C2_2	Zinc-finger double domain	2.3e-09	24	49	73	1	25
TRINITY_DN1859_c0_g1	PF13465	zf- H2C2_2	Zinc-finger double domain	7.5e-06	30	77	107	1	25
TRINITY_DN1859_c0_g1	PF13465	zf- H2C2_2	Zinc-finger double domain	2.5e-10	24	111	135	1	25
TRINITY_DN1859_c0_g1	PF13465	zf- H2C2_2	Zinc-finger double domain	6.3e-08	23	141	164	3	25
TRINITY_DN1859_c0_g1	PF13465	zf- H2C2_2	Zinc-finger double domain	2.3e-09	24	168	192	1	25
TRINITY_DN1859_c0_g1	PF13465	zf- H2C2_2	Zinc-finger double domain	7.5e-06	30	196	226	1	25
TRINITY_DN1859_c0_g1	PF13465	zf- H2C2_2	Zinc-finger double domain	2.5e-10	24	230	254	1	25
TRINITY_DN1859_c0_g1	PF13465	zf- H2C2_2	Zinc-finger double domain	8e-06	22	260	282	3	24
TRINITY_DN1859_c0_g1	PF13465	zf- H2C2_2	Zinc-finger double domain	7.6e-11	24	287	311	1	25
TRINITY_DN1859_c0_g1	PF13465	zf- H2C2_2	Zinc-finger double domain	1.1e-07	24	316	340	2	25
TRINITY_DN1859_c0_g1	PF00096	zf- C2H2	Zinc finger, C2H2 type	4.3e-08	22	35	57	1	23
TRINITY_DN1859_c0_g1	PF00096	zf- C2H2	Zinc finger, C2H2 type	7.4e-07	22	97	119	1	23
TRINITY_DN1859_c0_g1	PF00096	zf- C2H2	Zinc finger, C2H2 type	5.3e-08	23	125	148	1	23
TRINITY_DN1859_c0_g1	PF00096	zf- C2H2	Zinc finger, C2H2 type	4.3e-08	22	154	176	1	23
TRINITY_DN1859_c0_g1	PF00096	zf- C2H2	Zinc finger, C2H2 type	1.3e-07	22	216	238	1	23
TRINITY_DN1859_c0_g1	PF00096	zf- C2H2	Zinc finger, C2H2 type	3.9e-07	23	244	267	1	23
TRINITY_DN1859_c0_g1	PF00096	zf- C2H2	Zinc finger, C2H2 type	7.7e-07	22	273	295	1	23
TRINITY_DN1859_c0_g1	PF00096	zf- C2H2	Zinc finger, C2H2 type	9.9e-08	23	301	324	1	23
TRINITY_DN1883_c0_g1	PF00927	Transglut_C	Transglutaminase family, C-terminal ig like domain	8.3e-19	92	537	629	2	93
TRINITY_DN1883_c0_g1	PF00927	Transglut_C	Transglutaminase family, C-terminal ig like domain	4.1e-14	96	650	746	1	104
TRINITY_DN1883_c0_g1	PF00868	Transglut_N	Transglutaminase family	3.6e-30	120	58	178	3	113
TRINITY_DN1883_c0_g1	PF01841	Transglut_core	Transglutaminase-like superfamily	2e-21	86	328	414	50	111
TRINITY_DN1889_c2_g2	PF00078	RVT_1	Reverse transcriptase (RNA-dependent DNA polymerase)	5.1e-24	162	113	275	1	220
TRINITY_DN1889_c2_g2	PF17917	RT_RNaseH	RNase H-like domain found in reverse transcriptase	3.8e-09	69	383	452	8	87
TRINITY_DN1889_c2_g2	PF17919	RT_RNaseH_2	RNase H-like domain found in reverse transcriptase	3.2e-07	54	383	437	33	97
TRINITY_DN1889_c2_g2	PF00336	DNA_pol_viral_C	DNA polymerase (viral) C-terminal domain	2.2e-07	197	305	502	26	197
TRINITY_DN1889_c2_g2	PF13456	RVT_3	Reverse transcriptase-like	1.9e-07	94	398	492	24	116
TRINITY_DN1889_c1_g1	PF13649	Methyltransf_25	Methyltransferase domain	5.1e-13	95	161	256	1	97
TRINITY_DN1889_c1_g1	PF06325	PrmA	Ribosomal protein L11 methyltransferase (PrmA)	2.5e-12	73	157	230	161	232
TRINITY_DN1889_c1_g1	PF05175	MTS	Methyltransferase small domain	7e-11	110	148	258	22	136
TRINITY_DN1889_c1_g1	PF11531	CARM1	Coactivator-associated arginine methyltransferase 1 N terminal	2.9e-10	57	53	110	52	110
TRINITY_DN1889_c1_g1	PF08003	Methyltransf_9	Protein of unknown function (DUF1698)	3.4e-10	109	149	258	107	215
TRINITY_DN1889_c1_g1	PF08241	Methyltransf_11	Methyltransferase domain	9.9e-10	96	162	258	1	94
TRINITY_DN1889_c1_g1	PF13847	Methyltransf_31	Methyltransferase domain	2.3e-09	107	157	264	3	113
TRINITY_DN1889_c1_g1	PF05185	PRMT5	PRMT5 arginine-N-methyltransferase	4.9e-09	119	137	256	35	170
TRINITY_DN1889_c1_g1	PF13489	Methyltransf_23	Methyltransferase domain	5.6e-08	111	147	258	11	115
TRINITY_DN1889_c1_g1	PF08242	Methyltransf_12	Methyltransferase domain	6.7e-07	95	162	257	1	98
TRINITY_DN1873_c0_g1	PF03134	TB2_DP1_HVA22	TB2/DP1, HVA22 family	1.3e-34	77	71	148	1	78
TRINITY_DN1873_c1_g1	PF00036	EF- hand_1	EF hand	9.8e-14	28	142	170	1	29
TRINITY_DN1873_c1_g1	PF00036	EF- hand_1	EF hand	6.8e-11	27	178	205	1	28
TRINITY_DN1873_c1_g1	PF00036	EF- hand_1	EF hand	5.4e-07	26	222	248	1	27
TRINITY_DN1873_c1_g1	PF00036	EF- hand_1	EF hand	2.9e-10	25	258	283	1	26
TRINITY_DN1873_c1_g1	PF13499	EF- hand_7	EF-hand domain pair	4.7e-19	61	141	202	2	69
TRINITY_DN1873_c1_g1	PF13499	EF- hand_7	EF-hand domain pair	6.6e-20	61	221	282	2	69
TRINITY_DN1873_c1_g1	PF13405	EF- hand_6	EF-hand domain	5.5e-13	29	142	171	1	31
TRINITY_DN1873_c1_g1	PF13405	EF- hand_6	EF-hand domain	4.1e-07	29	178	207	1	29
TRINITY_DN1873_c1_g1	PF13405	EF- hand_6	EF-hand domain	3.1e-08	29	222	251	1	31
TRINITY_DN1873_c1_g1	PF13405	EF- hand_6	EF-hand domain	2.1e-06	24	260	284	3	27
TRINITY_DN1873_c1_g1	PF13202	EF- hand_5	EF hand	2.2e-11	23	144	167	2	25
TRINITY_DN1873_c1_g1	PF13202	EF- hand_5	EF hand	3.3e-08	21	179	200	1	22
TRINITY_DN1873_c1_g1	PF13202	EF- hand_5	EF hand	2.1e-07	22	259	281	1	23
TRINITY_DN1873_c1_g1	PF13833	EF- hand_8	EF-hand domain pair	3.1e-06	22	141	163	25	47
TRINITY_DN1873_c1_g1	PF13833	EF- hand_8	EF-hand domain pair	9.1e-12	45	156	201	3	49
TRINITY_DN1873_c1_g1	PF13833	EF- hand_8	EF-hand domain pair	7e-11	37	245	282	12	50
TRINITY_DN1873_c1_g1	PF14658	EF- hand_9	EF-hand domain	2.8e-06	59	146	205	3	64
TRINITY_DN1873_c1_g1	PF14658	EF- hand_9	EF-hand domain	5.5e-08	55	226	281	3	60
TRINITY_DN1846_c0_g1	PF01602	Adaptin_N	Adaptin N terminal region	1.1e-126	546	32	578	1	520
TRINITY_DN1846_c0_g1	PF06375	AP3D1	AP-3 complex subunit delta-1	1.8e-34	132	705	837	2	156
TRINITY_DN1846_c0_g1	PF12717	Cnd1	non-SMC mitotic condensation complex subunit 1	8.7e-14	139	130	269	5	147
TRINITY_DN1820_c0_g1	PF13857	Ank_5	Ankyrin repeats (many copies)	1.3e-09	44	95	139	1	46
TRINITY_DN1820_c0_g1	PF13857	Ank_5	Ankyrin repeats (many copies)	6.7e-12	54	128	182	1	56
TRINITY_DN1820_c0_g1	PF12796	Ank_2	Ankyrin repeats (3 copies)	7.3e-06	52	48	100	29	77
TRINITY_DN1820_c0_g1	PF12796	Ank_2	Ankyrin repeats (3 copies)	8.1e-16	79	91	170	12	81
TRINITY_DN1820_c0_g1	PF00023	Ank	Ankyrin repeat	2.8e-09	29	110	139	3	32
TRINITY_DN1820_c0_g1	PF00023	Ank	Ankyrin repeat	2.9e-07	28	143	171	3	31
TRINITY_DN1820_c0_g1	PF13606	Ank_3	Ankyrin repeat	1.1e-06	26	143	169	3	30
TRINITY_DN1820_c0_g1	PF13637	Ank_4	Ankyrin repeats (many copies)	3.9e-07	52	77	129	2	55
TRINITY_DN1820_c0_g1	PF13637	Ank_4	Ankyrin repeats (many copies)	4.8e-07	35	142	177	1	37
TRINITY_DN1820_c0_g2	PF13923	zf- C3HC4_2	Zinc finger, C3HC4 type (RING finger)	8.4e-16	37	35	72	1	39
TRINITY_DN1820_c0_g2	PF00097	zf- C3HC4	Zinc finger, C3HC4 type (RING finger)	1.6e-13	35	36	71	1	39
TRINITY_DN1820_c0_g2	PF15227	zf- C3HC4_4	zinc finger of C3HC4-type, RING	4.4e-13	31	36	67	1	32
TRINITY_DN1820_c0_g2	PF13639	zf- RING_2	Ring finger domain	3.5e-12	37	35	72	2	42
TRINITY_DN1820_c0_g2	PF13445	zf- RING_UBOX	RING-type zinc-finger	2.5e-11	35	36	71	1	40
TRINITY_DN1820_c0_g2	PF13920	zf- C3HC4_3	Zinc finger, C3HC4 type (RING finger)	3.3e-11	40	33	73	2	43
TRINITY_DN1820_c0_g2	PF14634	zf- RING_5	zinc-RING finger domain	2.5e-08	37	35	72	1	41
TRINITY_DN1820_c0_g2	PF12678	zf- rbx1	RING-H2 zinc finger domain	1.4e-08	39	35	74	13	55
TRINITY_DN1820_c0_g2	PF04564	U- box	U-box domain	7.8e-08	61	34	95	5	66
TRINITY_DN1820_c0_g2	PF11789	zf- Nse	Zinc-finger of the MIZ type in Nse subunit	9.6e-08	38	34	72	12	54
TRINITY_DN1820_c0_g2	PF14447	Prok- RING_4	Prokaryotic RING finger family 4	1.8e-07	37	36	73	1	36
TRINITY_DN1856_c0_g2	PF00096	zf- C2H2	Zinc finger, C2H2 type	1.4e-06	22	248	270	1	23
TRINITY_DN1856_c0_g2	PF00096	zf- C2H2	Zinc finger, C2H2 type	2.1e-08	22	276	298	1	23
TRINITY_DN1856_c0_g2	PF00096	zf- C2H2	Zinc finger, C2H2 type	2.1e-06	22	304	326	1	23
TRINITY_DN1856_c0_g2	PF00096	zf- C2H2	Zinc finger, C2H2 type	1.3e-08	22	332	354	1	23
TRINITY_DN1856_c0_g2	PF00096	zf- C2H2	Zinc finger, C2H2 type	8.9e-08	22	360	382	1	23
TRINITY_DN1856_c0_g2	PF13465	zf- H2C2_2	Zinc-finger double domain	1.6e-08	23	263	286	2	25
TRINITY_DN1856_c0_g2	PF13465	zf- H2C2_2	Zinc-finger double domain	6.9e-08	23	290	313	1	24
TRINITY_DN1856_c0_g2	PF13465	zf- H2C2_2	Zinc-finger double domain	5.2e-07	21	321	342	4	25
TRINITY_DN1856_c0_g2	PF13465	zf- H2C2_2	Zinc-finger double domain	2.9e-08	24	346	370	1	25
TRINITY_DN1856_c0_g2	PF13894	zf- C2H2_4	C2H2-type zinc finger	4.2e-06	22	248	270	1	23
TRINITY_DN1856_c0_g2	PF13894	zf- C2H2_4	C2H2-type zinc finger	4.1e-06	22	276	298	1	23
TRINITY_DN1856_c0_g2	PF13894	zf- C2H2_4	C2H2-type zinc finger	5.4e-07	22	332	354	1	23
TRINITY_DN1856_c0_g2	PF13894	zf- C2H2_4	C2H2-type zinc finger	6.7e-07	22	360	382	1	23
TRINITY_DN1856_c0_g2	PF13912	zf- C2H2_6	C2H2-type zinc finger	2.3e-07	24	276	300	2	26
TRINITY_DN1856_c0_g2	PF12171	zf- C2H2_jaz	Zinc-finger double-stranded RNA-binding	6.3e-06	23	247	270	1	24
TRINITY_DN1891_c0_g3	PF01965	DJ- 1_PfpI	DJ-1/PfpI family	7.1e-52	167	3	170	1	164
TRINITY_DN1891_c1_g2	PF00010	HLH	Helix-loop-helix DNA-binding domain	1.2e-21	50	295	345	1	54
TRINITY_DN1891_c1_g1	PF00002	7tm_2	7 transmembrane receptor (Secretin family)	8.4e-16	258	198	456	3	230
TRINITY_DN1891_c1_g1	PF06652	Methuselah_N	Methuselah N-terminus	4.1e-08	145	24	169	4	163
TRINITY_DN1891_c1_g1	PF02076	STE3	Pheromone A receptor	4.1e-08	102	312	414	93	192
TRINITY_DN1851_c1_g1	PF05527	DUF758	Domain of unknown function (DUF758)	3.6e-58	176	12	188	3	181
TRINITY_DN1851_c0_g1	PF01556	DnaJ_C	DnaJ C terminal domain	3e-46	159	177	336	1	149
TRINITY_DN1851_c0_g1	PF00226	DnaJ	DnaJ domain	4.1e-33	61	4	65	1	63
TRINITY_DN1851_c0_g2	PF02301	HORMA	HORMA domain	4e-11	88	9	97	5	101
TRINITY_DN1865_c0_g1	PF00615	RGS	Regulator of G protein signaling domain	1e-28	110	491	601	2	112
TRINITY_DN1865_c0_g1	PF02196	RBD	Raf-like Ras-binding domain	1.4e-13	70	688	758	1	69
TRINITY_DN1864_c0_g1	PF13359	DDE_Tnp_4	DDE superfamily endonuclease	3.2e-28	164	364	528	1	158
TRINITY_DN1864_c0_g1	PF04827	Plant_tran	Plant transposon protein	1.7e-11	198	339	537	7	204
TRINITY_DN1864_c0_g1	PF13613	HTH_Tnp_4	Helix-turn-helix of DDE superfamily endonuclease	2.2e-08	39	286	325	6	45
TRINITY_DN1864_c0_g1	PF07776	zf- AD	Zinc-finger associated domain (zf-AD)	3e-07	74	16	90	2	74
TRINITY_DN1864_c1_g2	PF00071	Ras	Ras family	3.6e-62	161	10	171	1	161
TRINITY_DN1864_c1_g2	PF08477	Roc	Ras of Complex, Roc, domain of DAPkinase	1.2e-37	114	10	124	1	119
TRINITY_DN1864_c1_g2	PF00025	Arf	ADP-ribosylation factor family	3.4e-17	122	8	130	14	132
TRINITY_DN1864_c1_g2	PF04670	Gtr1_RagA	Gtr1/RagA G protein conserved region	2.5e-08	138	10	148	1	148
TRINITY_DN1849_c0_g1	PF00096	zf- C2H2	Zinc finger, C2H2 type	3.1e-06	22	296	318	2	23
TRINITY_DN1849_c0_g1	PF00096	zf- C2H2	Zinc finger, C2H2 type	3.6e-07	23	356	379	1	23
TRINITY_DN1849_c0_g1	PF13894	zf- C2H2_4	C2H2-type zinc finger	9.5e-06	23	120	143	1	24
TRINITY_DN1841_c0_g1	PF04144	SCAMP	SCAMP family	4.3e-69	174	35	209	1	173
TRINITY_DN1838_c0_g2	PF16508	NIBRIN_BRCT_II	Second BRCT domain on Nijmegen syndrome breakage protein	4.3e-23	106	211	317	2	123
TRINITY_DN1838_c0_g2	PF00498	FHA	FHA domain	1e-19	72	22	94	1	69
TRINITY_DN1838_c0_g2	PF16697	Yop- YscD_cpl	Inner membrane component of T3SS, cytoplasmic domain	4e-11	79	18	97	15	87
TRINITY_DN1838_c0_g2	PF16770	RTT107_BRCT_5	Regulator of Ty1 transposition protein 107 BRCT domain	3e-07	54	123	177	36	89
TRINITY_DN1869_c0_g1	PF00566	RabGAP- TBC	Rab-GTPase-TBC domain	3.3e-56	201	193	394	2	216
TRINITY_DN1853_c0_g1	PF00004	AAA	ATPase family associated with various cellular activities (AAA)	1.4e-39	129	426	555	1	131
TRINITY_DN1853_c0_g1	PF17862	AAA_lid_3	AAA+ lid domain	1.3e-13	35	581	616	1	36
TRINITY_DN1853_c0_g1	PF09336	Vps4_C	Vps4 C terminal oligomerisation domain	1.2e-10	36	626	662	25	61
TRINITY_DN1853_c0_g1	PF04212	MIT	MIT (microtubule interacting and transport) domain	1.3e-08	60	138	198	3	54
TRINITY_DN1853_c0_g1	PF05496	RuvB_N	Holliday junction DNA helicase RuvB P-loop domain	2.9e-08	105	389	494	6	96
TRINITY_DN1823_c0_g1	PF13561	adh_short_C2	Enoyl-(Acyl carrier protein) reductase	1.7e-59	238	12	250	1	232
TRINITY_DN1823_c0_g1	PF00106	adh_short	short chain dehydrogenase	6e-55	188	6	194	1	188
TRINITY_DN1823_c0_g1	PF08659	KR	KR domain	1.1e-12	156	8	164	3	158
TRINITY_DN1834_c0_g1	PF02187	GAS2	Growth-Arrest-Specific Protein 2 Domain	6e-38	68	210	278	1	69
TRINITY_DN1834_c0_g1	PF00307	CH	Calponin homology (CH) domain	3.9e-14	130	27	157	3	106
TRINITY_DN1837_c0_g1	PF05653	Mg_trans_NIPA	Magnesium transporter NIPA	5.7e-119	294	17	311	2	295
TRINITY_DN1837_c0_g1	PF00892	EamA	EamA-like transporter family	2.1e-10	71	64	135	63	136
TRINITY_DN1802_c0_g1	PF04733	Coatomer_E	Coatomer epsilon subunit	4.1e-88	288	9	297	2	289
TRINITY_DN1802_c0_g1	PF14559	TPR_19	Tetratricopeptide repeat	4.3e-08	58	122	180	4	67
TRINITY_DN1802_c0_g1	PF14559	TPR_19	Tetratricopeptide repeat	3.6e-06	38	222	260	4	42
TRINITY_DN1802_c0_g1	PF12895	ANAPC3	Anaphase-promoting complex, cyclosome, subunit 3	1.1e-07	59	103	162	19	80
TRINITY_DN1809_c0_g1	PF02233	PNTB	NAD(P) transhydrogenase beta subunit	4.6e-189	454	318	772	2	459
TRINITY_DN1809_c0_g1	PF01262	AlaDh_PNT_C	Alanine dehydrogenase/PNT, C-terminal domain	1.8e-40	130	6	136	78	213
TRINITY_DN1809_c0_g1	PF12769	PNTB_4TM	4TM region of pyridine nucleotide transhydrogenase, mitoch	3.3e-33	84	199	283	3	86
TRINITY_DN1800_c0_g1	PF00621	RhoGEF	RhoGEF domain	1.4e-41	177	1466	1643	3	183
TRINITY_DN1800_c0_g1	PF00018	SH3_1	SH3 domain	7.5e-17	45	1820	1865	2	47
TRINITY_DN1800_c0_g1	PF14604	SH3_9	Variant SH3 domain	3e-16	49	1820	1869	1	48
TRINITY_DN1800_c0_g1	PF07653	SH3_2	Variant SH3 domain	1.5e-11	47	1824	1871	8	56
TRINITY_DN1815_c0_g1	PF00297	Ribosomal_L3	Ribosomal protein L3	2e-187	374	4	378	1	369
TRINITY_DN1824_c0_g2	PF18345	zf_CCCH_4	Zinc finger domain	6.2e-10	18	33	51	1	19
TRINITY_DN1824_c0_g2	PF15258	FAM222A	Protein family of FAM222A	4.9e-09	81	576	657	120	201
TRINITY_DN1829_c0_g1	PF00412	LIM	LIM domain	1.5e-11	53	842	895	1	53
TRINITY_DN1829_c0_g1	PF13738	Pyr_redox_3	Pyridine nucleotide-disulphide oxidoreductase	4.5e-09	28	96	124	1	30
TRINITY_DN1829_c0_g1	PF00890	FAD_binding_2	FAD binding domain	7.5e-09	32	95	127	2	34
TRINITY_DN1829_c0_g1	PF01494	FAD_binding_3	FAD binding domain	3.4e-08	35	94	129	3	38
TRINITY_DN1829_c0_g1	PF03486	HI0933_like	HI0933-like protein	4.7e-08	35	94	129	2	37
TRINITY_DN1829_c0_g1	PF07992	Pyr_redox_2	Pyridine nucleotide-disulphide oxidoreductase	5.9e-08	34	94	128	2	31
TRINITY_DN1829_c0_g1	PF01262	AlaDh_PNT_C	Alanine dehydrogenase/PNT, C-terminal domain	5.8e-08	43	85	128	19	64
TRINITY_DN1805_c0_g1	PF00233	PDEase_I	3'5'-cyclic nucleotide phosphodiesterase	2.7e-84	229	712	941	1	233
TRINITY_DN1805_c0_g1	PF01590	GAF	GAF domain	6.8e-18	149	247	396	1	130
TRINITY_DN1805_c0_g1	PF01590	GAF	GAF domain	4e-17	174	431	605	1	131
TRINITY_DN1805_c0_g1	PF13185	GAF_2	GAF domain	4.5e-10	97	302	399	45	137
TRINITY_DN1805_c0_g1	PF13185	GAF_2	GAF domain	2.1e-07	173	432	605	4	135
TRINITY_DN1892_c0_g5	PF00685	Sulfotransfer_1	Sulfotransferase domain	1.7e-75	276	62	338	1	266
TRINITY_DN1892_c0_g5	PF13469	Sulfotransfer_3	Sulfotransferase family	3.8e-10	198	65	263	2	212
TRINITY_DN1892_c0_g2	PF00685	Sulfotransfer_1	Sulfotransferase domain	3e-76	276	74	350	1	266
TRINITY_DN1892_c0_g2	PF13469	Sulfotransfer_3	Sulfotransferase family	2.5e-11	199	77	276	2	213
TRINITY_DN34376_c0_g1	PF00025	Arf	ADP-ribosylation factor family	8.9e-36	116	2	118	70	175
TRINITY_DN34376_c0_g2	PF00025	Arf	ADP-ribosylation factor family	1.7e-21	55	8	63	2	57
TRINITY_DN34380_c0_g1	PF01287	eIF- 5a	Eukaryotic elongation factor 5A hypusine, DNA-binding OB fold	2.3e-32	68	85	153	1	69
TRINITY_DN34384_c0_g1	PF00078	RVT_1	Reverse transcriptase (RNA-dependent DNA polymerase)	1.4e-18	84	2	86	129	209
TRINITY_DN34438_c0_g1	PF00076	RRM_1	RNA recognition motif. (a.k.a. RRM, RBD, or RNP domain)	1.7e-16	64	44	108	2	69
TRINITY_DN34423_c0_g1	PF11901	DUF3421	Protein of unknown function (DUF3421)	5e-38	108	228	336	5	114
TRINITY_DN34340_c0_g1	PF03564	DUF1759	Protein of unknown function (DUF1759)	1.8e-22	79	1	80	11	91
TRINITY_DN34355_c0_g1	PF04500	FLYWCH	FLYWCH zinc finger domain	1.4e-11	55	35	90	4	62
TRINITY_DN34394_c0_g1	PF00001	7tm_1	7 transmembrane receptor (rhodopsin family)	1.5e-45	274	55	329	2	264
TRINITY_DN34417_c0_g2	PF02866	Ldh_1_C	lactate/malate dehydrogenase, alpha/beta C-terminal domain	5.7e-20	160	50	210	3	162
TRINITY_DN34354_c0_g1	PF00089	Trypsin	Trypsin	1.4e-51	246	128	374	1	221
TRINITY_DN34354_c0_g1	PF12032	CLIP	Regulatory CLIP domain of proteinases	3.4e-17	52	23	75	1	55
TRINITY_DN34409_c0_g4	PF03564	DUF1759	Protein of unknown function (DUF1759)	2.7e-33	115	1	116	30	145
TRINITY_DN34409_c0_g4	PF13650	Asp_protease_2	Aspartyl protease	8.1e-08	41	314	355	6	46
TRINITY_DN34409_c0_g4	PF05585	DUF1758	Putative peptidase (DUF1758)	1.7e-07	83	310	393	4	86
TRINITY_DN34409_c0_g6	PF00078	RVT_1	Reverse transcriptase (RNA-dependent DNA polymerase)	3.3e-08	77	11	88	59	155
TRINITY_DN34409_c0_g3	PF00665	rve	Integrase core domain	4e-10	74	75	149	11	81
TRINITY_DN34409_c0_g3	PF17921	Integrase_H2C2	Integrase zinc binding domain	7.3e-10	45	2	47	11	56
TRINITY_DN34351_c0_g1	PF03372	Exo_endo_phos	Endonuclease/Exonuclease/phosphatase family	2.6e-08	71	17	88	1	87
TRINITY_DN51737_c0_g1	PF17906	HTH_48	HTH domain in Mos1 transposase	3.7e-10	48	11	59	1	49
TRINITY_DN51771_c0_g3	PF00079	Serpin	Serpin (serine protease inhibitor)	3.7e-20	158	1	159	210	365
TRINITY_DN51705_c0_g1	PF00106	adh_short	short chain dehydrogenase	4.3e-26	86	7	93	1	87
TRINITY_DN51705_c0_g1	PF13561	adh_short_C2	Enoyl-(Acyl carrier protein) reductase	5e-19	83	13	96	1	82
TRINITY_DN51705_c0_g1	PF01370	Epimerase	NAD dependent epimerase/dehydratase family	1e-09	66	9	75	1	61
TRINITY_DN51705_c0_g1	PF08659	KR	KR domain	1.9e-09	83	9	92	3	90
TRINITY_DN51784_c0_g1	PF00270	DEAD	DEAD/DEAH box helicase	5.7e-50	168	61	229	1	171
TRINITY_DN51784_c0_g1	PF00271	Helicase_C	Helicase conserved C-terminal domain	1e-25	105	275	380	5	111
TRINITY_DN51784_c0_g1	PF08147	DBP10CT	DBP10CT (NUC160) domain	7.6e-21	50	624	674	14	66
TRINITY_DN51727_c0_g1	PF13843	DDE_Tnp_1_7	Transposase IS4	4.3e-18	101	2	103	221	323
TRINITY_DN51793_c0_g1	PF08881	CVNH	CVNH domain	2e-20	65	10	75	1	65
TRINITY_DN51731_c0_g1	PF05470	eIF- 3c_N	Eukaryotic translation initiation factor 3 subunit 8 N-terminus	1.5e-16	132	2	134	97	192
TRINITY_DN68212_c0_g1	PF00542	Ribosomal_L12	Ribosomal protein L7/L12 C-terminal domain	1.2e-23	68	111	179	1	67
TRINITY_DN68212_c0_g1	PF16320	Ribosomal_L12_N	Ribosomal protein L7/L12 dimerisation domain	2.1e-16	47	49	96	1	48
TRINITY_DN68187_c0_g1	PF00335	Tetraspanin	Tetraspanin family	6.1e-25	142	11	153	2	156
TRINITY_DN68210_c0_g1	PF15998	DUF4773	Domain of unknown function (DUF4773)	1.1e-35	115	56	171	1	118
TRINITY_DN68232_c0_g1	PF00004	AAA	ATPase family associated with various cellular activities (AAA)	2.8e-45	133	222	355	1	132
TRINITY_DN68232_c0_g1	PF16450	Prot_ATP_ID_OB	Proteasomal ATPase OB C-terminal domain	3.9e-14	54	109	163	1	55
TRINITY_DN68232_c0_g1	PF17862	AAA_lid_3	AAA+ lid domain	5.1e-10	31	377	408	1	32
TRINITY_DN68232_c0_g1	PF07724	AAA_2	AAA domain (Cdc48 subfamily)	1e-09	93	222	315	6	105
TRINITY_DN68232_c0_g1	PF13401	AAA_22	AAA domain	8.9e-07	22	222	244	8	30
TRINITY_DN68232_c0_g1	PF05673	DUF815	Protein of unknown function (DUF815)	2.5e-08	70	217	287	50	115
TRINITY_DN68232_c0_g1	PF05496	RuvB_N	Holliday junction DNA helicase RuvB P-loop domain	6.3e-08	68	221	289	35	95
TRINITY_DN68232_c0_g1	PF13191	AAA_16	AAA ATPase domain	1.6e-06	26	219	245	24	50
TRINITY_DN68232_c0_g1	PF07728	AAA_5	AAA domain (dynein-related subfamily)	3.1e-07	68	221	289	1	76
TRINITY_DN68232_c0_g1	PF17758	Prot_ATP_OB_N	Proteasomal ATPase OB N-terminal domain	1.3e-06	55	109	164	2	56
TRINITY_DN68198_c0_g1	PF16009	DUF4779	Domain of unknown function (DUF4779)	2.3e-33	158	41	199	1	159
TRINITY_DN68195_c0_g1	PF00400	WD40	WD domain, G-beta repeat	1.2e-07	38	6	44	2	38
TRINITY_DN68195_c0_g1	PF00400	WD40	WD domain, G-beta repeat	4.5e-11	36	55	91	3	38
TRINITY_DN68195_c0_g1	PF00400	WD40	WD domain, G-beta repeat	8.4e-11	37	96	133	2	38
TRINITY_DN68195_c0_g1	PF00400	WD40	WD domain, G-beta repeat	1.6e-09	38	140	178	5	38
TRINITY_DN68195_c0_g1	PF00400	WD40	WD domain, G-beta repeat	4.7e-08	31	189	220	8	38
TRINITY_DN68195_c0_g1	PF00400	WD40	WD domain, G-beta repeat	1.5e-08	36	224	260	1	38
TRINITY_DN68195_c0_g1	PF00400	WD40	WD domain, G-beta repeat	1.9e-07	22	288	310	15	37
TRINITY_DN68195_c0_g1	PF20426	NBCH_WD40	Neurobeachin beta propeller domain	1.7e-09	61	74	135	92	154
TRINITY_DN68195_c0_g1	PF20426	NBCH_WD40	Neurobeachin beta propeller domain	8.2e-09	65	161	226	93	158
TRINITY_DN68195_c0_g1	PF12894	ANAPC4_WD40	Anaphase-promoting complex subunit 4 WD40 domain	4.3e-06	65	175	240	28	88
TRINITY_DN68195_c0_g1	PF12894	ANAPC4_WD40	Anaphase-promoting complex subunit 4 WD40 domain	1.6e-06	38	274	312	29	67
TRINITY_DN68195_c0_g1	PF08662	eIF2A	Eukaryotic translation initiation factor eIF2A	4.7e-07	134	139	273	53	190
TRINITY_DN68248_c0_g1	PF03372	Exo_endo_phos	Endonuclease/Exonuclease/phosphatase family	3.4e-09	68	45	113	1	87
TRINITY_DN68255_c0_g1	PF07651	ANTH	ANTH domain	1.3e-20	71	4	75	150	231
TRINITY_DN68242_c0_g1	PF07500	TFIIS_M	Transcription factor S-II (TFIIS), central domain	1.2e-39	110	39	149	1	114
TRINITY_DN68175_c0_g1	PF13855	LRR_8	Leucine rich repeat	7.6e-18	59	84	143	2	61
TRINITY_DN68175_c0_g1	PF13855	LRR_8	Leucine rich repeat	2.9e-14	57	157	214	3	60
TRINITY_DN68175_c0_g1	PF12799	LRR_4	Leucine Rich repeats (2 copies)	2.1e-06	38	60	98	4	38
TRINITY_DN68175_c0_g1	PF12799	LRR_4	Leucine Rich repeats (2 copies)	1.2e-06	39	107	146	1	38
TRINITY_DN68175_c0_g1	PF12799	LRR_4	Leucine Rich repeats (2 copies)	1.8e-07	36	159	195	5	40
TRINITY_DN68175_c0_g1	PF12799	LRR_4	Leucine Rich repeats (2 copies)	1.3e-06	34	180	214	2	34
TRINITY_DN68175_c0_g1	PF13927	Ig_3	Immunoglobulin domain	2.2e-16	86	261	347	1	79
TRINITY_DN68175_c0_g1	PF07679	I- set	Immunoglobulin I-set domain	1e-15	98	262	360	1	90
TRINITY_DN68175_c0_g1	PF00560	LRR_1	Leucine Rich Repeat	4.9e-06	20	108	128	1	21
TRINITY_DN68175_c0_g1	PF13306	LRR_5	BspA type Leucine rich repeat region (6 copies)	9.8e-12	114	67	181	20	127
TRINITY_DN68175_c0_g1	PF00047	ig	Immunoglobulin domain	6.8e-10	89	268	357	3	86
TRINITY_DN68175_c0_g1	PF13895	Ig_2	Immunoglobulin domain	1e-08	93	264	357	3	76
TRINITY_DN68238_c0_g1	PF00100	Zona_pellucida	Zona pellucida-like domain	2e-21	60	2	62	145	204
TRINITY_DN68165_c0_g1	PF00036	EF- hand_1	EF hand	1.8e-08	21	1	22	7	28
TRINITY_DN68165_c0_g1	PF13202	EF- hand_5	EF hand	1.7e-07	16	1	17	6	22
TRINITY_DN68171_c0_g1	PF00136	DNA_pol_B	DNA polymerase family B	2.6e-155	429	524	953	2	459
TRINITY_DN68171_c0_g1	PF03104	DNA_pol_B_exo1	DNA polymerase family B, exonuclease domain	9e-86	348	111	459	2	337
TRINITY_DN68171_c0_g1	PF14260	zf- C4pol	C4-type zinc-finger of DNA polymerase delta	1.2e-21	72	991	1063	1	70
TRINITY_DN68261_c0_g1	PF00026	Asp	Eukaryotic aspartyl protease	1.4e-47	158	2	160	96	254
TRINITY_DN68250_c0_g1	PF16086	DUF4816	Domain of unknown function (DUF4816)	6.5e-19	42	121	163	1	43
TRINITY_DN68250_c0_g1	PF16086	DUF4816	Domain of unknown function (DUF4816)	2.5e-09	24	162	186	18	42
TRINITY_DN68250_c0_g1	PF16086	DUF4816	Domain of unknown function (DUF4816)	1.8e-08	30	180	210	12	42
TRINITY_DN68250_c0_g1	PF16086	DUF4816	Domain of unknown function (DUF4816)	3.3e-09	29	205	234	13	42
TRINITY_DN68250_c0_g1	PF16086	DUF4816	Domain of unknown function (DUF4816)	2.3e-13	29	254	283	2	31
TRINITY_DN68250_c0_g1	PF16086	DUF4816	Domain of unknown function (DUF4816)	6.4e-12	26	279	305	3	29
TRINITY_DN68250_c0_g1	PF16086	DUF4816	Domain of unknown function (DUF4816)	3.7e-11	29	300	329	2	29
TRINITY_DN68250_c0_g1	PF16086	DUF4816	Domain of unknown function (DUF4816)	1e-16	42	324	366	2	42
TRINITY_DN68258_c0_g1	PF05375	Pacifastin_I	Pacifastin inhibitor (LCMII)	1.3e-15	33	47	80	2	34
TRINITY_DN68258_c0_g1	PF05375	Pacifastin_I	Pacifastin inhibitor (LCMII)	1e-14	32	92	124	1	32
TRINITY_DN68224_c0_g1	PF00025	Arf	ADP-ribosylation factor family	1e-82	169	7	176	3	174
TRINITY_DN68224_c0_g1	PF09439	SRPRB	Signal recognition particle receptor beta subunit	9.6e-18	127	16	143	2	137
TRINITY_DN68224_c0_g1	PF08477	Roc	Ras of Complex, Roc, domain of DAPkinase	6.2e-17	110	19	129	1	119
TRINITY_DN68224_c0_g1	PF00071	Ras	Ras family	5.6e-16	147	19	166	1	149
TRINITY_DN68224_c0_g1	PF00503	G- alpha	G-protein alpha subunit	4.2e-11	49	45	94	185	235
TRINITY_DN68224_c0_g1	PF04670	Gtr1_RagA	Gtr1/RagA G protein conserved region	3.3e-12	122	19	141	1	134
TRINITY_DN68224_c0_g1	PF01926	MMR_HSR1	50S ribosome-binding GTPase	1.5e-08	98	19	117	1	104
TRINITY_DN68216_c0_g1	PF13344	Hydrolase_6	Haloacid dehalogenase-like hydrolase	1e-26	105	37	142	1	101
TRINITY_DN68216_c0_g1	PF13242	Hydrolase_like	HAD-hyrolase-like	2.3e-15	87	268	355	2	75
TRINITY_DN68256_c0_g1	PF10204	DuoxA	Dual oxidase maturation factor	5.9e-24	70	2	72	20	91
TRINITY_DN25200_c0_g1	PF00379	Chitin_bind_4	Insect cuticle protein	3.6e-20	52	127	179	1	53
TRINITY_DN25235_c0_g1	PF00171	Aldedh	Aldehyde dehydrogenase family	7.9e-81	212	7	219	6	216
TRINITY_DN25235_c0_g2	PF00171	Aldedh	Aldehyde dehydrogenase family	3.2e-46	115	2	117	217	331
TRINITY_DN25238_c0_g6	PF09757	Arb2	Arb2 domain	1.4e-11	158	86	244	3	178
TRINITY_DN25238_c0_g6	PF00561	Abhydrolase_1	alpha/beta hydrolase fold	2.3e-08	125	129	254	2	107
TRINITY_DN25238_c0_g6	PF07819	PGAP1	PGAP1-like protein	3.2e-08	94	206	300	83	176
TRINITY_DN25195_c0_g1	PF05577	Peptidase_S28	Serine carboxypeptidase S28	8.2e-102	416	51	467	2	432
TRINITY_DN25164_c0_g1	PF01209	Ubie_methyltran	ubiE/COQ5 methyltransferase family	3.1e-92	241	53	294	5	233
TRINITY_DN25164_c0_g1	PF13649	Methyltransf_25	Methyltransferase domain	6.9e-18	108	100	208	2	97
TRINITY_DN25164_c0_g1	PF08241	Methyltransf_11	Methyltransferase domain	2.9e-17	109	103	212	4	96
TRINITY_DN25164_c0_g1	PF13847	Methyltransf_31	Methyltransferase domain	2.6e-12	126	95	221	3	120
TRINITY_DN25164_c0_g1	PF13489	Methyltransf_23	Methyltransferase domain	6.9e-11	191	87	278	12	164
TRINITY_DN25164_c0_g1	PF08242	Methyltransf_12	Methyltransferase domain	3.8e-10	110	100	210	1	99
TRINITY_DN25196_c0_g2	PF13855	LRR_8	Leucine rich repeat	3e-12	61	6	67	1	61
TRINITY_DN25196_c0_g2	PF13855	LRR_8	Leucine rich repeat	4.8e-09	60	55	115	1	61
TRINITY_DN25196_c0_g2	PF12799	LRR_4	Leucine Rich repeats (2 copies)	2.1e-07	35	7	42	2	35
TRINITY_DN25196_c0_g2	PF12799	LRR_4	Leucine Rich repeats (2 copies)	6.2e-10	37	79	116	1	36
TRINITY_DN25170_c0_g1	PF01416	PseudoU_synth_1	tRNA pseudouridine synthase	3.4e-16	103	249	352	4	108
TRINITY_DN25169_c0_g1	PF13927	Ig_3	Immunoglobulin domain	5.7e-09	77	35	112	8	76
TRINITY_DN25169_c0_g1	PF13927	Ig_3	Immunoglobulin domain	1.7e-16	81	130	211	1	79
TRINITY_DN25169_c0_g1	PF13927	Ig_3	Immunoglobulin domain	3e-13	82	228	310	1	79
TRINITY_DN25169_c0_g1	PF07679	I- set	Immunoglobulin I-set domain	2.6e-12	98	29	127	1	88
TRINITY_DN25169_c0_g1	PF07679	I- set	Immunoglobulin I-set domain	4.8e-14	83	139	222	7	87
TRINITY_DN25169_c0_g1	PF07679	I- set	Immunoglobulin I-set domain	1.7e-11	90	231	321	3	88
TRINITY_DN25169_c0_g1	PF00047	ig	Immunoglobulin domain	3.2e-07	80	37	117	5	78
TRINITY_DN25169_c0_g1	PF00047	ig	Immunoglobulin domain	4.8e-12	79	139	218	3	83
TRINITY_DN25169_c0_g1	PF00047	ig	Immunoglobulin domain	1.8e-06	78	235	313	3	79
TRINITY_DN25169_c0_g1	PF13895	Ig_2	Immunoglobulin domain	2.9e-11	80	139	219	6	73
TRINITY_DN25169_c0_g1	PF07686	V- set	Immunoglobulin V-set domain	3.9e-11	89	37	126	5	105
TRINITY_DN25220_c0_g1	PF15993	Fuseless	Fuseless	3.4e-26	165	2	167	8	161
TRINITY_DN25220_c0_g2	PF15993	Fuseless	Fuseless	8.4e-36	99	20	119	2	102
TRINITY_DN25220_c0_g3	PF15993	Fuseless	Fuseless	9e-63	149	3	152	147	298
TRINITY_DN25204_c0_g1	PF02902	Peptidase_C48	Ulp1 protease family, C-terminal catalytic domain	1.4e-47	173	523	696	1	208
TRINITY_DN25162_c0_g1	PF07727	RVT_2	Reverse transcriptase (RNA-dependent DNA polymerase)	7e-29	116	1	117	81	203
TRINITY_DN25163_c0_g3	PF00583	Acetyltransf_1	Acetyltransferase (GNAT) family	8.7e-21	103	160	263	12	117
TRINITY_DN25163_c0_g3	PF13508	Acetyltransf_7	Acetyltransferase (GNAT) domain	2e-14	84	180	264	5	79
TRINITY_DN25163_c0_g3	PF13673	Acetyltransf_10	Acetyltransferase (GNAT) domain	1.6e-13	92	178	270	31	114
TRINITY_DN25163_c0_g3	PF08445	FR47	FR47-like protein	2.1e-10	60	206	266	21	80
TRINITY_DN25163_c0_g3	PF13523	Acetyltransf_8	Acetyltransferase (GNAT) domain	7.2e-08	54	214	268	87	142
TRINITY_DN25163_c0_g3	PF13527	Acetyltransf_9	Acetyltransferase (GNAT) domain	3.5e-07	54	192	246	58	112
TRINITY_DN25223_c0_g1	PF00106	adh_short	short chain dehydrogenase	4.4e-20	84	3	87	114	193
TRINITY_DN25223_c0_g1	PF13561	adh_short_C2	Enoyl-(Acyl carrier protein) reductase	2.4e-14	105	13	118	114	214
TRINITY_DN25223_c0_g2	PF00106	adh_short	short chain dehydrogenase	2.8e-22	104	1	105	7	116
TRINITY_DN25223_c0_g2	PF13561	adh_short_C2	Enoyl-(Acyl carrier protein) reductase	4.5e-18	103	1	104	1	109
TRINITY_DN25223_c0_g2	PF08659	KR	KR domain	1.4e-09	106	1	107	7	114
TRINITY_DN25166_c0_g1	PF13656	RNA_pol_L_2	RNA polymerase Rpb3/Rpb11 dimerisation domain	1.3e-28	68	18	86	3	72
TRINITY_DN25166_c0_g1	PF01193	RNA_pol_L	RNA polymerase Rpb3/Rpb11 dimerisation domain	8e-13	62	21	83	4	74
TRINITY_DN25215_c0_g1	PF01470	Peptidase_C15	Pyroglutamyl peptidase	4e-17	155	2	157	2	148
TRINITY_DN25189_c0_g3	PF00273	Serum_albumin	Serum albumin family	7.9e-26	110	3	113	2	110
TRINITY_DN25210_c0_g2	PF06585	JHBP	Haemolymph juvenile hormone binding protein (JHBP)	3.9e-09	82	13	95	60	145
TRINITY_DN8649_c0_g1	PF00850	Hist_deacetyl	Histone deacetylase domain	1.2e-93	289	28	317	1	305
TRINITY_DN8688_c0_g1	PF00650	CRAL_TRIO	CRAL/TRIO domain	2.1e-26	147	141	288	3	156
TRINITY_DN8655_c0_g1	PF00651	BTB	BTB/POZ domain	1.3e-28	93	22	115	3	101
TRINITY_DN8654_c0_g1	PF03031	NIF	NLI interacting factor-like phosphatase	3.3e-53	169	61	230	1	156
TRINITY_DN8632_c0_g1	PF01529	DHHC	DHHC palmitoyltransferase	4.5e-09	105	147	252	17	117
TRINITY_DN8690_c0_g1	PF04158	Sof1	Sof1-like domain	3.7e-37	86	356	442	1	87
TRINITY_DN8690_c0_g1	PF00400	WD40	WD domain, G-beta repeat	8.6e-07	35	63	98	5	38
TRINITY_DN8690_c0_g1	PF00400	WD40	WD domain, G-beta repeat	2.1e-08	38	102	140	1	38
TRINITY_DN8690_c0_g1	PF00400	WD40	WD domain, G-beta repeat	6e-07	33	278	311	5	37
TRINITY_DN8690_c0_g1	PF12894	ANAPC4_WD40	Anaphase-promoting complex subunit 4 WD40 domain	6.7e-07	55	281	336	35	90
TRINITY_DN8690_c0_g1	PF08662	eIF2A	Eukaryotic translation initiation factor eIF2A	2.8e-06	110	263	373	39	149
TRINITY_DN8635_c0_g1	PF00651	BTB	BTB/POZ domain	3.2e-28	96	64	160	1	102
TRINITY_DN8635_c0_g1	PF05225	HTH_psq	helix-turn-helix, Psq domain	6.1e-18	43	299	342	1	43
TRINITY_DN8657_c1_g1	PF00078	RVT_1	Reverse transcriptase (RNA-dependent DNA polymerase)	1.5e-14	103	80	183	1	156
TRINITY_DN8657_c1_g6	PF17917	RT_RNaseH	RNase H-like domain found in reverse transcriptase	2.8e-26	74	3	77	31	105
TRINITY_DN8657_c1_g6	PF17919	RT_RNaseH_2	RNase H-like domain found in reverse transcriptase	2.9e-17	44	3	47	56	100
TRINITY_DN8657_c1_g5	PF00098	zf- CCHC	Zinc knuckle	3.3e-09	16	241	257	1	17
TRINITY_DN8657_c1_g5	PF00098	zf- CCHC	Zinc knuckle	4.8e-10	16	286	302	2	18
TRINITY_DN8680_c0_g1	PF00078	RVT_1	Reverse transcriptase (RNA-dependent DNA polymerase)	3.7e-20	94	2	96	116	209
TRINITY_DN8693_c0_g1	PF07200	Mod_r	Modifier of rudimentary (Mod(r)) protein	9.6e-44	143	15	158	2	145
TRINITY_DN8703_c0_g1	PF03099	BPL_LplA_LipB	Biotin/lipoate A/B protein ligase family	2.7e-19	102	738	840	27	133
TRINITY_DN8703_c0_g1	PF02237	BPL_C	Biotin protein ligase C terminal domain	2.2e-09	35	922	957	14	46
TRINITY_DN8676_c0_g1	PF04099	Sybindin	Sybindin-like family	1.6e-46	133	3	136	1	142
TRINITY_DN8676_c0_g1	PF04628	Sedlin_N	Sedlin, N-terminal conserved region	1.8e-10	70	65	135	57	130
TRINITY_DN8704_c0_g1	PF13843	DDE_Tnp_1_7	Transposase IS4	1.6e-08	44	138	182	14	58
TRINITY_DN8661_c0_g1	PF00180	Iso_dh	Isocitrate/isopropylmalate dehydrogenase	9.4e-64	245	2	247	87	343
TRINITY_DN8623_c1_g1	PF00067	p450	Cytochrome P450	1.8e-88	431	38	469	8	448
TRINITY_DN8699_c0_g1	PF00067	p450	Cytochrome P450	2e-75	485	67	552	2	459
TRINITY_DN8650_c0_g1	PF00209	SNF	Sodium:neurotransmitter symporter family	7.6e-195	517	163	680	1	521
TRINITY_DN8691_c0_g1	PF00632	HECT	HECT-domain (ubiquitin-transferase)	7.4e-95	302	786	1088	2	306
TRINITY_DN8691_c0_g1	PF00612	IQ	IQ calmodulin-binding motif	1.7e-08	18	50	68	3	21
TRINITY_DN8614_c0_g1	PF00790	VHS	VHS domain	1.7e-29	133	6	139	5	139
TRINITY_DN8614_c0_g1	PF18308	GGA_N- GAT	N-terminal extension of GAT domain	1.2e-24	38	167	205	1	39
TRINITY_DN8614_c0_g1	PF02883	Alpha_adaptinC2	Adaptin C-terminal domain	3.3e-15	113	560	673	7	110
TRINITY_DN8614_c0_g1	PF03127	GAT	GAT domain	1.1e-09	78	222	300	3	75
TRINITY_DN8701_c0_g1	PF07690	MFS_1	Major Facilitator Superfamily	3.1e-25	247	70	317	6	230
TRINITY_DN8701_c0_g1	PF07690	MFS_1	Major Facilitator Superfamily	6.6e-16	126	352	478	44	172
TRINITY_DN8701_c0_g1	PF00083	Sugar_tr	Sugar (and other) transporter	7.4e-26	164	93	257	44	215
TRINITY_DN8701_c0_g1	PF00083	Sugar_tr	Sugar (and other) transporter	1.1e-10	130	357	487	304	445
TRINITY_DN8624_c0_g1	PF00400	WD40	WD domain, G-beta repeat	1.4e-07	31	191	222	7	38
TRINITY_DN8624_c0_g1	PF00400	WD40	WD domain, G-beta repeat	1.7e-07	24	348	372	14	38
TRINITY_DN8624_c0_g1	PF00400	WD40	WD domain, G-beta repeat	1e-06	33	386	419	8	38
TRINITY_DN8639_c0_g1	PF10245	MRP- S22	Mitochondrial 28S ribosomal protein S22	2.8e-101	246	45	291	1	242
TRINITY_DN8700_c0_g1	PF12799	LRR_4	Leucine Rich repeats (2 copies)	5.6e-09	33	52	85	3	36
TRINITY_DN8700_c0_g1	PF12799	LRR_4	Leucine Rich repeats (2 copies)	8.5e-07	38	72	110	1	39
TRINITY_DN8700_c0_g1	PF12799	LRR_4	Leucine Rich repeats (2 copies)	2.4e-06	37	94	131	1	33
TRINITY_DN8700_c0_g1	PF14580	LRR_9	Leucine-rich repeat	2e-12	132	50	182	42	164
TRINITY_DN8700_c0_g1	PF13855	LRR_8	Leucine rich repeat	5.2e-10	56	28	84	4	61
TRINITY_DN8622_c0_g1	PF04500	FLYWCH	FLYWCH zinc finger domain	7.5e-14	68	28	96	1	62
TRINITY_DN8641_c0_g2	PF00400	WD40	WD domain, G-beta repeat	1.4e-08	33	97	130	6	38
TRINITY_DN8641_c0_g2	PF00400	WD40	WD domain, G-beta repeat	4.4e-07	41	228	269	7	38
TRINITY_DN8627_c0_g1	PF00628	PHD	PHD-finger	2.2e-13	47	913	960	1	51
TRINITY_DN8634_c0_g2	PF13476	AAA_23	AAA domain	1.3e-19	244	6	250	1	199
TRINITY_DN8634_c0_g2	PF04423	Rad50_zn_hook	Rad50 zinc hook motif	9.6e-12	43	670	713	8	51
TRINITY_DN8634_c0_g2	PF02463	SMC_N	RecF/RecN/SMC N terminal domain	1.7e-11	130	4	134	2	126
TRINITY_DN8634_c0_g2	PF13175	AAA_15	AAA ATPase domain	3.5e-10	320	24	344	18	287
TRINITY_DN8634_c0_g2	PF13558	SbcC_Walker_B	SbcC/RAD50-like, Walker B motif	9.5e-09	67	1181	1248	10	88
TRINITY_DN8634_c0_g2	PF13304	AAA_21	AAA domain, putative AbiEii toxin, Type IV TA system	5.2e-07	60	31	91	1	52
TRINITY_DN8634_c0_g2	PF13555	AAA_29	P-loop containing region of AAA domain	5.8e-07	33	22	55	14	48
TRINITY_DN8634_c1_g1	PF00096	zf- C2H2	Zinc finger, C2H2 type	1.3e-07	22	232	254	1	23
TRINITY_DN8634_c1_g1	PF00096	zf- C2H2	Zinc finger, C2H2 type	2.9e-06	23	298	321	1	23
TRINITY_DN8634_c1_g1	PF00096	zf- C2H2	Zinc finger, C2H2 type	4e-08	22	327	349	1	23
TRINITY_DN8634_c1_g1	PF00096	zf- C2H2	Zinc finger, C2H2 type	4.1e-07	22	355	377	1	23
TRINITY_DN8634_c1_g1	PF00096	zf- C2H2	Zinc finger, C2H2 type	2.3e-06	21	412	433	2	23
TRINITY_DN8634_c1_g1	PF13894	zf- C2H2_4	C2H2-type zinc finger	9.9e-06	22	232	254	1	23
TRINITY_DN8634_c1_g1	PF13894	zf- C2H2_4	C2H2-type zinc finger	3.7e-06	22	327	349	1	23
TRINITY_DN8634_c1_g1	PF13894	zf- C2H2_4	C2H2-type zinc finger	3.8e-07	22	355	377	1	23
TRINITY_DN8634_c1_g1	PF13894	zf- C2H2_4	C2H2-type zinc finger	9.4e-08	22	412	434	2	24
TRINITY_DN8634_c1_g1	PF13465	zf- H2C2_2	Zinc-finger double domain	1.2e-08	24	342	366	2	26
TRINITY_DN8634_c1_g1	PF13465	zf- H2C2_2	Zinc-finger double domain	1.8e-10	25	369	394	1	26
TRINITY_DN8634_c1_g1	PF12171	zf- C2H2_jaz	Zinc-finger double-stranded RNA-binding	2.3e-06	18	155	173	2	20
TRINITY_DN8634_c1_g1	PF13912	zf- C2H2_6	C2H2-type zinc finger	4.8e-06	23	413	436	4	27
TRINITY_DN8634_c1_g1	PF07776	zf- AD	Zinc-finger associated domain (zf-AD)	1.7e-08	75	22	97	1	71
TRINITY_DN8634_c1_g1	PF09723	Zn- ribbon_8	Zinc ribbon domain	2.9e-07	33	232	265	6	34
TRINITY_DN8618_c0_g1	PF01151	ELO	GNS1/SUR4 family	1.9e-64	235	27	262	2	241
TRINITY_DN8617_c0_g1	PF01391	Collagen	Collagen triple helix repeat (20 copies)	6.6e-12	58	50	108	1	59
TRINITY_DN8617_c0_g1	PF01391	Collagen	Collagen triple helix repeat (20 copies)	1.6e-10	58	190	248	1	57
TRINITY_DN8617_c0_g1	PF01391	Collagen	Collagen triple helix repeat (20 copies)	7.2e-13	56	266	322	3	59
TRINITY_DN8617_c0_g1	PF01391	Collagen	Collagen triple helix repeat (20 copies)	5.2e-13	55	315	370	1	56
TRINITY_DN8617_c0_g1	PF01391	Collagen	Collagen triple helix repeat (20 copies)	6.7e-12	50	381	431	6	56
TRINITY_DN8617_c0_g1	PF01391	Collagen	Collagen triple helix repeat (20 copies)	9.8e-09	35	434	469	18	53
TRINITY_DN8617_c0_g1	PF01391	Collagen	Collagen triple helix repeat (20 copies)	6.7e-08	33	473	506	4	37
TRINITY_DN8617_c0_g1	PF01391	Collagen	Collagen triple helix repeat (20 copies)	1.2e-11	58	513	571	1	59
TRINITY_DN8617_c0_g1	PF01391	Collagen	Collagen triple helix repeat (20 copies)	1.5e-12	52	570	622	1	53
TRINITY_DN8617_c0_g1	PF01391	Collagen	Collagen triple helix repeat (20 copies)	7.2e-13	58	639	697	1	59
TRINITY_DN8617_c0_g1	PF01391	Collagen	Collagen triple helix repeat (20 copies)	1.1e-06	25	708	733	28	53
TRINITY_DN8617_c0_g1	PF01391	Collagen	Collagen triple helix repeat (20 copies)	2e-09	39	743	782	10	49
TRINITY_DN8617_c0_g1	PF01391	Collagen	Collagen triple helix repeat (20 copies)	1e-10	46	786	832	9	55
TRINITY_DN8617_c0_g1	PF01391	Collagen	Collagen triple helix repeat (20 copies)	3.7e-11	57	838	895	1	58
TRINITY_DN8617_c0_g1	PF01391	Collagen	Collagen triple helix repeat (20 copies)	7.4e-08	59	880	939	1	58
TRINITY_DN8617_c0_g1	PF01391	Collagen	Collagen triple helix repeat (20 copies)	6.7e-06	34	968	1002	6	49
TRINITY_DN8617_c0_g1	PF01391	Collagen	Collagen triple helix repeat (20 copies)	4.5e-12	55	1132	1187	3	58
TRINITY_DN8617_c0_g1	PF01391	Collagen	Collagen triple helix repeat (20 copies)	4e-13	58	1209	1267	1	59
TRINITY_DN8617_c0_g1	PF01391	Collagen	Collagen triple helix repeat (20 copies)	3.2e-10	55	1266	1321	1	56
TRINITY_DN8617_c0_g1	PF01391	Collagen	Collagen triple helix repeat (20 copies)	7.1e-09	57	1311	1368	1	59
TRINITY_DN8617_c0_g1	PF01391	Collagen	Collagen triple helix repeat (20 copies)	1.5e-12	56	1381	1437	2	58
TRINITY_DN8617_c0_g1	PF01391	Collagen	Collagen triple helix repeat (20 copies)	2e-09	54	1451	1505	1	55
TRINITY_DN8617_c0_g1	PF01391	Collagen	Collagen triple helix repeat (20 copies)	2.9e-11	53	1472	1525	1	54
TRINITY_DN8617_c0_g1	PF01413	C4	C-terminal tandem repeated domain in type 4 procollagen	3.3e-42	105	1537	1642	2	110
TRINITY_DN8617_c0_g1	PF01413	C4	C-terminal tandem repeated domain in type 4 procollagen	4.9e-43	106	1648	1754	3	110
TRINITY_DN8643_c0_g3	PF00096	zf- C2H2	Zinc finger, C2H2 type	7.5e-07	23	65	88	1	23
TRINITY_DN8643_c0_g3	PF00096	zf- C2H2	Zinc finger, C2H2 type	5.8e-06	20	160	180	3	23
TRINITY_DN8643_c0_g3	PF00096	zf- C2H2	Zinc finger, C2H2 type	3.4e-07	22	234	256	1	23
TRINITY_DN8643_c0_g3	PF00096	zf- C2H2	Zinc finger, C2H2 type	2.7e-07	22	262	284	1	23
TRINITY_DN8643_c0_g3	PF00096	zf- C2H2	Zinc finger, C2H2 type	1.2e-09	22	290	312	1	23
TRINITY_DN8643_c0_g3	PF13894	zf- C2H2_4	C2H2-type zinc finger	8.5e-08	21	160	181	3	24
TRINITY_DN8643_c0_g3	PF13894	zf- C2H2_4	C2H2-type zinc finger	6.2e-09	22	290	312	1	23
TRINITY_DN8643_c0_g3	PF13465	zf- H2C2_2	Zinc-finger double domain	2.5e-11	22	249	271	2	24
TRINITY_DN8643_c0_g3	PF13465	zf- H2C2_2	Zinc-finger double domain	3e-06	25	276	301	1	26
TRINITY_DN8643_c0_g3	PF13465	zf- H2C2_2	Zinc-finger double domain	1.8e-08	25	304	329	1	26
TRINITY_DN8643_c0_g3	PF13912	zf- C2H2_6	C2H2-type zinc finger	4e-06	22	160	182	4	26
TRINITY_DN8643_c0_g3	PF13912	zf- C2H2_6	C2H2-type zinc finger	5.7e-09	23	290	313	2	25
TRINITY_DN8643_c0_g3	PF12874	zf- met	Zinc-finger of C2H2 type	1.2e-06	18	130	148	2	20
TRINITY_DN8643_c0_g3	PF12874	zf- met	Zinc-finger of C2H2 type	1.2e-06	20	290	310	1	21
TRINITY_DN8643_c0_g3	PF12171	zf- C2H2_jaz	Zinc-finger double-stranded RNA-binding	1.3e-06	18	130	148	3	21
TRINITY_DN8643_c0_g3	PF12171	zf- C2H2_jaz	Zinc-finger double-stranded RNA-binding	7e-06	19	196	215	4	23
TRINITY_DN8643_c0_g3	PF12171	zf- C2H2_jaz	Zinc-finger double-stranded RNA-binding	1.7e-06	20	290	310	2	22
TRINITY_DN8643_c0_g3	PF16622	zf- C2H2_11	zinc-finger C2H2-type	7.3e-06	19	129	148	5	24
TRINITY_DN8643_c0_g3	PF16622	zf- C2H2_11	zinc-finger C2H2-type	7.2e-06	21	289	310	4	25
TRINITY_DN8686_c0_g2	PF00887	ACBP	Acyl CoA binding protein	3.9e-25	71	2	73	2	81
TRINITY_DN8625_c0_g4	PF03435	Sacchrp_dh_NADP	Saccharopine dehydrogenase NADP binding domain	7.5e-24	134	26	160	1	130
TRINITY_DN8625_c0_g1	PF00538	Linker_histone	linker histone H1 and H5 family	1.8e-33	71	39	110	1	73
TRINITY_DN8625_c0_g3	PF02991	ATG8	Autophagy protein Atg8 ubiquitin like	1.3e-52	103	13	116	1	104
TRINITY_DN8625_c0_g3	PF04110	APG12	Ubiquitin-like autophagy protein Apg12	9.9e-10	77	39	116	10	87
TRINITY_DN8651_c0_g1	PF07534	TLD	TLD	5.3e-21	139	346	485	1	138
TRINITY_DN8651_c0_g1	PF00651	BTB	BTB/POZ domain	8.6e-17	117	23	140	2	109
TRINITY_DN8651_c0_g1	PF07707	BACK	BTB And C-terminal Kelch	5.3e-13	100	167	267	14	101
TRINITY_DN8707_c0_g1	PF07714	PK_Tyr_Ser- Thr	Protein tyrosine and serine/threonine kinase	1.6e-92	274	352	626	4	259
TRINITY_DN8707_c0_g1	PF00069	Pkinase	Protein kinase domain	8e-41	271	352	623	4	259
TRINITY_DN8707_c0_g1	PF00051	Kringle	Kringle domain	1.4e-26	78	168	246	1	79
TRINITY_DN8707_c0_g1	PF01392	Fz	Fz domain	4.8e-18	120	21	141	1	115
TRINITY_DN59072_c0_g1	PF02995	DUF229	Protein of unknown function (DUF229)	9.1e-26	97	1	98	246	342
TRINITY_DN59072_c0_g1	PF00884	Sulfatase	Sulfatase	4.1e-08	22	76	98	227	249
TRINITY_DN59048_c0_g1	PF03443	AA9	Auxiliary Activity family 9 (formerly GH61)	3.4e-55	134	2	136	69	201
TRINITY_DN59090_c0_g1	PF02779	Transket_pyr	Transketolase, pyrimidine binding domain	2.1e-47	175	46	221	2	176
TRINITY_DN59090_c0_g1	PF02780	Transketolase_C	Transketolase, C-terminal domain	1.8e-38	119	237	356	1	122
TRINITY_DN42656_c0_g4	PF09816	EAF	RNA polymerase II transcription elongation factor	2.7e-28	98	14	112	2	104
TRINITY_DN42710_c0_g2	PF01401	Peptidase_M2	Angiotensin-converting enzyme	2.9e-259	585	51	636	3	581
TRINITY_DN42671_c0_g1	PF14529	Exo_endo_phos_2	Endonuclease-reverse transcriptase	1.2e-21	100	40	140	3	102
TRINITY_DN42671_c0_g1	PF03372	Exo_endo_phos	Endonuclease/Exonuclease/phosphatase family	4e-08	87	33	120	118	199
TRINITY_DN42644_c0_g1	PF00313	CSD	'Cold-shock' DNA-binding domain	1.6e-08	26	6	32	39	65
TRINITY_DN42628_c0_g1	PF00089	Trypsin	Trypsin	5.3e-47	231	57	288	1	219
TRINITY_DN42650_c0_g1	PF00858	ASC	Amiloride-sensitive sodium channel	4.9e-27	97	48	145	1	95
TRINITY_DN42697_c0_g2	PF06565	DM10_dom	DM10 domain	1.6e-23	73	1	74	32	104
TRINITY_DN42697_c0_g3	PF06565	DM10_dom	DM10 domain	2.2e-13	68	8	76	54	105
TRINITY_DN42637_c0_g1	PF08441	Integrin_alpha2	Integrin alpha	1.1e-09	132	2	134	163	312
TRINITY_DN42637_c0_g2	PF01839	FG- GAP	FG-GAP repeat	6e-07	23	147	170	16	35
TRINITY_DN42637_c0_g2	PF01839	FG- GAP	FG-GAP repeat	1.9e-13	35	194	229	1	35
TRINITY_DN42637_c0_g2	PF01839	FG- GAP	FG-GAP repeat	3.9e-08	25	257	282	1	25
TRINITY_DN42637_c0_g2	PF13517	FG- GAP_3	FG-GAP-like repeat	2.3e-08	73	203	276	1	60
TRINITY_DN42637_c0_g3	PF13908	Shisa	Wnt and FGF inhibitory regulator	1.8e-08	73	10	83	79	154
TRINITY_DN16125_c1_g1	PF12017	Tnp_P_element	Transposase protein	1.2e-08	43	1	44	119	156
TRINITY_DN16094_c0_g1	PF14923	CCDC142	Coiled-coil protein 142	1.6e-64	396	262	658	2	402
TRINITY_DN16116_c0_g1	PF13873	Myb_DNA- bind_5	Myb/SANT-like DNA-binding domain	2.6e-21	73	7	80	1	74
TRINITY_DN16133_c1_g1	PF13561	adh_short_C2	Enoyl-(Acyl carrier protein) reductase	1.6e-62	239	15	254	1	233
TRINITY_DN16133_c1_g1	PF00106	adh_short	short chain dehydrogenase	3e-53	196	10	206	2	191
TRINITY_DN16133_c1_g1	PF08659	KR	KR domain	2.6e-21	161	12	173	4	158
TRINITY_DN16133_c1_g1	PF01370	Epimerase	NAD dependent epimerase/dehydratase family	2.8e-11	146	11	157	1	120
TRINITY_DN16133_c2_g1	PF00071	Ras	Ras family	3.6e-38	164	10	174	1	160
TRINITY_DN16133_c2_g1	PF08477	Roc	Ras of Complex, Roc, domain of DAPkinase	3.4e-27	115	10	125	1	119
TRINITY_DN16133_c2_g1	PF00025	Arf	ADP-ribosylation factor family	1.3e-13	158	9	167	15	168
TRINITY_DN16133_c2_g1	PF04670	Gtr1_RagA	Gtr1/RagA G protein conserved region	5.8e-11	119	10	129	1	126
TRINITY_DN16133_c2_g1	PF01926	MMR_HSR1	50S ribosome-binding GTPase	1.6e-10	113	10	123	1	114
TRINITY_DN16098_c0_g2	PF00400	WD40	WD domain, G-beta repeat	2e-09	34	154	188	5	38
TRINITY_DN16098_c0_g2	PF00400	WD40	WD domain, G-beta repeat	8.6e-09	26	217	243	11	37
TRINITY_DN16098_c0_g2	PF00400	WD40	WD domain, G-beta repeat	6.9e-07	34	251	285	5	38
TRINITY_DN16098_c0_g2	PF00400	WD40	WD domain, G-beta repeat	5.4e-13	37	331	368	2	38
TRINITY_DN16098_c0_g2	PF00400	WD40	WD domain, G-beta repeat	1.8e-08	46	373	419	2	38
TRINITY_DN16098_c0_g2	PF00400	WD40	WD domain, G-beta repeat	2.2e-13	38	423	461	1	38
TRINITY_DN16098_c0_g2	PF12894	ANAPC4_WD40	Anaphase-promoting complex subunit 4 WD40 domain	2.9e-07	76	167	243	2	65
TRINITY_DN16098_c0_g2	PF12894	ANAPC4_WD40	Anaphase-promoting complex subunit 4 WD40 domain	8.3e-07	68	241	309	28	91
TRINITY_DN16098_c0_g2	PF12894	ANAPC4_WD40	Anaphase-promoting complex subunit 4 WD40 domain	3.5e-12	75	316	391	13	90
TRINITY_DN16098_c0_g2	PF12894	ANAPC4_WD40	Anaphase-promoting complex subunit 4 WD40 domain	1.8e-07	52	431	483	36	90
TRINITY_DN16098_c0_g2	PF20426	NBCH_WD40	Neurobeachin beta propeller domain	1.9e-08	65	398	463	89	154
TRINITY_DN16098_c0_g2	PF08662	eIF2A	Eukaryotic translation initiation factor eIF2A	4.8e-06	102	214	316	57	160
TRINITY_DN16098_c0_g2	PF08662	eIF2A	Eukaryotic translation initiation factor eIF2A	3.2e-08	159	312	471	31	186
TRINITY_DN16098_c0_g2	PF08513	LisH	LisH	2.8e-12	26	6	32	1	27
TRINITY_DN16145_c0_g1	PF07679	I- set	Immunoglobulin I-set domain	9.5e-12	77	103	180	11	76
TRINITY_DN16145_c0_g1	PF07679	I- set	Immunoglobulin I-set domain	2e-08	89	201	290	7	86
TRINITY_DN16145_c0_g1	PF13927	Ig_3	Immunoglobulin domain	8.9e-09	91	89	180	1	78
TRINITY_DN16145_c0_g1	PF13927	Ig_3	Immunoglobulin domain	1e-10	82	195	277	1	76
TRINITY_DN16145_c0_g1	PF07686	V- set	Immunoglobulin V-set domain	3.6e-10	81	102	183	6	96
TRINITY_DN16145_c0_g1	PF07686	V- set	Immunoglobulin V-set domain	9.6e-08	85	206	291	8	105
TRINITY_DN16145_c0_g1	PF00047	ig	Immunoglobulin domain	3e-07	77	106	183	10	78
TRINITY_DN16145_c0_g1	PF00047	ig	Immunoglobulin domain	1.4e-08	83	202	285	4	81
TRINITY_DN16145_c0_g1	PF13895	Ig_2	Immunoglobulin domain	6.6e-10	86	196	282	2	67
TRINITY_DN16145_c0_g1	PF16706	Izumo- Ig	Izumo-like Immunoglobulin domain	9.6e-06	29	259	288	49	78
TRINITY_DN16070_c0_g1	PF04500	FLYWCH	FLYWCH zinc finger domain	5.6e-14	56	2	58	2	62
TRINITY_DN16137_c2_g1	PF00078	RVT_1	Reverse transcriptase (RNA-dependent DNA polymerase)	6.2e-21	129	1	130	111	222
TRINITY_DN16073_c0_g1	PF00339	Arrestin_N	Arrestin (or S-antigen), N-terminal domain	6.1e-35	147	8	155	3	146
TRINITY_DN16073_c0_g1	PF02752	Arrestin_C	Arrestin (or S-antigen), C-terminal domain	4.6e-08	124	14	138	13	121
TRINITY_DN16073_c0_g1	PF02752	Arrestin_C	Arrestin (or S-antigen), C-terminal domain	2.1e-19	128	180	308	3	135
TRINITY_DN16150_c0_g3	PF13499	EF- hand_7	EF-hand domain pair	6.9e-10	59	12	71	4	69
TRINITY_DN16150_c0_g3	PF13499	EF- hand_7	EF-hand domain pair	2e-18	62	88	150	2	70
TRINITY_DN16150_c0_g3	PF00036	EF- hand_1	EF hand	7.2e-06	26	48	74	2	28
TRINITY_DN16150_c0_g3	PF00036	EF- hand_1	EF hand	1.2e-08	27	89	116	1	28
TRINITY_DN16150_c0_g3	PF00036	EF- hand_1	EF hand	3.6e-10	25	126	151	2	27
TRINITY_DN16150_c0_g3	PF13405	EF- hand_6	EF-hand domain	1.4e-06	28	12	40	2	31
TRINITY_DN16150_c0_g3	PF13405	EF- hand_6	EF-hand domain	4.5e-10	27	89	116	1	29
TRINITY_DN16150_c0_g3	PF13405	EF- hand_6	EF-hand domain	9.7e-07	20	131	151	7	27
TRINITY_DN16150_c0_g3	PF13833	EF- hand_8	EF-hand domain pair	5.1e-06	49	24	73	2	52
TRINITY_DN16150_c0_g3	PF13833	EF- hand_8	EF-hand domain pair	3.6e-13	48	102	150	2	51
TRINITY_DN16150_c0_g3	PF14658	EF- hand_9	EF-hand domain	1.6e-07	55	15	70	3	60
TRINITY_DN16150_c0_g3	PF14658	EF- hand_9	EF-hand domain	7.5e-08	58	93	151	3	63
TRINITY_DN16150_c0_g3	PF13202	EF- hand_5	EF hand	1.2e-07	24	126	150	1	25
TRINITY_DN16150_c0_g3	PF12763	EF- hand_4	Cytoskeletal-regulatory complex EF hand	1.7e-06	69	1	70	1	67
TRINITY_DN16130_c0_g5	PF00235	Profilin	Profilin	5.3e-48	125	1	126	1	127
TRINITY_DN16101_c0_g2	PF00078	RVT_1	Reverse transcriptase (RNA-dependent DNA polymerase)	2.7e-38	242	513	755	3	220
TRINITY_DN16101_c0_g2	PF14529	Exo_endo_phos_2	Endonuclease-reverse transcriptase	1.1e-12	114	109	223	1	107
TRINITY_DN16068_c0_g1	PF00078	RVT_1	Reverse transcriptase (RNA-dependent DNA polymerase)	2.2e-18	91	11	102	122	214
TRINITY_DN16065_c0_g1	PF00254	FKBP_C	FKBP-type peptidyl-prolyl cis-trans isomerase	1.5e-38	89	39	128	4	94
TRINITY_DN16065_c0_g1	PF00036	EF- hand_1	EF hand	3.6e-06	25	159	184	3	28
TRINITY_DN16065_c0_g1	PF00036	EF- hand_1	EF hand	1.2e-08	20	209	229	2	22
TRINITY_DN16065_c0_g1	PF13405	EF- hand_6	EF-hand domain	6.4e-06	20	209	229	2	22
TRINITY_DN16065_c0_g1	PF13202	EF- hand_5	EF hand	2.6e-06	16	139	155	4	20
TRINITY_DN16065_c0_g1	PF13499	EF- hand_7	EF-hand domain pair	8.7e-09	70	159	229	5	66
TRINITY_DN16131_c0_g1	PF10637	Ofd1_CTDD	Oxoglutarate and iron-dependent oxygenase degradation C-term	1.2e-26	210	401	611	3	248
TRINITY_DN16131_c0_g1	PF13661	2OG- FeII_Oxy_4	2OG-Fe(II) oxygenase superfamily	4.7e-10	33	247	280	2	36
TRINITY_DN16131_c0_g1	PF13661	2OG- FeII_Oxy_4	2OG-Fe(II) oxygenase superfamily	4.1e-20	65	307	372	33	98
TRINITY_DN16131_c0_g1	PF13640	2OG- FeII_Oxy_3	2OG-Fe(II) oxygenase superfamily	3.4e-14	124	248	372	3	96
TRINITY_DN16095_c0_g3	PF00589	Phage_integrase	Phage integrase family	1.7e-08	76	11	87	34	111
TRINITY_DN16090_c0_g2	PF14529	Exo_endo_phos_2	Endonuclease-reverse transcriptase	6e-09	85	9	94	15	100
TRINITY_DN16126_c0_g1	PF14580	LRR_9	Leucine-rich repeat	8.7e-17	161	1	162	1	162
TRINITY_DN16126_c0_g1	PF12799	LRR_4	Leucine Rich repeats (2 copies)	1.4e-06	34	44	78	1	38
TRINITY_DN16126_c0_g1	PF12799	LRR_4	Leucine Rich repeats (2 copies)	1.3e-06	36	67	103	2	38
TRINITY_DN16126_c0_g1	PF12799	LRR_4	Leucine Rich repeats (2 copies)	2.3e-06	38	89	127	2	37
TRINITY_DN16126_c0_g1	PF13855	LRR_8	Leucine rich repeat	6.2e-07	54	44	98	1	59
TRINITY_DN33498_c0_g1	PF05778	Apo- CIII	Apolipoprotein CIII (Apo-CIII)	5e-39	68	34	102	1	69
TRINITY_DN33437_c0_g1	PF00046	Homeodomain	Homeodomain	1.7e-26	56	264	320	1	57
TRINITY_DN33460_c0_g1	PF00001	7tm_1	7 transmembrane receptor (rhodopsin family)	3e-78	440	93	533	1	264
TRINITY_DN33460_c0_g1	PF13853	7tm_4	Olfactory receptor	6.7e-06	125	85	210	3	128
TRINITY_DN33478_c0_g1	PF03392	OS- D	Insect pheromone-binding family, A10/OS-D	1.3e-33	91	24	115	1	91
TRINITY_DN33442_c0_g1	PF00246	Peptidase_M14	Zinc carboxypeptidase	2.8e-81	273	134	407	1	285
TRINITY_DN33442_c0_g1	PF02244	Propep_M14	Carboxypeptidase activation peptide	7.4e-20	73	37	110	1	73
TRINITY_DN33451_c0_g1	PF18055	RPN6_N	26S proteasome regulatory subunit RPN6 N-terminal domain	1.4e-10	54	10	64	1	51
TRINITY_DN33495_c0_g1	PF09339	HTH_IclR	IclR helix-turn-helix domain	7.4e-09	35	74	109	4	40
TRINITY_DN33495_c0_g1	PF13412	HTH_24	Winged helix-turn-helix DNA-binding	1.9e-08	32	78	110	8	40
TRINITY_DN33495_c0_g1	PF16087	DUF4817	Helix-turn-helix domain (DUF4817)	2.2e-07	45	8	53	4	49
TRINITY_DN33464_c0_g1	PF13602	ADH_zinc_N_2	Zinc-binding dehydrogenase	1.3e-15	114	124	238	15	132
TRINITY_DN33464_c0_g1	PF00107	ADH_zinc_N	Zinc-binding dehydrogenase	1.2e-10	75	88	163	16	88
TRINITY_DN33464_c0_g2	PF08240	ADH_N	Alcohol dehydrogenase GroES-like domain	2.6e-08	40	111	151	27	64
TRINITY_DN33455_c0_g1	PF00567	TUDOR	Tudor domain	4.4e-11	45	2	47	74	120
TRINITY_DN33508_c0_g2	PF04500	FLYWCH	FLYWCH zinc finger domain	6.1e-14	60	33	93	2	62
TRINITY_DN33506_c0_g4	PF13465	zf- H2C2_2	Zinc-finger double domain	5.2e-08	23	3	26	1	24
TRINITY_DN33506_c0_g4	PF13465	zf- H2C2_2	Zinc-finger double domain	2.9e-07	28	31	59	1	26
TRINITY_DN33506_c0_g4	PF00096	zf- C2H2	Zinc finger, C2H2 type	1.1e-06	21	17	38	1	22
TRINITY_DN33506_c0_g4	PF00096	zf- C2H2	Zinc finger, C2H2 type	6.6e-06	23	48	71	1	23
TRINITY_DN33506_c0_g4	PF13909	zf- H2C2_5	C2H2-type zinc-finger domain	2.8e-07	18	19	37	3	21
TRINITY_DN33506_c0_g4	PF13894	zf- C2H2_4	C2H2-type zinc finger	4e-06	21	17	38	1	22
TRINITY_DN33506_c0_g1	PF05605	zf- Di19	Drought induced 19 protein (Di19), zinc-binding	1e-07	48	1	49	4	49
TRINITY_DN33506_c0_g2	PF00096	zf- C2H2	Zinc finger, C2H2 type	2.4e-06	21	74	95	1	22
TRINITY_DN33506_c0_g2	PF12171	zf- C2H2_jaz	Zinc-finger double-stranded RNA-binding	4e-07	21	113	134	3	24
TRINITY_DN33506_c0_g2	PF13894	zf- C2H2_4	C2H2-type zinc finger	1.8e-06	21	114	135	3	24
TRINITY_DN33506_c0_g3	PF00096	zf- C2H2	Zinc finger, C2H2 type	1.7e-07	21	2	23	1	23
TRINITY_DN33506_c0_g3	PF00096	zf- C2H2	Zinc finger, C2H2 type	4.4e-08	23	29	52	1	23
TRINITY_DN33506_c0_g3	PF13894	zf- C2H2_4	C2H2-type zinc finger	2.1e-07	21	2	23	1	23
TRINITY_DN33506_c0_g3	PF13894	zf- C2H2_4	C2H2-type zinc finger	3e-07	23	29	52	1	24
TRINITY_DN33506_c0_g3	PF13465	zf- H2C2_2	Zinc-finger double domain	1.2e-10	25	15	40	1	26
TRINITY_DN33506_c0_g3	PF05605	zf- Di19	Drought induced 19 protein (Di19), zinc-binding	3.2e-09	37	2	39	3	42
TRINITY_DN33506_c0_g3	PF13912	zf- C2H2_6	C2H2-type zinc finger	5.5e-07	23	29	52	2	24
TRINITY_DN33506_c0_g3	PF12756	zf- C2H2_2	C2H2 type zinc-finger (2 copies)	6.5e-06	67	31	98	2	78
TRINITY_DN33441_c0_g1	PF00083	Sugar_tr	Sugar (and other) transporter	1e-56	444	54	498	27	452
TRINITY_DN33441_c0_g1	PF07690	MFS_1	Major Facilitator Superfamily	2.7e-16	279	37	316	5	220
TRINITY_DN33441_c0_g1	PF07690	MFS_1	Major Facilitator Superfamily	1.3e-09	144	344	488	39	177
TRINITY_DN33482_c0_g1	PF07677	A2M_recep	A-macroglobulin receptor binding domain	3.7e-34	97	152	249	2	94
TRINITY_DN33482_c0_g1	PF01759	NTR	UNC-6/NTR/C345C module	1.6e-33	110	289	399	1	107
TRINITY_DN33482_c0_g1	PF07678	TED_complement	A-macroglobulin TED domain	2.1e-10	33	4	37	280	313
TRINITY_DN33482_c0_g2	PF07678	TED_complement	A-macroglobulin TED domain	1e-55	163	267	430	16	173
TRINITY_DN33482_c0_g2	PF00207	A2M	Alpha-2-macroglobulin family	1.9e-35	96	40	136	1	92
TRINITY_DN33465_c0_g1	PF09782	NDUF_B6	NADH:ubiquinone oxidoreductase, NDUFB6/B17 subunit	2.5e-20	74	2	76	68	142
TRINITY_DN33465_c0_g2	PF09782	NDUF_B6	NADH:ubiquinone oxidoreductase, NDUFB6/B17 subunit	6.4e-25	62	14	76	2	64
TRINITY_DN33436_c0_g1	PF13927	Ig_3	Immunoglobulin domain	3.2e-11	68	517	585	12	78
TRINITY_DN33436_c0_g1	PF07679	I- set	Immunoglobulin I-set domain	6.5e-07	69	516	585	10	76
TRINITY_DN33436_c0_g1	PF08205	C2- set_2	CD80-like C2-set immunoglobulin domain	8.3e-08	73	382	455	14	84
TRINITY_DN33486_c0_g2	PF00098	zf- CCHC	Zinc knuckle	1.4e-08	16	88	104	2	18
TRINITY_DN33486_c0_g3	PF04199	Cyclase	Putative cyclase	2.8e-12	73	37	110	1	47
TRINITY_DN33432_c0_g1	PF00001	7tm_1	7 transmembrane receptor (rhodopsin family)	9.2e-80	364	70	434	1	264
TRINITY_DN33432_c0_g1	PF10320	7TM_GPCR_Srsx	Serpentine type 7TM GPCR chemoreceptor Srsx	1.7e-10	191	68	259	5	192
TRINITY_DN33432_c0_g1	PF10320	7TM_GPCR_Srsx	Serpentine type 7TM GPCR chemoreceptor Srsx	1.3e-06	82	366	448	173	256
TRINITY_DN33516_c0_g1	PF07841	DM4_12	DM4/DM12 family	1.2e-15	54	74	128	1	56
TRINITY_DN33489_c0_g1	PF00089	Trypsin	Trypsin	1.5e-63	234	438	672	2	221
TRINITY_DN33489_c0_g1	PF18398	CLIP_SPH_mas	Clip-domain serine protease homolog masquerade	2.3e-15	32	46	78	1	33
TRINITY_DN33489_c0_g1	PF18398	CLIP_SPH_mas	Clip-domain serine protease homolog masquerade	3e-12	32	124	156	1	33
TRINITY_DN33489_c0_g1	PF18398	CLIP_SPH_mas	Clip-domain serine protease homolog masquerade	1.6e-12	31	197	228	1	33
TRINITY_DN33489_c0_g1	PF18398	CLIP_SPH_mas	Clip-domain serine protease homolog masquerade	1.2e-11	35	254	289	1	33
TRINITY_DN33489_c0_g1	PF18398	CLIP_SPH_mas	Clip-domain serine protease homolog masquerade	4.8e-11	34	320	354	1	32
TRINITY_DN33489_c0_g1	PF13365	Trypsin_2	Trypsin-like peptidase domain	6e-10	172	467	639	5	145
TRINITY_DN50060_c0_g1	PF00083	Sugar_tr	Sugar (and other) transporter	9.3e-21	154	189	343	54	217
TRINITY_DN50060_c0_g1	PF00083	Sugar_tr	Sugar (and other) transporter	1.3e-16	214	491	705	215	445
TRINITY_DN50060_c0_g1	PF07690	MFS_1	Major Facilitator Superfamily	2.7e-16	138	186	324	37	181
TRINITY_DN50060_c0_g1	PF07690	MFS_1	Major Facilitator Superfamily	3.4e-13	164	535	699	8	174
TRINITY_DN50060_c0_g1	PF12832	MFS_1_like	MFS_1 like family	5.3e-07	144	517	661	216	362
TRINITY_DN49989_c0_g1	PF00665	rve	Integrase core domain	2.7e-12	67	3	70	31	99
TRINITY_DN49989_c0_g2	PF13976	gag_pre- integrs	GAG-pre-integrase domain	4.4e-09	41	3	44	25	67
TRINITY_DN50050_c1_g1	PF06645	SPC12	Microsomal signal peptidase 12 kDa subunit (SPC12)	1.3e-34	69	11	80	1	70
TRINITY_DN50081_c0_g1	PF00060	Lig_chan	Ligand-gated ion channel	1e-42	277	538	815	2	148
TRINITY_DN50081_c0_g1	PF10613	Lig_chan- Glu_bd	Ligated ion channel L-glutamate- and glycine-binding site	1.3e-33	114	409	523	3	115
TRINITY_DN50081_c0_g1	PF00497	SBP_bac_3	Bacterial extracellular solute-binding proteins, family 3	1.9e-23	362	416	778	9	223
TRINITY_DN50081_c0_g1	PF01094	ANF_receptor	Receptor family ligand binding region	5.9e-19	279	94	373	61	353
TRINITY_DN1081_c0_g1	PF05361	PP1_inhibitor	PKC-activated protein phosphatase-1 inhibitor	4.3e-17	104	43	147	22	114
TRINITY_DN1081_c1_g2	PF15663	zf- CCCH_3	Zinc-finger containing family	3.5e-06	55	27	82	36	89
TRINITY_DN1081_c1_g1	PF00083	Sugar_tr	Sugar (and other) transporter	4.7e-91	457	48	505	4	450
TRINITY_DN1081_c1_g1	PF07690	MFS_1	Major Facilitator Superfamily	7.3e-26	355	91	446	29	338
TRINITY_DN1071_c0_g1	PF08212	Lipocalin_2	Lipocalin-like domain	1e-16	117	97	214	2	113
TRINITY_DN1071_c0_g1	PF00061	Lipocalin	Lipocalin / cytosolic fatty-acid binding protein family	3.5e-16	143	103	246	2	144
TRINITY_DN1071_c0_g2	PF00061	Lipocalin	Lipocalin / cytosolic fatty-acid binding protein family	4.7e-22	143	46	189	2	144
TRINITY_DN1071_c0_g2	PF08212	Lipocalin_2	Lipocalin-like domain	8.6e-22	130	40	170	2	126
TRINITY_DN1071_c0_g2	PF03973	Triabin	Triabin	4.4e-09	121	26	147	6	126
TRINITY_DN1037_c3_g1	PF00135	COesterase	Carboxylesterase family	3e-112	485	45	530	3	501
TRINITY_DN1037_c3_g1	PF20434	BD- FAE	BD-FAE	1.2e-16	115	116	231	1	114
TRINITY_DN1037_c3_g1	PF07859	Abhydrolase_3	alpha/beta hydrolase fold	3.4e-13	111	134	245	2	100
TRINITY_DN1028_c0_g1	PF13358	DDE_3	DDE superfamily endonuclease	7.9e-09	36	13	49	110	145
TRINITY_DN94_c2_g1	PF13465	zf- H2C2_2	Zinc-finger double domain	2.1e-06	20	256	276	5	25
TRINITY_DN94_c2_g1	PF13465	zf- H2C2_2	Zinc-finger double domain	2.4e-07	22	281	303	2	24
TRINITY_DN94_c2_g1	PF13465	zf- H2C2_2	Zinc-finger double domain	8.2e-08	24	309	333	2	26
TRINITY_DN94_c2_g1	PF13465	zf- H2C2_2	Zinc-finger double domain	1.7e-06	24	336	360	1	24
TRINITY_DN94_c2_g1	PF13465	zf- H2C2_2	Zinc-finger double domain	2.5e-09	26	366	392	2	26
TRINITY_DN94_c2_g1	PF13894	zf- C2H2_4	C2H2-type zinc finger	8.8e-07	22	266	288	1	23
TRINITY_DN94_c2_g1	PF13894	zf- C2H2_4	C2H2-type zinc finger	9.4e-06	22	294	316	1	23
TRINITY_DN94_c2_g1	PF13894	zf- C2H2_4	C2H2-type zinc finger	4.3e-06	22	322	344	1	23
TRINITY_DN94_c2_g1	PF13894	zf- C2H2_4	C2H2-type zinc finger	3.5e-06	21	352	373	2	23
TRINITY_DN94_c2_g1	PF00096	zf- C2H2	Zinc finger, C2H2 type	1.4e-08	22	322	344	1	23
TRINITY_DN94_c2_g1	PF00096	zf- C2H2	Zinc finger, C2H2 type	6.1e-06	21	352	373	2	23
TRINITY_DN94_c2_g1	PF07776	zf- AD	Zinc-finger associated domain (zf-AD)	1.7e-09	67	7	74	2	72
TRINITY_DN94_c2_g1	PF13912	zf- C2H2_6	C2H2-type zinc finger	9.9e-08	22	266	288	2	24
TRINITY_DN94_c2_g1	PF13912	zf- C2H2_6	C2H2-type zinc finger	1.4e-06	18	322	340	2	20
TRINITY_DN76_c0_g1	PF00178	Ets	Ets-domain	1e-38	80	417	497	2	81
TRINITY_DN74_c0_g1	PF00611	FCH	Fes/CIP4, and EFC/F-BAR homology domain	2.8e-20	74	24	98	2	78
TRINITY_DN74_c0_g1	PF14604	SH3_9	Variant SH3 domain	5.6e-18	49	500	549	1	49
TRINITY_DN74_c0_g1	PF00018	SH3_1	SH3 domain	5e-18	46	499	545	1	48
TRINITY_DN74_c0_g1	PF07653	SH3_2	Variant SH3 domain	1.8e-12	53	498	551	2	57
TRINITY_DN15_c0_g1	PF07647	SAM_2	SAM domain (Sterile alpha motif)	4.3e-18	65	872	937	1	66
TRINITY_DN15_c0_g1	PF07647	SAM_2	SAM domain (Sterile alpha motif)	1.1e-09	60	946	1006	5	63
TRINITY_DN15_c0_g1	PF00536	SAM_1	SAM domain (Sterile alpha motif)	1.4e-16	62	875	937	3	64
TRINITY_DN15_c0_g1	PF13676	TIR_2	TIR domain	8.8e-15	97	1026	1123	1	93
TRINITY_DN19_c1_g2	PF09431	SPIN90_LRD	SPIN90/Ldb17, leucine-rich domain	3.4e-35	136	361	497	1	139
TRINITY_DN19_c2_g1	PF00089	Trypsin	Trypsin	2.9e-59	236	116	352	1	221
TRINITY_DN19_c2_g1	PF13365	Trypsin_2	Trypsin-like peptidase domain	3.1e-09	180	147	327	3	150
TRINITY_DN55_c0_g4	PF14529	Exo_endo_phos_2	Endonuclease-reverse transcriptase	2.2e-10	91	113	204	2	101
TRINITY_DN55_c0_g4	PF03372	Exo_endo_phos	Endonuclease/Exonuclease/phosphatase family	1.7e-09	179	20	199	19	209
TRINITY_DN55_c0_g1	PF00078	RVT_1	Reverse transcriptase (RNA-dependent DNA polymerase)	1e-44	239	111	350	3	210
TRINITY_DN55_c0_g2	PF04280	Tim44	Tim44-like domain	5.9e-30	144	127	271	3	145
TRINITY_DN55_c0_g2	PF07961	MBA1	MBA1-like protein	3.3e-08	119	137	256	65	185
TRINITY_DN55_c1_g1	PF00628	PHD	PHD-finger	7.1e-09	32	19	51	16	51
TRINITY_DN55_c1_g1	PF00130	C1_1	Phorbol esters/diacylglycerol binding domain (C1 domain)	2e-08	30	4	34	12	44
TRINITY_DN18_c1_g1	PF12054	DUF3535	Domain of unknown function (DUF3535)	1.2e-119	513	592	1105	1	441
TRINITY_DN18_c1_g1	PF00176	SNF2- rel_dom	SNF2-related domain	9e-62	275	1335	1610	48	318
TRINITY_DN18_c1_g1	PF00271	Helicase_C	Helicase conserved C-terminal domain	5.7e-21	102	1666	1768	14	111
TRINITY_DN18_c0_g1	PF02990	EMP70	Endomembrane protein 70	4.8e-210	555	60	615	1	520
TRINITY_DN51_c0_g1	PF01359	Transposase_1	Transposase (partial DDE domain)	2.2e-17	45	1	46	32	77
TRINITY_DN51_c0_g3	PF03062	MBOAT	MBOAT, membrane-bound O-acyltransferase family	2.2e-55	311	116	427	3	346
TRINITY_DN51_c3_g1	PF08320	PIG- X	PIG-X / PBN1	1.5e-34	197	32	229	2	209
TRINITY_DN51_c1_g1	PF16114	Citrate_bind	ATP citrate lyase citrate-binding	1.7e-89	176	244	420	1	176
TRINITY_DN51_c1_g1	PF00285	Citrate_synt	Citrate synthase, C-terminal domain	6.7e-20	201	873	1074	165	357
TRINITY_DN51_c1_g1	PF00549	Ligase_CoA	CoA-ligase	1.2e-17	122	649	771	1	150
TRINITY_DN51_c1_g1	PF02629	CoA_binding	CoA binding domain	6.7e-15	105	484	589	2	96
TRINITY_DN51_c1_g1	PF08442	ATP- grasp_2	ATP-grasp domain	2.4e-10	158	49	207	37	202
TRINITY_DN51_c2_g1	PF00955	HCO3_cotransp	HCO3- transporter family	8.7e-176	470	588	1058	1	498
TRINITY_DN51_c2_g1	PF07565	Band_3_cyto	Band 3 cytoplasmic domain	5.1e-99	271	251	522	1	261
TRINITY_DN50_c0_g2	PF03645	Tctex- 1	Tctex-1 family	1e-27	93	52	145	2	94
TRINITY_DN50_c1_g2	PF13894	zf- C2H2_4	C2H2-type zinc finger	1.2e-06	21	12	33	2	23
TRINITY_DN50_c1_g2	PF13894	zf- C2H2_4	C2H2-type zinc finger	5.4e-07	21	40	61	2	23
TRINITY_DN50_c1_g2	PF13894	zf- C2H2_4	C2H2-type zinc finger	1.3e-06	22	69	91	2	24
TRINITY_DN50_c1_g2	PF13894	zf- C2H2_4	C2H2-type zinc finger	3.9e-08	22	96	118	1	23
TRINITY_DN50_c1_g2	PF00096	zf- C2H2	Zinc finger, C2H2 type	7.9e-09	20	13	33	3	23
TRINITY_DN50_c1_g2	PF00096	zf- C2H2	Zinc finger, C2H2 type	2.6e-06	21	40	61	2	23
TRINITY_DN50_c1_g2	PF00096	zf- C2H2	Zinc finger, C2H2 type	2e-07	22	96	118	1	23
TRINITY_DN50_c1_g2	PF13465	zf- H2C2_2	Zinc-finger double domain	1.2e-07	24	26	50	2	26
TRINITY_DN50_c1_g2	PF13465	zf- H2C2_2	Zinc-finger double domain	9.7e-09	24	53	77	1	24
TRINITY_DN50_c1_g2	PF05605	zf- Di19	Drought induced 19 protein (Di19), zinc-binding	1.6e-06	51	10	61	2	52
TRINITY_DN50_c1_g2	PF05605	zf- Di19	Drought induced 19 protein (Di19), zinc-binding	2.6e-08	51	40	91	4	53
TRINITY_DN50_c1_g2	PF05605	zf- Di19	Drought induced 19 protein (Di19), zinc-binding	2.3e-10	51	67	118	2	52
TRINITY_DN50_c1_g2	PF05605	zf- Di19	Drought induced 19 protein (Di19), zinc-binding	3.2e-07	51	97	148	4	54
TRINITY_DN50_c1_g2	PF12171	zf- C2H2_jaz	Zinc-finger double-stranded RNA-binding	1.4e-06	19	70	89	4	23
TRINITY_DN50_c1_g2	PF13912	zf- C2H2_6	C2H2-type zinc finger	4.5e-07	20	41	61	4	24
TRINITY_DN50_c1_g2	PF13912	zf- C2H2_6	C2H2-type zinc finger	6.3e-06	23	96	119	2	25
TRINITY_DN50_c1_g2	PF16622	zf- C2H2_11	zinc-finger C2H2-type	1.6e-06	25	66	91	3	28
TRINITY_DN50_c6_g1	PF14750	INTS2	Integrator complex subunit 2	0	1047	23	1070	2	1052
TRINITY_DN60_c1_g2	PF00261	Tropomyosin	Tropomyosin	1.7e-12	71	6	77	1	72
TRINITY_DN60_c1_g2	PF00261	Tropomyosin	Tropomyosin	7.6e-93	219	63	282	16	235
TRINITY_DN60_c1_g2	PF12718	Tropomyosin_1	Tropomyosin like	3.8e-38	145	7	152	1	142
TRINITY_DN60_c1_g2	PF06009	Laminin_II	Laminin Domain II	7.9e-07	80	28	108	4	84
TRINITY_DN60_c1_g2	PF07889	DUF1664	Protein of unknown function (DUF1664)	3.6e-07	67	37	104	55	122
TRINITY_DN60_c1_g2	PF05335	DUF745	Protein of unknown function (DUF745)	1.5e-06	92	26	118	89	181
TRINITY_DN60_c1_g2	PF06818	Fez1	Fez1	9.1e-06	121	146	267	45	150
TRINITY_DN60_c1_g2	PF08614	ATG16	Autophagy protein 16 (ATG16)	8e-06	86	18	104	94	180
TRINITY_DN60_c1_g1	PF00261	Tropomyosin	Tropomyosin	3.6e-08	70	6	76	1	71
TRINITY_DN60_c1_g1	PF00261	Tropomyosin	Tropomyosin	1.2e-78	221	62	283	15	236
TRINITY_DN60_c1_g1	PF12718	Tropomyosin_1	Tropomyosin like	4.4e-29	145	7	152	1	142
TRINITY_DN60_c1_g1	PF12718	Tropomyosin_1	Tropomyosin like	1.5e-07	69	158	227	71	140
TRINITY_DN60_c1_g1	PF12718	Tropomyosin_1	Tropomyosin like	4.4e-06	50	219	269	90	140
TRINITY_DN60_c1_g1	PF06009	Laminin_II	Laminin Domain II	6.8e-07	80	28	108	4	84
TRINITY_DN60_c1_g1	PF05335	DUF745	Protein of unknown function (DUF745)	4.5e-07	97	22	119	85	182
TRINITY_DN60_c1_g1	PF05335	DUF745	Protein of unknown function (DUF745)	3.4e-06	86	189	275	70	156
TRINITY_DN60_c1_g1	PF12795	MscS_porin	Mechanosensitive ion channel porin domain	8.2e-08	104	17	121	55	161
TRINITY_DN60_c1_g1	PF08614	ATG16	Autophagy protein 16 (ATG16)	2.6e-06	80	186	266	73	152
TRINITY_DN60_c1_g1	PF19220	Crescentin	Crescentin protein	1.9e-06	123	129	252	94	217
TRINITY_DN60_c1_g1	PF05622	HOOK	HOOK protein coiled-coil region	1.9e-07	91	185	276	301	391
TRINITY_DN60_c1_g4	PF00261	Tropomyosin	Tropomyosin	6.1e-08	68	7	75	1	69
TRINITY_DN60_c1_g4	PF00261	Tropomyosin	Tropomyosin	1.8e-82	234	49	283	1	235
TRINITY_DN60_c1_g4	PF12718	Tropomyosin_1	Tropomyosin like	4.2e-34	145	8	153	1	142
TRINITY_DN60_c1_g4	PF12718	Tropomyosin_1	Tropomyosin like	9.3e-07	69	159	228	71	140
TRINITY_DN60_c1_g4	PF12718	Tropomyosin_1	Tropomyosin like	3.2e-06	50	220	270	90	140
TRINITY_DN60_c1_g4	PF06009	Laminin_II	Laminin Domain II	1.5e-07	77	30	107	5	82
TRINITY_DN60_c1_g4	PF06009	Laminin_II	Laminin Domain II	4.2e-06	72	190	262	4	76
TRINITY_DN60_c1_g4	PF05335	DUF745	Protein of unknown function (DUF745)	1.6e-06	93	188	281	68	161
TRINITY_DN60_c1_g4	PF19220	Crescentin	Crescentin protein	1.3e-06	146	108	254	72	218
TRINITY_DN60_c1_g4	PF08614	ATG16	Autophagy protein 16 (ATG16)	6.2e-07	92	186	278	72	164
TRINITY_DN60_c1_g4	PF12795	MscS_porin	Mechanosensitive ion channel porin domain	1.5e-06	106	15	121	52	160
TRINITY_DN60_c1_g4	PF20492	ERM_helical	Ezrin/radixin/moesin, alpha-helical domain	1.8e-07	103	158	261	3	106
TRINITY_DN60_c1_g4	PF10473	CENP- F_leu_zip	Leucine-rich repeats of kinetochore protein Cenp-F/LEK1	6.2e-07	116	3	119	20	136
TRINITY_DN60_c1_g4	PF06160	EzrA	Septation ring formation regulator, EzrA	2.7e-06	53	181	234	378	431
TRINITY_DN60_c1_g4	PF06818	Fez1	Fez1	1.9e-06	108	165	273	42	155
TRINITY_DN39_c0_g1	PF13873	Myb_DNA- bind_5	Myb/SANT-like DNA-binding domain	1.6e-12	62	7	69	1	63
TRINITY_DN95_c0_g1	PF12044	Metallopep	Putative peptidase family	4.7e-87	337	17	354	2	363
TRINITY_DN78_c0_g1	PF00621	RhoGEF	RhoGEF domain	1.4e-33	148	384	532	2	161
TRINITY_DN78_c0_g1	PF16453	IQ_SEC7_PH	PH domain	1.8e-08	101	621	722	25	131
TRINITY_DN1_c0_g1	PF00078	RVT_1	Reverse transcriptase (RNA-dependent DNA polymerase)	2.1e-17	137	2	139	105	221
TRINITY_DN1_c0_g2	PF00089	Trypsin	Trypsin	1.6e-32	178	10	188	49	221
TRINITY_DN54_c0_g1	PF00069	Pkinase	Protein kinase domain	3.8e-74	256	760	1016	4	264
TRINITY_DN54_c0_g1	PF07714	PK_Tyr_Ser- Thr	Protein tyrosine and serine/threonine kinase	1.3e-42	242	758	1000	2	250
TRINITY_DN54_c0_g1	PF00027	cNMP_binding	Cyclic nucleotide-binding domain	8.5e-15	58	543	601	25	88
TRINITY_DN54_c0_g1	PF00027	cNMP_binding	Cyclic nucleotide-binding domain	1.7e-21	87	639	726	3	87
TRINITY_DN54_c0_g1	PF14531	Kinase- like	Kinase-like	5.5e-08	174	791	965	95	260
TRINITY_DN81_c0_g1	PF00085	Thioredoxin	Thioredoxin	1.6e-06	91	211	302	4	98
TRINITY_DN81_c0_g1	PF00085	Thioredoxin	Thioredoxin	1.9e-07	76	323	399	11	91
TRINITY_DN81_c0_g1	PF00085	Thioredoxin	Thioredoxin	1e-06	86	534	620	12	99
TRINITY_DN81_c0_g1	PF00085	Thioredoxin	Thioredoxin	2.1e-09	93	956	1049	4	98
TRINITY_DN81_c0_g1	PF00085	Thioredoxin	Thioredoxin	9.3e-06	81	1076	1157	16	99
TRINITY_DN81_c0_g1	PF00085	Thioredoxin	Thioredoxin	2.9e-06	82	1178	1260	12	97
TRINITY_DN81_c0_g1	PF13098	Thioredoxin_2	Thioredoxin-like domain	5.4e-06	64	558	622	65	109
TRINITY_DN81_c0_g1	PF13098	Thioredoxin_2	Thioredoxin-like domain	6.7e-06	74	966	1040	2	98
TRINITY_DN81_c0_g1	PF13905	Thioredoxin_8	Thioredoxin-like	3.9e-06	52	224	276	1	56
TRINITY_DN81_c0_g1	PF07449	HyaE	Hydrogenase-1 expression protein HyaE	7.6e-07	80	524	604	11	94
TRINITY_DN75_c0_g1	PF13843	DDE_Tnp_1_7	Transposase IS4	7.7e-79	340	107	447	2	349
TRINITY_DN93_c0_g1	PF03034	PSS	Phosphatidyl serine synthase	5.6e-115	274	142	416	1	272
TRINITY_DN93_c0_g2	PF15070	GOLGA2L5	Putative golgin subfamily A member 2-like protein 5	2.5e-16	216	281	497	6	235
TRINITY_DN93_c0_g2	PF15070	GOLGA2L5	Putative golgin subfamily A member 2-like protein 5	9.2e-25	130	525	655	402	516
TRINITY_DN99_c0_g1	PF01034	Syndecan	Syndecan domain	1.5e-34	64	99	163	1	63
TRINITY_DN20732_c0_g1	PF00096	zf- C2H2	Zinc finger, C2H2 type	2.1e-06	22	3926	3948	3	23
TRINITY_DN20779_c1_g2	PF03258	Baculo_FP	Baculovirus FP protein	1.5e-11	94	38	132	54	147
TRINITY_DN20779_c1_g1	PF09789	CC149	Coiled-coil domain-containing protein 149-A	2.3e-09	90	87	177	60	151
TRINITY_DN20743_c0_g1	PF08336	P4Ha_N	Prolyl 4-Hydroxylase alpha-subunit, N-terminal region	7.3e-40	130	31	161	2	135
TRINITY_DN20743_c0_g1	PF13640	2OG- FeII_Oxy_3	2OG-Fe(II) oxygenase superfamily	5e-17	101	420	521	1	96
TRINITY_DN20743_c0_g1	PF03171	2OG- FeII_Oxy	2OG-Fe(II) oxygenase superfamily	1.6e-10	103	418	521	2	100
TRINITY_DN20743_c0_g1	PF07719	TPR_2	Tetratricopeptide repeat	4.6e-06	31	214	245	3	34
TRINITY_DN20722_c0_g1	PF04500	FLYWCH	FLYWCH zinc finger domain	6.6e-11	35	6	41	24	62
TRINITY_DN20778_c0_g1	PF00078	RVT_1	Reverse transcriptase (RNA-dependent DNA polymerase)	2.2e-24	126	3	129	86	209
TRINITY_DN20768_c0_g2	PF00335	Tetraspanin	Tetraspanin family	3e-29	211	24	235	1	231
TRINITY_DN20759_c0_g1	PF01979	Amidohydro_1	Amidohydrolase family	5.2e-29	333	58	391	2	346
TRINITY_DN20759_c0_g1	PF07969	Amidohydro_3	Amidohydrolase family	1.6e-11	57	337	394	406	473
TRINITY_DN20757_c0_g1	PF06417	DUF1077	Protein of unknown function (DUF1077)	2.2e-50	111	47	158	3	118
TRINITY_DN20705_c0_g1	PF01429	MBD	Methyl-CpG binding domain	2.7e-29	66	8	74	1	72
TRINITY_DN20705_c0_g1	PF01429	MBD	Methyl-CpG binding domain	8.8e-09	53	96	149	29	74
TRINITY_DN20705_c0_g1	PF14048	MBD_C	C-terminal domain of methyl-CpG binding protein 2 and 3	1e-32	89	160	249	5	94
TRINITY_DN20705_c0_g1	PF16564	MBDa	p55-binding region of Methyl-CpG-binding domain proteins MBD	5.6e-32	68	85	153	2	71
TRINITY_DN20725_c0_g1	PF01176	eIF- 1a	Translation initiation factor 1A / IF-1	1.7e-26	61	32	93	1	63
TRINITY_DN20764_c0_g2	PF00561	Abhydrolase_1	alpha/beta hydrolase fold	4.3e-24	121	98	219	1	106
TRINITY_DN20764_c0_g2	PF04083	Abhydro_lipase	Partial alpha/beta-hydrolase lipase region	1.4e-16	49	66	115	3	62
TRINITY_DN20764_c0_g2	PF12146	Hydrolase_4	Serine aminopeptidase, S33	1.6e-09	120	100	220	7	110
TRINITY_DN20764_c0_g2	PF12697	Abhydrolase_6	Alpha/beta hydrolase family	4.7e-08	119	100	219	1	95
TRINITY_DN20723_c0_g1	PF05602	CLPTM1	Cleft lip and palate transmembrane protein 1 (CLPTM1)	1e-148	437	60	497	2	435
TRINITY_DN20775_c0_g4	PF17919	RT_RNaseH_2	RNase H-like domain found in reverse transcriptase	1.8e-24	66	1	67	12	78
TRINITY_DN20775_c0_g4	PF17917	RT_RNaseH	RNase H-like domain found in reverse transcriptase	4.9e-18	51	16	67	2	53
TRINITY_DN20753_c0_g1	PF00487	FA_desaturase	Fatty acid desaturase	2.1e-20	207	67	274	3	225
TRINITY_DN20697_c0_g1	PF04500	FLYWCH	FLYWCH zinc finger domain	6e-18	59	29	88	1	62
TRINITY_DN3864_c0_g1	PF01222	ERG4_ERG24	Ergosterol biosynthesis ERG4/ERG24 family	7.5e-14	133	279	412	48	188
TRINITY_DN3847_c0_g3	PF01846	FF	FF domain	1.2e-16	49	261	310	1	51
TRINITY_DN3847_c0_g3	PF01846	FF	FF domain	3.6e-06	48	328	376	1	50
TRINITY_DN3847_c0_g3	PF01846	FF	FF domain	6.5e-08	48	402	450	8	51
TRINITY_DN3847_c0_g3	PF01846	FF	FF domain	1.6e-12	55	475	530	1	51
TRINITY_DN3847_c0_g3	PF01846	FF	FF domain	9e-06	45	616	661	6	51
TRINITY_DN3847_c0_g3	PF00397	WW	WW domain	3.5e-14	27	93	120	3	31
TRINITY_DN3847_c0_g3	PF00397	WW	WW domain	5.6e-11	25	136	161	5	31
TRINITY_DN3847_c0_g3	PF16512	RhoGAP- FF1	p190-A and -B Rho GAPs FF domain	1.2e-06	66	259	325	10	78
TRINITY_DN3847_c0_g3	PF16512	RhoGAP- FF1	p190-A and -B Rho GAPs FF domain	2.9e-07	53	411	464	27	78
TRINITY_DN3840_c0_g1	PF08205	C2- set_2	CD80-like C2-set immunoglobulin domain	4.6e-13	86	127	213	3	88
TRINITY_DN3840_c0_g1	PF13927	Ig_3	Immunoglobulin domain	6.6e-06	67	127	194	5	62
TRINITY_DN3840_c0_g1	PF13927	Ig_3	Immunoglobulin domain	1.9e-06	77	237	314	12	78
TRINITY_DN3840_c0_g1	PF07679	I- set	Immunoglobulin I-set domain	6.7e-06	81	242	323	14	85
TRINITY_DN3840_c0_g2	PF09815	XK- related	XK-related protein	1.6e-94	336	36	372	2	339
TRINITY_DN3840_c2_g1	PF16543	DFRP_C	DRG Family Regulatory Proteins, Tma46	7.1e-27	100	222	322	1	88
TRINITY_DN3840_c2_g1	PF16131	Torus	Torus domain	2.4e-10	72	56	128	30	100
TRINITY_DN3840_c2_g1	PF18345	zf_CCCH_4	Zinc finger domain	7.2e-10	18	101	119	1	19
TRINITY_DN3840_c2_g1	PF00642	zf- CCCH	Zinc finger C-x8-C-x5-C-x3-H type (and similar)	7.3e-10	24	96	120	1	26
TRINITY_DN3840_c2_g1	PF18044	zf- CCCH_4	CCCH-type zinc finger	2.6e-09	20	100	120	2	22
TRINITY_DN3840_c2_g1	PF14608	zf- CCCH_2	RNA-binding, Nab2-type zinc finger	8.7e-07	18	101	119	2	18
TRINITY_DN3891_c1_g1	PF14954	LIX1	Limb expression 1	3.2e-128	249	17	266	3	247
TRINITY_DN3890_c1_g1	PF00240	ubiquitin	Ubiquitin family	4.6e-37	71	3	74	1	72
TRINITY_DN3890_c1_g1	PF01599	Ribosomal_S27	Ribosomal protein S27a	4e-28	45	102	147	1	44
TRINITY_DN3890_c1_g1	PF11976	Rad60- SLD	Ubiquitin-2 like Rad60 SUMO-like	8.7e-20	70	1	71	1	72
TRINITY_DN3890_c1_g1	PF14560	Ubiquitin_2	Ubiquitin-like domain	5.6e-08	57	12	69	15	80
TRINITY_DN3890_c1_g1	PF13881	Rad60- SLD_2	Ubiquitin-2 like Rad60 SUMO-like	2.2e-07	78	11	89	13	104
TRINITY_DN3890_c0_g1	PF00240	ubiquitin	Ubiquitin family	3.3e-36	71	3	74	1	72
TRINITY_DN3890_c0_g1	PF00240	ubiquitin	Ubiquitin family	3.3e-36	71	79	150	1	72
TRINITY_DN3890_c0_g1	PF00240	ubiquitin	Ubiquitin family	3.3e-36	71	155	226	1	72
TRINITY_DN3890_c0_g1	PF00240	ubiquitin	Ubiquitin family	3.3e-36	71	231	302	1	72
TRINITY_DN3890_c0_g1	PF00240	ubiquitin	Ubiquitin family	1.2e-14	36	307	343	1	37
TRINITY_DN3890_c0_g1	PF11976	Rad60- SLD	Ubiquitin-2 like Rad60 SUMO-like	5.9e-19	70	1	71	1	72
TRINITY_DN3890_c0_g1	PF11976	Rad60- SLD	Ubiquitin-2 like Rad60 SUMO-like	5.9e-19	70	77	147	1	72
TRINITY_DN3890_c0_g1	PF11976	Rad60- SLD	Ubiquitin-2 like Rad60 SUMO-like	5.9e-19	70	153	223	1	72
TRINITY_DN3890_c0_g1	PF11976	Rad60- SLD	Ubiquitin-2 like Rad60 SUMO-like	5.9e-19	70	229	299	1	72
TRINITY_DN3890_c0_g1	PF11976	Rad60- SLD	Ubiquitin-2 like Rad60 SUMO-like	3.8e-07	38	305	343	1	39
TRINITY_DN3890_c0_g1	PF14560	Ubiquitin_2	Ubiquitin-like domain	4.3e-07	57	12	69	15	80
TRINITY_DN3890_c0_g1	PF14560	Ubiquitin_2	Ubiquitin-like domain	3.9e-07	58	87	145	14	80
TRINITY_DN3890_c0_g1	PF14560	Ubiquitin_2	Ubiquitin-like domain	3.9e-07	58	163	221	14	80
TRINITY_DN3890_c0_g1	PF14560	Ubiquitin_2	Ubiquitin-like domain	3.9e-07	58	239	297	14	80
TRINITY_DN3866_c0_g1	PF10545	MADF_DNA_bdg	Alcohol dehydrogenase transcription factor Myb/SANT-like	1.1e-20	86	10	96	2	84
TRINITY_DN3818_c0_g2	PF00078	RVT_1	Reverse transcriptase (RNA-dependent DNA polymerase)	2.3e-08	54	9	63	108	169
TRINITY_DN3818_c1_g3	PF14559	TPR_19	Tetratricopeptide repeat	7.4e-12	55	487	542	2	57
TRINITY_DN3818_c1_g3	PF07719	TPR_2	Tetratricopeptide repeat	4.4e-07	28	514	542	5	33
TRINITY_DN3818_c1_g3	PF04733	Coatomer_E	Coatomer epsilon subunit	4.5e-10	81	489	570	180	258
TRINITY_DN3818_c1_g3	PF13424	TPR_12	Tetratricopeptide repeat	4.9e-07	56	482	538	9	73
TRINITY_DN3818_c1_g3	PF13181	TPR_8	Tetratricopeptide repeat	3.1e-06	28	514	542	5	33
TRINITY_DN3818_c1_g3	PF12895	ANAPC3	Anaphase-promoting complex, cyclosome, subunit 3	1.1e-06	47	489	536	36	82
TRINITY_DN3818_c1_g3	PF13432	TPR_16	Tetratricopeptide repeat	7.9e-07	60	481	541	2	65
TRINITY_DN3870_c0_g1	PF00339	Arrestin_N	Arrestin (or S-antigen), N-terminal domain	8.3e-35	154	26	180	2	145
TRINITY_DN3870_c0_g1	PF02752	Arrestin_C	Arrestin (or S-antigen), C-terminal domain	8.3e-29	156	201	357	2	135
TRINITY_DN3835_c0_g1	PF11904	GPCR_chapero_1	GPCR-chaperone	2.4e-71	262	159	421	1	270
TRINITY_DN3835_c0_g1	PF13637	Ank_4	Ankyrin repeats (many copies)	3.4e-08	36	28	64	17	55
TRINITY_DN3835_c0_g1	PF13637	Ank_4	Ankyrin repeats (many copies)	7.9e-10	47	45	92	2	50
TRINITY_DN3835_c0_g1	PF12796	Ank_2	Ankyrin repeats (3 copies)	3e-13	82	17	99	2	75
TRINITY_DN3835_c0_g1	PF00023	Ank	Ankyrin repeat	1.5e-10	27	43	70	1	28
TRINITY_DN3835_c0_g1	PF13606	Ank_3	Ankyrin repeat	3.1e-08	27	43	70	1	29
TRINITY_DN3835_c0_g1	PF13857	Ank_5	Ankyrin repeats (many copies)	5e-11	50	32	82	2	54
TRINITY_DN3808_c0_g1	PF01920	Prefoldin_2	Prefoldin subunit	6.9e-22	102	15	117	2	104
TRINITY_DN3862_c0_g1	PF03392	OS- D	Insect pheromone-binding family, A10/OS-D	4.7e-17	75	28	103	10	85
TRINITY_DN3826_c0_g1	PF15868	MBF2	Transcription activator MBF2	1.4e-17	79	30	109	7	89
TRINITY_DN3816_c1_g2	PF13465	zf- H2C2_2	Zinc-finger double domain	3.8e-07	23	262	285	1	24
TRINITY_DN3816_c1_g2	PF13465	zf- H2C2_2	Zinc-finger double domain	7.1e-10	24	290	314	1	25
TRINITY_DN3816_c1_g2	PF13465	zf- H2C2_2	Zinc-finger double domain	1.1e-09	23	347	370	2	25
TRINITY_DN3816_c1_g2	PF13465	zf- H2C2_2	Zinc-finger double domain	2.9e-08	28	375	403	2	26
TRINITY_DN3816_c1_g2	PF13465	zf- H2C2_2	Zinc-finger double domain	6.2e-11	23	406	429	1	24
TRINITY_DN3816_c1_g2	PF13465	zf- H2C2_2	Zinc-finger double domain	4.2e-09	24	435	459	2	26
TRINITY_DN3816_c1_g2	PF13465	zf- H2C2_2	Zinc-finger double domain	2.2e-07	19	462	481	1	20
TRINITY_DN3816_c1_g2	PF13465	zf- H2C2_2	Zinc-finger double domain	2e-12	24	491	515	2	26
TRINITY_DN3816_c1_g2	PF00096	zf- C2H2	Zinc finger, C2H2 type	9.9e-08	22	248	270	1	23
TRINITY_DN3816_c1_g2	PF00096	zf- C2H2	Zinc finger, C2H2 type	2.6e-07	22	276	298	1	23
TRINITY_DN3816_c1_g2	PF00096	zf- C2H2	Zinc finger, C2H2 type	2.5e-08	22	304	326	1	23
TRINITY_DN3816_c1_g2	PF00096	zf- C2H2	Zinc finger, C2H2 type	6.8e-06	22	332	354	1	23
TRINITY_DN3816_c1_g2	PF00096	zf- C2H2	Zinc finger, C2H2 type	2.9e-08	22	360	382	1	23
TRINITY_DN3816_c1_g2	PF00096	zf- C2H2	Zinc finger, C2H2 type	1.6e-09	22	392	414	1	23
TRINITY_DN3816_c1_g2	PF00096	zf- C2H2	Zinc finger, C2H2 type	4e-07	22	448	470	1	23
TRINITY_DN3816_c1_g2	PF00096	zf- C2H2	Zinc finger, C2H2 type	1.9e-08	22	504	526	1	23
TRINITY_DN3816_c1_g2	PF13894	zf- C2H2_4	C2H2-type zinc finger	1.3e-07	22	304	326	1	23
TRINITY_DN3816_c1_g2	PF13894	zf- C2H2_4	C2H2-type zinc finger	9.8e-07	22	360	382	1	23
TRINITY_DN3816_c1_g2	PF13894	zf- C2H2_4	C2H2-type zinc finger	2.9e-07	22	392	414	1	23
TRINITY_DN3816_c1_g2	PF13894	zf- C2H2_4	C2H2-type zinc finger	2.1e-06	22	448	470	1	23
TRINITY_DN3816_c1_g2	PF13894	zf- C2H2_4	C2H2-type zinc finger	1.4e-06	22	504	526	1	23
TRINITY_DN3816_c1_g2	PF12171	zf- C2H2_jaz	Zinc-finger double-stranded RNA-binding	1.3e-07	22	392	414	2	24
TRINITY_DN3816_c1_g2	PF12171	zf- C2H2_jaz	Zinc-finger double-stranded RNA-binding	3.9e-07	18	504	522	2	20
TRINITY_DN3816_c1_g2	PF12874	zf- met	Zinc-finger of C2H2 type	1.2e-06	21	392	413	1	22
TRINITY_DN3816_c1_g2	PF12874	zf- met	Zinc-finger of C2H2 type	5.1e-07	18	504	522	1	19
TRINITY_DN3816_c1_g1	PF13465	zf- H2C2_2	Zinc-finger double domain	1.2e-13	24	217	241	1	25
TRINITY_DN3816_c1_g1	PF13465	zf- H2C2_2	Zinc-finger double domain	9.5e-12	24	245	269	1	25
TRINITY_DN3816_c1_g1	PF13465	zf- H2C2_2	Zinc-finger double domain	1.2e-08	23	273	296	1	24
TRINITY_DN3816_c1_g1	PF13465	zf- H2C2_2	Zinc-finger double domain	5.5e-09	19	305	324	5	24
TRINITY_DN3816_c1_g1	PF13465	zf- H2C2_2	Zinc-finger double domain	1.5e-07	16	330	346	2	18
TRINITY_DN3816_c1_g1	PF00096	zf- C2H2	Zinc finger, C2H2 type	1.7e-09	22	203	225	1	23
TRINITY_DN3816_c1_g1	PF00096	zf- C2H2	Zinc finger, C2H2 type	7.8e-08	22	231	253	1	23
TRINITY_DN3816_c1_g1	PF00096	zf- C2H2	Zinc finger, C2H2 type	4.5e-07	22	259	281	1	23
TRINITY_DN3816_c1_g1	PF00096	zf- C2H2	Zinc finger, C2H2 type	5e-06	22	287	309	1	23
TRINITY_DN3816_c1_g1	PF00096	zf- C2H2	Zinc finger, C2H2 type	3.5e-07	22	315	337	1	23
TRINITY_DN3816_c1_g1	PF13894	zf- C2H2_4	C2H2-type zinc finger	8.2e-08	22	203	225	1	23
TRINITY_DN3816_c1_g1	PF13894	zf- C2H2_4	C2H2-type zinc finger	1.4e-06	22	231	253	1	23
TRINITY_DN3816_c1_g1	PF13912	zf- C2H2_6	C2H2-type zinc finger	2.8e-06	22	203	225	2	24
TRINITY_DN3816_c1_g1	PF12874	zf- met	Zinc-finger of C2H2 type	4.4e-06	20	203	223	1	21
TRINITY_DN3816_c2_g1	PF13465	zf- H2C2_2	Zinc-finger double domain	6.1e-10	23	14	37	1	24
TRINITY_DN3816_c2_g1	PF13465	zf- H2C2_2	Zinc-finger double domain	9e-12	24	43	67	2	26
TRINITY_DN3816_c2_g1	PF13465	zf- H2C2_2	Zinc-finger double domain	6.1e-10	23	70	93	1	24
TRINITY_DN3816_c2_g1	PF13465	zf- H2C2_2	Zinc-finger double domain	9e-12	24	99	123	2	26
TRINITY_DN3816_c2_g1	PF00096	zf- C2H2	Zinc finger, C2H2 type	4.4e-09	21	1	22	2	23
TRINITY_DN3816_c2_g1	PF00096	zf- C2H2	Zinc finger, C2H2 type	1.8e-07	22	28	50	1	23
TRINITY_DN3816_c2_g1	PF00096	zf- C2H2	Zinc finger, C2H2 type	4.1e-09	21	57	78	2	23
TRINITY_DN3816_c2_g1	PF00096	zf- C2H2	Zinc finger, C2H2 type	1.8e-07	22	84	106	1	23
TRINITY_DN3816_c2_g1	PF00096	zf- C2H2	Zinc finger, C2H2 type	5.4e-07	17	113	130	2	19
TRINITY_DN3816_c2_g1	PF13894	zf- C2H2_4	C2H2-type zinc finger	5.4e-07	21	1	22	2	23
TRINITY_DN3816_c2_g1	PF13894	zf- C2H2_4	C2H2-type zinc finger	1.6e-07	21	57	78	2	23
TRINITY_DN3816_c2_g1	PF12171	zf- C2H2_jaz	Zinc-finger double-stranded RNA-binding	3.9e-06	18	2	20	4	22
TRINITY_DN3816_c2_g1	PF12171	zf- C2H2_jaz	Zinc-finger double-stranded RNA-binding	6.5e-07	20	56	76	2	22
TRINITY_DN3816_c2_g1	PF12171	zf- C2H2_jaz	Zinc-finger double-stranded RNA-binding	3.3e-06	18	112	130	2	20
TRINITY_DN3816_c2_g1	PF12874	zf- met	Zinc-finger of C2H2 type	4.7e-06	18	57	75	2	20
TRINITY_DN3869_c0_g3	PF00001	7tm_1	7 transmembrane receptor (rhodopsin family)	4.2e-55	262	70	332	1	264
TRINITY_DN3869_c0_g3	PF10320	7TM_GPCR_Srsx	Serpentine type 7TM GPCR chemoreceptor Srsx	3.1e-13	280	65	345	2	255
TRINITY_DN3867_c1_g1	PF13927	Ig_3	Immunoglobulin domain	1.8e-17	75	132	207	7	76
TRINITY_DN3867_c1_g1	PF13927	Ig_3	Immunoglobulin domain	6e-06	68	245	313	13	79
TRINITY_DN3867_c1_g1	PF07679	I- set	Immunoglobulin I-set domain	6.8e-06	71	40	111	13	74
TRINITY_DN3867_c1_g1	PF07679	I- set	Immunoglobulin I-set domain	7.8e-18	79	128	207	2	74
TRINITY_DN3867_c1_g1	PF13895	Ig_2	Immunoglobulin domain	5.9e-13	75	133	208	6	63
TRINITY_DN3867_c1_g1	PF13895	Ig_2	Immunoglobulin domain	9e-07	77	244	321	11	74
TRINITY_DN3867_c1_g1	PF00047	ig	Immunoglobulin domain	1e-13	75	132	207	2	73
TRINITY_DN3867_c1_g1	PF07686	V- set	Immunoglobulin V-set domain	1.1e-06	64	48	112	17	92
TRINITY_DN3867_c1_g1	PF07686	V- set	Immunoglobulin V-set domain	1.4e-13	82	131	213	1	97
TRINITY_DN3867_c1_g1	PF00041	fn3	Fibronectin type III domain	1.1e-07	97	336	433	6	85
TRINITY_DN3825_c0_g1	PF04418	DUF543	Domain of unknown function (DUF543)	5.3e-24	62	7	69	11	74
TRINITY_DN3833_c0_g2	PF03101	FAR1	FAR1 DNA-binding domain	2.7e-06	60	587	647	29	88
TRINITY_DN3812_c0_g1	PF09412	XendoU	Endoribonuclease XendoU	4.6e-75	261	86	347	2	263
TRINITY_DN3829_c0_g2	PF14868	DUF4487	Domain of unknown function (DUF4487)	1.6e-17	489	221	710	8	534
TRINITY_DN3865_c0_g3	PF12937	F- box- like	F-box-like	9.8e-16	37	31	68	8	46
TRINITY_DN3865_c0_g3	PF00646	F- box	F-box domain	7.2e-11	34	31	65	8	42
TRINITY_DN3884_c0_g2	PF14651	Lipocalin_7	Lipocalin / cytosolic fatty-acid binding protein family	8.6e-08	49	6	55	1	49
TRINITY_DN3822_c0_g1	PF00096	zf- C2H2	Zinc finger, C2H2 type	6.5e-06	22	245	267	1	23
TRINITY_DN3822_c0_g1	PF00096	zf- C2H2	Zinc finger, C2H2 type	6.7e-06	22	273	295	1	23
TRINITY_DN3822_c0_g1	PF00096	zf- C2H2	Zinc finger, C2H2 type	4.8e-06	22	329	351	1	23
TRINITY_DN3822_c0_g1	PF00096	zf- C2H2	Zinc finger, C2H2 type	7.2e-07	22	357	379	1	23
TRINITY_DN3822_c0_g1	PF00096	zf- C2H2	Zinc finger, C2H2 type	4.8e-08	22	385	407	1	23
TRINITY_DN3822_c0_g1	PF00096	zf- C2H2	Zinc finger, C2H2 type	2e-06	22	412	434	1	23
TRINITY_DN3822_c0_g1	PF00096	zf- C2H2	Zinc finger, C2H2 type	6.5e-07	22	543	565	1	23
TRINITY_DN3822_c0_g1	PF00096	zf- C2H2	Zinc finger, C2H2 type	4.9e-07	21	630	651	2	23
TRINITY_DN3822_c0_g1	PF00096	zf- C2H2	Zinc finger, C2H2 type	6.9e-07	22	661	683	1	23
TRINITY_DN3822_c0_g1	PF13465	zf- H2C2_2	Zinc-finger double domain	7.3e-10	24	259	283	1	25
TRINITY_DN3822_c0_g1	PF13465	zf- H2C2_2	Zinc-finger double domain	2e-06	23	288	311	2	25
TRINITY_DN3822_c0_g1	PF13465	zf- H2C2_2	Zinc-finger double domain	4.3e-06	23	315	338	1	24
TRINITY_DN3822_c0_g1	PF13465	zf- H2C2_2	Zinc-finger double domain	7.1e-07	24	343	367	1	25
TRINITY_DN3822_c0_g1	PF13465	zf- H2C2_2	Zinc-finger double domain	1.1e-06	24	371	395	1	25
TRINITY_DN3822_c0_g1	PF13465	zf- H2C2_2	Zinc-finger double domain	1.2e-07	24	427	451	2	26
TRINITY_DN3822_c0_g1	PF13894	zf- C2H2_4	C2H2-type zinc finger	3.6e-07	22	412	434	1	23
TRINITY_DN3822_c0_g1	PF13894	zf- C2H2_4	C2H2-type zinc finger	3.1e-06	22	543	565	1	23
TRINITY_DN3851_c0_g4	PF12516	DUF3719	Protein of unknown function (DUF3719)	8.3e-09	28	130	158	11	39
TRINITY_DN3851_c0_g1	PF07690	MFS_1	Major Facilitator Superfamily	2.2e-33	178	127	305	3	173
TRINITY_DN3851_c0_g1	PF07690	MFS_1	Major Facilitator Superfamily	5.7e-17	180	595	775	5	176
TRINITY_DN3851_c0_g1	PF00083	Sugar_tr	Sugar (and other) transporter	8.7e-14	173	154	327	41	221
TRINITY_DN3851_c0_g3	PF02845	CUE	CUE domain	5.4e-13	40	457	497	2	42
TRINITY_DN3851_c1_g2	PF00622	SPRY	SPRY domain	3.2e-24	122	129	251	1	114
TRINITY_DN3851_c1_g2	PF12937	F- box- like	F-box-like	9.1e-15	45	14	59	3	47
TRINITY_DN3851_c1_g2	PF00646	F- box	F-box domain	2.3e-13	40	14	54	3	43
TRINITY_DN3851_c1_g2	PF18511	F- box_5	F-box	6.8e-09	31	14	45	3	35
TRINITY_DN3851_c1_g1	PF00569	ZZ	Zinc finger, ZZ type	1.9e-17	40	97	137	2	43
TRINITY_DN3851_c1_g1	PF05485	THAP	THAP domain	6.7e-17	74	5	79	1	85
TRINITY_DN3851_c1_g1	PF03107	C1_2	C1 domain	6.2e-08	33	95	128	14	46
TRINITY_DN3851_c2_g1	PF01169	UPF0016	Uncharacterized protein family UPF0016	1.7e-25	72	51	123	2	75
TRINITY_DN3851_c2_g1	PF01169	UPF0016	Uncharacterized protein family UPF0016	6.3e-25	74	185	259	1	75
TRINITY_DN3851_c2_g1	PF02659	Mntp	Putative manganese efflux pump	1.9e-07	51	90	141	19	70
TRINITY_DN3856_c0_g1	PF00155	Aminotran_1_2	Aminotransferase class I and II	4.8e-27	332	130	462	36	363
TRINITY_DN3856_c0_g1	PF12897	Asp_aminotransf	Aspartate amino-transferase	1.1e-11	227	240	467	174	410
TRINITY_DN3893_c0_g1	PF00520	Ion_trans	Ion transport protein	3.1e-26	234	153	387	2	241
TRINITY_DN3893_c0_g1	PF00027	cNMP_binding	Cyclic nucleotide-binding domain	2.7e-16	52	482	534	3	58
TRINITY_DN3893_c0_g1	PF07885	Ion_trans_2	Ion channel	2.6e-09	56	328	384	21	78
TRINITY_DN3834_c0_g1	PF04004	Leo1	Leo1-like protein	1.3e-56	159	437	596	1	162
TRINITY_DN3848_c0_g1	PF00156	Pribosyltran	Phosphoribosyl transferase domain	3.5e-19	122	43	165	13	130
TRINITY_DN3848_c0_g1	PF14681	UPRTase	Uracil phosphoribosyltransferase	3.5e-08	51	124	175	123	174
TRINITY_DN3819_c0_g1	PF08357	SEFIR	SEFIR domain	4.6e-08	71	354	425	2	75
TRINITY_DN3899_c0_g1	PF00010	HLH	Helix-loop-helix DNA-binding domain	1.6e-19	50	48	98	1	53
TRINITY_DN3899_c0_g1	PF16423	COE1_HLH	Transcription factor COE1 helix-loop-helix domain	2.5e-08	31	62	93	5	38
TRINITY_DN3846_c0_g1	PF04670	Gtr1_RagA	Gtr1/RagA G protein conserved region	7.9e-67	192	43	235	1	195
TRINITY_DN3846_c0_g1	PF00025	Arf	ADP-ribosylation factor family	6.7e-09	135	37	172	10	137
TRINITY_DN3846_c0_g1	PF09439	SRPRB	Signal recognition particle receptor beta subunit	8.7e-09	93	40	133	2	92
TRINITY_DN3846_c0_g1	PF08477	Roc	Ras of Complex, Roc, domain of DAPkinase	2.3e-08	92	43	135	1	96
TRINITY_DN3846_c0_g1	PF00071	Ras	Ras family	3.5e-08	171	44	215	2	159
TRINITY_DN3846_c0_g1	PF00009	GTP_EFTU	Elongation factor Tu GTP binding domain	2e-07	129	88	217	68	193
TRINITY_DN3846_c0_g1	PF01926	MMR_HSR1	50S ribosome-binding GTPase	4.2e-07	94	43	137	1	97
TRINITY_DN3823_c0_g1	PF00226	DnaJ	DnaJ domain	9.6e-23	60	8	68	1	63
TRINITY_DN3823_c0_g1	PF05207	zf- CSL	CSL zinc finger	2.3e-17	51	84	135	2	57
TRINITY_DN3861_c1_g1	PF00946	Mononeg_RNA_pol	Mononegavirales RNA dependent RNA polymerase	4.6e-14	166	34	200	876	1041
TRINITY_DN3821_c0_g1	PF00266	Aminotran_5	Aminotransferase class-V	1.9e-96	361	58	419	2	370
TRINITY_DN3821_c0_g1	PF01212	Beta_elim_lyase	Beta-eliminating lyase	6.6e-13	228	99	327	32	268
TRINITY_DN3821_c0_g1	PF01041	DegT_DnrJ_EryC1	DegT/DnrJ/EryC1/StrS aminotransferase family	5.4e-09	130	106	236	31	151
TRINITY_DN3821_c0_g2	PF00723	Glyco_hydro_15	Glycosyl hydrolases family 15	6.1e-127	409	8	417	1	308
TRINITY_DN3821_c0_g3	PF13565	HTH_32	Homeodomain-like domain	5.1e-10	50	2	52	18	73
TRINITY_DN3821_c0_g3	PF01498	HTH_Tnp_Tc3_2	Transposase	4.2e-08	43	21	64	3	50
TRINITY_DN3881_c0_g1	PF00318	Ribosomal_S2	Ribosomal protein S2	1.8e-23	96	60	156	1	97
TRINITY_DN3881_c0_g1	PF00318	Ribosomal_S2	Ribosomal protein S2	3.5e-23	74	162	236	145	215
TRINITY_DN3897_c0_g1	PF00076	RRM_1	RNA recognition motif. (a.k.a. RRM, RBD, or RNP domain)	3.9e-22	67	51	118	1	68
TRINITY_DN3897_c0_g1	PF00076	RRM_1	RNA recognition motif. (a.k.a. RRM, RBD, or RNP domain)	4.8e-20	68	131	199	1	69
TRINITY_DN3897_c0_g1	PF16367	RRM_7	RNA recognition motif	3.3e-10	62	49	111	2	71
TRINITY_DN3897_c0_g1	PF16367	RRM_7	RNA recognition motif	4.9e-12	68	130	198	3	78
TRINITY_DN3897_c0_g1	PF14605	Nup35_RRM_2	Nup53/35/40-type RNA recognition motif	6.6e-07	52	131	183	4	49
TRINITY_DN3807_c0_g1	PF08839	CDT1	DNA replication factor CDT1 like	3.8e-57	158	238	396	1	178
TRINITY_DN3807_c0_g1	PF16679	CDT1_C	DNA replication factor Cdt1 C-terminal domain	8.3e-26	94	489	583	2	96
TRINITY_DN3841_c0_g2	PF01710	HTH_Tnp_IS630	Transposase	2.7e-08	55	15	70	47	98
TRINITY_DN3898_c0_g2	PF01395	PBP_GOBP	PBP/GOBP family	1.5e-20	113	30	143	5	111
TRINITY_DN3885_c0_g3	PF00400	WD40	WD domain, G-beta repeat	9.7e-06	25	27	52	17	38
TRINITY_DN3885_c0_g3	PF00400	WD40	WD domain, G-beta repeat	4.7e-08	33	61	94	6	38
TRINITY_DN3885_c0_g3	PF12894	ANAPC4_WD40	Anaphase-promoting complex subunit 4 WD40 domain	3.4e-07	46	30	76	44	91
TRINITY_DN3831_c0_g1	PF01247	Ribosomal_L35Ae	Ribosomal protein L35Ae	2.2e-43	95	46	141	1	89
TRINITY_DN3827_c0_g1	PF12017	Tnp_P_element	Transposase protein	3e-27	214	41	255	14	217
TRINITY_DN3827_c1_g2	PF05485	THAP	THAP domain	2e-17	72	5	77	1	86
TRINITY_DN3827_c1_g1	PF12017	Tnp_P_element	Transposase protein	9.4e-10	72	8	80	52	127
TRINITY_DN3880_c0_g1	PF09779	Ima1_N	Ima1 N-terminal domain	3.6e-32	112	38	150	1	136
TRINITY_DN3830_c1_g1	PF13465	zf- H2C2_2	Zinc-finger double domain	1.5e-09	20	1	21	5	25
TRINITY_DN3830_c1_g1	PF13465	zf- H2C2_2	Zinc-finger double domain	5.5e-13	25	25	50	1	26
TRINITY_DN3830_c1_g1	PF13465	zf- H2C2_2	Zinc-finger double domain	3.2e-07	21	55	76	3	24
TRINITY_DN3830_c1_g1	PF13465	zf- H2C2_2	Zinc-finger double domain	4.7e-11	23	82	105	2	25
TRINITY_DN3830_c1_g1	PF13465	zf- H2C2_2	Zinc-finger double domain	5.5e-13	25	109	134	1	26
TRINITY_DN3830_c1_g1	PF13465	zf- H2C2_2	Zinc-finger double domain	3.2e-07	21	139	160	3	24
TRINITY_DN3830_c1_g1	PF13465	zf- H2C2_2	Zinc-finger double domain	1.6e-06	16	166	182	2	18
TRINITY_DN3830_c1_g1	PF00096	zf- C2H2	Zinc finger, C2H2 type	1.3e-07	22	11	33	1	23
TRINITY_DN3830_c1_g1	PF00096	zf- C2H2	Zinc finger, C2H2 type	3.5e-06	22	39	61	1	23
TRINITY_DN3830_c1_g1	PF00096	zf- C2H2	Zinc finger, C2H2 type	1.6e-06	22	67	89	1	23
TRINITY_DN3830_c1_g1	PF00096	zf- C2H2	Zinc finger, C2H2 type	1.3e-07	22	95	117	1	23
TRINITY_DN3830_c1_g1	PF00096	zf- C2H2	Zinc finger, C2H2 type	3.5e-06	22	123	145	1	23
TRINITY_DN3830_c1_g1	PF00096	zf- C2H2	Zinc finger, C2H2 type	1.6e-06	22	151	173	1	23
TRINITY_DN3830_c1_g1	PF13894	zf- C2H2_4	C2H2-type zinc finger	1.4e-06	22	11	33	1	23
TRINITY_DN3830_c1_g1	PF13894	zf- C2H2_4	C2H2-type zinc finger	3.5e-06	22	39	61	1	23
TRINITY_DN3830_c1_g1	PF13894	zf- C2H2_4	C2H2-type zinc finger	1.4e-06	22	95	117	1	23
TRINITY_DN3830_c1_g1	PF13894	zf- C2H2_4	C2H2-type zinc finger	3.5e-06	22	123	145	1	23
TRINITY_DN3820_c0_g2	PF04500	FLYWCH	FLYWCH zinc finger domain	1.4e-10	53	24	77	6	62
TRINITY_DN3838_c0_g1	PF09334	tRNA- synt_1g	tRNA synthetases class I (M)	1.2e-149	393	257	650	1	390
TRINITY_DN3838_c0_g1	PF00458	WHEP- TRS	WHEP-TRS domain	2e-17	51	840	891	1	52
TRINITY_DN3838_c0_g1	PF00458	WHEP- TRS	WHEP-TRS domain	4.9e-15	42	918	960	1	43
TRINITY_DN3838_c0_g1	PF19303	Anticodon_3	Anticodon binding domain of methionyl tRNA ligase	1.4e-24	146	670	816	10	151
TRINITY_DN3838_c0_g1	PF18485	GST_N_5	Glutathione S-transferase, N-terminal domain	6.1e-12	65	1	66	1	70
TRINITY_DN3838_c0_g1	PF13410	GST_C_2	Glutathione S-transferase, C-terminal domain	1.3e-09	63	104	167	6	69
TRINITY_DN3838_c0_g1	PF17171	GST_C_6	Glutathione S-transferase, C-terminal domain	3.5e-09	55	112	167	4	62
TRINITY_DN3838_c0_g1	PF14497	GST_C_3	Glutathione S-transferase, C-terminal domain	7.6e-09	72	105	177	27	99
TRINITY_DN3838_c0_g1	PF00133	tRNA- synt_1	tRNA synthetases class I (I, L, M and V)	7.9e-07	57	255	312	23	79
TRINITY_DN3838_c0_g1	PF00043	GST_C	Glutathione S-transferase, C-terminal domain	9.7e-08	74	96	170	18	90
TRINITY_DN3844_c1_g1	PF00503	G- alpha	G-protein alpha subunit	3.4e-51	173	15	188	202	355
TRINITY_DN3844_c1_g1	PF00025	Arf	ADP-ribosylation factor family	9.6e-14	84	16	100	59	133
TRINITY_DN3844_c0_g2	PF00160	Pro_isomerase	Cyclophilin type peptidyl-prolyl cis-trans isomerase/CLD	5e-42	162	20	182	2	157
TRINITY_DN3844_c0_g2	PF07719	TPR_2	Tetratricopeptide repeat	3.2e-08	30	283	313	4	34
TRINITY_DN3844_c0_g2	PF07719	TPR_2	Tetratricopeptide repeat	2.5e-07	32	315	347	2	34
TRINITY_DN3844_c0_g2	PF00515	TPR_1	Tetratricopeptide repeat	1.2e-09	28	285	313	6	34
TRINITY_DN3844_c0_g2	PF00515	TPR_1	Tetratricopeptide repeat	3.1e-08	32	315	347	2	34
TRINITY_DN3844_c0_g2	PF13181	TPR_8	Tetratricopeptide repeat	9.2e-07	31	282	313	3	34
TRINITY_DN3844_c0_g2	PF13181	TPR_8	Tetratricopeptide repeat	4.9e-06	32	315	347	2	34
TRINITY_DN3844_c0_g2	PF14559	TPR_19	Tetratricopeptide repeat	3.1e-09	62	292	354	3	65
TRINITY_DN3844_c0_g2	PF13432	TPR_16	Tetratricopeptide repeat	4.3e-08	47	290	337	7	56
TRINITY_DN3844_c0_g2	PF13371	TPR_9	Tetratricopeptide repeat	8.3e-08	66	286	352	1	67
TRINITY_DN3844_c0_g2	PF13424	TPR_12	Tetratricopeptide repeat	9.4e-07	56	284	340	6	71
TRINITY_DN3844_c0_g2	PF14853	Fis1_TPR_C	Fis1 C-terminal tetratricopeptide repeat	1.6e-06	30	286	316	7	37
TRINITY_DN3844_c0_g2	PF12895	ANAPC3	Anaphase-promoting complex, cyclosome, subunit 3	2e-07	49	286	335	29	77
TRINITY_DN3809_c0_g1	PF00078	RVT_1	Reverse transcriptase (RNA-dependent DNA polymerase)	1.7e-41	233	130	363	2	216
TRINITY_DN3809_c0_g3	PF17919	RT_RNaseH_2	RNase H-like domain found in reverse transcriptase	4.2e-33	99	860	959	1	100
TRINITY_DN3809_c0_g3	PF17917	RT_RNaseH	RNase H-like domain found in reverse transcriptase	1.7e-30	102	887	989	3	105
TRINITY_DN3809_c0_g3	PF00078	RVT_1	Reverse transcriptase (RNA-dependent DNA polymerase)	4.3e-29	159	638	797	1	222
TRINITY_DN3809_c0_g3	PF17921	Integrase_H2C2	Integrase zinc binding domain	1.3e-17	51	1075	1126	2	53
TRINITY_DN3809_c0_g3	PF00665	rve	Integrase core domain	2.9e-16	95	1148	1243	4	102
TRINITY_DN3809_c0_g3	PF13650	Asp_protease_2	Aspartyl protease	1.6e-07	85	308	393	3	89
TRINITY_DN3873_c0_g1	PF00261	Tropomyosin	Tropomyosin	2.4e-10	107	354	461	121	224
TRINITY_DN3873_c0_g1	PF14915	CCDC144C	CCDC144C protein coiled-coil region	9.1e-09	143	352	495	62	198
TRINITY_DN3842_c0_g1	PF13649	Methyltransf_25	Methyltransferase domain	2.1e-17	102	130	232	1	97
TRINITY_DN3842_c0_g1	PF08242	Methyltransf_12	Methyltransferase domain	1.7e-18	101	132	233	2	98
TRINITY_DN3842_c0_g1	PF13489	Methyltransf_23	Methyltransferase domain	1.3e-18	157	129	286	25	161
TRINITY_DN3842_c0_g1	PF08241	Methyltransf_11	Methyltransferase domain	8.3e-15	104	132	236	2	96
TRINITY_DN3842_c0_g1	PF13847	Methyltransf_31	Methyltransferase domain	2e-12	154	130	284	7	152
TRINITY_DN3842_c0_g1	PF01209	Ubie_methyltran	ubiE/COQ5 methyltransferase family	1.8e-09	109	129	238	50	153
TRINITY_DN3811_c1_g1	PF01167	Tub	Tub family	1.1e-30	112	1250	1362	166	260
TRINITY_DN3811_c1_g1	PF12894	ANAPC4_WD40	Anaphase-promoting complex subunit 4 WD40 domain	4.6e-06	71	151	222	18	91
TRINITY_DN3811_c0_g1	PF00089	Trypsin	Trypsin	4e-49	243	165	408	7	221
TRINITY_DN3811_c0_g1	PF18322	CLIP_1	Serine protease Clip domain PPAF-2	1.3e-18	47	75	122	4	52
TRINITY_DN62686_c0_g1	PF00078	RVT_1	Reverse transcriptase (RNA-dependent DNA polymerase)	1.8e-16	84	1	85	48	129
TRINITY_DN62726_c0_g1	PF01185	Hydrophobin	Fungal hydrophobin	4.2e-13	99	59	158	1	79
TRINITY_DN62744_c0_g1	PF00010	HLH	Helix-loop-helix DNA-binding domain	3.4e-19	51	41	92	2	54
TRINITY_DN62707_c0_g1	PF00365	PFK	Phosphofructokinase	3.3e-38	105	2	107	140	241
TRINITY_DN62677_c0_g1	PF14813	NADH_B2	NADH dehydrogenase 1 beta subcomplex subunit 2	4.9e-16	55	33	88	2	54
TRINITY_DN28082_c0_g1	PF13855	LRR_8	Leucine rich repeat	3.9e-13	50	103	153	10	61
TRINITY_DN28082_c0_g1	PF13855	LRR_8	Leucine rich repeat	1.3e-14	61	143	204	3	61
TRINITY_DN28082_c0_g1	PF13855	LRR_8	Leucine rich repeat	3.7e-08	28	202	230	11	39
TRINITY_DN28082_c0_g1	PF12799	LRR_4	Leucine Rich repeats (2 copies)	8.4e-08	37	119	156	2	38
TRINITY_DN28082_c0_g1	PF12799	LRR_4	Leucine Rich repeats (2 copies)	1.3e-06	38	168	206	1	37
TRINITY_DN28082_c0_g1	PF12799	LRR_4	Leucine Rich repeats (2 copies)	5.5e-08	36	192	228	1	35
TRINITY_DN28136_c0_g1	PF00146	NADHdh	NADH dehydrogenase	7.1e-23	86	2	88	173	262
TRINITY_DN28108_c0_g1	PF01151	ELO	GNS1/SUR4 family	3e-09	34	1	35	111	145
TRINITY_DN28155_c0_g1	PF13927	Ig_3	Immunoglobulin domain	1.4e-06	84	45	129	12	77
TRINITY_DN28155_c0_g1	PF13927	Ig_3	Immunoglobulin domain	1.2e-09	66	170	236	14	79
TRINITY_DN28155_c0_g1	PF13927	Ig_3	Immunoglobulin domain	5.1e-08	71	262	333	8	77
TRINITY_DN28155_c0_g1	PF13927	Ig_3	Immunoglobulin domain	2.7e-14	67	367	434	8	79
TRINITY_DN28155_c0_g1	PF13927	Ig_3	Immunoglobulin domain	2.2e-11	81	451	532	1	79
TRINITY_DN28155_c0_g1	PF07679	I- set	Immunoglobulin I-set domain	2.7e-06	66	171	237	14	78
TRINITY_DN28155_c0_g1	PF07679	I- set	Immunoglobulin I-set domain	2.8e-07	88	260	348	5	89
TRINITY_DN28155_c0_g1	PF07679	I- set	Immunoglobulin I-set domain	1.6e-12	74	364	438	6	81
TRINITY_DN28155_c0_g1	PF13895	Ig_2	Immunoglobulin domain	9.7e-06	68	169	237	11	66
TRINITY_DN28155_c0_g1	PF13895	Ig_2	Immunoglobulin domain	2.2e-11	80	368	448	9	79
TRINITY_DN28155_c0_g1	PF13895	Ig_2	Immunoglobulin domain	1.2e-07	72	464	536	11	70
TRINITY_DN28155_c0_g1	PF00047	ig	Immunoglobulin domain	5e-08	75	171	246	10	86
TRINITY_DN28155_c0_g1	PF00047	ig	Immunoglobulin domain	1.2e-08	79	265	344	6	85
TRINITY_DN28155_c0_g1	PF00047	ig	Immunoglobulin domain	1e-07	66	370	436	8	78
TRINITY_DN28155_c0_g1	PF00047	ig	Immunoglobulin domain	5.2e-06	68	466	534	10	78
TRINITY_DN28155_c0_g1	PF08205	C2- set_2	CD80-like C2-set immunoglobulin domain	2.5e-07	29	172	201	14	46
TRINITY_DN28155_c0_g1	PF08205	C2- set_2	CD80-like C2-set immunoglobulin domain	4e-10	71	268	339	11	86
TRINITY_DN28155_c0_g1	PF07686	V- set	Immunoglobulin V-set domain	8.6e-09	98	43	141	5	104
TRINITY_DN28155_c0_g1	PF07654	C1- set	Immunoglobulin C1-set domain	7.3e-07	78	259	337	2	85
TRINITY_DN28171_c0_g1	PF00078	RVT_1	Reverse transcriptase (RNA-dependent DNA polymerase)	6.4e-27	115	3	118	95	207
TRINITY_DN28089_c0_g1	PF00335	Tetraspanin	Tetraspanin family	1.1e-35	225	7	232	1	231
TRINITY_DN28079_c0_g1	PF00106	adh_short	short chain dehydrogenase	1.2e-40	188	13	201	1	188
TRINITY_DN28079_c0_g1	PF13561	adh_short_C2	Enoyl-(Acyl carrier protein) reductase	4.5e-31	185	19	204	1	183
TRINITY_DN28079_c0_g1	PF08659	KR	KR domain	4.2e-13	148	15	163	3	152
TRINITY_DN28079_c0_g1	PF01370	Epimerase	NAD dependent epimerase/dehydratase family	3.9e-09	89	15	104	1	76
TRINITY_DN28079_c0_g1	PF01073	3Beta_HSD	3-beta hydroxysteroid dehydrogenase/isomerase family	5e-08	86	16	102	1	79
TRINITY_DN28079_c0_g2	PF00106	adh_short	short chain dehydrogenase	2.8e-31	138	8	146	48	188
TRINITY_DN28079_c0_g2	PF13561	adh_short_C2	Enoyl-(Acyl carrier protein) reductase	7.2e-23	155	2	157	37	189
TRINITY_DN28105_c0_g1	PF10660	MitoNEET_N	Iron-containing outer mitochondrial membrane protein N-terminus	5.8e-29	56	1	57	1	57
TRINITY_DN28105_c0_g1	PF09360	zf- CDGSH	Iron-binding zinc finger CDGSH type	9.9e-15	22	88	110	28	47
TRINITY_DN28167_c0_g1	PF00226	DnaJ	DnaJ domain	8.7e-22	69	79	148	1	63
TRINITY_DN28167_c0_g1	PF00249	Myb_DNA- binding	Myb-like DNA-binding domain	7.5e-14	46	557	603	2	44
TRINITY_DN28167_c0_g1	PF16717	RAC_head	Ribosome-associated complex head domain	5.8e-16	79	328	407	3	93
TRINITY_DN28167_c0_g1	PF13921	Myb_DNA- bind_6	Myb-like DNA-binding domain	6e-10	45	559	604	1	43
TRINITY_DN28107_c0_g1	PF04377	ATE_C	Arginine-tRNA-protein transferase, C terminus	4.1e-56	139	264	403	1	134
TRINITY_DN28107_c0_g1	PF04376	ATE_N	Arginine-tRNA-protein transferase, N terminus	6.8e-31	70	15	85	2	81
TRINITY_DN11717_c0_g1	PF08617	CGI- 121	Kinase binding protein CGI-121	3.6e-36	149	23	172	1	162
TRINITY_DN11717_c1_g1	PF14529	Exo_endo_phos_2	Endonuclease-reverse transcriptase	2.7e-12	78	6	84	32	118
TRINITY_DN11633_c0_g1	PF02752	Arrestin_C	Arrestin (or S-antigen), C-terminal domain	4.1e-34	153	247	400	1	134
TRINITY_DN11633_c0_g1	PF00339	Arrestin_N	Arrestin (or S-antigen), N-terminal domain	8.8e-16	151	24	175	3	142
TRINITY_DN11636_c0_g1	PF05380	Peptidase_A17	Pao retrotransposon peptidase	9.5e-56	163	1037	1200	1	163
TRINITY_DN11636_c0_g1	PF18701	DUF5641	Family of unknown function (DUF5641)	3.7e-36	92	1704	1796	2	94
TRINITY_DN11636_c0_g1	PF03564	DUF1759	Protein of unknown function (DUF1759)	1.6e-24	138	138	276	1	145
TRINITY_DN11636_c0_g1	PF05585	DUF1758	Putative peptidase (DUF1758)	1.9e-17	146	519	665	8	154
TRINITY_DN11636_c0_g1	PF00078	RVT_1	Reverse transcriptase (RNA-dependent DNA polymerase)	4.1e-12	114	864	978	69	198
TRINITY_DN11636_c0_g1	PF17921	Integrase_H2C2	Integrase zinc binding domain	1.1e-10	52	1423	1475	5	57
TRINITY_DN11654_c0_g2	PF00118	Cpn60_TCP1	TCP-1/cpn60 chaperonin family	2e-46	175	1	176	178	347
TRINITY_DN11654_c0_g3	PF00118	Cpn60_TCP1	TCP-1/cpn60 chaperonin family	3e-41	131	1	132	351	474
TRINITY_DN11649_c0_g1	PF00788	RA	Ras association (RalGDS/AF-6) domain	4.4e-13	79	2	81	4	92
TRINITY_DN11720_c0_g1	PF04931	DNA_pol_phi	DNA polymerase phi	3.3e-136	753	84	837	1	767
TRINITY_DN11691_c0_g6	PF00852	Glyco_transf_10	Glycosyltransferase family 10 (fucosyltransferase) C-term	2e-53	184	65	249	2	180
TRINITY_DN11691_c0_g6	PF17039	Glyco_tran_10_N	Fucosyltransferase, N-terminal	1.9e-09	22	6	28	87	109
TRINITY_DN11691_c0_g1	PF17039	Glyco_tran_10_N	Fucosyltransferase, N-terminal	5.3e-14	81	73	154	4	79
TRINITY_DN11669_c0_g1	PF13873	Myb_DNA- bind_5	Myb/SANT-like DNA-binding domain	1.8e-26	76	4	80	1	77
TRINITY_DN11688_c0_g1	PF00328	His_Phos_2	Histidine phosphatase superfamily (branch 2)	9.7e-26	338	69	407	8	375
TRINITY_DN11680_c0_g1	PF04791	LMBR1	LMBR1-like membrane protein	1.1e-88	479	19	498	1	513
TRINITY_DN11684_c0_g2	PF00078	RVT_1	Reverse transcriptase (RNA-dependent DNA polymerase)	2.3e-13	79	18	97	125	206
TRINITY_DN11664_c0_g1	PF00078	RVT_1	Reverse transcriptase (RNA-dependent DNA polymerase)	2.1e-33	137	1	138	66	203
TRINITY_DN11657_c0_g2	PF00443	UCH	Ubiquitin carboxyl-terminal hydrolase	4.8e-48	300	126	426	2	278
TRINITY_DN11657_c0_g2	PF13423	UCH_1	Ubiquitin carboxyl-terminal hydrolase	2.1e-23	283	125	408	1	322
TRINITY_DN11651_c0_g1	PF03258	Baculo_FP	Baculovirus FP protein	3.2e-07	54	291	345	94	147
TRINITY_DN11651_c0_g1	PF00628	PHD	PHD-finger	8e-09	47	4	51	2	52
TRINITY_DN11651_c0_g1	PF00130	C1_1	Phorbol esters/diacylglycerol binding domain (C1 domain)	1e-07	30	2	32	12	44
TRINITY_DN11689_c0_g2	PF17906	HTH_48	HTH domain in Mos1 transposase	3.9e-15	47	11	58	3	50
TRINITY_DN11632_c0_g1	PF08718	GLTP	Glycolipid transfer protein (GLTP)	2.6e-44	143	51	194	3	146
TRINITY_DN11709_c0_g1	PF14529	Exo_endo_phos_2	Endonuclease-reverse transcriptase	2.1e-10	98	31	129	1	98
TRINITY_DN11697_c0_g2	PF08620	RPAP1_C	RPAP1-like, C-terminal	2.1e-24	64	308	372	1	66
TRINITY_DN11697_c0_g2	PF08621	RPAP1_N	RPAP1-like, N-terminal	2.6e-19	43	184	227	2	45
TRINITY_DN11629_c0_g1	PF03392	OS- D	Insect pheromone-binding family, A10/OS-D	2.2e-22	90	17	107	3	91
TRINITY_DN11686_c0_g1	PF00293	NUDIX	NUDIX domain	9.6e-24	124	18	142	2	130
TRINITY_DN11659_c0_g1	PF03868	Ribosomal_L6e_N	Ribosomal protein L6, N-terminal domain	6.9e-17	52	22	74	4	60
TRINITY_DN11656_c0_g1	PF02771	Acyl- CoA_dh_N	Acyl-CoA dehydrogenase, N-terminal domain	8.4e-20	93	30	123	2	97
TRINITY_DN11638_c0_g1	PF00929	RNase_T	Exonuclease	5.2e-20	149	179	328	2	165
TRINITY_DN11670_c0_g1	PF04900	Fcf1	Fcf1	4.4e-41	96	96	192	1	99
TRINITY_DN11670_c0_g1	PF18477	PIN_9	PIN like domain	5.5e-13	109	73	182	1	112
TRINITY_DN11630_c0_g1	PF00036	EF- hand_1	EF hand	7.1e-07	22	84	106	5	27
TRINITY_DN11630_c0_g1	PF00036	EF- hand_1	EF hand	3.1e-10	24	117	141	2	26
TRINITY_DN11630_c0_g1	PF00036	EF- hand_1	EF hand	2.1e-09	22	170	192	2	24
TRINITY_DN11630_c0_g1	PF13202	EF- hand_5	EF hand	2.6e-06	17	84	101	4	21
TRINITY_DN11630_c0_g1	PF13202	EF- hand_5	EF hand	2.8e-09	21	120	141	4	25
TRINITY_DN11630_c0_g1	PF13202	EF- hand_5	EF hand	3.9e-10	21	171	192	3	23
TRINITY_DN11630_c0_g1	PF13499	EF- hand_7	EF-hand domain pair	2.2e-18	77	115	192	2	68
TRINITY_DN11630_c0_g1	PF13405	EF- hand_6	EF-hand domain	1e-06	25	82	107	3	28
TRINITY_DN11630_c0_g1	PF13405	EF- hand_6	EF-hand domain	5.8e-08	20	120	140	5	25
TRINITY_DN11630_c0_g1	PF13405	EF- hand_6	EF-hand domain	4.8e-08	26	170	196	2	27
TRINITY_DN11630_c0_g1	PF13833	EF- hand_8	EF-hand domain pair	5.3e-08	46	57	103	3	49
TRINITY_DN11630_c0_g1	PF13833	EF- hand_8	EF-hand domain pair	4.3e-07	25	167	192	24	49
TRINITY_DN11643_c0_g1	PF02958	EcKL	Ecdysteroid kinase-like family	5e-75	290	45	335	1	293
TRINITY_DN11643_c0_g1	PF07914	DUF1679	Uncharacterized oxidoreductase dhs-27	4.3e-21	183	152	335	164	346
TRINITY_DN11643_c0_g1	PF01636	APH	Phosphotransferase enzyme family	1.9e-08	85	238	323	146	228
TRINITY_DN11696_c0_g1	PF00083	Sugar_tr	Sugar (and other) transporter	2.7e-28	370	137	507	56	441
TRINITY_DN11696_c0_g1	PF07690	MFS_1	Major Facilitator Superfamily	5.4e-14	224	131	355	36	226
TRINITY_DN11696_c0_g1	PF07690	MFS_1	Major Facilitator Superfamily	1.5e-12	168	348	516	17	186
TRINITY_DN11665_c0_g1	PF00466	Ribosomal_L10	Ribosomal protein L10	4.9e-08	80	88	168	17	97
TRINITY_DN11698_c1_g1	PF13358	DDE_3	DDE superfamily endonuclease	4.7e-09	60	6	66	82	144
TRINITY_DN11698_c0_g2	PF00069	Pkinase	Protein kinase domain	1.4e-62	252	832	1084	1	264
TRINITY_DN11698_c0_g2	PF07714	PK_Tyr_Ser- Thr	Protein tyrosine and serine/threonine kinase	1.4e-26	244	835	1079	4	256
TRINITY_DN11698_c0_g2	PF13426	PAS_9	PAS domain	1.5e-07	88	166	254	4	86
TRINITY_DN11698_c0_g2	PF13426	PAS_9	PAS domain	8.4e-06	52	380	432	3	58
TRINITY_DN11698_c0_g2	PF00989	PAS	PAS fold	1.9e-06	92	154	246	5	89
TRINITY_DN11698_c0_g2	PF14531	Kinase- like	Kinase-like	8.4e-10	128	940	1068	148	284
TRINITY_DN11698_c0_g2	PF06293	Kdo	Lipopolysaccharide kinase (Kdo/WaaP) family	1.1e-07	75	912	987	94	173
TRINITY_DN11698_c0_g2	PF17667	Pkinase_fungal	Fungal protein kinase	1.7e-07	83	947	1030	314	402
TRINITY_DN11650_c0_g1	PF03145	Sina	Seven in absentia protein family	5.2e-41	192	73	265	1	199
TRINITY_DN11645_c0_g1	PF07714	PK_Tyr_Ser- Thr	Protein tyrosine and serine/threonine kinase	9.7e-73	269	590	859	2	257
TRINITY_DN11645_c0_g1	PF00069	Pkinase	Protein kinase domain	8.8e-34	264	593	857	5	258
TRINITY_DN11645_c0_g1	PF00754	F5_F8_type_C	F5/8 type C domain	1e-21	137	41	178	2	127
TRINITY_DN11645_c0_g1	PF00754	F5_F8_type_C	F5/8 type C domain	1.6e-06	109	238	347	21	126
TRINITY_DN11723_c0_g1	PF03097	BRO1	BRO1-like domain	7.8e-83	399	127	526	1	380
TRINITY_DN11723_c0_g1	PF02185	HR1	Hr1 repeat	1.3e-22	61	54	115	1	67
TRINITY_DN11723_c0_g1	PF00595	PDZ	PDZ domain	4.8e-13	67	663	730	8	81
TRINITY_DN11723_c0_g1	PF17820	PDZ_6	PDZ domain	8.9e-12	51	679	730	2	52
TRINITY_DN11694_c0_g1	PF00685	Sulfotransfer_1	Sulfotransferase domain	3.9e-64	255	60	315	1	266
TRINITY_DN11694_c0_g1	PF13469	Sulfotransfer_3	Sulfotransferase family	6.2e-08	108	142	250	112	217
TRINITY_DN11652_c0_g1	PF00227	Proteasome	Proteasome subunit	8.1e-57	186	31	217	1	190
TRINITY_DN11652_c0_g1	PF10584	Proteasome_A_N	Proteasome subunit A N-terminal signature	8.9e-16	22	8	30	1	23
TRINITY_DN11639_c0_g1	PF01442	Apolipoprotein	Apolipoprotein A1/A4/E domain	8.9e-07	192	77	269	8	187
TRINITY_DN11676_c1_g1	PF18017	SAM_4	SAM domain (Sterile alpha motif)	3.5e-28	69	10	79	5	74
TRINITY_DN11676_c1_g1	PF07647	SAM_2	SAM domain (Sterile alpha motif)	1.1e-08	44	32	76	20	65
TRINITY_DN11676_c1_g1	PF00536	SAM_1	SAM domain (Sterile alpha motif)	1.5e-07	41	33	74	20	61
TRINITY_DN11679_c0_g1	PF03372	Exo_endo_phos	Endonuclease/Exonuclease/phosphatase family	8.6e-13	53	18	71	82	194
TRINITY_DN11679_c0_g1	PF14529	Exo_endo_phos_2	Endonuclease-reverse transcriptase	2.2e-11	54	11	65	18	74
TRINITY_DN11718_c0_g1	PF05283	MGC- 24	Multi-glycosylated core protein 24 (MGC-24), sialomucin	4.8e-18	99	108	207	39	140
TRINITY_DN2973_c1_g2	PF04116	FA_hydroxylase	Fatty acid hydroxylase	1.6e-19	137	205	342	3	133
TRINITY_DN2973_c1_g2	PF00173	Cyt- b5	Cytochrome b5-like Heme/Steroid binding domain	4.9e-09	49	22	71	19	70
TRINITY_DN2973_c0_g1	PF07842	GCFC	GC-rich sequence DNA-binding factor-like protein	6.9e-59	253	370	623	4	277
TRINITY_DN2973_c0_g1	PF12457	TIP_N	Tuftelin interacting protein N terminal	2.1e-26	90	3	93	1	95
TRINITY_DN2973_c0_g1	PF01585	G- patch	G-patch domain	1.8e-18	43	142	185	1	44
TRINITY_DN2915_c0_g1	PF00125	Histone	Core histone H2A/H2B/H3/H4	1e-54	131	1	132	1	127
TRINITY_DN2915_c0_g1	PF15511	CENP- T_C	Centromere kinetochore component CENP-T histone fold	1.7e-08	61	69	130	14	76
TRINITY_DN2915_c0_g1	PF15715	PAF	PCNA-associated factor histone like domain	9.2e-08	57	1	58	1	63
TRINITY_DN2915_c0_g1	PF15630	CENP- S	CENP-S protein	1.4e-07	59	71	130	14	71
TRINITY_DN2982_c0_g1	PF01363	FYVE	FYVE zinc finger	2.8e-26	63	1072	1135	2	67
TRINITY_DN2982_c3_g1	PF13843	DDE_Tnp_1_7	Transposase IS4	7.1e-61	314	1	315	41	350
TRINITY_DN2982_c1_g1	PF09786	CytochromB561_N	Cytochrome B561, N terminal	2.5e-44	168	27	195	383	569
TRINITY_DN2977_c0_g1	PF00578	AhpC- TSA	AhpC/TSA family	8e-40	131	36	167	1	123
TRINITY_DN2977_c0_g1	PF08534	Redoxin	Redoxin	4.3e-20	139	37	176	3	138
TRINITY_DN2977_c0_g1	PF10417	1- cysPrx_C	C-terminal domain of 1-Cys peroxiredoxin	1.7e-16	35	188	223	1	38
TRINITY_DN2967_c0_g1	PF13358	DDE_3	DDE superfamily endonuclease	2e-11	188	186	374	2	136
TRINITY_DN2996_c0_g1	PF00248	Aldo_ket_red	Aldo/keto reductase family	1.3e-49	269	165	434	16	291
TRINITY_DN2978_c1_g1	PF04678	MCU	Mitochondrial calcium uniporter	3.8e-68	203	114	317	1	177
TRINITY_DN2978_c0_g1	PF10601	zf- LITAF- like	LITAF-like zinc ribbon domain	9e-29	67	64	131	2	69
TRINITY_DN2978_c0_g1	PF14279	HNH_5	HNH endonuclease	1.3e-07	35	52	87	18	53
TRINITY_DN2924_c0_g1	PF01826	TIL	Trypsin Inhibitor like cysteine rich domain	4e-13	58	24	82	1	55
TRINITY_DN2969_c0_g1	PF05835	Synaphin	Synaphin protein	9e-39	114	3	117	16	141
TRINITY_DN2927_c0_g1	PF06585	JHBP	Haemolymph juvenile hormone binding protein (JHBP)	1.7e-17	196	26	222	31	230
TRINITY_DN2955_c0_g1	PF00245	Alk_phosphatase	Alkaline phosphatase	3.6e-129	455	59	514	1	418
TRINITY_DN2998_c0_g1	PF00169	PH	PH domain	1.7e-10	96	46	142	3	98
TRINITY_DN2998_c0_g1	PF00169	PH	PH domain	3.7e-14	93	378	471	3	102
TRINITY_DN2962_c0_g1	PF01650	Peptidase_C13	Peptidase C13 family	1.3e-49	225	38	263	1	223
TRINITY_DN2971_c0_g5	PF01510	Amidase_2	N-acetylmuramoyl-L-alanine amidase	2.5e-12	117	87	204	5	120
TRINITY_DN2971_c0_g3	PF01510	Amidase_2	N-acetylmuramoyl-L-alanine amidase	9.7e-13	125	89	214	5	125
TRINITY_DN2911_c0_g1	PF01434	Peptidase_M41	Peptidase family M41	2.1e-67	182	576	758	4	191
TRINITY_DN2911_c0_g1	PF00004	AAA	ATPase family associated with various cellular activities (AAA)	1.4e-45	130	362	492	1	131
TRINITY_DN2911_c0_g1	PF17862	AAA_lid_3	AAA+ lid domain	3.5e-12	43	515	558	1	44
TRINITY_DN2911_c0_g1	PF07728	AAA_5	AAA domain (dynein-related subfamily)	2e-10	120	361	481	1	136
TRINITY_DN2911_c0_g1	PF05496	RuvB_N	Holliday junction DNA helicase RuvB P-loop domain	3.3e-08	72	359	431	33	97
TRINITY_DN2911_c0_g1	PF13191	AAA_16	AAA ATPase domain	2.8e-06	23	359	382	24	47
TRINITY_DN2980_c0_g1	PF00083	Sugar_tr	Sugar (and other) transporter	3.1e-93	432	32	464	2	450
TRINITY_DN2980_c0_g1	PF07690	MFS_1	Major Facilitator Superfamily	2.3e-31	375	36	411	2	347
TRINITY_DN2980_c0_g1	PF07690	MFS_1	Major Facilitator Superfamily	1.5e-06	75	389	464	110	187
TRINITY_DN2956_c0_g1	PF14214	Helitron_like_N	Helitron helicase-like domain at N-terminus	5.1e-24	176	1221	1397	33	190
TRINITY_DN2956_c0_g1	PF20209	DUF6570	Domain of unknown function (DUF6570)	9.6e-17	133	974	1107	1	133
TRINITY_DN2906_c0_g1	PF13965	SID- 1_RNA_chan	dsRNA-gated channel SID-1	1.4e-189	599	188	787	14	599
TRINITY_DN2919_c0_g2	PF02320	UCR_hinge	Ubiquinol-cytochrome C reductase hinge protein	7.3e-28	63	24	87	1	66
TRINITY_DN2932_c0_g1	PF00520	Ion_trans	Ion transport protein	1.2e-67	281	202	483	1	243
TRINITY_DN2932_c0_g1	PF00520	Ion_trans	Ion transport protein	4.2e-53	230	800	1030	2	241
TRINITY_DN2932_c0_g1	PF00520	Ion_trans	Ion transport protein	4.8e-68	266	1337	1603	2	243
TRINITY_DN2932_c0_g1	PF00520	Ion_trans	Ion transport protein	1.1e-56	249	1655	1904	3	244
TRINITY_DN2932_c0_g1	PF08016	PKD_channel	Polycystin cation channel	4.5e-08	135	892	1027	106	223
TRINITY_DN2932_c0_g1	PF08016	PKD_channel	Polycystin cation channel	2e-06	55	1372	1427	14	68
TRINITY_DN2932_c0_g1	PF08016	PKD_channel	Polycystin cation channel	3.3e-10	140	1758	1898	110	223
TRINITY_DN2932_c0_g1	PF16905	GPHH	Voltage-dependent L-type calcium channel, IQ-associated	1.6e-11	40	1916	1956	2	44
TRINITY_DN17199_c0_g1	PF01221	Dynein_light	Dynein light chain type 1	1.9e-13	39	5	44	1	43
TRINITY_DN17199_c0_g2	PF01221	Dynein_light	Dynein light chain type 1	4e-47	83	5	88	1	86
TRINITY_DN17185_c0_g2	PF00078	RVT_1	Reverse transcriptase (RNA-dependent DNA polymerase)	3.2e-42	196	536	732	6	200
TRINITY_DN17185_c0_g2	PF14529	Exo_endo_phos_2	Endonuclease-reverse transcriptase	9.5e-15	110	132	242	4	118
TRINITY_DN17185_c0_g2	PF03372	Exo_endo_phos	Endonuclease/Exonuclease/phosphatase family	7e-09	173	34	207	3	198
TRINITY_DN17176_c0_g1	PF07679	I- set	Immunoglobulin I-set domain	1.8e-12	80	56	136	6	75
TRINITY_DN17176_c0_g1	PF07679	I- set	Immunoglobulin I-set domain	2.8e-12	73	165	238	12	77
TRINITY_DN17176_c0_g1	PF13927	Ig_3	Immunoglobulin domain	1.6e-09	81	55	136	6	77
TRINITY_DN17176_c0_g1	PF13927	Ig_3	Immunoglobulin domain	4e-14	73	165	238	13	79
TRINITY_DN17176_c0_g1	PF00047	ig	Immunoglobulin domain	6.9e-09	81	58	139	4	77
TRINITY_DN17176_c0_g1	PF00047	ig	Immunoglobulin domain	2e-11	78	161	239	4	77
TRINITY_DN17176_c0_g1	PF13895	Ig_2	Immunoglobulin domain	8e-06	76	64	140	13	67
TRINITY_DN17176_c0_g1	PF13895	Ig_2	Immunoglobulin domain	6.6e-12	73	165	238	11	65
TRINITY_DN17176_c0_g1	PF07686	V- set	Immunoglobulin V-set domain	1.6e-10	83	57	140	3	95
TRINITY_DN17176_c0_g1	PF07686	V- set	Immunoglobulin V-set domain	4.4e-06	69	167	236	10	92
TRINITY_DN17209_c0_g1	PF00651	BTB	BTB/POZ domain	1.7e-14	37	21	58	1	38
TRINITY_DN17209_c0_g2	PF10545	MADF_DNA_bdg	Alcohol dehydrogenase transcription factor Myb/SANT-like	1.2e-13	89	16	105	1	84
TRINITY_DN17196_c0_g2	PF04119	HSP9_HSP12	Heat shock protein 9/12	7.3e-28	57	9	66	1	58
TRINITY_DN17246_c0_g1	PF13358	DDE_3	DDE superfamily endonuclease	8.4e-09	66	28	94	79	144
TRINITY_DN17195_c0_g1	PF10177	DUF2371	Uncharacterised conserved protein (DUF2371)	7.3e-13	102	22	124	26	140
TRINITY_DN17195_c0_g1	PF14927	Neurensin	Neurensin	6.2e-10	88	28	116	34	120
TRINITY_DN17195_c0_g2	PF00001	7tm_1	7 transmembrane receptor (rhodopsin family)	2.5e-44	263	72	335	1	264
TRINITY_DN17195_c0_g2	PF10320	7TM_GPCR_Srsx	Serpentine type 7TM GPCR chemoreceptor Srsx	2.1e-11	278	70	348	5	255
TRINITY_DN17234_c0_g1	PF00134	Cyclin_N	Cyclin, N-terminal domain	1.5e-18	136	14	150	12	125
TRINITY_DN17234_c0_g1	PF16899	Cyclin_C_2	Cyclin C-terminal domain	1.7e-09	56	156	212	2	69
TRINITY_DN17234_c0_g1	PF02984	Cyclin_C	Cyclin, C-terminal domain	1.3e-07	75	169	244	15	91
TRINITY_DN17234_c0_g1	PF00382	TFIIB	Transcription factor TFIIB repeat	3.9e-07	54	47	101	11	65
TRINITY_DN17233_c0_g2	PF03184	DDE_1	DDE superfamily endonuclease	1.2e-19	94	19	113	47	139
TRINITY_DN17189_c0_g1	PF00171	Aldedh	Aldehyde dehydrogenase family	9.1e-56	165	1	166	21	183
TRINITY_DN17189_c0_g2	PF00171	Aldedh	Aldehyde dehydrogenase family	8.6e-41	143	17	160	1	140
TRINITY_DN17217_c1_g1	PF20209	DUF6570	Domain of unknown function (DUF6570)	5.3e-19	110	56	166	3	116
TRINITY_DN17171_c0_g2	PF00318	Ribosomal_S2	Ribosomal protein S2	1.3e-11	95	33	128	1	98
TRINITY_DN17171_c0_g2	PF00318	Ribosomal_S2	Ribosomal protein S2	1.8e-18	66	131	197	146	212
TRINITY_DN17171_c0_g2	PF16122	40S_SA_C	40S ribosomal protein SA C-terminus	7.8e-11	89	218	307	1	84
TRINITY_DN17251_c0_g1	PF04145	Ctr	Ctr copper transporter family	9.1e-21	51	7	58	103	150
TRINITY_DN17184_c0_g1	PF00579	tRNA- synt_1b	tRNA synthetases class I (W and Y)	2.4e-28	282	90	372	4	287
TRINITY_DN17180_c0_g1	PF05739	SNARE	SNARE domain	3.5e-21	52	279	331	1	53
TRINITY_DN17180_c0_g1	PF00804	Syntaxin	Syntaxin	9.3e-09	37	241	278	162	199
TRINITY_DN17252_c0_g1	PF00297	Ribosomal_L3	Ribosomal protein L3	2.9e-74	139	8	147	1	140
TRINITY_DN17244_c0_g1	PF00069	Pkinase	Protein kinase domain	1.6e-66	274	15	289	1	264
TRINITY_DN17244_c0_g1	PF07714	PK_Tyr_Ser- Thr	Protein tyrosine and serine/threonine kinase	3.2e-49	269	16	285	2	257
TRINITY_DN17244_c0_g1	PF12202	OSR1_C	Oxidative-stress-responsive kinase 1 C-terminal domain	3.7e-25	57	391	448	1	63
TRINITY_DN17244_c0_g1	PF17667	Pkinase_fungal	Fungal protein kinase	1.3e-09	79	123	202	307	390
TRINITY_DN17186_c0_g1	PF00995	Sec1	Sec1 family	7.8e-125	553	32	585	2	577
TRINITY_DN34568_c0_g2	PF00854	PTR2	POT family	2e-93	305	79	384	1	327
TRINITY_DN34568_c0_g2	PF00854	PTR2	POT family	1.5e-17	70	559	629	311	381
TRINITY_DN34568_c1_g2	PF17906	HTH_48	HTH domain in Mos1 transposase	9.1e-10	30	16	46	20	50
TRINITY_DN34606_c0_g1	PF00069	Pkinase	Protein kinase domain	4.7e-28	255	14	269	1	253
TRINITY_DN34606_c0_g1	PF07714	PK_Tyr_Ser- Thr	Protein tyrosine and serine/threonine kinase	1.5e-19	260	16	276	3	257
TRINITY_DN34606_c0_g1	PF17667	Pkinase_fungal	Fungal protein kinase	1.6e-12	92	118	210	313	403
TRINITY_DN34606_c0_g1	PF01636	APH	Phosphotransferase enzyme family	1.2e-07	31	128	159	167	197
TRINITY_DN34627_c0_g1	PF00067	p450	Cytochrome P450	8.2e-109	492	57	549	2	462
TRINITY_DN34592_c0_g1	PF16450	Prot_ATP_ID_OB	Proteasomal ATPase OB C-terminal domain	2.5e-15	50	3	53	6	56
TRINITY_DN34640_c0_g1	PF02931	Neur_chan_LBD	Neurotransmitter-gated ion-channel ligand binding domain	6.7e-40	143	1	144	17	161
TRINITY_DN34580_c0_g1	PF14534	DUF4440	Domain of unknown function (DUF4440)	4.6e-09	60	15	75	4	60
TRINITY_DN34600_c0_g1	PF00201	UDPGT	UDP-glucoronosyl and UDP-glucosyl transferase	6.8e-76	431	86	517	75	495
TRINITY_DN34554_c0_g1	PF14529	Exo_endo_phos_2	Endonuclease-reverse transcriptase	3.4e-10	42	111	153	3	48
TRINITY_DN34565_c0_g1	PF00515	TPR_1	Tetratricopeptide repeat	1.4e-08	29	29	58	5	34
TRINITY_DN34565_c0_g1	PF00515	TPR_1	Tetratricopeptide repeat	4.8e-10	32	60	92	2	34
TRINITY_DN34565_c0_g1	PF00515	TPR_1	Tetratricopeptide repeat	2.2e-09	32	94	126	2	34
TRINITY_DN34565_c0_g1	PF07719	TPR_2	Tetratricopeptide repeat	3.4e-07	28	30	58	6	34
TRINITY_DN34565_c0_g1	PF07719	TPR_2	Tetratricopeptide repeat	9.4e-06	32	59	91	1	33
TRINITY_DN34565_c0_g1	PF07719	TPR_2	Tetratricopeptide repeat	1.7e-08	32	94	126	2	34
TRINITY_DN34565_c0_g1	PF17830	STI1	STI1 domain	8.6e-19	52	145	197	2	54
TRINITY_DN34565_c0_g1	PF13414	TPR_11	TPR repeat	1.1e-10	39	32	71	1	40
TRINITY_DN34565_c0_g1	PF13414	TPR_11	TPR repeat	2e-08	23	107	130	8	31
TRINITY_DN34565_c0_g1	PF13181	TPR_8	Tetratricopeptide repeat	1.4e-08	32	94	126	2	34
TRINITY_DN34565_c0_g1	PF13428	TPR_14	Tetratricopeptide repeat	1.2e-06	36	29	65	5	41
TRINITY_DN34565_c0_g1	PF14559	TPR_19	Tetratricopeptide repeat	7.7e-07	39	36	75	2	41
TRINITY_DN34565_c0_g1	PF13432	TPR_16	Tetratricopeptide repeat	8.3e-08	56	31	87	3	62
TRINITY_DN34565_c0_g1	PF13371	TPR_9	Tetratricopeptide repeat	1.3e-06	53	37	90	7	60
TRINITY_DN34604_c0_g2	PF00505	HMG_box	HMG (high mobility group) box	8.6e-31	68	19	87	1	69
TRINITY_DN34604_c0_g2	PF09011	HMG_box_2	HMG-box domain	1.4e-14	66	20	86	5	72
TRINITY_DN34628_c0_g2	PF00431	CUB	CUB domain	5.9e-13	85	252	337	11	97
TRINITY_DN34611_c0_g1	PF00106	adh_short	short chain dehydrogenase	3.8e-21	144	2	146	61	191
TRINITY_DN34611_c0_g1	PF13561	adh_short_C2	Enoyl-(Acyl carrier protein) reductase	7.1e-20	145	3	148	54	185
TRINITY_DN34611_c0_g2	PF00106	adh_short	short chain dehydrogenase	6.1e-10	28	34	62	1	29
TRINITY_DN34601_c0_g1	PF20426	NBCH_WD40	Neurobeachin beta propeller domain	5.6e-11	98	105	203	73	173
TRINITY_DN34601_c0_g1	PF00400	WD40	WD domain, G-beta repeat	7.1e-10	36	146	182	1	38
TRINITY_DN34577_c0_g1	PF01395	PBP_GOBP	PBP/GOBP family	2.7e-20	119	46	165	2	111
TRINITY_DN34612_c0_g1	PF00211	Guanylate_cyc	Adenylate and Guanylate cyclase catalytic domain	3.4e-62	184	402	586	3	183
TRINITY_DN34612_c0_g1	PF08376	NIT	Nitrate and nitrite sensing	2.4e-28	230	82	312	1	222
TRINITY_DN34612_c0_g1	PF07701	HNOBA	Heme NO binding associated	6.3e-11	41	353	394	181	222
TRINITY_DN68402_c0_g1	PF00006	ATP- synt_ab	ATP synthase alpha/beta family, nucleotide-binding domain	4.1e-47	142	9	151	70	214
TRINITY_DN68413_c0_g1	PF00572	Ribosomal_L13	Ribosomal protein L13	3.1e-28	105	10	115	2	118
TRINITY_DN68380_c0_g1	PF00076	RRM_1	RNA recognition motif. (a.k.a. RRM, RBD, or RNP domain)	7e-21	69	108	177	1	70
TRINITY_DN68373_c0_g1	PF02244	Propep_M14	Carboxypeptidase activation peptide	1.5e-13	70	14	84	3	73
TRINITY_DN68433_c0_g1	PF00005	ABC_tran	ABC transporter	1.6e-10	33	94	127	2	35
TRINITY_DN68444_c0_g1	PF00630	Filamin	Filamin/ABP280 repeat	1.5e-12	54	8	62	44	99
TRINITY_DN68444_c0_g1	PF11671	Apis_Csd	Complementary sex determiner protein	8.6e-08	74	67	141	17	94
TRINITY_DN68428_c0_g1	PF16009	DUF4779	Domain of unknown function (DUF4779)	3.4e-27	153	68	221	7	160
TRINITY_DN68399_c0_g1	PF00125	Histone	Core histone H2A/H2B/H3/H4	5.2e-22	90	37	127	33	124
TRINITY_DN68399_c0_g1	PF00808	CBFD_NFYB_HMF	Histone-like transcription factor (CBF/NF-Y) and archaeal histone	1.2e-20	62	65	127	3	65
TRINITY_DN68429_c0_g1	PF05405	Mt_ATP- synt_B	Mitochondrial ATP synthase B chain precursor (ATP-synt_B)	2.8e-36	122	1	123	36	159
TRINITY_DN68409_c0_g1	PF00079	Serpin	Serpin (serine protease inhibitor)	4.8e-16	85	19	104	2	91
TRINITY_DN68394_c0_g1	PF00180	Iso_dh	Isocitrate/isopropylmalate dehydrogenase	5e-26	132	58	190	1	144
TRINITY_DN68420_c0_g1	PF01158	Ribosomal_L36e	Ribosomal protein L36e	3.7e-48	106	4	110	1	96
TRINITY_DN52095_c0_g1	PF04627	ATP- synt_Eps	Mitochondrial ATP synthase epsilon chain	2.5e-27	47	28	75	2	49
TRINITY_DN52063_c0_g1	PF09796	QCR10	Ubiquinol-cytochrome-c reductase complex subunit (QCR10)	1.3e-22	55	36	91	1	56
TRINITY_DN52099_c0_g1	PF03190	Thioredox_DsbH	Protein of unknown function, DUF255	8.6e-79	162	90	252	1	163
TRINITY_DN52099_c0_g1	PF13899	Thioredoxin_7	Thioredoxin-like	2.9e-14	90	110	200	1	83
TRINITY_DN52000_c0_g1	PF00690	Cation_ATPase_N	Cation transporter/ATPase, N-terminus	6.5e-15	51	41	92	11	63
TRINITY_DN6959_c0_g1	PF00093	VWC	von Willebrand factor type C domain	1.9e-07	62	57	119	1	57
TRINITY_DN6959_c0_g1	PF00093	VWC	von Willebrand factor type C domain	2.4e-07	55	152	207	1	56
TRINITY_DN6959_c0_g1	PF00093	VWC	von Willebrand factor type C domain	2.9e-07	54	224	278	1	55
TRINITY_DN6959_c0_g1	PF12714	TILa	TILa domain	1.6e-07	39	223	262	1	41
[truncated: 38,858 more rows]
