# Supplementary material for: Identification of differentially expressed genes and proteins related to diapause in Lymantria dispar: Insights for the mechanism of diapause from transcriptome and proteome analyses
Source: PLoS One. 2025 Jun 25;20(6):e0316065. doi: 10.1371/journal.pone.0316065 (PMC12192293; doi:10.1371/journal.pone.0316065)
Supplement: S6 File — (XLSX) [file pone.0316065.s006.xlsx]

## Sheet: EggNOG注释统计表
Type	Functional Categories	EggNOG
INFORMATION STORAGE AND PROCESSING	[A] RNA processing and modification	115
INFORMATION STORAGE AND PROCESSING	[B] Chromatin structure and dynamics	115
METABOLISM	[C] Energy production and conversion	360
CELLULAR PROCESSES AND SIGNALING	[D] Cell cycle control, cell division, chromosome partitioning	137
METABOLISM	[E] Amino acid transport and metabolism	437
METABOLISM	[F] Nucleotide transport and metabolism	148
METABOLISM	[G] Carbohydrate transport and metabolism	609
METABOLISM	[H] Coenzyme transport and metabolism	89
METABOLISM	[I] Lipid transport and metabolism	617
INFORMATION STORAGE AND PROCESSING	[J] Translation, ribosomal structure and biogenesis	782
INFORMATION STORAGE AND PROCESSING	[K] Transcription	770
INFORMATION STORAGE AND PROCESSING	[L] Replication, recombination and repair	1072
CELLULAR PROCESSES AND SIGNALING	[M] Cell wall/membrane/envelope biogenesis	78
CELLULAR PROCESSES AND SIGNALING	[N] Cell motility	4
CELLULAR PROCESSES AND SIGNALING	[O] Posttranslational modification, protein turnover, chaperones	1408
METABOLISM	[P] Inorganic ion transport and metabolism	596
METABOLISM	[Q] Secondary metabolites biosynthesis, transport and catabolism	276
POORLY CHARACTERIZED	[S] Function unknown	13669
CELLULAR PROCESSES AND SIGNALING	[T] Signal transduction mechanisms	552
CELLULAR PROCESSES AND SIGNALING	[U] Intracellular trafficking, secretion, and vesicular transport	910
CELLULAR PROCESSES AND SIGNALING	[V] Defense mechanisms	68
CELLULAR PROCESSES AND SIGNALING	[Y] Nuclear structure	1
CELLULAR PROCESSES AND SIGNALING	[Z] Cytoskeleton	332
