# Supplementary material for: Identification of differentially expressed genes and proteins related to diapause in Lymantria dispar: Insights for the mechanism of diapause from transcriptome and proteome analyses
Source: PLoS One. 2025 Jun 25;20(6):e0316065. doi: 10.1371/journal.pone.0316065 (PMC12192293; doi:10.1371/journal.pone.0316065)
Supplement: S7 File — (XLSX) [file pone.0316065.s007.xlsx]

## Sheet: GO注释统计表
Seq Number	GO ID (Lev2)	GO Term (Lev2)	Term type
4392	GO:0044464	cell part	cellular_component
4044	GO:0044425	membrane part	cellular_component
1995	GO:0043226	organelle	cellular_component
1873	GO:0032991	protein-containing complex	cellular_component
1410	GO:0044422	organelle part	cellular_component
818	GO:0016020	membrane	cellular_component
344	GO:0005576	extracellular region	cellular_component
112	GO:0099080	supramolecular complex	cellular_component
76	GO:0044421	extracellular region part	cellular_component
63	GO:0031974	membrane-enclosed lumen	cellular_component
49	GO:0030054	cell junction	cellular_component
33	GO:0044456	synapse part	cellular_component
8	GO:0045202	synapse	cellular_component
2	GO:0044217	other organism part	cellular_component
5482	GO:0009987	cellular process	biological_process
5344	GO:0008152	metabolic process	biological_process
1530	GO:0065007	biological regulation	biological_process
585	GO:0071840	cellular component organization or biogenesis	biological_process
557	GO:0022610	biological adhesion	biological_process
537	GO:0051179	localization	biological_process
468	GO:0050896	response to stimulus	biological_process
196	GO:0032502	developmental process	biological_process
95	GO:0002376	immune system process	biological_process
93	GO:0051704	multi-organism process	biological_process
78	GO:0032501	multicellular organismal process	biological_process
64	GO:0040011	locomotion	biological_process
55	GO:0022414	reproductive process	biological_process
30	GO:0001906	cell killing	biological_process
24	GO:0008283	cell population proliferation	biological_process
21	GO:0048511	rhythmic process	biological_process
16	GO:0023052	signaling	biological_process
10	GO:0007610	behavior	biological_process
3	GO:0098754	detoxification	biological_process
2	GO:0040007	growth	biological_process
1	GO:0015976	carbon utilization	biological_process
1	GO:0000003	reproduction	biological_process
7038	GO:0003824	catalytic activity	molecular_function
6393	GO:0005488	binding	molecular_function
891	GO:0005198	structural molecule activity	molecular_function
662	GO:0005215	transporter activity	molecular_function
327	GO:0060089	molecular transducer activity	molecular_function
286	GO:0098772	molecular function regulator	molecular_function
258	GO:0140110	transcription regulator activity	molecular_function
137	GO:0045182	translation regulator activity	molecular_function
62	GO:0016209	antioxidant activity	molecular_function
12	GO:0090729	toxin activity	molecular_function
11	GO:0038024	cargo receptor activity	molecular_function
9	GO:0044183	protein folding chaperone	molecular_function
3	GO:0140312	cargo adaptor activity	molecular_function
2	GO:0140104	molecular carrier activity	molecular_function
1	GO:0140299	small molecule sensor activity	molecular_function
