# Supplementary material for: Identification of differentially expressed genes and proteins related to diapause in Lymantria dispar: Insights for the mechanism of diapause from transcriptome and proteome analyses
Source: PLoS One. 2025 Jun 25;20(6):e0316065. doi: 10.1371/journal.pone.0316065 (PMC12192293; doi:10.1371/journal.pone.0316065)
Supplement: S8 File — (XLSX) [file pone.0316065.s008.xlsx]

## Sheet: Pathway分类统计表
num（seq_list）	First Category	Second Category
574	Metabolism	Amino acid metabolism
532	Metabolism	Lipid metabolism
527	Metabolism	Carbohydrate metabolism
311	Metabolism	Global and overview maps
288	Metabolism	Metabolism of cofactors and vitamins
269	Metabolism	Energy metabolism
203	Metabolism	Metabolism of other amino acids
173	Metabolism	Glycan biosynthesis and metabolism
163	Metabolism	Nucleotide metabolism
159	Metabolism	Xenobiotics biodegradation and metabolism
85	Metabolism	Metabolism of terpenoids and polyketides
22	Metabolism	Biosynthesis of other secondary metabolites
659	Genetic Information Processing	Translation
498	Genetic Information Processing	Folding, sorting and degradation
251	Genetic Information Processing	Transcription
154	Genetic Information Processing	Replication and repair
45	Genetic Information Processing	Information processing in viruses
683	Organismal Systems	Endocrine system
549	Organismal Systems	Immune system
540	Organismal Systems	Digestive system
414	Organismal Systems	Nervous system
349	Organismal Systems	Environmental adaptation
274	Organismal Systems	Aging
254	Organismal Systems	Development and regeneration
197	Organismal Systems	Circulatory system
168	Organismal Systems	Excretory system
154	Organismal Systems	Sensory system
725	Cellular Processes	Transport and catabolism
450	Cellular Processes	Cell growth and death
344	Cellular Processes	Cellular community - eukaryotes
168	Cellular Processes	Cell motility
1116	Human Diseases	Infectious disease: viral
1008	Human Diseases	Cancer: overview
873	Human Diseases	Neurodegenerative disease
587	Human Diseases	Cardiovascular disease
519	Human Diseases	Infectious disease: bacterial
510	Human Diseases	Endocrine and metabolic disease
330	Human Diseases	Cancer: specific types
196	Human Diseases	Drug resistance: antineoplastic
192	Human Diseases	Infectious disease: parasitic
147	Human Diseases	Substance dependence
84	Human Diseases	Immune disease
1135	Environmental Information Processing	Signal transduction
241	Environmental Information Processing	Signaling molecules and interaction
55	Environmental Information Processing	Membrane transport
