# Supplementary material for: Identification of differentially expressed genes and proteins related to diapause in Lymantria dispar: Insights for the mechanism of diapause from transcriptome and proteome analyses
Source: PLoS One. 2025 Jun 25;20(6):e0316065. doi: 10.1371/journal.pone.0316065 (PMC12192293; doi:10.1371/journal.pone.0316065)
Supplement: S9 File — (XLSX) [file pone.0316065.s009.xlsx]

## Sheet: 蛋白Pfam注释表
Accession	Pfam id	Domain	Domain Description	E-value	Length	Protein start	Protein end	Pfam start	Pfam end
TRINITY_DN10339_c0_g2_i1_orfp1	PF00076.25	RRM_1	RNA recognition motif. (a.k.a. RRM, RBD, or RNP domain)	5.2e-20	70	31	100	1	70
TRINITY_DN10339_c0_g2_i1_orfp1	PF00076.25	RRM_1	RNA recognition motif. (a.k.a. RRM, RBD, or RNP domain)	3.1e-18	69	162	230	1	69
TRINITY_DN10339_c0_g2_i1_orfp1	PF00076.25	RRM_1	RNA recognition motif. (a.k.a. RRM, RBD, or RNP domain)	4.3e-16	60	357	416	1	60
TRINITY_DN10339_c0_g2_i1_orfp1	PF00076.25	RRM_1	RNA recognition motif. (a.k.a. RRM, RBD, or RNP domain)	1.7e-12	73	501	573	1	61
TRINITY_DN10471_c0_g1_i2_orfp1	PF00254.31	FKBP_C	FKBP-type peptidyl-prolyl cis-trans isomerase	7.6e-33	91	321	411	2	94
TRINITY_DN10471_c0_g1_i2_orfp1	PF17800.4	NPL	Nucleoplasmin-like domain	3.4e-23	89	2	90	1	113
TRINITY_DN1022_c1_g2_i1_orfp1	PF06350.15	HSL_N	Hormone-sensitive lipase (HSL) N-terminus	1e-124	301	46	346	1	306
TRINITY_DN1022_c1_g2_i1_orfp1	PF07859.16	Abhydrolase_3	alpha/beta hydrolase fold	7.4e-34	141	361	501	2	145
TRINITY_DN1022_c1_g2_i1_orfp1	PF07859.16	Abhydrolase_3	alpha/beta hydrolase fold	6.4e-11	62	726	787	151	210
TRINITY_DN1022_c1_g2_i1_orfp1	PF20434.1	BD-FAE	BD-FAE	9.3e-13	89	359	447	15	106
TRINITY_DN1018_c0_g4_i1_orfp1	PF12763.10	EF-hand_4	Cytoskeletal-regulatory complex EF hand	2.4e-19	90	266	355	6	97
TRINITY_DN104_c0_g1_i10_orfp1	PF00270.32	DEAD	DEAD/DEAH box helicase	1e-48	164	72	235	2	174
TRINITY_DN104_c0_g1_i10_orfp1	PF00271.34	Helicase_C	Helicase conserved C-terminal domain	3.6e-35	109	273	381	2	111
TRINITY_DN104_c0_g1_i10_orfp1	PF04851.18	ResIII	Type III restriction enzyme, res subunit	1.5e-11	149	83	231	23	170
TRINITY_DN10445_c0_g1_i1_orfp1	PF00036.35	EF-hand_1	EF hand	7.8e-08	27	52	78	3	29
TRINITY_DN10445_c0_g1_i1_orfp1	PF00036.35	EF-hand_1	EF hand	4.2e-09	27	87	113	2	28
TRINITY_DN10445_c0_g1_i1_orfp1	PF13499.9	EF-hand_7	EF-hand domain pair	2.7e-13	62	51	112	4	71
TRINITY_DN10445_c0_g1_i1_orfp1	PF13405.9	EF-hand_6	EF-hand domain	2e-08	28	52	79	3	31
TRINITY_DN10445_c0_g1_i1_orfp1	PF13202.9	EF-hand_5	EF hand	1.3e-06	22	87	108	1	22
TRINITY_DN10445_c0_g1_i1_orfp1	PF13833.9	EF-hand_8	EF-hand domain pair	8.2e-07	20	89	108	29	48
TRINITY_DN10236_c0_g1_i1_orfp1	PF01490.21	Aa_trans	Transmembrane amino acid transporter protein	4.1e-61	388	40	427	4	408
TRINITY_DN10236_c0_g1_i1_orfp1	PF03845.16	Spore_permease	Spore germination protein	1.2e-11	250	39	288	2	239
TRINITY_DN10492_c0_g1_i1_orfp1	PF10206.12	WRW	Mitochondrial F1F0-ATP synthase, subunit f	5.1e-57	101	3	103	2	102
TRINITY_DN100_c0_g1_i2_orfp1	PF16050.8	CDC73_N	Paf1 complex subunit CDC73 N-terminal	1.4e-143	294	1	294	1	301
TRINITY_DN100_c0_g1_i2_orfp1	PF05179.17	CDC73_C	RNA pol II accessory factor, Cdc73 family, C-terminal	9.3e-53	162	377	538	2	157
TRINITY_DN1032_c0_g1_i7_orfp1	PF08487.13	VIT	Vault protein inter-alpha-trypsin domain	6e-31	112	60	171	1	111
TRINITY_DN1032_c0_g1_i7_orfp1	PF00092.31	VWA	von Willebrand factor type A domain	1e-15	235	336	570	2	174
TRINITY_DN1032_c0_g1_i7_orfp1	PF13519.9	VWA_2	von Willebrand factor type A domain	5.5e-12	164	336	499	1	107
TRINITY_DN1032_c0_g1_i7_orfp1	PF13768.9	VWA_3	von Willebrand factor type A domain	1.2e-10	216	335	550	2	151
TRINITY_DN10318_c0_g1_i1_orfp1	PF00079.23	Serpin	Serpin (serine protease inhibitor)	1.9e-18	65	2	66	305	367
TRINITY_DN10452_c0_g1_i1_orfp1	PF10487.12	Nup188	Nucleoporin subcomplex protein binding to Pom34	5.4e-89	884	50	933	31	925
TRINITY_DN1031_c0_g1_i2_orfp1	PF00704.31	Glyco_hydro_18	Glycosyl hydrolases family 18	8.2e-95	376	41	416	1	312
TRINITY_DN1031_c0_g1_i2_orfp1	PF01607.27	CBM_14	Chitin binding Peritrophin-A domain	8.5e-17	57	513	569	1	53
TRINITY_DN1031_c0_g1_i2_orfp1	PF01607.27	CBM_14	Chitin binding Peritrophin-A domain	9.7e-12	49	1806	1854	6	49
TRINITY_DN10501_c0_g1_i1_orfp1	PF03810.22	IBN_N	Importin-beta N-terminal domain	1.9e-14	66	33	98	1	73
TRINITY_DN1032_c0_g1_i3_orfp1	PF08487.13	VIT	Vault protein inter-alpha-trypsin domain	6e-31	112	60	171	1	111
TRINITY_DN1032_c0_g1_i3_orfp1	PF00092.31	VWA	von Willebrand factor type A domain	1e-15	235	336	570	2	174
TRINITY_DN1032_c0_g1_i3_orfp1	PF13519.9	VWA_2	von Willebrand factor type A domain	5.4e-12	164	336	499	1	107
TRINITY_DN1032_c0_g1_i3_orfp1	PF13768.9	VWA_3	von Willebrand factor type A domain	1.2e-10	216	335	550	2	151
TRINITY_DN10496_c0_g1_i1_orfp1	PF00067.25	p450	Cytochrome P450	2.4e-90	432	59	490	21	454
TRINITY_DN10340_c0_g2_i2_orfp1	PF17054.8	JUPITER	Microtubule-Associated protein Jupiter	6.2e-08	28	8	35	10	37
TRINITY_DN10340_c0_g2_i2_orfp1	PF17054.8	JUPITER	Microtubule-Associated protein Jupiter	3.6e-06	14	112	125	346	359
TRINITY_DN10211_c0_g1_i1_orfp1	PF00899.24	ThiF	ThiF family	1e-49	250	45	294	1	217
TRINITY_DN10059_c0_g1_i3_orfp1	PF13419.9	HAD_2	Haloacid dehalogenase-like hydrolase	4.3e-28	186	9	194	1	178
TRINITY_DN10059_c0_g1_i3_orfp1	PF00702.29	Hydrolase	haloacid dehalogenase-like hydrolase	4.7e-18	182	7	188	2	210
TRINITY_DN10086_c0_g1_i1_orfp1	PF01284.26	MARVEL	Membrane-associating domain	2.3e-10	129	9	137	6	136
TRINITY_DN10337_c0_g2_i1_orfp1	PF01546.31	Peptidase_M20	Peptidase family M20/M25/M40	8.1e-40	376	159	534	1	206
TRINITY_DN10337_c0_g2_i1_orfp1	PF07687.17	M20_dimer	Peptidase dimerisation domain	2.5e-16	161	274	434	1	107
TRINITY_DN100_c2_g1_i5_orfp1	PF01504.21	PIP5K	Phosphatidylinositol-4-phosphate 5-Kinase	1.5e-96	300	167	466	2	277
TRINITY_DN10054_c0_g2_i1_orfp1	PF00620.30	RhoGAP	RhoGAP domain	2.5e-43	145	268	412	3	147
TRINITY_DN10054_c0_g2_i1_orfp1	PF03114.21	BAR	BAR domain	1.3e-27	238	1	238	1	238
TRINITY_DN1019_c2_g1_i1_orfp1	PF03931.18	Skp1_POZ	Skp1 family, tetramerisation domain	5.9e-15	63	48	110	2	61
TRINITY_DN10511_c0_g1_i1_orfp1	PF00808.26	CBFD_NFYB_HMF	Histone-like transcription factor (CBF/NF-Y) and archaeal histone	1.5e-23	65	10	74	1	65
TRINITY_DN1003_c0_g1_i3_orfp1	PF00939.22	Na_sulph_symp	Sodium:sulfate symporter transmembrane region	3.2e-84	536	41	576	7	470
TRINITY_DN1003_c0_g1_i3_orfp1	PF03600.19	CitMHS	Citrate transporter	6.9e-19	111	76	186	2	108
TRINITY_DN1003_c0_g1_i3_orfp1	PF03600.19	CitMHS	Citrate transporter	3.3e-20	275	232	506	117	280
TRINITY_DN1003_c0_g1_i3_orfp1	PF03600.19	CitMHS	Citrate transporter	6.1e-11	89	472	560	75	150
TRINITY_DN10048_c0_g1_i1_orfp1	PF00227.29	Proteasome	Proteasome subunit	4.3e-50	182	23	204	2	190
TRINITY_DN10347_c0_g1_i1_orfp1	PF00076.25	RRM_1	RNA recognition motif. (a.k.a. RRM, RBD, or RNP domain)	4.7e-22	67	14	80	1	70
TRINITY_DN10347_c0_g1_i1_orfp1	PF00076.25	RRM_1	RNA recognition motif. (a.k.a. RRM, RBD, or RNP domain)	8.9e-15	62	120	181	1	68
TRINITY_DN10347_c0_g1_i1_orfp1	PF08777.14	RRM_3	RNA binding motif	1.8e-06	48	21	68	11	56
TRINITY_DN10347_c0_g1_i1_orfp1	PF08777.14	RRM_3	RNA binding motif	6.3e-06	69	121	189	5	74
TRINITY_DN1007_c0_g2_i1_orfp1	PF00379.26	Chitin_bind_4	Insect cuticle protein	1.2e-18	60	37	96	1	53
TRINITY_DN10295_c0_g2_i2_orfp1	PF01607.27	CBM_14	Chitin binding Peritrophin-A domain	4.4e-13	56	29	84	1	53
TRINITY_DN10295_c0_g2_i2_orfp1	PF01607.27	CBM_14	Chitin binding Peritrophin-A domain	1.1e-16	48	104	151	6	53
TRINITY_DN10295_c0_g2_i2_orfp1	PF01607.27	CBM_14	Chitin binding Peritrophin-A domain	3.5e-15	52	157	208	1	53
TRINITY_DN10052_c0_g1_i1_orfp1	PF00083.27	Sugar_tr	Sugar (and other) transporter	4.7e-69	439	23	461	3	448
TRINITY_DN10052_c0_g1_i1_orfp1	PF07690.19	MFS_1	Major Facilitator Superfamily	1.5e-27	385	30	414	25	351
TRINITY_DN10052_c0_g1_i1_orfp1	PF07690.19	MFS_1	Major Facilitator Superfamily	1.3e-12	150	310	459	42	181
TRINITY_DN10233_c0_g1_i1_orfp1	PF13855.9	LRR_8	Leucine rich repeat	5e-08	36	60	95	25	61
TRINITY_DN10233_c0_g1_i1_orfp1	PF13855.9	LRR_8	Leucine rich repeat	1.5e-09	56	85	140	3	61
TRINITY_DN10233_c0_g1_i1_orfp1	PF13855.9	LRR_8	Leucine rich repeat	9.5e-06	34	130	163	27	61
TRINITY_DN10233_c0_g1_i1_orfp1	PF12799.10	LRR_4	Leucine Rich repeats (2 copies)	6.7e-07	39	61	99	2	39
TRINITY_DN10233_c0_g1_i1_orfp1	PF12799.10	LRR_4	Leucine Rich repeats (2 copies)	1.3e-07	32	132	163	5	35
TRINITY_DN10439_c0_g1_i1_orfp1	PF08232.15	Striatin	Striatin family	1.2e-38	80	44	123	2	78
TRINITY_DN10439_c0_g1_i1_orfp1	PF08232.15	Striatin	Striatin family	4.9e-07	31	135	165	124	154
TRINITY_DN10439_c0_g1_i1_orfp1	PF00400.35	WD40	WD domain, G-beta repeat	2.2e-09	36	370	405	4	38
TRINITY_DN10439_c0_g1_i1_orfp1	PF00400.35	WD40	WD domain, G-beta repeat	2.3e-07	39	421	459	2	38
TRINITY_DN10439_c0_g1_i1_orfp1	PF00400.35	WD40	WD domain, G-beta repeat	4.8e-06	31	479	509	6	37
TRINITY_DN10439_c0_g1_i1_orfp1	PF00400.35	WD40	WD domain, G-beta repeat	5.1e-06	24	576	599	15	38
TRINITY_DN10439_c0_g1_i1_orfp1	PF00400.35	WD40	WD domain, G-beta repeat	8.5e-11	39	603	641	1	38
TRINITY_DN10268_c0_g3_i1_orfp1	PF11708.11	Slu7	Pre-mRNA splicing Prp18-interacting factor	6.7e-107	247	161	407	1	266
TRINITY_DN10268_c0_g3_i1_orfp1	PF10500.12	SR-25	Nuclear RNA-splicing-associated protein	1.3e-10	141	434	574	29	146
TRINITY_DN10475_c0_g1_i14_orfp1	PF16172.8	DOCK_N	DOCK N-terminus	1.4e-59	327	85	411	14	385
TRINITY_DN10475_c0_g1_i14_orfp1	PF14429.9	DOCK-C2	C2 domain in Dock180 and Zizimin proteins	4.7e-52	210	416	625	1	186
TRINITY_DN10475_c0_g1_i14_orfp1	PF20421.1	DHR-2_Lobe_C	DHR-2, Lobe C	1.6e-18	98	1617	1714	7	102
TRINITY_DN10475_c0_g1_i14_orfp1	PF06920.16	DHR-2_Lobe_A	DHR-2, Lobe A	1.2e-14	125	1296	1420	8	156
TRINITY_DN10475_c0_g1_i14_orfp1	PF20422.1	DHR-2_Lobe_B	DHR-2, Lobe B	6.2e-12	88	1484	1571	4	75
TRINITY_DN10368_c0_g2_i1_orfp1	PF00379.26	Chitin_bind_4	Insect cuticle protein	7.6e-21	56	236	291	1	53
TRINITY_DN10362_c0_g1_i1_orfp1	PF13894.9	zf-C2H2_4	C2H2-type zinc finger	8.2e-06	24	835	858	1	24
TRINITY_DN10387_c0_g2_i1_orfp1	PF07650.20	KH_2	KH domain	1.3e-11	49	28	76	1	49
TRINITY_DN10371_c0_g1_i1_orfp1	PF01168.23	Ala_racemase_N	Alanine racemase, N-terminal domain	1.2e-23	214	37	250	20	219
TRINITY_DN10218_c0_g1_i1_orfp1	PF01922.20	SRP19	SRP19 protein	1.3e-31	97	22	118	1	94
TRINITY_DN10182_c1_g2_i1_orfp1	PF00006.28	ATP-synt_ab	ATP synthase alpha/beta family, nucleotide-binding domain	6.8e-67	220	175	394	1	214
TRINITY_DN10182_c1_g2_i1_orfp1	PF02874.26	ATP-synt_ab_N	ATP synthase alpha/beta family, beta-barrel domain	1.8e-25	67	52	118	1	69
TRINITY_DN10491_c0_g1_i2_orfp1	PF00762.22	Ferrochelatase	Ferrochelatase	8.2e-109	321	30	350	1	316
TRINITY_DN10247_c0_g1_i1_orfp1	PF00041.24	fn3	Fibronectin type III domain	1.8e-11	72	830	901	5	75
TRINITY_DN10462_c2_g1_i1_orfp1	PF16906.8	Ribosomal_L26	Ribosomal proteins L26 eukaryotic, L24P archaeal	1.4e-41	115	19	133	1	82
TRINITY_DN10462_c2_g1_i1_orfp1	PF00467.32	KOW	KOW motif	2e-11	33	62	94	1	32
TRINITY_DN103_c0_g1_i2_orfp1	PF00379.26	Chitin_bind_4	Insect cuticle protein	2.9e-19	53	109	161	1	53
TRINITY_DN10055_c0_g1_i2_orfp1	PF01607.27	CBM_14	Chitin binding Peritrophin-A domain	1.4e-15	53	52	104	1	53
TRINITY_DN10055_c0_g1_i2_orfp1	PF01607.27	CBM_14	Chitin binding Peritrophin-A domain	1.3e-18	51	119	169	1	50
TRINITY_DN10055_c0_g1_i2_orfp1	PF01607.27	CBM_14	Chitin binding Peritrophin-A domain	9.8e-15	46	198	243	9	53
TRINITY_DN1031_c0_g1_i7_orfp1	PF00704.31	Glyco_hydro_18	Glycosyl hydrolases family 18	1.3e-94	376	41	416	1	312
TRINITY_DN1031_c0_g1_i7_orfp1	PF01607.27	CBM_14	Chitin binding Peritrophin-A domain	1.2e-16	57	513	569	1	53
TRINITY_DN10502_c1_g2_i1_orfp1	PF05680.15	ATP-synt_E	ATP synthase E chain	3.8e-28	75	8	82	2	79
TRINITY_DN10311_c0_g1_i1_orfp1	PF07200.16	Mod_r	Modifier of rudimentary (Mod(r)) protein	8.1e-33	143	145	287	3	145
TRINITY_DN10454_c0_g1_i2_orfp1	PF01048.23	PNP_UDP_1	Phosphorylase superfamily	1e-20	240	79	318	2	224
TRINITY_DN1000_c0_g1_i7_orfp1	PF02136.23	NTF2	Nuclear transport factor 2 (NTF2) domain	2.3e-36	121	12	132	1	120
TRINITY_DN1000_c0_g1_i7_orfp1	PF00076.25	RRM_1	RNA recognition motif. (a.k.a. RRM, RBD, or RNP domain)	5.4e-15	62	370	431	1	58
TRINITY_DN1017_c0_g1_i9_orfp1	PF01607.27	CBM_14	Chitin binding Peritrophin-A domain	5.8e-18	51	50	100	1	53
TRINITY_DN1017_c0_g1_i9_orfp1	PF01522.24	Polysacc_deac_1	Polysaccharide deacetylase	1.5e-12	113	1201	1313	6	109
TRINITY_DN10254_c0_g1_i1_orfp1	PF00400.35	WD40	WD domain, G-beta repeat	9.7e-09	34	82	115	6	38
TRINITY_DN10254_c0_g1_i1_orfp1	PF00400.35	WD40	WD domain, G-beta repeat	8.8e-06	33	123	155	5	36
TRINITY_DN10254_c0_g1_i1_orfp1	PF00400.35	WD40	WD domain, G-beta repeat	2.1e-06	24	176	199	15	38
TRINITY_DN10254_c0_g1_i1_orfp1	PF00400.35	WD40	WD domain, G-beta repeat	1.1e-11	39	203	241	1	38
TRINITY_DN10254_c0_g1_i1_orfp1	PF00400.35	WD40	WD domain, G-beta repeat	9.8e-14	35	249	283	5	38
TRINITY_DN10254_c0_g1_i1_orfp1	PF00400.35	WD40	WD domain, G-beta repeat	1.6e-07	38	288	325	2	38
TRINITY_DN10254_c0_g1_i1_orfp1	PF12894.10	ANAPC4_WD40	Anaphase-promoting complex subunit 4 WD40 domain	7.9e-06	63	68	130	20	81
TRINITY_DN10254_c0_g1_i1_orfp1	PF12894.10	ANAPC4_WD40	Anaphase-promoting complex subunit 4 WD40 domain	4.9e-08	37	175	211	42	78
TRINITY_DN10254_c0_g1_i1_orfp1	PF12894.10	ANAPC4_WD40	Anaphase-promoting complex subunit 4 WD40 domain	1.3e-06	40	213	252	38	77
TRINITY_DN10254_c0_g1_i1_orfp1	PF12894.10	ANAPC4_WD40	Anaphase-promoting complex subunit 4 WD40 domain	2e-06	50	255	304	38	88
TRINITY_DN10254_c0_g1_i1_orfp1	PF20426.1	NBCH_WD40	Neurobeachin beta propeller domain	2.8e-09	80	41	120	79	157
TRINITY_DN10254_c0_g1_i1_orfp1	PF20426.1	NBCH_WD40	Neurobeachin beta propeller domain	5.4e-06	110	136	245	239	345
TRINITY_DN10478_c1_g2_i1_orfp1	PF06325.16	PrmA	Ribosomal protein L11 methyltransferase (PrmA)	8.4e-14	74	247	320	161	232
TRINITY_DN10478_c1_g2_i1_orfp1	PF03848.17	TehB	Tellurite resistance protein TehB	4.6e-13	122	227	348	10	129
TRINITY_DN10478_c1_g2_i1_orfp1	PF13649.9	Methyltransf_25	Methyltransferase domain	4.3e-12	97	251	347	1	97
TRINITY_DN10478_c1_g2_i1_orfp1	PF08241.15	Methyltransf_11	Methyltransferase domain	3e-11	98	252	349	1	94
TRINITY_DN10478_c1_g2_i1_orfp1	PF05175.17	MTS	Methyltransferase small domain	1.2e-10	76	244	319	28	104
TRINITY_DN10283_c0_g2_i3_orfp1	PF00096.29	zf-C2H2	Zinc finger, C2H2 type	2.5e-06	23	267	289	1	23
TRINITY_DN10283_c0_g2_i3_orfp1	PF00096.29	zf-C2H2	Zinc finger, C2H2 type	9.9e-06	23	295	317	1	23
TRINITY_DN10283_c0_g2_i3_orfp1	PF00096.29	zf-C2H2	Zinc finger, C2H2 type	2e-07	23	322	344	1	23
TRINITY_DN10283_c0_g2_i3_orfp1	PF00096.29	zf-C2H2	Zinc finger, C2H2 type	2.6e-07	22	352	373	3	23
TRINITY_DN10283_c0_g2_i3_orfp1	PF00096.29	zf-C2H2	Zinc finger, C2H2 type	3.7e-08	24	380	403	1	23
TRINITY_DN10283_c0_g2_i3_orfp1	PF13894.9	zf-C2H2_4	C2H2-type zinc finger	3.4e-06	23	267	289	1	23
TRINITY_DN10283_c0_g2_i3_orfp1	PF13894.9	zf-C2H2_4	C2H2-type zinc finger	3.7e-07	23	322	344	1	23
TRINITY_DN10283_c0_g2_i3_orfp1	PF13894.9	zf-C2H2_4	C2H2-type zinc finger	3e-06	24	380	403	1	24
TRINITY_DN10484_c0_g1_i4_orfp1	PF08711.14	Med26	TFIIS helical bundle-like domain	1.8e-18	51	531	581	1	53
TRINITY_DN1046_c1_g1_i3_orfp1	PF05843.17	Suf	Suppressor of forked protein (Suf)	1.8e-81	282	378	659	1	296
TRINITY_DN1048_c0_g1_i6_orfp1	PF08603.14	CAP_C	Adenylate cyclase associated (CAP) C terminal	9.1e-67	157	585	741	1	157
TRINITY_DN1048_c0_g1_i6_orfp1	PF01213.22	CAP_N	Adenylate cyclase associated (CAP) N terminal	6.2e-15	67	275	341	2	78
TRINITY_DN1051_c1_g1_i1_orfp1	PF00118.27	Cpn60_TCP1	TCP-1/cpn60 chaperonin family	2.4e-169	495	30	524	1	489
TRINITY_DN10467_c0_g1_i1_orfp1	PF00400.35	WD40	WD domain, G-beta repeat	2.6e-10	38	251	288	2	38
TRINITY_DN10467_c0_g1_i1_orfp1	PF00400.35	WD40	WD domain, G-beta repeat	4e-10	37	379	415	3	38
TRINITY_DN10467_c0_g1_i1_orfp1	PF00400.35	WD40	WD domain, G-beta repeat	6.6e-06	38	460	497	1	37
TRINITY_DN10467_c0_g1_i1_orfp1	PF08606.14	Prp19	Prp19/Pso4-like	9.7e-34	66	68	133	2	67
TRINITY_DN10467_c0_g1_i1_orfp1	PF20426.1	NBCH_WD40	Neurobeachin beta propeller domain	9.3e-08	112	310	421	42	158
TRINITY_DN1018_c0_g3_i1_orfp1	PF00201.21	UDPGT	UDP-glucoronosyl and UDP-glucosyl transferase	2.5e-72	477	52	528	10	481
TRINITY_DN10041_c0_g1_i1_orfp1	PF01008.20	IF-2B	Initiation factor 2 subunit family	6.5e-69	270	22	291	8	282
TRINITY_DN10244_c0_g1_i1_orfp1	PF07992.17	Pyr_redox_2	Pyridine nucleotide-disulphide oxidoreductase	2.5e-70	325	32	356	2	295
TRINITY_DN10244_c0_g1_i1_orfp1	PF02852.25	Pyr_redox_dim	Pyridine nucleotide-disulphide oxidoreductase, dimerisation domain	2.2e-40	109	375	483	1	109
TRINITY_DN10244_c0_g1_i1_orfp1	PF00070.30	Pyr_redox	Pyridine nucleotide-disulphide oxidoreductase	3.7e-19	79	202	280	1	79
TRINITY_DN10244_c0_g1_i1_orfp1	PF13738.9	Pyr_redox_3	Pyridine nucleotide-disulphide oxidoreductase	2.3e-12	192	149	340	113	305
TRINITY_DN10244_c0_g1_i1_orfp1	PF12831.10	FAD_oxidored	FAD dependent oxidoreductase	1.8e-12	40	32	71	1	40
TRINITY_DN10244_c0_g1_i1_orfp1	PF00890.27	FAD_binding_2	FAD binding domain	7.6e-10	37	32	68	1	37
TRINITY_DN10244_c0_g1_i1_orfp1	PF13450.9	NAD_binding_8	NAD(P)-binding Rossmann-like domain	6.7e-07	37	35	71	1	37
TRINITY_DN10244_c0_g1_i1_orfp1	PF01134.25	GIDA	Glucose inhibited division protein A	2.4e-09	141	32	172	1	150
TRINITY_DN10244_c0_g1_i1_orfp1	PF03486.17	HI0933_like	HI0933-like protein	5.2e-06	35	32	66	2	36
TRINITY_DN10520_c0_g1_i1_orfp1	PF00004.32	AAA	ATPase family associated with various cellular activities (AAA)	2.2e-47	133	178	310	2	132
TRINITY_DN10520_c0_g1_i1_orfp1	PF16450.8	Prot_ATP_ID_OB	Proteasomal ATPase OB C-terminal domain	5.2e-12	56	64	119	1	56
TRINITY_DN10520_c0_g1_i1_orfp1	PF17862.4	AAA_lid_3	AAA+ lid domain	1.9e-11	42	334	375	3	44
TRINITY_DN10520_c0_g1_i1_orfp1	PF13191.9	AAA_16	AAA ATPase domain	3.3e-08	37	165	201	24	51
TRINITY_DN10520_c0_g1_i1_orfp1	PF07728.17	AAA_5	AAA domain (dynein-related subfamily)	3.7e-08	122	177	298	2	136
TRINITY_DN10520_c0_g1_i1_orfp1	PF13401.9	AAA_22	AAA domain	5.2e-07	24	177	200	8	31
TRINITY_DN10520_c0_g1_i1_orfp1	PF07724.17	AAA_2	AAA domain (Cdc48 subfamily)	1.3e-08	94	178	271	7	106
TRINITY_DN10137_c0_g1_i1_orfp1	PF05693.16	Glycogen_syn	Glycogen synthase	0	639	38	676	1	637
TRINITY_DN1007_c1_g1_i3_orfp1	PF02373.25	JmjC	JmjC domain, hydroxylase	2.2e-17	97	1858	1954	19	114
TRINITY_DN10223_c0_g2_i3_orfp1	PF00685.30	Sulfotransfer_1	Sulfotransferase domain	2.7e-70	273	62	334	2	266
TRINITY_DN10223_c0_g2_i3_orfp1	PF13469.9	Sulfotransfer_3	Sulfotransferase family	1.2e-13	201	64	264	2	217
TRINITY_DN103_c1_g2_i1_orfp1	PF00379.26	Chitin_bind_4	Insect cuticle protein	1.1e-18	53	164	216	1	53
TRINITY_DN1023_c0_g2_i1_orfp1	PF06585.14	JHBP	Haemolymph juvenile hormone binding protein (JHBP)	7.3e-67	230	5	234	1	239
TRINITY_DN10040_c0_g2_i1_orfp1	PF14705.9	Costars	Costars	1.5e-28	83	83	165	2	75
TRINITY_DN1014_c0_g1_i4_orfp1	PF14969.9	DUF4508	Domain of unknown function (DUF4508)	9.9e-36	92	35	126	2	95
TRINITY_DN10449_c0_g1_i2_orfp1	PF04577.17	Glyco_transf_61	Glycosyltransferase 61	1.1e-21	106	325	430	25	127
TRINITY_DN102_c0_g1_i3_orfp1	PF00076.25	RRM_1	RNA recognition motif. (a.k.a. RRM, RBD, or RNP domain)	2.6e-22	66	13	78	1	70
TRINITY_DN102_c0_g1_i3_orfp1	PF13893.9	RRM_5	RNA recognition motif. (a.k.a. RRM, RBD, or RNP domain)	3.7e-10	55	29	83	46	100
TRINITY_DN10466_c0_g1_i1_orfp1	PF00493.26	MCM	MCM P-loop domain	3.3e-100	225	442	666	2	224
TRINITY_DN10466_c0_g1_i1_orfp1	PF17207.6	MCM_OB	MCM OB domain	7.4e-39	127	268	394	2	125
TRINITY_DN10466_c0_g1_i1_orfp1	PF17855.4	MCM_lid	MCM AAA-lid domain	1.6e-28	83	684	766	2	86
TRINITY_DN10466_c0_g1_i1_orfp1	PF14551.9	MCM_N	MCM N-terminal domain	2.6e-19	93	170	262	2	105
TRINITY_DN10466_c0_g1_i1_orfp1	PF01078.24	Mg_chelatase	Magnesium chelatase, subunit ChlI	8e-10	70	554	623	97	166
TRINITY_DN10466_c0_g1_i1_orfp1	PF07728.17	AAA_5	AAA domain (dynein-related subfamily)	1.3e-10	119	501	619	1	126
TRINITY_DN10059_c0_g1_i4_orfp1	PF13419.9	HAD_2	Haloacid dehalogenase-like hydrolase	6.8e-30	185	9	193	1	178
TRINITY_DN10059_c0_g1_i4_orfp1	PF00702.29	Hydrolase	haloacid dehalogenase-like hydrolase	2.8e-17	180	8	187	3	210
TRINITY_DN10011_c0_g1_i2_orfp1	PF00106.28	adh_short	short chain dehydrogenase	4.8e-43	185	10	194	2	181
TRINITY_DN10011_c0_g1_i2_orfp1	PF01575.22	MaoC_dehydratas	MaoC like domain	4.8e-39	119	464	582	2	121
TRINITY_DN10011_c0_g1_i2_orfp1	PF13561.9	adh_short_C2	Enoyl-(Acyl carrier protein) reductase	1.3e-35	182	15	196	1	175
TRINITY_DN10011_c0_g1_i2_orfp1	PF02036.20	SCP2	SCP-2 sterol transfer family	1.4e-22	99	621	719	4	101
TRINITY_DN10011_c0_g1_i2_orfp1	PF08659.13	KR	KR domain	1.3e-18	167	12	178	4	165
TRINITY_DN1040_c0_g1_i5_orfp1	PF00175.24	NAD_binding_1	Oxidoreductase NAD-binding domain	1.2e-39	108	201	308	1	108
TRINITY_DN1040_c0_g1_i5_orfp1	PF00970.27	FAD_binding_6	Oxidoreductase FAD-binding domain	4.4e-39	106	70	175	2	99
TRINITY_DN10234_c0_g1_i1_orfp1	PF00061.26	Lipocalin	Lipocalin / cytosolic fatty-acid binding protein family	5.6e-22	124	7	130	3	142
TRINITY_DN10234_c0_g1_i1_orfp1	PF14651.9	Lipocalin_7	Lipocalin / cytosolic fatty-acid binding protein family	1.2e-10	130	1	130	1	125
TRINITY_DN10179_c0_g2_i1_orfp1	PF00135.31	COesterase	Carboxylesterase family	1.3e-122	514	4	517	4	515
TRINITY_DN10179_c0_g2_i1_orfp1	PF20434.1	BD-FAE	BD-FAE	3.9e-12	105	92	196	5	106
TRINITY_DN10179_c0_g2_i1_orfp1	PF07859.16	Abhydrolase_3	alpha/beta hydrolase fold	1.5e-11	70	128	197	29	89
TRINITY_DN10459_c0_g2_i1_orfp1	PF00061.26	Lipocalin	Lipocalin / cytosolic fatty-acid binding protein family	3.5e-10	83	92	174	50	132
TRINITY_DN1046_c0_g2_i1_orfp1	PF00318.23	Ribosomal_S2	Ribosomal protein S2	4.5e-13	95	18	112	1	97
TRINITY_DN1046_c0_g2_i1_orfp1	PF00318.23	Ribosomal_S2	Ribosomal protein S2	3.9e-17	70	113	182	143	212
TRINITY_DN1046_c0_g2_i1_orfp1	PF16122.8	40S_SA_C	40S ribosomal protein SA C-terminus	6.3e-20	95	202	296	1	95
TRINITY_DN1029_c0_g1_i2_orfp1	PF00379.26	Chitin_bind_4	Insect cuticle protein	1.2e-17	53	56	108	1	53
TRINITY_DN10801_c0_g1_i1_orfp1	PF00285.24	Citrate_synt	Citrate synthase, C-terminal domain	4.9e-108	380	75	454	1	359
TRINITY_DN1095_c2_g1_i6_orfp1	PF00179.29	UQ_con	Ubiquitin-conjugating enzyme	9.9e-52	137	7	143	1	139
TRINITY_DN106_c1_g2_i1_orfp1	PF03632.18	Glyco_hydro_65m	Glycosyl hydrolase family 65 central catalytic domain	1.3e-50	212	340	551	22	247
TRINITY_DN106_c1_g2_i1_orfp1	PF03632.18	Glyco_hydro_65m	Glycosyl hydrolase family 65 central catalytic domain	3.6e-09	113	556	668	282	386
TRINITY_DN10771_c0_g1_i1_orfp1	PF00071.25	Ras	Ras family	1.7e-50	161	7	167	1	161
TRINITY_DN10771_c0_g1_i1_orfp1	PF08477.16	Roc	Ras of Complex, Roc, domain of DAPkinase	4.6e-19	115	7	121	1	119
TRINITY_DN10771_c0_g1_i1_orfp1	PF00025.24	Arf	ADP-ribosylation factor family	1.7e-10	124	3	126	12	131
TRINITY_DN10771_c0_g1_i1_orfp1	PF00009.30	GTP_EFTU	Elongation factor Tu GTP binding domain	4e-09	128	37	164	55	191
TRINITY_DN11034_c0_g1_i1_orfp1	PF00168.33	C2	C2 domain	6.5e-32	105	178	282	2	101
TRINITY_DN11034_c0_g1_i1_orfp1	PF00168.33	C2	C2 domain	6e-25	101	308	408	3	97
TRINITY_DN10793_c0_g1_i1_orfp1	PF02668.19	TauD	Taurine catabolism dioxygenase TauD, TfdA family	2.5e-45	238	116	353	13	268
TRINITY_DN10793_c0_g1_i1_orfp1	PF06155.15	GBBH-like_N	Gamma-butyrobetaine hydroxylase-like, N-terminal	1.2e-15	82	6	87	2	84
TRINITY_DN105_c0_g1_i1_orfp1	PF05743.16	UEV	UEV domain	4.1e-48	120	22	141	2	121
TRINITY_DN105_c0_g1_i1_orfp1	PF09454.13	Vps23_core	Vps23 core domain	2e-29	64	330	393	1	64
TRINITY_DN1067_c0_g1_i3_orfp1	PF01697.30	Glyco_transf_92	Glycosyltransferase family 92	5.9e-48	241	257	497	1	221
TRINITY_DN109_c0_g1_i6_orfp1	PF13893.9	RRM_5	RNA recognition motif. (a.k.a. RRM, RBD, or RNP domain)	7e-10	75	215	289	33	104
TRINITY_DN109_c0_g1_i6_orfp1	PF13893.9	RRM_5	RNA recognition motif. (a.k.a. RRM, RBD, or RNP domain)	2.8e-37	107	364	470	16	125
TRINITY_DN109_c0_g1_i6_orfp1	PF00076.25	RRM_1	RNA recognition motif. (a.k.a. RRM, RBD, or RNP domain)	1.2e-07	51	80	130	2	57
TRINITY_DN109_c0_g1_i6_orfp1	PF00076.25	RRM_1	RNA recognition motif. (a.k.a. RRM, RBD, or RNP domain)	1.1e-09	51	224	274	13	66
TRINITY_DN109_c0_g1_i6_orfp1	PF00076.25	RRM_1	RNA recognition motif. (a.k.a. RRM, RBD, or RNP domain)	3.4e-10	66	376	441	1	69
TRINITY_DN109_c0_g1_i6_orfp1	PF00076.25	RRM_1	RNA recognition motif. (a.k.a. RRM, RBD, or RNP domain)	1.6e-08	60	495	554	3	65
TRINITY_DN109_c0_g1_i6_orfp1	PF11835.11	RRM_8	RRM-like domain	7e-18	83	203	285	6	88
TRINITY_DN109_c0_g1_i6_orfp1	PF16842.8	RRM_occluded	Occluded RNA-recognition motif	1.2e-06	72	491	562	2	71
TRINITY_DN10910_c0_g1_i1_orfp1	PF00514.26	Arm	Armadillo/beta-catenin-like repeat	8.5e-14	40	307	346	1	40
TRINITY_DN10910_c0_g1_i1_orfp1	PF00514.26	Arm	Armadillo/beta-catenin-like repeat	1.6e-11	42	351	392	1	41
TRINITY_DN10910_c0_g1_i1_orfp1	PF00514.26	Arm	Armadillo/beta-catenin-like repeat	5.6e-11	40	575	614	3	41
TRINITY_DN10910_c0_g1_i1_orfp1	PF00514.26	Arm	Armadillo/beta-catenin-like repeat	1.2e-09	36	624	659	5	40
TRINITY_DN10910_c0_g1_i1_orfp1	PF13646.9	HEAT_2	HEAT repeats	2.9e-08	99	283	381	6	81
TRINITY_DN1070_c0_g1_i1_orfp1	PF02179.19	BAG	BAG domain	2.2e-22	70	406	475	3	77
TRINITY_DN1075_c0_g1_i2_orfp1	PF13656.9	RNA_pol_L_2	RNA polymerase Rpb3/Rpb11 dimerisation domain	4.2e-34	74	31	104	2	75
TRINITY_DN1075_c0_g1_i2_orfp1	PF01193.27	RNA_pol_L	RNA polymerase Rpb3/Rpb11 dimerisation domain	2.6e-17	65	33	97	2	73
TRINITY_DN10638_c0_g1_i1_orfp1	PF01434.21	Peptidase_M41	Peptidase family M41	3.2e-64	181	560	740	2	191
TRINITY_DN10638_c0_g1_i1_orfp1	PF00004.32	AAA	ATPase family associated with various cellular activities (AAA)	1.9e-41	135	342	476	2	131
TRINITY_DN10638_c0_g1_i1_orfp1	PF17862.4	AAA_lid_3	AAA+ lid domain	4.4e-15	40	505	544	5	44
TRINITY_DN10638_c0_g1_i1_orfp1	PF06480.18	FtsH_ext	FtsH Extracellular	2.3e-10	101	136	236	1	104
TRINITY_DN10963_c0_g1_i8_orfp1	PF00083.27	Sugar_tr	Sugar (and other) transporter	5e-134	444	16	459	5	452
TRINITY_DN10963_c0_g1_i8_orfp1	PF07690.19	MFS_1	Major Facilitator Superfamily	8.5e-32	373	37	409	13	351
TRINITY_DN10630_c0_g1_i1_orfp1	PF02230.19	Abhydrolase_2	Phospholipase/Carboxylesterase	2.5e-77	212	4	215	3	216
TRINITY_DN10630_c0_g1_i1_orfp1	PF12697.10	Abhydrolase_6	Alpha/beta hydrolase family	8.6e-11	129	18	146	1	96
TRINITY_DN10974_c0_g1_i1_orfp1	PF06110.14	DUF953	Eukaryotic protein of unknown function (DUF953)	2.6e-40	117	8	124	3	119
TRINITY_DN10989_c0_g1_i1_orfp1	PF01282.22	Ribosomal_S24e	Ribosomal protein S24e	1.2e-42	78	29	106	1	78
TRINITY_DN1086_c1_g1_i5_orfp1	PF13520.9	AA_permease_2	Amino acid permease	8.6e-60	409	38	446	5	420
TRINITY_DN1086_c1_g1_i5_orfp1	PF00324.24	AA_permease	Amino acid permease	2.5e-31	383	44	426	7	424
TRINITY_DN10752_c0_g1_i4_orfp1	PF00240.26	ubiquitin	Ubiquitin family	1.4e-11	54	45	98	10	62
TRINITY_DN11071_c0_g1_i4_orfp1	PF00135.31	COesterase	Carboxylesterase family	4.5e-124	498	19	516	2	501
TRINITY_DN11071_c0_g1_i4_orfp1	PF20434.1	BD-FAE	BD-FAE	1.8e-16	116	96	211	1	111
TRINITY_DN11071_c0_g1_i4_orfp1	PF07859.16	Abhydrolase_3	alpha/beta hydrolase fold	3.4e-13	95	111	205	1	87
TRINITY_DN10675_c0_g1_i1_orfp1	PF00400.35	WD40	WD domain, G-beta repeat	9.8e-07	27	71	97	12	38
TRINITY_DN10675_c0_g1_i1_orfp1	PF00400.35	WD40	WD domain, G-beta repeat	1.8e-06	33	108	140	9	38
TRINITY_DN10675_c0_g1_i1_orfp1	PF00400.35	WD40	WD domain, G-beta repeat	8.8e-06	36	248	283	12	38
TRINITY_DN10696_c0_g1_i2_orfp1	PF00300.25	His_Phos_1	Histidine phosphatase superfamily (branch 1)	9.8e-16	79	97	175	1	79
TRINITY_DN10696_c0_g1_i2_orfp1	PF00300.25	His_Phos_1	Histidine phosphatase superfamily (branch 1)	5.5e-12	73	199	271	123	190
TRINITY_DN10762_c0_g1_i1_orfp1	PF00557.27	Peptidase_M24	Metallopeptidase family M24	6.1e-52	229	133	361	1	209
TRINITY_DN10762_c0_g1_i1_orfp1	PF15801.8	zf-C6H2	zf-MYND-like zinc finger, mRNA-binding	8.7e-24	45	14	58	1	46
TRINITY_DN1095_c0_g1_i1_orfp1	PF09139.14	Tam41_Mmp37	Phosphatidate cytidylyltransferase, mitochondrial	3.1e-114	311	22	332	3	320
TRINITY_DN10645_c0_g1_i4_orfp1	PF15902.8	Sortilin-Vps10	Sortilin, neurotensin receptor 3,	1.4e-98	469	125	593	2	445
TRINITY_DN10645_c0_g1_i4_orfp1	PF00057.21	Ldl_recept_a	Low-density lipoprotein receptor domain class A	1.4e-12	36	1087	1122	2	37
TRINITY_DN10645_c0_g1_i4_orfp1	PF00057.21	Ldl_recept_a	Low-density lipoprotein receptor domain class A	1e-09	35	1124	1158	3	37
TRINITY_DN10645_c0_g1_i4_orfp1	PF00057.21	Ldl_recept_a	Low-density lipoprotein receptor domain class A	4e-16	36	1162	1197	2	37
TRINITY_DN10645_c0_g1_i4_orfp1	PF00057.21	Ldl_recept_a	Low-density lipoprotein receptor domain class A	3e-13	38	1209	1246	2	37
TRINITY_DN10645_c0_g1_i4_orfp1	PF00057.21	Ldl_recept_a	Low-density lipoprotein receptor domain class A	2.8e-13	39	1249	1287	1	37
TRINITY_DN10645_c0_g1_i4_orfp1	PF00057.21	Ldl_recept_a	Low-density lipoprotein receptor domain class A	2e-09	38	1311	1348	2	37
TRINITY_DN10645_c0_g1_i4_orfp1	PF00057.21	Ldl_recept_a	Low-density lipoprotein receptor domain class A	5.9e-14	36	1369	1404	2	37
TRINITY_DN10645_c0_g1_i4_orfp1	PF00057.21	Ldl_recept_a	Low-density lipoprotein receptor domain class A	8.3e-10	36	1418	1453	3	37
TRINITY_DN10645_c0_g1_i4_orfp1	PF00057.21	Ldl_recept_a	Low-density lipoprotein receptor domain class A	2.9e-12	36	1465	1500	3	37
TRINITY_DN10645_c0_g1_i4_orfp1	PF15901.8	Sortilin_C	Sortilin, neurotensin receptor 3, C-terminal	4.2e-40	160	595	754	1	171
TRINITY_DN10645_c0_g1_i4_orfp1	PF00058.20	Ldl_recept_b	Low-density lipoprotein receptor repeat class B	2.4e-11	43	893	935	1	41
TRINITY_DN10645_c0_g1_i4_orfp1	PF00058.20	Ldl_recept_b	Low-density lipoprotein receptor repeat class B	2.2e-09	40	940	979	2	40
TRINITY_DN10645_c0_g1_i4_orfp1	PF00041.24	fn3	Fibronectin type III domain	4e-08	76	1617	1692	10	84
TRINITY_DN10645_c0_g1_i4_orfp1	PF00041.24	fn3	Fibronectin type III domain	7e-07	72	1711	1782	5	82
TRINITY_DN10645_c0_g1_i4_orfp1	PF00041.24	fn3	Fibronectin type III domain	2.5e-06	70	1807	1876	10	73
TRINITY_DN10705_c0_g1_i16_orfp1	PF03915.16	AIP3	Actin interacting protein 3	2.1e-14	78	156	233	1	69
TRINITY_DN10705_c0_g1_i16_orfp1	PF03915.16	AIP3	Actin interacting protein 3	1.5e-06	229	588	816	130	361
TRINITY_DN10624_c0_g1_i3_orfp1	PF07679.19	I-set	Immunoglobulin I-set domain	5.1e-12	70	46	115	16	84
TRINITY_DN10624_c0_g1_i3_orfp1	PF07679.19	I-set	Immunoglobulin I-set domain	3.2e-06	74	135	208	8	76
TRINITY_DN10624_c0_g1_i3_orfp1	PF07679.19	I-set	Immunoglobulin I-set domain	5.2e-15	68	252	319	13	82
TRINITY_DN10624_c0_g1_i3_orfp1	PF07679.19	I-set	Immunoglobulin I-set domain	3.6e-17	89	332	420	1	90
TRINITY_DN10624_c0_g1_i3_orfp1	PF07679.19	I-set	Immunoglobulin I-set domain	9.1e-19	85	425	509	1	89
TRINITY_DN10624_c0_g1_i3_orfp1	PF07679.19	I-set	Immunoglobulin I-set domain	3.3e-17	90	515	604	2	90
TRINITY_DN10624_c0_g1_i3_orfp1	PF13927.9	Ig_3	Immunoglobulin domain	1.9e-14	87	22	108	1	79
TRINITY_DN10624_c0_g1_i3_orfp1	PF13927.9	Ig_3	Immunoglobulin domain	4.8e-09	73	135	207	10	77
TRINITY_DN10624_c0_g1_i3_orfp1	PF13927.9	Ig_3	Immunoglobulin domain	2.7e-15	70	245	314	8	79
TRINITY_DN10624_c0_g1_i3_orfp1	PF13927.9	Ig_3	Immunoglobulin domain	3.8e-16	75	332	406	2	78
TRINITY_DN10624_c0_g1_i3_orfp1	PF13927.9	Ig_3	Immunoglobulin domain	6.8e-15	74	424	497	1	79
TRINITY_DN10624_c0_g1_i3_orfp1	PF13927.9	Ig_3	Immunoglobulin domain	1.1e-13	76	515	590	3	78
TRINITY_DN10624_c0_g1_i3_orfp1	PF00047.28	ig	Immunoglobulin domain	3.3e-08	67	46	112	12	80
TRINITY_DN10624_c0_g1_i3_orfp1	PF00047.28	ig	Immunoglobulin domain	1e-12	64	253	316	10	78
TRINITY_DN10624_c0_g1_i3_orfp1	PF00047.28	ig	Immunoglobulin domain	2.7e-11	69	341	409	6	78
TRINITY_DN10624_c0_g1_i3_orfp1	PF00047.28	ig	Immunoglobulin domain	1.4e-09	74	431	504	3	83
TRINITY_DN10624_c0_g1_i3_orfp1	PF00047.28	ig	Immunoglobulin domain	2.2e-15	80	520	599	3	84
TRINITY_DN10624_c0_g1_i3_orfp1	PF13895.9	Ig_2	Immunoglobulin domain	1.1e-09	72	46	117	15	74
TRINITY_DN10624_c0_g1_i3_orfp1	PF13895.9	Ig_2	Immunoglobulin domain	2.7e-11	70	253	322	13	73
TRINITY_DN10624_c0_g1_i3_orfp1	PF13895.9	Ig_2	Immunoglobulin domain	7.4e-13	85	336	420	4	79
TRINITY_DN10624_c0_g1_i3_orfp1	PF13895.9	Ig_2	Immunoglobulin domain	5e-09	67	437	503	12	72
TRINITY_DN10624_c0_g1_i3_orfp1	PF13895.9	Ig_2	Immunoglobulin domain	4.7e-09	90	515	604	3	79
TRINITY_DN10624_c0_g1_i3_orfp1	PF00041.24	fn3	Fibronectin type III domain	4.5e-09	83	609	691	2	83
TRINITY_DN10624_c0_g1_i3_orfp1	PF00041.24	fn3	Fibronectin type III domain	5e-08	84	709	792	2	82
TRINITY_DN10624_c0_g1_i3_orfp1	PF00041.24	fn3	Fibronectin type III domain	4e-14	87	811	897	2	85
TRINITY_DN10624_c0_g1_i3_orfp1	PF00041.24	fn3	Fibronectin type III domain	1.3e-15	84	913	996	4	83
TRINITY_DN10624_c0_g1_i3_orfp1	PF00041.24	fn3	Fibronectin type III domain	1.5e-07	66	1028	1093	13	80
TRINITY_DN10624_c0_g1_i3_orfp1	PF13882.9	Bravo_FIGEY	Bravo-like intracellular region	3.3e-25	82	1145	1226	1	88
TRINITY_DN10624_c0_g1_i3_orfp1	PF07686.20	V-set	Immunoglobulin V-set domain	8.1e-06	52	553	604	52	108
TRINITY_DN10624_c0_g1_i3_orfp1	PF08205.15	C2-set_2	CD80-like C2-set immunoglobulin domain	7.3e-06	33	346	378	14	47
TRINITY_DN10624_c0_g1_i3_orfp1	PF18452.4	Ig_6	Immunoglobulin domain	2.2e-06	74	155	228	41	113
TRINITY_DN10695_c1_g2_i1_orfp1	PF11566.11	PI31_Prot_N	PI31 proteasome regulator N-terminal	2.1e-26	129	18	146	3	157
TRINITY_DN10906_c0_g2_i1_orfp1	PF00379.26	Chitin_bind_4	Insect cuticle protein	5.6e-19	53	59	111	1	53
TRINITY_DN1089_c0_g1_i2_orfp1	PF15275.9	PEHE	PEHE domain	1.9e-12	109	576	684	1	112
TRINITY_DN10927_c0_g1_i3_orfp1	PF02145.18	Rap_GAP	Rap/ran-GAP	2.9e-64	178	255	432	1	184
TRINITY_DN10927_c0_g1_i3_orfp1	PF00780.25	CNH	CNH domain	2.5e-25	222	598	819	54	252
TRINITY_DN10744_c0_g1_i1_orfp1	PF00372.22	Hemocyanin_M	Hemocyanin, copper containing domain	3.8e-74	283	154	436	1	270
TRINITY_DN10744_c0_g1_i1_orfp1	PF03723.17	Hemocyanin_C	Hemocyanin, ig-like domain	5.2e-51	199	446	644	2	196
TRINITY_DN10744_c0_g1_i1_orfp1	PF03723.17	Hemocyanin_C	Hemocyanin, ig-like domain	9.5e-10	42	856	897	205	248
TRINITY_DN10744_c0_g1_i1_orfp1	PF03722.17	Hemocyanin_N	Hemocyanin, all-alpha domain	2.4e-34	122	27	148	2	123
TRINITY_DN1093_c0_g1_i22_orfp1	PF02864.18	STAT_bind	STAT protein, DNA binding domain	8.8e-49	139	332	470	1	135
TRINITY_DN1093_c0_g1_i22_orfp1	PF01017.23	STAT_alpha	STAT protein, all-alpha domain	1.3e-41	181	140	320	3	169
TRINITY_DN1093_c0_g1_i22_orfp1	PF02865.20	STAT_int	STAT protein, protein interaction domain	1.5e-37	115	4	118	1	117
TRINITY_DN1093_c0_g1_i22_orfp1	PF00017.27	SH2	SH2 domain	6.5e-12	44	631	674	2	45
TRINITY_DN10829_c0_g1_i1_orfp1	PF02958.23	EcKL	Ecdysteroid kinase-like family	1.8e-46	276	33	308	2	293
TRINITY_DN10829_c0_g1_i1_orfp1	PF07914.14	DUF1679	Uncharacterized oxidoreductase dhs-27	1.1e-17	305	64	368	104	401
TRINITY_DN11103_c0_g1_i3_orfp1	PF07645.18	EGF_CA	Calcium-binding EGF domain	1.3e-11	41	316	356	1	42
TRINITY_DN11103_c0_g1_i3_orfp1	PF07645.18	EGF_CA	Calcium-binding EGF domain	8.2e-10	40	358	397	1	42
TRINITY_DN11103_c0_g1_i3_orfp1	PF07645.18	EGF_CA	Calcium-binding EGF domain	2e-10	39	530	568	1	42
TRINITY_DN11103_c0_g1_i3_orfp1	PF07645.18	EGF_CA	Calcium-binding EGF domain	1.4e-08	42	570	611	1	42
TRINITY_DN11103_c0_g1_i3_orfp1	PF07645.18	EGF_CA	Calcium-binding EGF domain	1.7e-11	36	613	648	1	38
TRINITY_DN11103_c0_g1_i3_orfp1	PF07645.18	EGF_CA	Calcium-binding EGF domain	2.3e-13	40	654	693	1	42
TRINITY_DN11103_c0_g1_i3_orfp1	PF07645.18	EGF_CA	Calcium-binding EGF domain	2e-11	40	695	734	1	42
TRINITY_DN11103_c0_g1_i3_orfp1	PF07645.18	EGF_CA	Calcium-binding EGF domain	4.3e-09	36	807	842	1	37
TRINITY_DN11103_c0_g1_i3_orfp1	PF07645.18	EGF_CA	Calcium-binding EGF domain	1.2e-10	41	848	888	1	42
TRINITY_DN11103_c0_g1_i3_orfp1	PF07645.18	EGF_CA	Calcium-binding EGF domain	2.6e-11	41	890	930	1	42
TRINITY_DN11103_c0_g1_i3_orfp1	PF07645.18	EGF_CA	Calcium-binding EGF domain	2.9e-11	41	996	1036	1	42
TRINITY_DN11103_c0_g1_i3_orfp1	PF07645.18	EGF_CA	Calcium-binding EGF domain	4.3e-09	40	1180	1219	2	42
TRINITY_DN11103_c0_g1_i3_orfp1	PF07645.18	EGF_CA	Calcium-binding EGF domain	1.7e-09	41	1221	1261	1	42
TRINITY_DN11103_c0_g1_i3_orfp1	PF07645.18	EGF_CA	Calcium-binding EGF domain	7.3e-12	41	1263	1303	1	42
TRINITY_DN11103_c0_g1_i3_orfp1	PF07645.18	EGF_CA	Calcium-binding EGF domain	9.2e-12	41	1305	1345	1	42
TRINITY_DN11103_c0_g1_i3_orfp1	PF07645.18	EGF_CA	Calcium-binding EGF domain	8.2e-12	40	1347	1386	1	42
TRINITY_DN11103_c0_g1_i3_orfp1	PF07645.18	EGF_CA	Calcium-binding EGF domain	1.4e-10	33	1388	1420	1	34
TRINITY_DN11103_c0_g1_i3_orfp1	PF07645.18	EGF_CA	Calcium-binding EGF domain	1.4e-13	38	1432	1469	1	39
TRINITY_DN11103_c0_g1_i3_orfp1	PF07645.18	EGF_CA	Calcium-binding EGF domain	3.2e-11	40	1475	1514	1	42
TRINITY_DN11103_c0_g1_i3_orfp1	PF07645.18	EGF_CA	Calcium-binding EGF domain	1.8e-11	40	1516	1555	1	42
TRINITY_DN11103_c0_g1_i3_orfp1	PF07645.18	EGF_CA	Calcium-binding EGF domain	1.4e-10	41	1557	1597	1	42
TRINITY_DN11103_c0_g1_i3_orfp1	PF07645.18	EGF_CA	Calcium-binding EGF domain	2.2e-10	34	1599	1632	1	35
TRINITY_DN11103_c0_g1_i3_orfp1	PF07645.18	EGF_CA	Calcium-binding EGF domain	3.2e-12	40	1646	1685	1	42
TRINITY_DN11103_c0_g1_i3_orfp1	PF07645.18	EGF_CA	Calcium-binding EGF domain	7.7e-12	41	1769	1809	1	42
TRINITY_DN11103_c0_g1_i3_orfp1	PF07645.18	EGF_CA	Calcium-binding EGF domain	1.9e-10	40	1811	1850	1	42
TRINITY_DN11103_c0_g1_i3_orfp1	PF07645.18	EGF_CA	Calcium-binding EGF domain	2.9e-07	40	1927	1966	2	42
TRINITY_DN11103_c0_g1_i3_orfp1	PF07645.18	EGF_CA	Calcium-binding EGF domain	3.8e-13	42	1968	2009	1	42
TRINITY_DN11103_c0_g1_i3_orfp1	PF07645.18	EGF_CA	Calcium-binding EGF domain	4.7e-11	35	2011	2045	1	39
TRINITY_DN11103_c0_g1_i3_orfp1	PF07645.18	EGF_CA	Calcium-binding EGF domain	4.2e-12	38	2050	2087	1	39
TRINITY_DN11103_c0_g1_i3_orfp1	PF07645.18	EGF_CA	Calcium-binding EGF domain	4.9e-13	41	2091	2131	1	42
TRINITY_DN11103_c0_g1_i3_orfp1	PF07645.18	EGF_CA	Calcium-binding EGF domain	2e-12	41	2133	2173	1	41
TRINITY_DN11103_c0_g1_i3_orfp1	PF07645.18	EGF_CA	Calcium-binding EGF domain	1.2e-09	35	2176	2210	1	36
TRINITY_DN11103_c0_g1_i3_orfp1	PF07645.18	EGF_CA	Calcium-binding EGF domain	6.4e-13	37	2285	2321	1	38
TRINITY_DN11103_c0_g1_i3_orfp1	PF07645.18	EGF_CA	Calcium-binding EGF domain	5.8e-10	40	2327	2366	1	42
TRINITY_DN11103_c0_g1_i3_orfp1	PF07645.18	EGF_CA	Calcium-binding EGF domain	6.4e-13	40	2368	2407	1	42
TRINITY_DN11103_c0_g1_i3_orfp1	PF07645.18	EGF_CA	Calcium-binding EGF domain	2.6e-10	36	2409	2444	1	35
TRINITY_DN11103_c0_g1_i3_orfp1	PF07645.18	EGF_CA	Calcium-binding EGF domain	6.4e-13	41	2453	2493	1	42
TRINITY_DN11103_c0_g1_i3_orfp1	PF07645.18	EGF_CA	Calcium-binding EGF domain	8.7e-13	39	2596	2634	1	42
TRINITY_DN11103_c0_g1_i3_orfp1	PF07645.18	EGF_CA	Calcium-binding EGF domain	4e-11	40	2636	2675	1	42
TRINITY_DN11103_c0_g1_i3_orfp1	PF07645.18	EGF_CA	Calcium-binding EGF domain	1.1e-12	38	2677	2714	1	42
TRINITY_DN11103_c0_g1_i3_orfp1	PF07645.18	EGF_CA	Calcium-binding EGF domain	1.1e-12	41	2716	2756	1	42
TRINITY_DN11103_c0_g1_i3_orfp1	PF12662.10	cEGF	Complement Clr-like EGF-like	2.4e-06	24	338	361	1	24
TRINITY_DN11103_c0_g1_i3_orfp1	PF12662.10	cEGF	Complement Clr-like EGF-like	6.3e-10	24	593	616	1	24
TRINITY_DN11103_c0_g1_i3_orfp1	PF12662.10	cEGF	Complement Clr-like EGF-like	9.2e-08	23	635	657	1	24
TRINITY_DN11103_c0_g1_i3_orfp1	PF12662.10	cEGF	Complement Clr-like EGF-like	9e-09	24	675	698	1	24
TRINITY_DN11103_c0_g1_i3_orfp1	PF12662.10	cEGF	Complement Clr-like EGF-like	3.5e-10	21	716	736	1	21
TRINITY_DN11103_c0_g1_i3_orfp1	PF12662.10	cEGF	Complement Clr-like EGF-like	2.6e-07	23	829	851	1	24
TRINITY_DN11103_c0_g1_i3_orfp1	PF12662.10	cEGF	Complement Clr-like EGF-like	2.1e-06	24	870	893	1	24
TRINITY_DN11103_c0_g1_i3_orfp1	PF12662.10	cEGF	Complement Clr-like EGF-like	2.1e-07	21	979	999	3	24
TRINITY_DN11103_c0_g1_i3_orfp1	PF12662.10	cEGF	Complement Clr-like EGF-like	8.8e-09	21	1018	1038	1	21
TRINITY_DN11103_c0_g1_i3_orfp1	PF12662.10	cEGF	Complement Clr-like EGF-like	5e-07	23	1202	1224	2	24
TRINITY_DN11103_c0_g1_i3_orfp1	PF12662.10	cEGF	Complement Clr-like EGF-like	4.1e-09	24	1243	1266	1	24
TRINITY_DN11103_c0_g1_i3_orfp1	PF12662.10	cEGF	Complement Clr-like EGF-like	3e-09	24	1285	1308	1	24
TRINITY_DN11103_c0_g1_i3_orfp1	PF12662.10	cEGF	Complement Clr-like EGF-like	1.1e-06	23	1328	1350	2	24
TRINITY_DN11103_c0_g1_i3_orfp1	PF12662.10	cEGF	Complement Clr-like EGF-like	6.6e-13	24	1368	1391	1	24
TRINITY_DN11103_c0_g1_i3_orfp1	PF12662.10	cEGF	Complement Clr-like EGF-like	7.4e-08	26	1410	1435	1	24
TRINITY_DN11103_c0_g1_i3_orfp1	PF12662.10	cEGF	Complement Clr-like EGF-like	9.3e-06	25	1454	1478	1	24
TRINITY_DN11103_c0_g1_i3_orfp1	PF12662.10	cEGF	Complement Clr-like EGF-like	4.2e-09	22	1498	1519	1	24
TRINITY_DN11103_c0_g1_i3_orfp1	PF12662.10	cEGF	Complement Clr-like EGF-like	1.6e-08	22	1539	1560	1	24
TRINITY_DN11103_c0_g1_i3_orfp1	PF12662.10	cEGF	Complement Clr-like EGF-like	8.1e-07	24	1579	1602	1	24
TRINITY_DN11103_c0_g1_i3_orfp1	PF12662.10	cEGF	Complement Clr-like EGF-like	8.8e-06	28	1622	1649	2	24
TRINITY_DN11103_c0_g1_i3_orfp1	PF12662.10	cEGF	Complement Clr-like EGF-like	8.8e-10	24	1791	1814	1	24
TRINITY_DN11103_c0_g1_i3_orfp1	PF12662.10	cEGF	Complement Clr-like EGF-like	1.6e-08	21	1833	1853	2	22
TRINITY_DN11103_c0_g1_i3_orfp1	PF12662.10	cEGF	Complement Clr-like EGF-like	9.1e-06	24	1948	1971	1	24
TRINITY_DN11103_c0_g1_i3_orfp1	PF12662.10	cEGF	Complement Clr-like EGF-like	3.8e-09	23	1992	2014	2	24
TRINITY_DN11103_c0_g1_i3_orfp1	PF12662.10	cEGF	Complement Clr-like EGF-like	2.1e-09	22	2032	2053	1	24
TRINITY_DN11103_c0_g1_i3_orfp1	PF12662.10	cEGF	Complement Clr-like EGF-like	2.9e-08	23	2072	2094	1	24
TRINITY_DN11103_c0_g1_i3_orfp1	PF12662.10	cEGF	Complement Clr-like EGF-like	9e-13	24	2113	2136	1	24
TRINITY_DN11103_c0_g1_i3_orfp1	PF12662.10	cEGF	Complement Clr-like EGF-like	5.9e-06	22	2158	2179	1	24
TRINITY_DN11103_c0_g1_i3_orfp1	PF12662.10	cEGF	Complement Clr-like EGF-like	4.1e-10	24	2307	2330	1	24
TRINITY_DN11103_c0_g1_i3_orfp1	PF12662.10	cEGF	Complement Clr-like EGF-like	3.7e-06	23	2349	2371	1	24
TRINITY_DN11103_c0_g1_i3_orfp1	PF12662.10	cEGF	Complement Clr-like EGF-like	3.3e-12	24	2389	2412	1	24
TRINITY_DN11103_c0_g1_i3_orfp1	PF12662.10	cEGF	Complement Clr-like EGF-like	1.9e-07	28	2429	2456	1	24
TRINITY_DN11103_c0_g1_i3_orfp1	PF12662.10	cEGF	Complement Clr-like EGF-like	6.4e-06	20	2476	2495	2	21
TRINITY_DN11103_c0_g1_i3_orfp1	PF12662.10	cEGF	Complement Clr-like EGF-like	7.3e-07	22	2618	2639	1	24
TRINITY_DN11103_c0_g1_i3_orfp1	PF12662.10	cEGF	Complement Clr-like EGF-like	3.2e-09	24	2657	2680	1	24
TRINITY_DN11103_c0_g1_i3_orfp1	PF12662.10	cEGF	Complement Clr-like EGF-like	1.1e-06	22	2698	2719	1	24
TRINITY_DN11103_c0_g1_i3_orfp1	PF12662.10	cEGF	Complement Clr-like EGF-like	9.5e-09	24	2738	2761	1	24
TRINITY_DN11103_c0_g1_i3_orfp1	PF14670.9	FXa_inhibition	Coagulation Factor Xa inhibitory site	5.3e-06	30	539	568	8	36
TRINITY_DN11103_c0_g1_i3_orfp1	PF14670.9	FXa_inhibition	Coagulation Factor Xa inhibitory site	2e-06	38	574	611	1	36
TRINITY_DN11103_c0_g1_i3_orfp1	PF14670.9	FXa_inhibition	Coagulation Factor Xa inhibitory site	7.1e-06	30	617	646	1	29
TRINITY_DN11103_c0_g1_i3_orfp1	PF14670.9	FXa_inhibition	Coagulation Factor Xa inhibitory site	2.9e-08	27	708	734	10	36
TRINITY_DN11103_c0_g1_i3_orfp1	PF14670.9	FXa_inhibition	Coagulation Factor Xa inhibitory site	3.5e-06	37	1000	1036	1	36
TRINITY_DN11103_c0_g1_i3_orfp1	PF14670.9	FXa_inhibition	Coagulation Factor Xa inhibitory site	1.6e-07	37	1267	1303	1	36
TRINITY_DN11103_c0_g1_i3_orfp1	PF14670.9	FXa_inhibition	Coagulation Factor Xa inhibitory site	3.7e-12	36	1351	1386	1	36
TRINITY_DN11103_c0_g1_i3_orfp1	PF14670.9	FXa_inhibition	Coagulation Factor Xa inhibitory site	6.8e-08	36	1520	1555	1	36
TRINITY_DN11103_c0_g1_i3_orfp1	PF14670.9	FXa_inhibition	Coagulation Factor Xa inhibitory site	2.7e-06	37	1561	1597	1	36
TRINITY_DN11103_c0_g1_i3_orfp1	PF14670.9	FXa_inhibition	Coagulation Factor Xa inhibitory site	2.7e-06	32	1654	1685	6	36
TRINITY_DN11103_c0_g1_i3_orfp1	PF14670.9	FXa_inhibition	Coagulation Factor Xa inhibitory site	6.7e-07	30	1821	1850	8	36
TRINITY_DN11103_c0_g1_i3_orfp1	PF14670.9	FXa_inhibition	Coagulation Factor Xa inhibitory site	9.5e-08	37	1972	2008	1	35
TRINITY_DN11103_c0_g1_i3_orfp1	PF14670.9	FXa_inhibition	Coagulation Factor Xa inhibitory site	1.4e-06	26	2021	2046	8	32
TRINITY_DN11103_c0_g1_i3_orfp1	PF14670.9	FXa_inhibition	Coagulation Factor Xa inhibitory site	2.5e-06	30	2102	2131	8	36
TRINITY_DN11103_c0_g1_i3_orfp1	PF14670.9	FXa_inhibition	Coagulation Factor Xa inhibitory site	3.1e-06	37	2289	2325	1	36
TRINITY_DN11103_c0_g1_i3_orfp1	PF14670.9	FXa_inhibition	Coagulation Factor Xa inhibitory site	1.2e-06	36	2372	2407	1	36
TRINITY_DN11103_c0_g1_i3_orfp1	PF14670.9	FXa_inhibition	Coagulation Factor Xa inhibitory site	4.2e-06	25	2415	2439	4	28
TRINITY_DN11103_c0_g1_i3_orfp1	PF14670.9	FXa_inhibition	Coagulation Factor Xa inhibitory site	1.3e-06	37	2457	2493	1	36
TRINITY_DN11103_c0_g1_i3_orfp1	PF14670.9	FXa_inhibition	Coagulation Factor Xa inhibitory site	1.9e-10	36	2640	2675	1	36
TRINITY_DN11103_c0_g1_i3_orfp1	PF14670.9	FXa_inhibition	Coagulation Factor Xa inhibitory site	7.3e-06	28	2681	2708	1	28
TRINITY_DN11103_c0_g1_i3_orfp1	PF00008.30	EGF	EGF-like domain	3.7e-06	27	320	346	1	27
TRINITY_DN11103_c0_g1_i3_orfp1	PF00008.30	EGF	EGF-like domain	3.5e-06	27	534	560	1	29
TRINITY_DN11103_c0_g1_i3_orfp1	PF00008.30	EGF	EGF-like domain	8.1e-07	29	617	645	1	29
TRINITY_DN11103_c0_g1_i3_orfp1	PF00008.30	EGF	EGF-like domain	6.9e-06	27	658	684	1	28
TRINITY_DN11103_c0_g1_i3_orfp1	PF00008.30	EGF	EGF-like domain	7.6e-07	29	699	727	1	30
TRINITY_DN11103_c0_g1_i3_orfp1	PF00008.30	EGF	EGF-like domain	1.4e-06	24	898	921	3	28
TRINITY_DN11103_c0_g1_i3_orfp1	PF00008.30	EGF	EGF-like domain	1e-06	22	1007	1028	6	29
TRINITY_DN11103_c0_g1_i3_orfp1	PF00008.30	EGF	EGF-like domain	5.3e-06	28	1183	1210	1	28
TRINITY_DN11103_c0_g1_i3_orfp1	PF00008.30	EGF	EGF-like domain	1.1e-06	31	1309	1339	1	31
TRINITY_DN11103_c0_g1_i3_orfp1	PF00008.30	EGF	EGF-like domain	9.7e-08	28	1351	1378	1	29
TRINITY_DN11103_c0_g1_i3_orfp1	PF00008.30	EGF	EGF-like domain	3.6e-06	29	1561	1589	1	29
TRINITY_DN11103_c0_g1_i3_orfp1	PF00008.30	EGF	EGF-like domain	6.6e-06	27	1650	1676	1	28
TRINITY_DN11103_c0_g1_i3_orfp1	PF00008.30	EGF	EGF-like domain	9.1e-08	24	1977	2000	4	28
TRINITY_DN11103_c0_g1_i3_orfp1	PF00008.30	EGF	EGF-like domain	6.8e-08	28	2015	2042	1	29
TRINITY_DN11103_c0_g1_i3_orfp1	PF00008.30	EGF	EGF-like domain	2.6e-06	27	2056	2082	3	29
TRINITY_DN11103_c0_g1_i3_orfp1	PF00008.30	EGF	EGF-like domain	4.7e-06	29	2095	2123	1	29
TRINITY_DN11103_c0_g1_i3_orfp1	PF00008.30	EGF	EGF-like domain	1.1e-07	29	2289	2317	1	29
TRINITY_DN11103_c0_g1_i3_orfp1	PF00008.30	EGF	EGF-like domain	5.2e-06	27	2413	2439	1	29
TRINITY_DN11103_c0_g1_i3_orfp1	PF12947.10	EGF_3	EGF domain	2.8e-06	19	1446	1464	12	30
TRINITY_DN11103_c0_g1_i3_orfp1	PF12947.10	EGF_3	EGF domain	1e-11	36	1479	1514	1	36
TRINITY_DN11103_c0_g1_i3_orfp1	PF12947.10	EGF_3	EGF domain	1e-15	36	1520	1555	1	36
TRINITY_DN11103_c0_g1_i3_orfp1	PF12947.10	EGF_3	EGF domain	5.2e-07	30	1972	2001	1	30
TRINITY_DN11103_c0_g1_i3_orfp1	PF12947.10	EGF_3	EGF domain	2e-07	23	2299	2321	12	34
TRINITY_DN11103_c0_g1_i3_orfp1	PF00683.20	TB	TB domain	1.3e-06	30	267	296	3	32
TRINITY_DN11103_c0_g1_i3_orfp1	PF00683.20	TB	TB domain	5.3e-14	45	413	457	1	44
TRINITY_DN11103_c0_g1_i3_orfp1	PF00683.20	TB	TB domain	3.9e-14	46	750	795	2	44
TRINITY_DN11103_c0_g1_i3_orfp1	PF00683.20	TB	TB domain	1.4e-09	33	945	977	1	34
TRINITY_DN11103_c0_g1_i3_orfp1	PF00683.20	TB	TB domain	2.1e-17	45	1051	1095	1	44
TRINITY_DN11103_c0_g1_i3_orfp1	PF00683.20	TB	TB domain	3.1e-14	38	1711	1748	6	44
TRINITY_DN11103_c0_g1_i3_orfp1	PF00683.20	TB	TB domain	2.7e-14	43	1867	1909	1	44
TRINITY_DN11103_c0_g1_i3_orfp1	PF00683.20	TB	TB domain	1.6e-13	43	2231	2273	1	44
TRINITY_DN11103_c0_g1_i3_orfp1	PF00683.20	TB	TB domain	4.4e-15	36	2526	2561	9	44
TRINITY_DN11103_c0_g1_i3_orfp1	PF12661.10	hEGF	Human growth factor-like EGF	8.5e-06	18	195	212	1	22
TRINITY_DN11103_c0_g1_i3_orfp1	PF12661.10	hEGF	Human growth factor-like EGF	2.2e-06	20	327	346	1	21
TRINITY_DN11103_c0_g1_i3_orfp1	PF12661.10	hEGF	Human growth factor-like EGF	5.1e-07	21	539	559	1	22
TRINITY_DN11103_c0_g1_i3_orfp1	PF12661.10	hEGF	Human growth factor-like EGF	8.9e-07	21	582	602	1	22
TRINITY_DN11103_c0_g1_i3_orfp1	PF12661.10	hEGF	Human growth factor-like EGF	1.3e-06	21	624	644	1	22
TRINITY_DN11103_c0_g1_i3_orfp1	PF12661.10	hEGF	Human growth factor-like EGF	1.4e-07	21	705	725	1	22
TRINITY_DN11103_c0_g1_i3_orfp1	PF12661.10	hEGF	Human growth factor-like EGF	1e-07	21	818	838	1	22
TRINITY_DN11103_c0_g1_i3_orfp1	PF12661.10	hEGF	Human growth factor-like EGF	1.3e-06	19	1008	1026	2	21
TRINITY_DN11103_c0_g1_i3_orfp1	PF12661.10	hEGF	Human growth factor-like EGF	7.4e-06	22	1527	1548	1	22
TRINITY_DN11103_c0_g1_i3_orfp1	PF12661.10	hEGF	Human growth factor-like EGF	4.1e-06	18	1983	2000	5	22
TRINITY_DN11103_c0_g1_i3_orfp1	PF12661.10	hEGF	Human growth factor-like EGF	3.4e-07	21	2021	2041	1	22
TRINITY_DN11103_c0_g1_i3_orfp1	PF12661.10	hEGF	Human growth factor-like EGF	1.5e-07	21	2061	2081	1	22
TRINITY_DN11103_c0_g1_i3_orfp1	PF12661.10	hEGF	Human growth factor-like EGF	1.3e-07	21	2102	2122	1	22
TRINITY_DN11103_c0_g1_i3_orfp1	PF12661.10	hEGF	Human growth factor-like EGF	2.2e-07	21	2296	2316	1	22
TRINITY_DN11103_c0_g1_i3_orfp1	PF12661.10	hEGF	Human growth factor-like EGF	2.5e-06	21	2464	2484	1	22
TRINITY_DN11103_c0_g1_i3_orfp1	PF12661.10	hEGF	Human growth factor-like EGF	7.8e-06	22	2726	2747	1	22
TRINITY_DN10800_c0_g1_i1_orfp1	PF11901.11	DUF3421	Protein of unknown function (DUF3421)	9.9e-13	87	66	152	3	92
TRINITY_DN1098_c0_g1_i3_orfp1	PF00696.31	AA_kinase	Amino acid kinase family	1.4e-41	259	64	322	2	241
TRINITY_DN1098_c0_g1_i3_orfp1	PF00171.25	Aldedh	Aldehyde dehydrogenase family	3.3e-14	310	340	649	18	310
TRINITY_DN1101_c0_g4_i1_orfp1	PF10309.12	NCBP3	Nuclear cap-binding protein subunit 3	3.5e-11	44	377	420	13	58
TRINITY_DN1101_c0_g4_i1_orfp1	PF08675.14	RNA_bind	RNA binding domain	1.9e-09	55	367	421	10	61
TRINITY_DN10668_c0_g1_i1_orfp1	PF00227.29	Proteasome	Proteasome subunit	5.4e-56	187	29	215	1	190
TRINITY_DN10668_c0_g1_i1_orfp1	PF10584.12	Proteasome_A_N	Proteasome subunit A N-terminal signature	3.5e-17	23	6	28	1	23
TRINITY_DN11084_c0_g1_i1_orfp1	PF13927.9	Ig_3	Immunoglobulin domain	3e-12	80	283	362	8	79
TRINITY_DN11084_c0_g1_i1_orfp1	PF13927.9	Ig_3	Immunoglobulin domain	1.1e-13	60	497	556	15	79
TRINITY_DN11084_c0_g1_i1_orfp1	PF13927.9	Ig_3	Immunoglobulin domain	5.1e-09	81	573	653	2	79
TRINITY_DN11084_c0_g1_i1_orfp1	PF13927.9	Ig_3	Immunoglobulin domain	2.9e-17	77	670	746	1	79
TRINITY_DN11084_c0_g1_i1_orfp1	PF13927.9	Ig_3	Immunoglobulin domain	1e-09	73	771	843	8	78
TRINITY_DN11084_c0_g1_i1_orfp1	PF07679.19	I-set	Immunoglobulin I-set domain	3.7e-09	76	294	369	16	84
TRINITY_DN11084_c0_g1_i1_orfp1	PF07679.19	I-set	Immunoglobulin I-set domain	2.2e-12	74	496	569	13	90
TRINITY_DN11084_c0_g1_i1_orfp1	PF07679.19	I-set	Immunoglobulin I-set domain	2.2e-08	94	573	666	1	90
TRINITY_DN11084_c0_g1_i1_orfp1	PF07679.19	I-set	Immunoglobulin I-set domain	1.1e-15	79	681	759	9	90
TRINITY_DN11084_c0_g1_i1_orfp1	PF07679.19	I-set	Immunoglobulin I-set domain	2.5e-10	90	768	857	5	90
TRINITY_DN11084_c0_g1_i1_orfp1	PF13895.9	Ig_2	Immunoglobulin domain	1.2e-10	80	294	373	15	76
TRINITY_DN11084_c0_g1_i1_orfp1	PF13895.9	Ig_2	Immunoglobulin domain	1.4e-11	70	497	566	13	75
TRINITY_DN11084_c0_g1_i1_orfp1	PF13895.9	Ig_2	Immunoglobulin domain	8.9e-13	69	685	753	12	73
TRINITY_DN11084_c0_g1_i1_orfp1	PF13895.9	Ig_2	Immunoglobulin domain	2.4e-06	77	774	850	10	72
TRINITY_DN11084_c0_g1_i1_orfp1	PF00047.28	ig	Immunoglobulin domain	3.2e-11	60	497	556	10	76
TRINITY_DN11084_c0_g1_i1_orfp1	PF00047.28	ig	Immunoglobulin domain	7.4e-06	63	593	655	17	78
TRINITY_DN11084_c0_g1_i1_orfp1	PF00047.28	ig	Immunoglobulin domain	7.1e-13	70	681	750	5	80
TRINITY_DN11084_c0_g1_i1_orfp1	PF00047.28	ig	Immunoglobulin domain	2.7e-06	75	773	847	6	79
TRINITY_DN11084_c0_g1_i1_orfp1	PF00041.24	fn3	Fibronectin type III domain	4e-10	94	863	956	2	85
TRINITY_DN11084_c0_g1_i1_orfp1	PF00041.24	fn3	Fibronectin type III domain	3.5e-08	90	972	1061	2	85
TRINITY_DN11084_c0_g1_i1_orfp1	PF00041.24	fn3	Fibronectin type III domain	1.3e-11	89	1076	1164	2	85
TRINITY_DN11084_c0_g1_i1_orfp1	PF00041.24	fn3	Fibronectin type III domain	2.8e-13	88	1179	1266	2	85
TRINITY_DN11084_c0_g1_i1_orfp1	PF07686.20	V-set	Immunoglobulin V-set domain	1.8e-06	38	722	759	70	108
TRINITY_DN11084_c0_g1_i1_orfp1	PF16656.8	Pur_ac_phosph_N	Purple acid Phosphatase, N-terminal domain	2.1e-06	72	1086	1157	12	84
TRINITY_DN1102_c0_g1_i2_orfp1	PF13894.9	zf-C2H2_4	C2H2-type zinc finger	6.9e-08	23	552	574	1	23
TRINITY_DN1102_c0_g1_i2_orfp1	PF00096.29	zf-C2H2	Zinc finger, C2H2 type	2.6e-06	23	524	546	1	23
TRINITY_DN1102_c0_g1_i2_orfp1	PF00096.29	zf-C2H2	Zinc finger, C2H2 type	6.7e-08	23	552	574	1	23
TRINITY_DN1102_c0_g1_i2_orfp1	PF07776.18	zf-AD	Zinc-finger associated domain (zf-AD)	3.2e-11	75	15	89	2	74
TRINITY_DN1102_c0_g1_i2_orfp1	PF13465.9	zf-H2C2_2	Zinc-finger double domain	1.8e-10	25	539	563	2	26
TRINITY_DN1060_c0_g2_i4_orfp1	PF00254.31	FKBP_C	FKBP-type peptidyl-prolyl cis-trans isomerase	3.9e-33	91	29	119	3	94
TRINITY_DN1060_c0_g2_i4_orfp1	PF00254.31	FKBP_C	FKBP-type peptidyl-prolyl cis-trans isomerase	2e-19	90	145	234	2	93
TRINITY_DN1060_c0_g2_i4_orfp1	PF18023.4	FKBP_N_2	BDBT FKBP like N-terminal	2.2e-07	82	130	211	4	93
TRINITY_DN1060_c0_g2_i4_orfp1	PF00515.31	TPR_1	Tetratricopeptide repeat	1.8e-08	33	344	376	2	34
TRINITY_DN1060_c0_g2_i4_orfp1	PF07719.20	TPR_2	Tetratricopeptide repeat	5.3e-08	33	344	376	2	34
TRINITY_DN1060_c0_g2_i4_orfp1	PF13181.9	TPR_8	Tetratricopeptide repeat	1.2e-07	33	344	376	2	34
TRINITY_DN11005_c0_g1_i2_orfp1	PF08337.15	Plexin_cytopl	Plexin cytoplasmic RasGAP domain	3.2e-199	555	1311	1865	1	441
TRINITY_DN11005_c0_g1_i2_orfp1	PF20170.1	Plexin_RBD	Plexin cytoplasmic RhoGTPase-binding domain	1e-49	121	1482	1602	1	113
TRINITY_DN11005_c0_g1_i2_orfp1	PF01833.27	TIG	IPT/TIG domain	9.8e-11	80	842	921	1	73
TRINITY_DN11005_c0_g1_i2_orfp1	PF01833.27	TIG	IPT/TIG domain	3.9e-11	79	935	1013	1	80
TRINITY_DN11005_c0_g1_i2_orfp1	PF01833.27	TIG	IPT/TIG domain	5.5e-07	61	1039	1099	7	66
TRINITY_DN11005_c0_g1_i2_orfp1	PF01833.27	TIG	IPT/TIG domain	1.5e-11	78	1145	1222	10	82
TRINITY_DN11005_c0_g1_i2_orfp1	PF18020.4	TIG_2	TIG domain found in plexin	1.5e-25	91	700	790	2	94
TRINITY_DN11005_c0_g1_i2_orfp1	PF17960.4	TIG_plexin	TIG domain	7.8e-25	91	540	630	1	89
TRINITY_DN11005_c0_g1_i2_orfp1	PF01437.28	PSI	Plexin repeat	1.5e-12	38	483	520	2	39
TRINITY_DN11005_c0_g1_i2_orfp1	PF01437.28	PSI	Plexin repeat	6.1e-10	35	631	665	1	34
TRINITY_DN11005_c0_g1_i2_orfp1	PF01437.28	PSI	Plexin repeat	1.2e-07	48	791	838	1	36
TRINITY_DN11005_c0_g1_i2_orfp1	PF01403.22	Sema	Sema domain	7e-22	174	285	458	2	177
TRINITY_DN1101_c3_g1_i1_orfp1	PF00481.24	PP2C	Protein phosphatase 2C	6.1e-76	246	24	269	3	253
TRINITY_DN1101_c3_g1_i1_orfp1	PF13672.9	PP2C_2	Protein phosphatase 2C	1.5e-10	204	50	253	22	197
TRINITY_DN10966_c0_g1_i4_orfp1	PF08755.14	YccV-like	Hemimethylated DNA-binding protein YccV like	2.9e-16	89	467	555	1	98
TRINITY_DN10966_c0_g1_i4_orfp1	PF13369.9	Transglut_core2	Transglutaminase-like superfamily	2e-15	88	241	328	21	105
TRINITY_DN10966_c0_g1_i4_orfp1	PF00646.36	F-box	F-box domain	2.9e-09	37	13	49	4	40
TRINITY_DN1077_c0_g1_i17_orfp1	PF12333.11	Ipi1_N	Rix1 complex component involved in 60S ribosome maturation	3.6e-26	96	140	235	2	102
TRINITY_DN1071_c0_g2_i3_orfp1	PF00061.26	Lipocalin	Lipocalin / cytosolic fatty-acid binding protein family	3.1e-22	144	46	189	2	144
TRINITY_DN1071_c0_g2_i3_orfp1	PF08212.15	Lipocalin_2	Lipocalin-like domain	5.6e-22	131	40	170	2	126
TRINITY_DN10556_c0_g2_i2_orfp1	PF00769.22	ERM_C	Ezrin/radixin/moesin family C terminal	1e-29	76	532	607	2	77
TRINITY_DN10556_c0_g2_i2_orfp1	PF20492.1	ERM_helical	Ezrin/radixin/moesin, alpha-helical domain	2.6e-29	119	337	455	1	119
TRINITY_DN10556_c0_g2_i2_orfp1	PF09380.13	FERM_C	FERM C-terminal PH-like domain	1.7e-26	88	218	305	1	93
TRINITY_DN10556_c0_g2_i2_orfp1	PF00373.21	FERM_M	FERM central domain	4e-26	116	99	214	4	116
TRINITY_DN10556_c0_g2_i2_orfp1	PF09379.13	FERM_N	FERM N-terminal domain	1e-19	58	21	78	5	63
TRINITY_DN110_c0_g1_i1_orfp1	PF00004.32	AAA	ATPase family associated with various cellular activities (AAA)	2e-47	134	199	332	1	132
TRINITY_DN110_c0_g1_i1_orfp1	PF16450.8	Prot_ATP_ID_OB	Proteasomal ATPase OB C-terminal domain	4.4e-14	56	86	141	1	56
TRINITY_DN110_c0_g1_i1_orfp1	PF17862.4	AAA_lid_3	AAA+ lid domain	1.3e-13	43	355	397	2	44
TRINITY_DN110_c0_g1_i1_orfp1	PF07724.17	AAA_2	AAA domain (Cdc48 subfamily)	1.1e-11	94	199	292	6	105
TRINITY_DN110_c0_g1_i1_orfp1	PF07728.17	AAA_5	AAA domain (dynein-related subfamily)	2.6e-11	123	198	320	1	136
TRINITY_DN110_c0_g1_i1_orfp1	PF13191.9	AAA_16	AAA ATPase domain	4.5e-07	32	194	225	22	56
TRINITY_DN10954_c0_g1_i5_orfp1	PF04153.21	NOT2_3_5	NOT2 / NOT3 / NOT5 family	1.7e-32	124	288	411	3	132
TRINITY_DN10760_c0_g1_i1_orfp1	PF12739.10	TRAPPC-Trs85	ER-Golgi trafficking TRAPP I complex 85 kDa subunit	5.3e-109	444	157	600	4	421
TRINITY_DN10931_c0_g1_i1_orfp1	PF02207.23	zf-UBR	Putative zinc finger in N-recognin (UBR box)	3.5e-17	67	55	121	8	68
TRINITY_DN1099_c0_g1_i3_orfp1	PF00676.23	E1_dh	Dehydrogenase E1 component	2.1e-84	321	271	591	2	296
TRINITY_DN1099_c0_g1_i3_orfp1	PF02779.27	Transket_pyr	Transketolase, pyrimidine binding domain	8.1e-71	216	662	877	2	178
TRINITY_DN1099_c0_g1_i3_orfp1	PF16870.8	OxoGdeHyase_C	2-oxoglutarate dehydrogenase C-terminal	2.8e-46	112	880	991	1	114
TRINITY_DN1099_c0_g1_i3_orfp1	PF16078.8	2-oxogl_dehyd_N	2-oxoglutarate dehydrogenase N-terminus	9.9e-23	39	48	86	2	40
TRINITY_DN1065_c0_g1_i12_orfp1	PF01436.24	NHL	NHL repeat	5.2e-11	28	943	970	1	28
TRINITY_DN1065_c0_g1_i12_orfp1	PF01436.24	NHL	NHL repeat	3.6e-09	28	990	1017	1	28
TRINITY_DN1065_c0_g1_i12_orfp1	PF01436.24	NHL	NHL repeat	3.1e-13	28	1037	1064	1	28
TRINITY_DN1065_c0_g1_i12_orfp1	PF01436.24	NHL	NHL repeat	5e-11	26	1086	1111	3	28
TRINITY_DN1065_c0_g1_i12_orfp1	PF01436.24	NHL	NHL repeat	1.1e-11	28	1131	1158	1	28
TRINITY_DN1065_c0_g1_i12_orfp1	PF01436.24	NHL	NHL repeat	2.8e-12	24	1182	1205	5	28
TRINITY_DN1065_c0_g1_i12_orfp1	PF17170.7	DUF5128	6-bladed beta-propeller	1.2e-07	53	954	1006	53	105
TRINITY_DN1065_c0_g1_i12_orfp1	PF17170.7	DUF5128	6-bladed beta-propeller	7.2e-08	69	1003	1071	55	125
TRINITY_DN1065_c0_g1_i12_orfp1	PF17170.7	DUF5128	6-bladed beta-propeller	1.4e-08	60	1143	1202	54	114
TRINITY_DN1065_c0_g1_i12_orfp1	PF08450.15	SGL	SMP-30/Gluconolactonase/LRE-like region	7.3e-07	71	1096	1166	146	218
TRINITY_DN1065_c0_g1_i12_orfp1	PF00097.28	zf-C3HC4	Zinc finger, C3HC4 type (RING finger)	9.4e-10	42	10	51	1	41
TRINITY_DN1065_c0_g1_i12_orfp1	PF13445.9	zf-RING_UBOX	RING-type zinc-finger	5.7e-09	40	10	49	1	40
TRINITY_DN11005_c0_g1_i1_orfp1	PF16076.8	Acyltransf_C	Acyltransferase C-terminus	2.3e-21	65	273	337	3	62
TRINITY_DN11005_c0_g1_i1_orfp1	PF01553.24	Acyltransferase	Acyltransferase	4.2e-11	117	83	199	13	107
TRINITY_DN11107_c0_g1_i1_orfp1	PF01467.29	CTP_transf_like	Cytidylyltransferase-like	1.3e-33	127	89	215	3	143
TRINITY_DN1081_c0_g1_i7_orfp1	PF05361.15	PP1_inhibitor	PKC-activated protein phosphatase-1 inhibitor	4.2e-17	105	43	147	22	114
TRINITY_DN11092_c0_g1_i2_orfp1	PF13041.9	PPR_2	PPR repeat family	2.8e-07	41	138	178	2	42
TRINITY_DN11092_c0_g1_i2_orfp1	PF13041.9	PPR_2	PPR repeat family	1.2e-06	33	175	207	4	36
TRINITY_DN11092_c0_g1_i2_orfp1	PF13041.9	PPR_2	PPR repeat family	8.1e-07	44	213	256	7	50
TRINITY_DN11092_c0_g1_i2_orfp1	PF17177.7	PPR_long	Pentacotripeptide-repeat region of PRORP	5.9e-09	114	103	216	52	167
TRINITY_DN11092_c0_g1_i2_orfp1	PF17177.7	PPR_long	Pentacotripeptide-repeat region of PRORP	3.4e-08	105	206	310	87	191
TRINITY_DN11092_c0_g1_i2_orfp1	PF13812.9	PPR_3	Pentatricopeptide repeat domain	1e-08	41	162	202	3	43
TRINITY_DN11092_c0_g1_i2_orfp1	PF01535.23	PPR	PPR repeat	3e-07	30	175	204	1	30
TRINITY_DN11092_c0_g1_i2_orfp1	PF12854.10	PPR_1	PPR repeat	5.3e-10	34	168	201	1	34
TRINITY_DN1110_c0_g1_i1_orfp1	PF00270.32	DEAD	DEAD/DEAH box helicase	3e-49	193	155	347	1	176
TRINITY_DN1110_c0_g1_i1_orfp1	PF00271.34	Helicase_C	Helicase conserved C-terminal domain	3.5e-33	111	383	493	2	110
TRINITY_DN10898_c0_g2_i1_orfp1	PF00379.26	Chitin_bind_4	Insect cuticle protein	1.5e-17	45	51	95	4	53
TRINITY_DN10686_c0_g1_i2_orfp1	PF00590.23	TP_methylase	Tetrapyrrole (Corrin/Porphyrin) Methylases	1.9e-24	175	1	175	1	168
TRINITY_DN10622_c0_g1_i1_orfp1	PF08068.15	DKCLD	DKCLD (NUC011) domain	2.2e-34	57	52	108	2	58
TRINITY_DN10622_c0_g1_i1_orfp1	PF01509.21	TruB_N	TruB family pseudouridylate synthase (N terminal domain)	5e-23	117	112	228	1	149
TRINITY_DN10622_c0_g1_i1_orfp1	PF16198.8	TruB_C_2	tRNA pseudouridylate synthase B C-terminal domain	6.9e-23	67	229	295	1	63
TRINITY_DN10622_c0_g1_i1_orfp1	PF01472.23	PUA	PUA domain	7.1e-23	74	299	372	1	74
TRINITY_DN1109_c0_g1_i1_orfp1	PF00379.26	Chitin_bind_4	Insect cuticle protein	1e-15	50	152	201	1	53
TRINITY_DN10943_c0_g1_i5_orfp1	PF01812.23	5-FTHF_cyc-lig	5-formyltetrahydrofolate cyclo-ligase family	3e-48	184	10	193	1	185
TRINITY_DN10729_c0_g1_i1_orfp1	PF05783.14	DLIC	Dynein light intermediate chain (DLIC)	4.9e-192	422	21	442	3	434
TRINITY_DN1099_c0_g1_i5_orfp1	PF00676.23	E1_dh	Dehydrogenase E1 component	1.1e-84	321	76	396	2	296
TRINITY_DN1099_c0_g1_i5_orfp1	PF02779.27	Transket_pyr	Transketolase, pyrimidine binding domain	4.5e-71	216	467	682	2	178
TRINITY_DN1099_c0_g1_i5_orfp1	PF16870.8	OxoGdeHyase_C	2-oxoglutarate dehydrogenase C-terminal	2.9e-57	144	685	828	1	150
TRINITY_DN10953_c0_g2_i1_orfp1	PF00568.26	WH1	WH1 domain	1.2e-37	103	11	113	9	110
TRINITY_DN10919_c0_g1_i1_orfp1	PF02184.19	HAT	HAT (Half-A-TPR) repeat	3.1e-09	31	91	121	1	30
TRINITY_DN10919_c0_g1_i1_orfp1	PF02184.19	HAT	HAT (Half-A-TPR) repeat	9.3e-24	32	192	223	1	32
TRINITY_DN10919_c0_g1_i1_orfp1	PF02184.19	HAT	HAT (Half-A-TPR) repeat	2.2e-08	29	526	554	2	30
TRINITY_DN10919_c0_g1_i1_orfp1	PF13428.9	TPR_14	Tetratricopeptide repeat	5.8e-06	40	513	552	3	43
TRINITY_DN10919_c0_g1_i1_orfp1	PF05843.17	Suf	Suppressor of forked protein (Suf)	1.8e-07	129	82	210	6	139
TRINITY_DN10919_c0_g1_i1_orfp1	PF05843.17	Suf	Suppressor of forked protein (Suf)	8.1e-07	77	230	306	55	129
TRINITY_DN10919_c0_g1_i1_orfp1	PF08311.15	Mad3_BUB1_I	Mad3/BUB1 homology region 1	6.2e-06	120	314	433	5	122
TRINITY_DN11122_c0_g1_i2_orfp1	PF02900.21	LigB	Catalytic LigB subunit of aromatic ring-opening dioxygenase	3.4e-42	216	69	284	31	251
TRINITY_DN1072_c0_g1_i11_orfp1	PF05672.14	MAP7	MAP7 (E-MAP-115) family	1e-10	151	520	670	4	155
TRINITY_DN10984_c1_g1_i4_orfp1	PF00579.28	tRNA-synt_1b	tRNA synthetases class I (W and Y)	8.1e-76	294	29	322	2	293
TRINITY_DN10984_c1_g1_i4_orfp1	PF01588.23	tRNA_bind	Putative tRNA binding domain	4.4e-37	95	365	459	1	95
TRINITY_DN10568_c0_g1_i1_orfp1	PF02544.19	Steroid_dh	3-oxo-5-alpha-steroid 4-dehydrogenase	6.4e-37	152	149	300	2	150
TRINITY_DN10568_c0_g1_i1_orfp1	PF00240.26	ubiquitin	Ubiquitin family	3.1e-11	54	17	70	13	62
TRINITY_DN10549_c0_g1_i1_orfp1	PF00063.24	Myosin_head	Myosin head (motor domain)	3.5e-51	150	1	150	502	654
TRINITY_DN10628_c0_g1_i2_orfp1	PF00244.23	2014-03-03	14-3-3 protein	5.1e-111	226	10	235	1	222
TRINITY_DN10837_c1_g2_i1_orfp1	PF00493.26	MCM	MCM P-loop domain	9.1e-104	223	333	555	2	224
TRINITY_DN10837_c1_g2_i1_orfp1	PF17207.6	MCM_OB	MCM OB domain	3.6e-38	130	121	250	1	125
TRINITY_DN10837_c1_g2_i1_orfp1	PF17855.4	MCM_lid	MCM AAA-lid domain	3.4e-29	89	570	658	2	87
TRINITY_DN10837_c1_g2_i1_orfp1	PF18263.4	MCM6_C	MCM6 C-terminal winged-helix domain	1.3e-27	117	700	816	1	108
TRINITY_DN10837_c1_g2_i1_orfp1	PF14551.9	MCM_N	MCM N-terminal domain	3.5e-20	93	22	114	1	104
TRINITY_DN10837_c1_g2_i1_orfp1	PF01078.24	Mg_chelatase	Magnesium chelatase, subunit ChlI	1e-09	90	444	533	98	197
TRINITY_DN10837_c1_g2_i1_orfp1	PF07728.17	AAA_5	AAA domain (dynein-related subfamily)	1.3e-09	121	390	510	1	125
TRINITY_DN10787_c0_g1_i1_orfp1	PF05375.16	Pacifastin_I	Pacifastin inhibitor (LCMII)	1.2e-11	32	35	66	2	33
TRINITY_DN1104_c0_g1_i3_orfp1	PF00439.28	Bromodomain	Bromodomain	2.7e-25	84	43	126	2	83
TRINITY_DN1104_c0_g1_i3_orfp1	PF00439.28	Bromodomain	Bromodomain	2.5e-22	88	356	443	1	83
TRINITY_DN1104_c0_g1_i3_orfp1	PF17035.8	BET	Bromodomain extra-terminal - transcription regulation	1.4e-31	64	629	692	1	63
TRINITY_DN1104_c0_g1_i3_orfp1	PF17105.8	BRD4_CDT	C-terminal domain of bromodomain protein 4	2.1e-24	41	1253	1293	3	43
TRINITY_DN10626_c0_g1_i1_orfp1	PF00069.28	Pkinase	Protein kinase domain	5.2e-80	268	23	290	1	264
TRINITY_DN10626_c0_g1_i1_orfp1	PF07714.20	PK_Tyr_Ser-Thr	Protein tyrosine and serine/threonine kinase	1.9e-34	254	26	279	4	250
TRINITY_DN10626_c0_g1_i1_orfp1	PF14531.9	Kinase-like	Kinase-like	1.8e-09	96	130	225	147	243
TRINITY_DN10744_c0_g1_i2_orfp1	PF00372.22	Hemocyanin_M	Hemocyanin, copper containing domain	1.6e-75	284	154	437	1	270
TRINITY_DN10744_c0_g1_i2_orfp1	PF03723.17	Hemocyanin_C	Hemocyanin, ig-like domain	4.7e-52	196	447	642	2	193
TRINITY_DN10744_c0_g1_i2_orfp1	PF03723.17	Hemocyanin_C	Hemocyanin, ig-like domain	2.4e-09	40	866	905	207	248
TRINITY_DN10744_c0_g1_i2_orfp1	PF03722.17	Hemocyanin_N	Hemocyanin, all-alpha domain	3.7e-35	122	27	148	2	123
TRINITY_DN10962_c0_g1_i1_orfp1	PF01805.23	Surp	Surp module	1.4e-25	51	39	89	1	52
TRINITY_DN10962_c0_g1_i1_orfp1	PF01805.23	Surp	Surp module	2.9e-24	52	157	208	1	53
TRINITY_DN10962_c0_g1_i1_orfp1	PF12230.11	PRP21_like_P	Pre-mRNA splicing factor PRP21 like protein	1.2e-42	240	229	468	7	217
TRINITY_DN10962_c0_g1_i1_orfp1	PF00240.26	ubiquitin	Ubiquitin family	3e-16	67	692	758	6	72
TRINITY_DN10658_c0_g2_i3_orfp1	PF00135.31	COesterase	Carboxylesterase family	7.6e-103	545	48	592	11	507
TRINITY_DN10658_c0_g2_i3_orfp1	PF20434.1	BD-FAE	BD-FAE	1.2e-14	116	118	233	1	111
TRINITY_DN10643_c0_g1_i2_orfp1	PF00151.22	Lipase	Lipase	1.9e-86	320	41	360	3	315
TRINITY_DN1085_c0_g1_i1_orfp1	PF01423.25	LSM	LSM domain	2e-24	77	20	96	3	67
TRINITY_DN10932_c0_g1_i1_orfp1	PF02114.19	Phosducin	Phosducin	2.6e-22	162	37	198	69	234
TRINITY_DN10577_c0_g2_i2_orfp1	PF14631.9	FancD2	Fanconi anaemia protein FancD2 nuclease	3e-33	291	14	304	35	325
TRINITY_DN10577_c0_g2_i2_orfp1	PF14631.9	FancD2	Fanconi anaemia protein FancD2 nuclease	1.8e-117	1006	304	1309	348	1416
TRINITY_DN10721_c0_g1_i1_orfp1	PF06747.16	CHCH	CHCH domain	2.5e-12	36	64	99	1	34
TRINITY_DN11118_c0_g1_i1_orfp1	PF01187.21	MIF	Macrophage migration inhibitory factor (MIF)	4.8e-43	113	2	114	1	113
TRINITY_DN10767_c0_g1_i1_orfp1	PF05918.14	API5	Apoptosis inhibitory protein 5 (API5)	1.1e-173	550	7	556	1	530
TRINITY_DN10874_c1_g2_i1_orfp1	PF00756.23	Esterase	Putative esterase	3.1e-59	256	24	279	1	250
TRINITY_DN10640_c0_g1_i2_orfp1	PF12999.10	PRKCSH-like	Glucosidase II beta subunit-like	3.6e-45	155	22	176	10	168
TRINITY_DN10640_c0_g1_i2_orfp1	PF08269.14	dCache_2	Cache domain	8.9e-10	128	161	288	19	152
TRINITY_DN10802_c0_g1_i1_orfp1	PF00637.23	Clathrin	Region in Clathrin and VPS	9.6e-30	122	586	707	19	140
TRINITY_DN10624_c0_g1_i2_orfp1	PF07679.19	I-set	Immunoglobulin I-set domain	5.1e-12	70	46	115	16	84
TRINITY_DN10624_c0_g1_i2_orfp1	PF07679.19	I-set	Immunoglobulin I-set domain	3.2e-06	74	135	208	8	76
TRINITY_DN10624_c0_g1_i2_orfp1	PF07679.19	I-set	Immunoglobulin I-set domain	5.3e-15	68	252	319	13	82
TRINITY_DN10624_c0_g1_i2_orfp1	PF07679.19	I-set	Immunoglobulin I-set domain	3.6e-17	89	332	420	1	90
TRINITY_DN10624_c0_g1_i2_orfp1	PF07679.19	I-set	Immunoglobulin I-set domain	9.1e-19	85	425	509	1	89
TRINITY_DN10624_c0_g1_i2_orfp1	PF07679.19	I-set	Immunoglobulin I-set domain	3.3e-17	90	515	604	2	90
TRINITY_DN10624_c0_g1_i2_orfp1	PF13927.9	Ig_3	Immunoglobulin domain	1.9e-14	87	22	108	1	79
TRINITY_DN10624_c0_g1_i2_orfp1	PF13927.9	Ig_3	Immunoglobulin domain	4.9e-09	73	135	207	10	77
TRINITY_DN10624_c0_g1_i2_orfp1	PF13927.9	Ig_3	Immunoglobulin domain	2.7e-15	70	245	314	8	79
TRINITY_DN10624_c0_g1_i2_orfp1	PF13927.9	Ig_3	Immunoglobulin domain	3.8e-16	75	332	406	2	78
TRINITY_DN10624_c0_g1_i2_orfp1	PF13927.9	Ig_3	Immunoglobulin domain	6.8e-15	74	424	497	1	79
TRINITY_DN10624_c0_g1_i2_orfp1	PF13927.9	Ig_3	Immunoglobulin domain	1.1e-13	76	515	590	3	78
TRINITY_DN10624_c0_g1_i2_orfp1	PF00047.28	ig	Immunoglobulin domain	3.4e-08	67	46	112	12	80
TRINITY_DN10624_c0_g1_i2_orfp1	PF00047.28	ig	Immunoglobulin domain	1e-12	64	253	316	10	78
TRINITY_DN10624_c0_g1_i2_orfp1	PF00047.28	ig	Immunoglobulin domain	2.7e-11	69	341	409	6	78
TRINITY_DN10624_c0_g1_i2_orfp1	PF00047.28	ig	Immunoglobulin domain	1.4e-09	74	431	504	3	83
TRINITY_DN10624_c0_g1_i2_orfp1	PF00047.28	ig	Immunoglobulin domain	2.2e-15	80	520	599	3	84
TRINITY_DN10624_c0_g1_i2_orfp1	PF13895.9	Ig_2	Immunoglobulin domain	1.1e-09	72	46	117	15	74
TRINITY_DN10624_c0_g1_i2_orfp1	PF13895.9	Ig_2	Immunoglobulin domain	2.7e-11	70	253	322	13	73
TRINITY_DN10624_c0_g1_i2_orfp1	PF13895.9	Ig_2	Immunoglobulin domain	7.5e-13	85	336	420	4	79
TRINITY_DN10624_c0_g1_i2_orfp1	PF13895.9	Ig_2	Immunoglobulin domain	5.1e-09	67	437	503	12	72
TRINITY_DN10624_c0_g1_i2_orfp1	PF13895.9	Ig_2	Immunoglobulin domain	4.7e-09	90	515	604	3	79
TRINITY_DN10624_c0_g1_i2_orfp1	PF00041.24	fn3	Fibronectin type III domain	4.5e-09	83	609	691	2	83
TRINITY_DN10624_c0_g1_i2_orfp1	PF00041.24	fn3	Fibronectin type III domain	5e-08	84	709	792	2	82
TRINITY_DN10624_c0_g1_i2_orfp1	PF00041.24	fn3	Fibronectin type III domain	4e-14	87	811	897	2	85
TRINITY_DN10624_c0_g1_i2_orfp1	PF00041.24	fn3	Fibronectin type III domain	1.3e-15	84	913	996	4	83
TRINITY_DN10624_c0_g1_i2_orfp1	PF00041.24	fn3	Fibronectin type III domain	1.5e-07	66	1028	1093	13	80
TRINITY_DN10624_c0_g1_i2_orfp1	PF13882.9	Bravo_FIGEY	Bravo-like intracellular region	2.3e-25	79	1145	1223	1	85
TRINITY_DN10624_c0_g1_i2_orfp1	PF07686.20	V-set	Immunoglobulin V-set domain	8.2e-06	52	553	604	52	108
TRINITY_DN10624_c0_g1_i2_orfp1	PF08205.15	C2-set_2	CD80-like C2-set immunoglobulin domain	7.3e-06	33	346	378	14	47
TRINITY_DN10624_c0_g1_i2_orfp1	PF18452.4	Ig_6	Immunoglobulin domain	2.2e-06	74	155	228	41	113
TRINITY_DN10843_c0_g1_i7_orfp1	PF07992.17	Pyr_redox_2	Pyridine nucleotide-disulphide oxidoreductase	7e-60	336	10	345	1	295
TRINITY_DN10843_c0_g1_i7_orfp1	PF02852.25	Pyr_redox_dim	Pyridine nucleotide-disulphide oxidoreductase, dimerisation domain	6.6e-32	112	365	476	1	108
TRINITY_DN10843_c0_g1_i7_orfp1	PF00070.30	Pyr_redox	Pyridine nucleotide-disulphide oxidoreductase	2.3e-19	71	191	261	1	72
TRINITY_DN10843_c0_g1_i7_orfp1	PF13738.9	Pyr_redox_3	Pyridine nucleotide-disulphide oxidoreductase	2e-11	182	147	328	119	305
TRINITY_DN10843_c0_g1_i7_orfp1	PF01266.27	DAO	FAD dependent oxidoreductase	2.2e-06	48	11	58	1	48
TRINITY_DN10843_c0_g1_i7_orfp1	PF01262.24	AlaDh_PNT_C	Alanine dehydrogenase/PNT, C-terminal domain	4.5e-07	68	12	79	31	91
TRINITY_DN10843_c0_g1_i7_orfp1	PF00890.27	FAD_binding_2	FAD binding domain	5.4e-08	46	11	56	1	46
TRINITY_DN10843_c0_g1_i7_orfp1	PF03486.17	HI0933_like	HI0933-like protein	9.7e-07	30	11	40	2	31
TRINITY_DN10739_c0_g1_i1_orfp1	PF01557.21	FAA_hydrolase	Fumarylacetoacetate (FAA) hydrolase family	2e-62	208	78	285	1	217
TRINITY_DN11091_c0_g3_i2_orfp1	PF00379.26	Chitin_bind_4	Insect cuticle protein	5.3e-16	53	38	90	1	53
TRINITY_DN1130_c0_g1_i1_orfp1	PF13085.9	Fer2_3	2Fe-2S iron-sulfur cluster binding domain	6.1e-38	107	29	135	1	108
TRINITY_DN1130_c0_g1_i1_orfp1	PF13534.9	Fer4_17	4Fe-4S dicluster domain	1.6e-13	74	174	247	1	61
TRINITY_DN1130_c0_g1_i1_orfp1	PF13183.9	Fer4_8	4Fe-4S dicluster domain	3.5e-11	74	172	245	2	64
TRINITY_DN1130_c0_g1_i1_orfp1	PF13237.9	Fer4_10	4Fe-4S dicluster domain	8.2e-11	70	174	243	8	56
TRINITY_DN11522_c0_g1_i2_orfp1	PF03357.24	Snf7	Snf7	1e-17	127	4	130	43	170
TRINITY_DN11456_c0_g2_i2_orfp1	PF00106.28	adh_short	short chain dehydrogenase	6.7e-47	189	53	241	2	188
TRINITY_DN11456_c0_g2_i2_orfp1	PF13561.9	adh_short_C2	Enoyl-(Acyl carrier protein) reductase	1.9e-27	183	61	243	4	182
TRINITY_DN11456_c0_g2_i2_orfp1	PF08659.13	KR	KR domain	3e-10	164	55	218	4	165
TRINITY_DN11328_c1_g4_i1_orfp1	PF03022.19	MRJP	Major royal jelly protein	1.2e-92	289	119	407	1	287
TRINITY_DN11270_c1_g2_i1_orfp1	PF12352.11	V-SNARE_C	Snare region anchored in the vesicle membrane C-terminus	2.9e-21	66	139	204	1	66
TRINITY_DN11516_c0_g1_i1_orfp1	PF10517.12	DM13	Electron transfer DM13	1.6e-23	101	35	135	2	104
TRINITY_DN11516_c0_g1_i1_orfp1	PF10517.12	DM13	Electron transfer DM13	5e-19	88	161	248	13	102
TRINITY_DN11516_c0_g1_i1_orfp1	PF03351.20	DOMON	DOMON domain	5.9e-18	137	277	413	2	125
TRINITY_DN1119_c0_g3_i1_orfp1	PF19445.2	eIF3h_C	C-terminal region of eIF3h	2.4e-79	195	110	304	2	196
TRINITY_DN1119_c0_g3_i1_orfp1	PF01398.24	JAB	JAB1/Mov34/MPN/PAD-1 ubiquitin protease	4.2e-16	97	1	97	14	117
TRINITY_DN11545_c0_g1_i1_orfp1	PF17064.8	QVR	Sleepless protein	1.4e-12	117	23	139	1	85
TRINITY_DN11215_c0_g1_i5_orfp1	PF00063.24	Myosin_head	Myosin head (motor domain)	1.3e-251	667	14	680	2	677
TRINITY_DN11215_c0_g1_i5_orfp1	PF06017.16	Myosin_TH1	Unconventional myosin tail, actin- and lipid-binding	9.8e-32	190	836	1025	1	186
TRINITY_DN11215_c0_g1_i5_orfp1	PF00612.30	IQ	IQ calmodulin-binding motif	9.7e-10	19	698	716	2	20
TRINITY_DN11215_c0_g1_i5_orfp1	PF00612.30	IQ	IQ calmodulin-binding motif	7.2e-07	17	721	737	2	18
TRINITY_DN1133_c0_g1_i17_orfp1	PF00168.33	C2	C2 domain	3.4e-26	110	1449	1558	1	103
TRINITY_DN1133_c0_g1_i17_orfp1	PF00168.33	C2	C2 domain	1.6e-18	105	1596	1700	1	98
TRINITY_DN11293_c0_g1_i1_orfp1	PF00076.25	RRM_1	RNA recognition motif. (a.k.a. RRM, RBD, or RNP domain)	3.8e-16	67	10	76	1	69
TRINITY_DN11293_c0_g1_i1_orfp1	PF00076.25	RRM_1	RNA recognition motif. (a.k.a. RRM, RBD, or RNP domain)	6.7e-25	71	98	168	1	70
TRINITY_DN11293_c0_g1_i1_orfp1	PF00076.25	RRM_1	RNA recognition motif. (a.k.a. RRM, RBD, or RNP domain)	9.3e-18	64	209	272	1	68
TRINITY_DN11293_c0_g1_i1_orfp1	PF13893.9	RRM_5	RNA recognition motif. (a.k.a. RRM, RBD, or RNP domain)	5.3e-06	81	202	282	22	103
TRINITY_DN11293_c0_g1_i1_orfp1	PF16842.8	RRM_occluded	Occluded RNA-recognition motif	1.1e-06	57	219	275	13	70
TRINITY_DN1167_c0_g1_i2_orfp1	PF00213.21	OSCP	ATP synthase delta (OSCP) subunit	6.6e-55	171	32	202	2	170
TRINITY_DN11588_c0_g2_i7_orfp1	PF01433.23	Peptidase_M1	Peptidase family M1 domain	2e-80	223	240	462	1	218
TRINITY_DN11588_c0_g2_i7_orfp1	PF11838.11	ERAP1_C	ERAP1-like C-terminal domain	5.8e-67	323	543	865	1	314
TRINITY_DN11588_c0_g2_i7_orfp1	PF17900.4	Peptidase_M1_N	Peptidase M1 N-terminal domain	2.6e-44	180	21	200	2	186
TRINITY_DN11652_c0_g1_i1_orfp1	PF00227.29	Proteasome	Proteasome subunit	8e-57	187	31	217	1	190
TRINITY_DN11652_c0_g1_i1_orfp1	PF10584.12	Proteasome_A_N	Proteasome subunit A N-terminal signature	8.8e-16	23	8	30	1	23
TRINITY_DN11318_c1_g1_i8_orfp1	PF00620.30	RhoGAP	RhoGAP domain	1.7e-38	151	932	1082	1	147
TRINITY_DN11318_c1_g1_i8_orfp1	PF00595.27	PDZ	PDZ domain	6.5e-14	68	141	208	4	70
TRINITY_DN1168_c0_g1_i2_orfp1	PF00443.32	UCH	Ubiquitin carboxyl-terminal hydrolase	3.2e-30	118	142	259	1	133
TRINITY_DN1168_c0_g1_i2_orfp1	PF00443.32	UCH	Ubiquitin carboxyl-terminal hydrolase	1.2e-36	253	414	666	139	278
TRINITY_DN1168_c0_g1_i2_orfp1	PF06337.15	DUSP	DUSP domain	3.3e-13	66	696	761	5	88
TRINITY_DN1168_c0_g1_i2_orfp1	PF06337.15	DUSP	DUSP domain	1.4e-18	76	803	878	4	90
TRINITY_DN1168_c0_g1_i2_orfp1	PF13423.9	UCH_1	Ubiquitin carboxyl-terminal hydrolase	5.6e-12	395	254	648	124	322
TRINITY_DN1168_c0_g1_i2_orfp1	PF02148.22	zf-UBP	Zn-finger in ubiquitin-hydrolases and other protein	8.7e-15	64	30	93	1	61
TRINITY_DN1113_c0_g1_i18_orfp1	PF00225.26	Kinesin	Kinesin motor domain	1.7e-117	344	11	354	1	332
TRINITY_DN1113_c0_g1_i18_orfp1	PF16796.8	Microtub_bd	Microtubule binding	8.1e-29	158	5	162	21	156
TRINITY_DN1113_c0_g1_i18_orfp1	PF12473.11	DUF3694	Kinesin protein	8e-27	268	1025	1292	1	151
TRINITY_DN1113_c0_g1_i18_orfp1	PF01302.28	CAP_GLY	CAP-Gly domain	3.4e-27	58	1869	1926	9	66
TRINITY_DN1113_c0_g1_i18_orfp1	PF16183.8	Kinesin_assoc	Kinesin-associated	4.3e-10	28	358	385	1	28
TRINITY_DN1113_c0_g1_i18_orfp1	PF16183.8	Kinesin_assoc	Kinesin-associated	1.6e-19	83	393	475	91	177
TRINITY_DN1113_c0_g1_i18_orfp1	PF12423.11	KIF1B	Kinesin protein 1B	1e-20	52	748	799	1	49
TRINITY_DN1113_c0_g1_i18_orfp1	PF00498.29	FHA	FHA domain	8e-09	62	479	540	3	69
TRINITY_DN1126_c0_g1_i4_orfp1	PF00379.26	Chitin_bind_4	Insect cuticle protein	1.5e-20	56	41	96	1	53
TRINITY_DN11676_c1_g1_i2_orfp1	PF18017.4	SAM_4	SAM domain (Sterile alpha motif)	1.2e-28	70	10	79	5	74
TRINITY_DN11430_c0_g1_i1_orfp1	PF07165.14	DUF1397	Protein of unknown function (DUF1397)	2e-65	199	26	224	6	207
TRINITY_DN11718_c0_g1_i1_orfp1	PF05283.14	MGC-24	Multi-glycosylated core protein 24 (MGC-24), sialomucin	1.7e-17	102	106	207	37	140
TRINITY_DN11395_c0_g1_i1_orfp1	PF01704.21	UDPGP	UTP--glucose-1-phosphate uridylyltransferase	5.5e-65	355	54	408	17	339
TRINITY_DN1143_c0_g1_i4_orfp1	PF00076.25	RRM_1	RNA recognition motif. (a.k.a. RRM, RBD, or RNP domain)	8.1e-11	64	507	570	3	68
TRINITY_DN1143_c0_g1_i4_orfp1	PF00076.25	RRM_1	RNA recognition motif. (a.k.a. RRM, RBD, or RNP domain)	3.3e-12	69	717	785	1	69
TRINITY_DN1143_c0_g1_i4_orfp1	PF00076.25	RRM_1	RNA recognition motif. (a.k.a. RRM, RBD, or RNP domain)	3.8e-08	68	924	991	3	69
TRINITY_DN1131_c1_g1_i5_orfp1	PF00069.28	Pkinase	Protein kinase domain	2.2e-37	297	20	316	10	264
TRINITY_DN1131_c1_g1_i5_orfp1	PF07714.20	PK_Tyr_Ser-Thr	Protein tyrosine and serine/threonine kinase	4.1e-27	214	23	236	13	222
TRINITY_DN11688_c0_g1_i5_orfp1	PF00328.25	His_Phos_2	Histidine phosphatase superfamily (branch 2)	9.7e-26	339	69	407	8	375
TRINITY_DN1147_c0_g1_i1_orfp1	PF00501.31	AMP-binding	AMP-binding enzyme	2.1e-94	416	57	472	3	423
TRINITY_DN1147_c0_g1_i1_orfp1	PF13193.9	AMP-binding_C	AMP-binding enzyme C-terminal domain	3e-21	76	481	556	1	76
TRINITY_DN11614_c0_g1_i2_orfp1	PF12024.11	DUF3512	Domain of unknown function (DUF3512)	4.3e-35	127	260	386	17	153
TRINITY_DN11614_c0_g1_i2_orfp1	PF00439.28	Bromodomain	Bromodomain	3.8e-27	83	101	183	1	83
TRINITY_DN11436_c0_g1_i1_orfp1	PF07728.17	AAA_5	AAA domain (dynein-related subfamily)	7.4e-42	157	96	252	1	138
TRINITY_DN11436_c0_g1_i1_orfp1	PF07728.17	AAA_5	AAA domain (dynein-related subfamily)	6.1e-37	160	425	584	1	138
TRINITY_DN11436_c0_g1_i1_orfp1	PF07728.17	AAA_5	AAA domain (dynein-related subfamily)	6.6e-32	151	759	909	1	138
TRINITY_DN11436_c0_g1_i1_orfp1	PF07724.17	AAA_2	AAA domain (Cdc48 subfamily)	1.3e-07	114	760	873	6	129
TRINITY_DN11445_c0_g1_i1_orfp1	PF01084.23	Ribosomal_S18	Ribosomal protein S18	5e-22	50	82	131	3	52
TRINITY_DN1119_c0_g4_i2_orfp1	PF00503.23	G-alpha	G-protein alpha subunit	2.2e-111	349	27	375	1	355
TRINITY_DN1119_c0_g4_i2_orfp1	PF00025.24	Arf	ADP-ribosylation factor family	1.7e-15	89	202	290	51	129
TRINITY_DN11574_c0_g2_i1_orfp1	PF00272.22	Cecropin	Cecropin family	7.7e-20	30	29	58	1	30
TRINITY_DN11244_c0_g1_i3_orfp1	PF01607.27	CBM_14	Chitin binding Peritrophin-A domain	2.7e-14	57	55	111	1	53
TRINITY_DN11405_c0_g2_i1_orfp1	PF01494.22	FAD_binding_3	FAD binding domain	2.3e-30	323	19	341	2	314
TRINITY_DN11405_c0_g2_i1_orfp1	PF01266.27	DAO	FAD dependent oxidoreductase	4.1e-10	37	20	56	1	38
TRINITY_DN1151_c0_g1_i2_orfp1	PF09793.12	AD	Anticodon-binding domain	5.8e-24	85	81	165	2	89
TRINITY_DN11659_c1_g1_i1_orfp1	PF01159.22	Ribosomal_L6e	Ribosomal protein L6e	3.1e-41	115	34	148	1	112
TRINITY_DN11347_c0_g1_i2_orfp1	PF03088.19	Str_synth	Strictosidine synthase	1.1e-19	85	177	261	2	88
TRINITY_DN11347_c0_g1_i2_orfp1	PF20067.2	SSL_N	Strictosidine synthase-like, N-terminal	4e-11	45	54	98	1	46
TRINITY_DN11347_c0_g1_i2_orfp1	PF08450.15	SGL	SMP-30/Gluconolactonase/LRE-like region	3.2e-10	153	135	287	51	189
TRINITY_DN11568_c0_g1_i1_orfp1	PF00009.30	GTP_EFTU	Elongation factor Tu GTP binding domain	2e-36	158	178	335	6	191
TRINITY_DN11568_c0_g1_i1_orfp1	PF11987.11	IF-2	Translation-initiation factor 2	2.7e-31	100	494	593	19	116
TRINITY_DN11568_c0_g1_i1_orfp1	PF01926.26	MMR_HSR1	50S ribosome-binding GTPase	3.3e-13	107	178	284	2	114
TRINITY_DN11501_c0_g1_i7_orfp1	PF11838.11	ERAP1_C	ERAP1-like C-terminal domain	2.2e-85	324	655	978	1	314
TRINITY_DN11501_c0_g1_i7_orfp1	PF01433.23	Peptidase_M1	Peptidase family M1 domain	5.8e-84	224	349	572	1	218
TRINITY_DN11501_c0_g1_i7_orfp1	PF17900.4	Peptidase_M1_N	Peptidase M1 N-terminal domain	1.5e-52	190	130	319	1	186
TRINITY_DN1129_c0_g1_i8_orfp1	PF07001.14	BAT2_N	BAT2 N-terminus	1.8e-30	98	16	113	9	102
TRINITY_DN1148_c0_g1_i2_orfp1	PF17820.4	PDZ_6	PDZ domain	5.1e-13	46	48	93	2	45
TRINITY_DN1160_c0_g1_i4_orfp1	PF00626.25	Gelsolin	Gelsolin repeat	2.3e-15	82	508	589	2	76
TRINITY_DN1160_c0_g1_i4_orfp1	PF00626.25	Gelsolin	Gelsolin repeat	1.1e-17	74	630	703	3	76
TRINITY_DN1160_c0_g1_i4_orfp1	PF00626.25	Gelsolin	Gelsolin repeat	1.3e-12	74	744	817	3	75
TRINITY_DN1160_c0_g1_i4_orfp1	PF13855.9	LRR_8	Leucine rich repeat	2e-09	57	34	90	2	60
TRINITY_DN1160_c0_g1_i4_orfp1	PF13855.9	LRR_8	Leucine rich repeat	5.8e-17	59	105	163	2	61
TRINITY_DN1160_c0_g1_i4_orfp1	PF13855.9	LRR_8	Leucine rich repeat	9.4e-09	42	217	258	19	61
TRINITY_DN1160_c0_g1_i4_orfp1	PF13855.9	LRR_8	Leucine rich repeat	6e-12	58	247	304	2	61
TRINITY_DN1160_c0_g1_i4_orfp1	PF13855.9	LRR_8	Leucine rich repeat	2.7e-10	50	325	374	9	60
TRINITY_DN1160_c0_g1_i4_orfp1	PF12799.10	LRR_4	Leucine Rich repeats (2 copies)	8.1e-06	39	33	71	1	38
TRINITY_DN1160_c0_g1_i4_orfp1	PF12799.10	LRR_4	Leucine Rich repeats (2 copies)	1e-07	40	80	119	2	38
TRINITY_DN1160_c0_g1_i4_orfp1	PF12799.10	LRR_4	Leucine Rich repeats (2 copies)	1e-08	40	127	166	1	38
TRINITY_DN1160_c0_g1_i4_orfp1	PF12799.10	LRR_4	Leucine Rich repeats (2 copies)	7.5e-07	41	175	215	2	41
TRINITY_DN1160_c0_g1_i4_orfp1	PF12799.10	LRR_4	Leucine Rich repeats (2 copies)	1.3e-07	39	224	262	2	39
TRINITY_DN1160_c0_g1_i4_orfp1	PF12799.10	LRR_4	Leucine Rich repeats (2 copies)	1.1e-07	41	269	309	1	41
TRINITY_DN1138_c0_g2_i11_orfp1	PF12796.10	Ank_2	Ankyrin repeats (3 copies)	2.5e-20	88	49	136	4	81
TRINITY_DN1138_c0_g2_i11_orfp1	PF12796.10	Ank_2	Ankyrin repeats (3 copies)	4.5e-18	75	189	263	18	83
TRINITY_DN1138_c0_g2_i11_orfp1	PF13637.9	Ank_4	Ankyrin repeats (many copies)	1.6e-11	49	47	95	6	55
TRINITY_DN1138_c0_g2_i11_orfp1	PF13637.9	Ank_4	Ankyrin repeats (many copies)	5e-16	53	76	128	2	55
TRINITY_DN1138_c0_g2_i11_orfp1	PF13637.9	Ank_4	Ankyrin repeats (many copies)	1.2e-14	53	201	253	3	55
TRINITY_DN1138_c0_g2_i11_orfp1	PF13857.9	Ank_5	Ankyrin repeats (many copies)	8.5e-06	31	49	79	23	53
TRINITY_DN1138_c0_g2_i11_orfp1	PF13857.9	Ank_5	Ankyrin repeats (many copies)	4.9e-15	53	61	113	1	54
TRINITY_DN1138_c0_g2_i11_orfp1	PF13857.9	Ank_5	Ankyrin repeats (many copies)	2.5e-12	55	94	148	1	56
TRINITY_DN1138_c0_g2_i11_orfp1	PF13857.9	Ank_5	Ankyrin repeats (many copies)	4.5e-10	41	198	238	13	54
TRINITY_DN1138_c0_g2_i11_orfp1	PF13857.9	Ank_5	Ankyrin repeats (many copies)	2.9e-07	55	218	272	1	55
TRINITY_DN1138_c0_g2_i11_orfp1	PF13606.9	Ank_3	Ankyrin repeat	1.9e-09	29	74	102	1	30
TRINITY_DN1138_c0_g2_i11_orfp1	PF13606.9	Ank_3	Ankyrin repeat	6.6e-07	28	107	134	1	29
TRINITY_DN1138_c0_g2_i11_orfp1	PF13606.9	Ank_3	Ankyrin repeat	2.6e-07	30	198	227	1	30
TRINITY_DN1138_c0_g2_i11_orfp1	PF13606.9	Ank_3	Ankyrin repeat	4.8e-06	29	232	260	1	30
TRINITY_DN1138_c0_g2_i11_orfp1	PF15898.8	PRKG1_interact	cGMP-dependent protein kinase interacting domain	7.4e-31	95	787	881	1	101
TRINITY_DN1138_c0_g2_i11_orfp1	PF00023.33	Ank	Ankyrin repeat	1.6e-08	33	74	106	1	33
TRINITY_DN1138_c0_g2_i11_orfp1	PF00023.33	Ank	Ankyrin repeat	3.4e-07	31	108	138	2	32
TRINITY_DN1138_c0_g2_i11_orfp1	PF00023.33	Ank	Ankyrin repeat	3.7e-06	32	199	230	2	32
TRINITY_DN1138_c0_g2_i11_orfp1	PF00023.33	Ank	Ankyrin repeat	1.8e-07	31	233	263	2	32
TRINITY_DN11460_c0_g2_i2_orfp1	PF11788.11	MRP-L46	39S mitochondrial ribosomal protein L46	3.8e-14	97	28	124	1	104
TRINITY_DN11460_c0_g2_i2_orfp1	PF00293.31	NUDIX	NUDIX domain	2.8e-09	83	156	238	31	115
TRINITY_DN11728_c0_g1_i1_orfp1	PF00450.25	Peptidase_S10	Serine carboxypeptidase	1.8e-52	384	64	447	25	414
TRINITY_DN11448_c0_g3_i1_orfp1	PF01564.20	Spermine_synth	Spermine/spermidine synthase domain	9.9e-66	181	64	244	1	183
TRINITY_DN11448_c0_g3_i1_orfp1	PF17284.5	Spermine_synt_N	Spermidine synthase tetramerisation domain	3.3e-21	54	8	61	2	53
TRINITY_DN11260_c0_g1_i1_orfp1	PF00201.21	UDPGT	UDP-glucoronosyl and UDP-glucosyl transferase	4.9e-75	406	100	505	92	496
TRINITY_DN11260_c0_g1_i1_orfp1	PF04101.19	Glyco_tran_28_C	Glycosyltransferase family 28 C-terminal domain	9.6e-13	67	352	418	74	144
TRINITY_DN11195_c0_g1_i1_orfp1	PF12697.10	Abhydrolase_6	Alpha/beta hydrolase family	1.9e-31	300	74	373	1	219
TRINITY_DN11195_c0_g1_i1_orfp1	PF00561.23	Abhydrolase_1	alpha/beta hydrolase fold	5.8e-17	123	72	194	1	128
TRINITY_DN11195_c0_g1_i1_orfp1	PF12146.11	Hydrolase_4	Serine aminopeptidase, S33	7.6e-14	92	74	165	7	98
TRINITY_DN11168_c0_g1_i1_orfp1	PF00089.29	Trypsin	Trypsin	2.6e-45	234	47	280	1	220
TRINITY_DN11736_c0_g1_i1_orfp1	PF04389.20	Peptidase_M28	Peptidase family M28	2e-49	225	113	337	1	197
TRINITY_DN11736_c0_g1_i1_orfp1	PF05450.18	Nicastrin	Nicastrin	1.6e-09	70	124	193	1	69
TRINITY_DN11253_c0_g2_i1_orfp1	PF20256.1	MoCoBD_2	Molybdopterin cofactor-binding domain	4.2e-66	255	889	1143	2	285
TRINITY_DN11253_c0_g2_i1_orfp1	PF02738.21	MoCoBD_1	Molybdopterin cofactor-binding domain	1.2e-60	216	660	875	26	244
TRINITY_DN11253_c0_g2_i1_orfp1	PF01799.23	Fer2_2	[2Fe-2S] binding domain	4.8e-28	75	25	99	1	74
TRINITY_DN11253_c0_g2_i1_orfp1	PF03450.20	CO_deh_flav_C	CO dehydrogenase flavoprotein C-terminal domain	4e-25	105	354	458	1	101
TRINITY_DN11253_c0_g2_i1_orfp1	PF01315.25	Ald_Xan_dh_C	Aldehyde oxidase and xanthine dehydrogenase, a/b hammerhead domain	2.7e-24	112	510	621	1	108
TRINITY_DN11253_c0_g2_i1_orfp1	PF00941.24	FAD_binding_5	FAD binding domain in molybdopterin dehydrogenase	4.3e-21	170	176	345	3	169
TRINITY_DN11401_c0_g3_i1_orfp1	PF00501.31	AMP-binding	AMP-binding enzyme	4.8e-54	358	64	421	8	358
TRINITY_DN11401_c0_g3_i1_orfp1	PF00501.31	AMP-binding	AMP-binding enzyme	1.1e-17	66	469	534	358	422
TRINITY_DN11401_c0_g3_i1_orfp1	PF13193.9	AMP-binding_C	AMP-binding enzyme C-terminal domain	1.8e-18	76	544	619	1	76
TRINITY_DN11259_c0_g1_i1_orfp1	PF00135.31	COesterase	Carboxylesterase family	5e-158	523	118	640	3	515
TRINITY_DN11259_c0_g1_i1_orfp1	PF20434.1	BD-FAE	BD-FAE	4e-11	111	212	322	2	106
TRINITY_DN11259_c0_g1_i1_orfp1	PF07859.16	Abhydrolase_3	alpha/beta hydrolase fold	4.1e-10	91	226	316	1	82
TRINITY_DN11694_c0_g1_i2_orfp1	PF00685.30	Sulfotransfer_1	Sulfotransferase domain	3.9e-64	256	60	315	1	266
TRINITY_DN11694_c0_g1_i2_orfp1	PF13469.9	Sulfotransfer_3	Sulfotransferase family	6.2e-08	109	142	250	112	217
TRINITY_DN1164_c1_g1_i3_orfp1	PF00079.23	Serpin	Serpin (serine protease inhibitor)	1.4e-21	119	36	154	2	122
TRINITY_DN1164_c1_g1_i3_orfp1	PF00079.23	Serpin	Serpin (serine protease inhibitor)	9.7e-50	295	215	509	82	370
TRINITY_DN11686_c0_g1_i1_orfp1	PF00293.31	NUDIX	NUDIX domain	9.4e-24	125	18	142	2	130
TRINITY_DN115_c0_g1_i2_orfp1	PF07738.16	Sad1_UNC	Sad1 / UNC-like C-terminal	4.2e-31	138	464	601	6	130
TRINITY_DN11609_c0_g1_i12_orfp1	PF00459.28	Inositol_P	Inositol monophosphatase family	1.3e-57	318	14	331	8	263
TRINITY_DN11166_c0_g1_i2_orfp1	PF12348.11	CLASP_N	CLASP N terminal	6.9e-09	120	90	209	95	221
TRINITY_DN11166_c0_g1_i2_orfp1	PF12348.11	CLASP_N	CLASP N terminal	6.4e-15	180	284	463	12	199
TRINITY_DN11166_c0_g1_i2_orfp1	PF12348.11	CLASP_N	CLASP N terminal	4.5e-15	193	850	1042	12	212
TRINITY_DN11166_c0_g1_i2_orfp1	PF12348.11	CLASP_N	CLASP N terminal	4.8e-08	137	1254	1390	92	225
TRINITY_DN11166_c0_g1_i2_orfp1	PF20168.1	PDS5	Sister chromatid cohesion protein PDS5 protein	1.6e-06	97	851	947	290	381
TRINITY_DN11166_c0_g1_i2_orfp1	PF11640.11	TAN	Telomere-length maintenance and DNA damage repair	1.2e-07	122	284	405	4	131
TRINITY_DN11493_c0_g1_i2_orfp1	PF05030.15	SSXT	SSXT protein (N-terminal region)	7.7e-35	61	11	71	1	61
TRINITY_DN11303_c0_g1_i1_orfp1	PF01120.20	Alpha_L_fucos	Alpha-L-fucosidase	4.6e-123	332	40	371	12	350
TRINITY_DN11303_c0_g1_i1_orfp1	PF16757.8	Fucosidase_C	Alpha-L-fucosidase C-terminal domain	2.4e-21	105	382	486	1	90
TRINITY_DN1123_c0_g1_i12_orfp1	PF02230.19	Abhydrolase_2	Phospholipase/Carboxylesterase	3.5e-44	211	14	224	10	215
TRINITY_DN1123_c0_g1_i12_orfp1	PF07859.16	Abhydrolase_3	alpha/beta hydrolase fold	2.4e-10	116	21	136	1	95
TRINITY_DN1123_c0_g1_i12_orfp1	PF12146.11	Hydrolase_4	Serine aminopeptidase, S33	1.8e-08	63	86	148	51	112
TRINITY_DN1123_c0_g1_i12_orfp1	PF00326.24	Peptidase_S9	Prolyl oligopeptidase family	1.2e-07	66	151	216	131	194
TRINITY_DN11492_c0_g1_i1_orfp1	PF01053.23	Cys_Met_Meta_PP	Cys/Met metabolism PLP-dependent enzyme	2.6e-150	377	15	391	2	382
TRINITY_DN11492_c0_g1_i1_orfp1	PF00155.24	Aminotran_1_2	Aminotransferase class I and II	1.1e-10	208	59	266	41	275
TRINITY_DN11521_c0_g1_i1_orfp1	PF07576.15	BRAP2	BRCA1-associated protein 2	7.8e-25	90	112	201	4	92
TRINITY_DN11521_c0_g1_i1_orfp1	PF02148.22	zf-UBP	Zn-finger in ubiquitin-hydrolases and other protein	3.9e-22	84	272	355	4	61
TRINITY_DN11521_c0_g1_i1_orfp1	PF13639.9	zf-RING_2	Ring finger domain	3.9e-12	42	215	256	2	44
TRINITY_DN11521_c0_g1_i1_orfp1	PF13923.9	zf-C3HC4_2	Zinc finger, C3HC4 type (RING finger)	7.3e-11	40	216	255	2	40
TRINITY_DN11521_c0_g1_i1_orfp1	PF12678.10	zf-rbx1	RING-H2 zinc finger domain	2.6e-09	42	215	256	13	55
TRINITY_DN11240_c0_g1_i1_orfp1	PF01858.20	RB_A	Retinoblastoma-associated protein A domain	4.1e-57	196	374	569	1	197
TRINITY_DN11240_c0_g1_i1_orfp1	PF01857.23	RB_B	Retinoblastoma-associated protein B domain	9e-51	130	671	800	2	132
TRINITY_DN11240_c0_g1_i1_orfp1	PF11934.11	DUF3452	Domain of unknown function (DUF3452)	3.2e-46	135	73	207	2	138
TRINITY_DN1173_c0_g2_i3_orfp1	PF16187.8	Peptidase_M16_M	Middle or third domain of peptidase_M16	3.2e-80	329	489	817	1	283
TRINITY_DN1173_c0_g2_i3_orfp1	PF00675.23	Peptidase_M16	Insulinase (Peptidase family M16)	6.9e-38	126	143	268	10	135
TRINITY_DN1173_c0_g2_i3_orfp1	PF05193.24	Peptidase_M16_C	Peptidase M16 inactive domain	3.6e-22	183	301	483	8	181
TRINITY_DN1173_c0_g2_i3_orfp1	PF05193.24	Peptidase_M16_C	Peptidase M16 inactive domain	1e-13	182	823	1004	2	182
TRINITY_DN11182_c0_g1_i3_orfp1	PF00335.23	Tetraspanin	Tetraspanin family	1e-42	218	8	225	1	231
TRINITY_DN11295_c0_g1_i1_orfp1	PF01607.27	CBM_14	Chitin binding Peritrophin-A domain	8.5e-16	53	88	140	5	53
TRINITY_DN11399_c0_g4_i1_orfp1	PF00009.30	GTP_EFTU	Elongation factor Tu GTP binding domain	2.7e-66	275	41	315	2	195
TRINITY_DN11399_c0_g4_i1_orfp1	PF03764.21	EFG_IV	Elongation factor G, domain IV	1.6e-38	120	516	635	1	119
TRINITY_DN11399_c0_g4_i1_orfp1	PF14492.9	EFG_III	Elongation Factor G, domain III	7.3e-33	75	441	515	1	75
TRINITY_DN11399_c0_g4_i1_orfp1	PF00679.27	EFG_C	Elongation factor G C-terminus	2.3e-29	87	639	725	1	88
TRINITY_DN11399_c0_g4_i1_orfp1	PF03144.28	GTP_EFTU_D2	Elongation factor Tu domain 2	4.9e-16	66	361	426	1	73
TRINITY_DN11399_c0_g4_i1_orfp1	PF16658.8	RF3_C	Class II release factor RF3, C-terminal domain	1.4e-11	72	448	519	13	84
TRINITY_DN1152_c0_g1_i1_orfp1	PF00233.22	PDEase_I	3'5'-cyclic nucleotide phosphodiesterase	1.3e-93	241	425	665	1	238
TRINITY_DN1152_c0_g1_i1_orfp1	PF18100.4	PDE4_UCR	Phosphodiesterase 4 upstream conserved regions (UCR)	8.4e-57	119	172	290	1	119
TRINITY_DN11548_c0_g2_i1_orfp1	PF01399.30	PCI	PCI domain	5.9e-14	98	244	341	5	103
TRINITY_DN11136_c0_g1_i1_orfp1	PF01423.25	LSM	LSM domain	4.3e-23	66	5	70	3	65
TRINITY_DN1158_c0_g1_i4_orfp1	PF00168.33	C2	C2 domain	1.3e-21	104	302	405	1	101
TRINITY_DN1158_c0_g1_i4_orfp1	PF00168.33	C2	C2 domain	1.3e-12	84	451	534	3	90
TRINITY_DN1158_c0_g1_i4_orfp1	PF00168.33	C2	C2 domain	5.6e-19	109	704	812	2	103
TRINITY_DN1158_c0_g1_i4_orfp1	PF17047.8	SMP_LBD	Synaptotagmin-like mitochondrial-lipid-binding domain	2.6e-47	178	108	285	1	178
TRINITY_DN11643_c0_g1_i1_orfp1	PF02958.23	EcKL	Ecdysteroid kinase-like family	3.3e-75	291	45	335	1	293
TRINITY_DN11643_c0_g1_i1_orfp1	PF07914.14	DUF1679	Uncharacterized oxidoreductase dhs-27	2.9e-21	184	152	335	164	346
TRINITY_DN11411_c0_g1_i1_orfp1	PF01380.25	SIS	SIS domain	8.5e-40	128	356	483	2	130
TRINITY_DN11411_c0_g1_i1_orfp1	PF01380.25	SIS	SIS domain	6.1e-28	130	527	656	2	130
TRINITY_DN11411_c0_g1_i1_orfp1	PF13522.9	GATase_6	Glutamine amidotransferase domain	2.8e-22	114	80	193	9	110
TRINITY_DN11411_c0_g1_i1_orfp1	PF13537.9	GATase_7	Glutamine amidotransferase domain	1.5e-15	79	103	181	15	82
TRINITY_DN11411_c0_g1_i1_orfp1	PF13230.9	GATase_4	Glutamine amidotransferases class-II	2e-09	94	78	171	68	159
TRINITY_DN1172_c0_g1_i5_orfp1	PF00056.26	Ldh_1_N	lactate/malate dehydrogenase, NAD binding domain	3.1e-44	139	35	173	2	141
TRINITY_DN1172_c0_g1_i5_orfp1	PF02866.21	Ldh_1_C	lactate/malate dehydrogenase, alpha/beta C-terminal domain	6.9e-26	163	176	338	1	158
TRINITY_DN12008_c0_g1_i2_orfp1	PF09774.12	MIX23	Intermembrane space protein MIX23	2.6e-17	126	3	128	1	158
TRINITY_DN12295_c0_g3_i1_orfp1	PF15924.8	ALG11_N	ALG11 mannosyltransferase N-terminus	1.7e-89	206	55	260	3	209
TRINITY_DN12295_c0_g3_i1_orfp1	PF00534.23	Glycos_transf_1	Glycosyl transferases group 1	1.3e-33	182	280	461	5	171
TRINITY_DN12295_c0_g3_i1_orfp1	PF13692.9	Glyco_trans_1_4	Glycosyl transferases group 1	5.1e-19	154	292	445	3	133
TRINITY_DN1180_c0_g1_i1_orfp1	PF15784.8	GPS2_interact	G-protein pathway suppressor 2-interacting domain	3.6e-31	83	153	235	2	89
TRINITY_DN1180_c0_g1_i1_orfp1	PF00249.34	Myb_DNA-binding	Myb-like DNA-binding domain	3.2e-06	43	426	468	1	43
TRINITY_DN1180_c0_g1_i1_orfp1	PF00249.34	Myb_DNA-binding	Myb-like DNA-binding domain	1.1e-07	41	848	888	5	46
TRINITY_DN11_c0_g1_i3_orfp1	PF18376.4	MDD_C	Mevalonate 5-diphosphate decarboxylase C-terminal domain	7e-75	182	186	367	1	185
TRINITY_DN11_c0_g1_i3_orfp1	PF00288.29	GHMP_kinases_N	GHMP kinases N terminal domain	2.2e-10	55	101	155	2	66
TRINITY_DN1229_c0_g1_i6_orfp1	PF00036.35	EF-hand_1	EF hand	1.5e-07	22	37	58	4	25
TRINITY_DN1229_c0_g1_i6_orfp1	PF00036.35	EF-hand_1	EF hand	2.1e-09	26	67	92	2	27
TRINITY_DN1229_c0_g1_i6_orfp1	PF00036.35	EF-hand_1	EF hand	8.3e-10	28	104	131	2	29
TRINITY_DN1229_c0_g1_i6_orfp1	PF00036.35	EF-hand_1	EF hand	2.7e-09	25	145	169	2	26
TRINITY_DN1229_c0_g1_i6_orfp1	PF13499.9	EF-hand_7	EF-hand domain pair	5.5e-12	57	34	90	3	69
TRINITY_DN1229_c0_g1_i6_orfp1	PF13499.9	EF-hand_7	EF-hand domain pair	5.5e-17	67	102	168	2	69
TRINITY_DN1229_c0_g1_i6_orfp1	PF13405.9	EF-hand_6	EF-hand domain	1.3e-06	21	37	57	4	24
TRINITY_DN1229_c0_g1_i6_orfp1	PF13405.9	EF-hand_6	EF-hand domain	3.1e-07	25	69	93	4	28
TRINITY_DN1229_c0_g1_i6_orfp1	PF13405.9	EF-hand_6	EF-hand domain	3.1e-09	29	103	131	1	29
TRINITY_DN1229_c0_g1_i6_orfp1	PF13202.9	EF-hand_5	EF hand	3.8e-08	21	37	57	3	23
TRINITY_DN1229_c0_g1_i6_orfp1	PF13202.9	EF-hand_5	EF hand	2.9e-06	20	70	89	4	23
TRINITY_DN1229_c0_g1_i6_orfp1	PF13202.9	EF-hand_5	EF hand	1.4e-06	18	107	124	4	21
TRINITY_DN1229_c0_g1_i6_orfp1	PF13202.9	EF-hand_5	EF hand	7.6e-08	19	147	165	3	21
TRINITY_DN1229_c0_g1_i6_orfp1	PF13833.9	EF-hand_8	EF-hand domain pair	8.5e-07	20	39	58	31	50
TRINITY_DN1229_c0_g1_i6_orfp1	PF13833.9	EF-hand_8	EF-hand domain pair	4.7e-06	20	70	89	30	49
TRINITY_DN1229_c0_g1_i6_orfp1	PF13833.9	EF-hand_8	EF-hand domain pair	9.7e-07	17	152	168	34	50
TRINITY_DN1229_c0_g1_i6_orfp1	PF12763.10	EF-hand_4	Cytoskeletal-regulatory complex EF hand	1e-06	42	126	167	30	67
TRINITY_DN1229_c0_g1_i6_orfp1	PF10591.12	SPARC_Ca_bdg	Secreted protein acidic and rich in cysteine Ca binding region	8.5e-06	65	103	167	55	112
TRINITY_DN11970_c0_g1_i3_orfp1	PF14204.9	Ribosomal_L18_c	Ribosomal L18 C-terminal region	2.2e-22	55	74	128	1	55
TRINITY_DN11777_c0_g2_i2_orfp1	PF00790.22	VHS	VHS domain	2.1e-49	142	9	150	2	141
TRINITY_DN11777_c0_g2_i2_orfp1	PF03127.17	GAT	GAT domain	6e-23	80	223	302	2	77
TRINITY_DN11777_c0_g2_i2_orfp1	PF01417.23	ENTH	ENTH domain	2.5e-09	113	13	125	3	118
TRINITY_DN12170_c1_g1_i1_orfp1	PF00581.23	Rhodanese	Rhodanese-like domain	2.1e-18	102	71	172	4	105
TRINITY_DN11917_c0_g1_i1_orfp1	PF16002.8	Headcase	Headcase protein	7.8e-97	197	199	395	3	198
TRINITY_DN11917_c0_g1_i1_orfp1	PF15353.9	HECA	Headcase protein family homologue	1.2e-48	97	20	116	2	102
TRINITY_DN11941_c0_g2_i1_orfp1	PF00227.29	Proteasome	Proteasome subunit	6.7e-54	181	37	217	2	190
TRINITY_DN11941_c0_g2_i1_orfp1	PF12465.11	Pr_beta_C	Proteasome beta subunits C terminal	7.4e-19	34	232	265	1	35
TRINITY_DN11781_c0_g1_i1_orfp1	PF09173.14	eIF2_C	Initiation factor eIF2 gamma, C terminal	9.5e-37	90	368	457	2	86
TRINITY_DN11781_c0_g1_i1_orfp1	PF00009.30	GTP_EFTU	Elongation factor Tu GTP binding domain	2.1e-25	204	39	242	3	194
TRINITY_DN11781_c0_g1_i1_orfp1	PF03144.28	GTP_EFTU_D2	Elongation factor Tu domain 2	2e-16	83	274	356	1	73
TRINITY_DN1225_c0_g2_i1_orfp1	PF06046.16	Sec6	Exocyst complex component Sec6	2.5e-118	555	182	736	1	574
TRINITY_DN11840_c0_g2_i2_orfp1	PF02055.19	Glyco_hydro_30	Glycosyl hydrolase family 30 TIM-barrel domain	1.6e-114	349	107	455	1	348
TRINITY_DN11840_c0_g2_i2_orfp1	PF17189.7	Glyco_hydro_30C	Glycosyl hydrolase family 30 beta sandwich domain	8.9e-14	63	458	520	1	65
TRINITY_DN1190_c0_g3_i1_orfp1	PF03398.17	Ist1	Regulator of Vps4 activity in the MVB pathway	8e-65	165	12	176	1	164
TRINITY_DN1187_c0_g1_i11_orfp1	PF09738.12	LRRFIP	LRRFIP family	1.2e-75	275	122	396	1	274
TRINITY_DN12290_c0_g2_i1_orfp1	PF00583.28	Acetyltransf_1	Acetyltransferase (GNAT) family	3.7e-19	90	39	128	32	117
TRINITY_DN12290_c0_g2_i1_orfp1	PF13673.10	Acetyltransf_10	Acetyltransferase (GNAT) domain	8.4e-14	106	43	148	33	125
TRINITY_DN12290_c0_g2_i1_orfp1	PF13508.10	Acetyltransf_7	Acetyltransferase (GNAT) domain	3.5e-13	87	43	129	6	79
TRINITY_DN12290_c0_g2_i1_orfp1	PF08445.13	FR47	FR47-like protein	4e-11	66	66	131	18	80
TRINITY_DN12352_c0_g1_i3_orfp1	PF01074.25	Glyco_hydro_38N	Glycosyl hydrolases family 38 N-terminal domain	2.1e-100	321	126	446	1	289
TRINITY_DN12352_c0_g1_i3_orfp1	PF07748.16	Glyco_hydro_38C	Glycosyl hydrolases family 38 C-terminal domain	2.8e-54	220	714	933	1	214
TRINITY_DN12352_c0_g1_i3_orfp1	PF09261.14	Alpha-mann_mid	Alpha mannosidase middle domain	3.3e-28	109	455	563	1	95
TRINITY_DN12152_c0_g1_i6_orfp1	PF13844.9	Glyco_transf_41	Glycosyl transferase family 41	0	534	506	1039	1	542
TRINITY_DN12152_c0_g1_i6_orfp1	PF00515.31	TPR_1	Tetratricopeptide repeat	1.6e-11	34	119	152	1	34
TRINITY_DN12152_c0_g1_i6_orfp1	PF00515.31	TPR_1	Tetratricopeptide repeat	1.3e-07	32	154	185	2	33
TRINITY_DN12152_c0_g1_i6_orfp1	PF00515.31	TPR_1	Tetratricopeptide repeat	1.3e-08	29	192	220	6	34
TRINITY_DN12152_c0_g1_i6_orfp1	PF00515.31	TPR_1	Tetratricopeptide repeat	1.3e-09	34	221	254	1	34
TRINITY_DN12152_c0_g1_i6_orfp1	PF00515.31	TPR_1	Tetratricopeptide repeat	1.5e-07	33	256	288	2	34
TRINITY_DN12152_c0_g1_i6_orfp1	PF00515.31	TPR_1	Tetratricopeptide repeat	1.4e-10	34	289	322	1	34
TRINITY_DN12152_c0_g1_i6_orfp1	PF00515.31	TPR_1	Tetratricopeptide repeat	3.4e-11	34	323	356	1	34
TRINITY_DN12152_c0_g1_i6_orfp1	PF00515.31	TPR_1	Tetratricopeptide repeat	1e-05	34	357	390	1	34
TRINITY_DN12152_c0_g1_i6_orfp1	PF00515.31	TPR_1	Tetratricopeptide repeat	2.7e-10	34	391	424	1	34
TRINITY_DN12152_c0_g1_i6_orfp1	PF00515.31	TPR_1	Tetratricopeptide repeat	1.4e-10	33	425	457	1	33
TRINITY_DN12152_c0_g1_i6_orfp1	PF00515.31	TPR_1	Tetratricopeptide repeat	1.1e-09	34	459	492	1	34
TRINITY_DN12152_c0_g1_i6_orfp1	PF13414.9	TPR_11	TPR repeat	5.3e-13	41	126	166	1	41
TRINITY_DN12152_c0_g1_i6_orfp1	PF13414.9	TPR_11	TPR repeat	2.1e-06	36	162	197	3	38
TRINITY_DN12152_c0_g1_i6_orfp1	PF13414.9	TPR_11	TPR repeat	6.9e-10	38	194	231	1	38
TRINITY_DN12152_c0_g1_i6_orfp1	PF13414.9	TPR_11	TPR repeat	1.3e-07	33	234	266	7	39
TRINITY_DN12152_c0_g1_i6_orfp1	PF13414.9	TPR_11	TPR repeat	4.9e-09	32	272	303	11	42
TRINITY_DN12152_c0_g1_i6_orfp1	PF13414.9	TPR_11	TPR repeat	1.4e-14	40	298	337	3	42
TRINITY_DN12152_c0_g1_i6_orfp1	PF13414.9	TPR_11	TPR repeat	4e-09	41	331	371	2	42
TRINITY_DN12152_c0_g1_i6_orfp1	PF13414.9	TPR_11	TPR repeat	1.6e-09	41	365	405	2	42
TRINITY_DN12152_c0_g1_i6_orfp1	PF13414.9	TPR_11	TPR repeat	5.5e-13	36	403	438	6	41
TRINITY_DN12152_c0_g1_i6_orfp1	PF13414.9	TPR_11	TPR repeat	7.3e-11	42	432	473	1	42
TRINITY_DN12152_c0_g1_i6_orfp1	PF13414.9	TPR_11	TPR repeat	6.8e-13	32	470	501	5	36
TRINITY_DN12152_c0_g1_i6_orfp1	PF07719.20	TPR_2	Tetratricopeptide repeat	1.1e-09	33	119	151	1	33
TRINITY_DN12152_c0_g1_i6_orfp1	PF07719.20	TPR_2	Tetratricopeptide repeat	2.3e-06	31	155	185	3	33
TRINITY_DN12152_c0_g1_i6_orfp1	PF07719.20	TPR_2	Tetratricopeptide repeat	2.8e-07	28	192	219	6	33
TRINITY_DN12152_c0_g1_i6_orfp1	PF07719.20	TPR_2	Tetratricopeptide repeat	3.1e-07	33	256	288	2	34
TRINITY_DN12152_c0_g1_i6_orfp1	PF07719.20	TPR_2	Tetratricopeptide repeat	1.4e-07	31	291	321	3	33
TRINITY_DN12152_c0_g1_i6_orfp1	PF07719.20	TPR_2	Tetratricopeptide repeat	2.4e-09	34	323	356	1	34
TRINITY_DN12152_c0_g1_i6_orfp1	PF07719.20	TPR_2	Tetratricopeptide repeat	2.6e-06	33	357	389	1	33
TRINITY_DN12152_c0_g1_i6_orfp1	PF07719.20	TPR_2	Tetratricopeptide repeat	3.1e-07	33	391	423	1	33
TRINITY_DN12152_c0_g1_i6_orfp1	PF07719.20	TPR_2	Tetratricopeptide repeat	6.5e-08	33	425	457	1	33
TRINITY_DN12152_c0_g1_i6_orfp1	PF07719.20	TPR_2	Tetratricopeptide repeat	7.1e-08	33	459	491	1	33
TRINITY_DN12152_c0_g1_i6_orfp1	PF13431.9	TPR_17	Tetratricopeptide repeat	3.1e-08	30	111	140	5	34
TRINITY_DN12152_c0_g1_i6_orfp1	PF13431.9	TPR_17	Tetratricopeptide repeat	1.2e-07	32	277	308	1	32
TRINITY_DN12152_c0_g1_i6_orfp1	PF13431.9	TPR_17	Tetratricopeptide repeat	1.2e-10	34	311	344	1	34
TRINITY_DN12152_c0_g1_i6_orfp1	PF13431.9	TPR_17	Tetratricopeptide repeat	3.7e-06	27	345	371	1	27
TRINITY_DN12152_c0_g1_i6_orfp1	PF13431.9	TPR_17	Tetratricopeptide repeat	2.1e-06	33	379	411	1	33
TRINITY_DN12152_c0_g1_i6_orfp1	PF13431.9	TPR_17	Tetratricopeptide repeat	3.2e-06	33	414	446	2	34
TRINITY_DN12152_c0_g1_i6_orfp1	PF13431.9	TPR_17	Tetratricopeptide repeat	4.8e-07	34	447	480	1	34
TRINITY_DN12152_c0_g1_i6_orfp1	PF13181.9	TPR_8	Tetratricopeptide repeat	4.1e-08	33	119	151	1	33
TRINITY_DN12152_c0_g1_i6_orfp1	PF13181.9	TPR_8	Tetratricopeptide repeat	5.4e-08	27	193	219	7	33
TRINITY_DN12152_c0_g1_i6_orfp1	PF13181.9	TPR_8	Tetratricopeptide repeat	6.7e-07	30	292	321	4	33
TRINITY_DN12152_c0_g1_i6_orfp1	PF13181.9	TPR_8	Tetratricopeptide repeat	8.8e-08	33	324	356	2	34
TRINITY_DN12152_c0_g1_i6_orfp1	PF13181.9	TPR_8	Tetratricopeptide repeat	8.4e-06	31	393	423	3	33
TRINITY_DN12152_c0_g1_i6_orfp1	PF13181.9	TPR_8	Tetratricopeptide repeat	7e-06	33	425	457	1	33
TRINITY_DN12152_c0_g1_i6_orfp1	PF13181.9	TPR_8	Tetratricopeptide repeat	4.1e-07	33	459	491	1	33
TRINITY_DN12152_c0_g1_i6_orfp1	PF13424.9	TPR_12	Tetratricopeptide repeat	6.7e-09	37	113	149	39	75
TRINITY_DN12152_c0_g1_i6_orfp1	PF13424.9	TPR_12	Tetratricopeptide repeat	5.9e-08	65	188	252	4	76
TRINITY_DN12152_c0_g1_i6_orfp1	PF13424.9	TPR_12	Tetratricopeptide repeat	2.7e-08	63	257	319	5	75
TRINITY_DN12152_c0_g1_i6_orfp1	PF13424.9	TPR_12	Tetratricopeptide repeat	2.5e-10	64	325	388	5	76
TRINITY_DN12152_c0_g1_i6_orfp1	PF13424.9	TPR_12	Tetratricopeptide repeat	1.7e-11	65	357	421	3	75
TRINITY_DN12152_c0_g1_i6_orfp1	PF13424.9	TPR_12	Tetratricopeptide repeat	2.3e-10	64	391	454	3	74
TRINITY_DN12152_c0_g1_i6_orfp1	PF13424.9	TPR_12	Tetratricopeptide repeat	7.5e-08	65	425	489	3	75
TRINITY_DN12152_c0_g1_i6_orfp1	PF13428.9	TPR_14	Tetratricopeptide repeat	7.7e-07	36	192	227	6	41
TRINITY_DN12152_c0_g1_i6_orfp1	PF14559.9	TPR_19	Tetratricopeptide repeat	3.8e-08	55	131	185	3	57
TRINITY_DN12152_c0_g1_i6_orfp1	PF14559.9	TPR_19	Tetratricopeptide repeat	1.7e-10	62	163	224	1	62
TRINITY_DN12152_c0_g1_i6_orfp1	PF14559.9	TPR_19	Tetratricopeptide repeat	8.7e-07	54	240	293	10	63
TRINITY_DN12152_c0_g1_i6_orfp1	PF14559.9	TPR_19	Tetratricopeptide repeat	1.1e-08	52	300	351	2	53
TRINITY_DN12152_c0_g1_i6_orfp1	PF14559.9	TPR_19	Tetratricopeptide repeat	5.2e-09	58	437	494	3	60
TRINITY_DN12152_c0_g1_i6_orfp1	PF13432.9	TPR_16	Tetratricopeptide repeat	4.2e-06	62	158	219	2	66
TRINITY_DN12152_c0_g1_i6_orfp1	PF13432.9	TPR_16	Tetratricopeptide repeat	2.6e-09	63	294	356	2	67
TRINITY_DN12152_c0_g1_i6_orfp1	PF13432.9	TPR_16	Tetratricopeptide repeat	2.7e-07	61	362	422	2	65
TRINITY_DN12152_c0_g1_i6_orfp1	PF13432.9	TPR_16	Tetratricopeptide repeat	1.3e-07	61	431	491	3	66
TRINITY_DN12152_c0_g1_i6_orfp1	PF13374.9	TPR_10	Tetratricopeptide repeat	7.4e-09	31	118	148	1	31
TRINITY_DN12152_c0_g1_i6_orfp1	PF13374.9	TPR_10	Tetratricopeptide repeat	3.7e-07	29	357	385	2	30
TRINITY_DN12152_c0_g1_i6_orfp1	PF13374.9	TPR_10	Tetratricopeptide repeat	6.8e-07	26	395	420	6	31
TRINITY_DN12152_c0_g1_i6_orfp1	PF12569.11	NatA_aux_su	N-terminal acetyltransferase A, auxiliary subunit	6e-07	76	87	162	194	267
TRINITY_DN12152_c0_g1_i6_orfp1	PF12569.11	NatA_aux_su	N-terminal acetyltransferase A, auxiliary subunit	7.3e-06	72	427	498	194	263
TRINITY_DN12152_c0_g1_i6_orfp1	PF20308.1	TPR-S	Tetratricopeptide Repeats-Sensor	3.2e-06	116	271	386	2	89
TRINITY_DN12152_c0_g1_i6_orfp1	PF20308.1	TPR-S	Tetratricopeptide Repeats-Sensor	2.2e-07	126	374	499	3	99
TRINITY_DN12152_c0_g1_i6_orfp1	PF17874.4	TPR_MalT	MalT-like TPR region	2.8e-06	118	270	387	62	191
TRINITY_DN12152_c0_g1_i6_orfp1	PF13429.9	TPR_15	Tetratricopeptide repeat	9.1e-06	128	360	487	149	276
TRINITY_DN1201_c0_g1_i10_orfp1	PF01061.27	ABC2_membrane	ABC-2 type transporter	1.9e-36	210	385	594	3	209
TRINITY_DN1201_c0_g1_i10_orfp1	PF00005.30	ABC_tran	ABC transporter	8.6e-25	152	82	233	2	136
TRINITY_DN1201_c0_g1_i10_orfp1	PF19055.3	ABC2_membrane_7	ABC-2 type transporter	1.4e-12	90	263	352	1	92
TRINITY_DN1201_c0_g1_i10_orfp1	PF13304.9	AAA_21	AAA domain, putative AbiEii toxin, Type IV TA system	2.5e-06	61	206	266	238	301
TRINITY_DN1177_c0_g1_i1_orfp1	PF00400.35	WD40	WD domain, G-beta repeat	6.7e-07	34	53	86	6	38
TRINITY_DN1177_c0_g1_i1_orfp1	PF00400.35	WD40	WD domain, G-beta repeat	1e-09	31	231	261	9	38
TRINITY_DN1177_c0_g1_i1_orfp1	PF00400.35	WD40	WD domain, G-beta repeat	1.1e-08	37	311	347	3	38
TRINITY_DN1177_c0_g1_i1_orfp1	PF00400.35	WD40	WD domain, G-beta repeat	2.4e-06	30	486	515	9	37
TRINITY_DN1177_c0_g1_i1_orfp1	PF00400.35	WD40	WD domain, G-beta repeat	2.2e-06	32	529	560	8	38
TRINITY_DN1177_c0_g1_i1_orfp1	PF00400.35	WD40	WD domain, G-beta repeat	2.9e-06	32	572	603	8	38
TRINITY_DN1177_c0_g1_i1_orfp1	PF12894.10	ANAPC4_WD40	Anaphase-promoting complex subunit 4 WD40 domain	3.3e-06	56	230	285	35	87
TRINITY_DN1177_c0_g1_i1_orfp1	PF12894.10	ANAPC4_WD40	Anaphase-promoting complex subunit 4 WD40 domain	2.1e-08	86	457	542	7	91
TRINITY_DN1177_c0_g1_i1_orfp1	PF08662.14	eIF2A	Eukaryotic translation initiation factor eIF2A	8.2e-06	71	27	97	69	142
TRINITY_DN1177_c0_g1_i1_orfp1	PF08662.14	eIF2A	Eukaryotic translation initiation factor eIF2A	7e-06	121	132	252	44	162
TRINITY_DN1177_c0_g1_i1_orfp1	PF08662.14	eIF2A	Eukaryotic translation initiation factor eIF2A	4.5e-07	120	470	589	40	156
TRINITY_DN1177_c0_g1_i1_orfp1	PF20426.1	NBCH_WD40	Neurobeachin beta propeller domain	1.4e-07	146	232	377	123	247
TRINITY_DN11805_c0_g1_i1_orfp1	PF01725.19	Ham1p_like	Ham1 family	1.7e-60	179	6	184	1	186
TRINITY_DN12075_c0_g2_i1_orfp1	PF01412.21	ArfGap	Putative GTPase activating protein for Arf	8.8e-37	107	9	115	3	112
TRINITY_DN1228_c1_g1_i10_orfp1	PF00027.32	cNMP_binding	Cyclic nucleotide-binding domain	3.6e-23	86	143	228	2	87
TRINITY_DN1228_c1_g1_i10_orfp1	PF00027.32	cNMP_binding	Cyclic nucleotide-binding domain	6.5e-26	82	269	350	5	86
TRINITY_DN11985_c0_g2_i5_orfp1	PF00270.32	DEAD	DEAD/DEAH box helicase	9.3e-56	180	213	392	1	175
TRINITY_DN11985_c0_g2_i5_orfp1	PF00271.34	Helicase_C	Helicase conserved C-terminal domain	1.8e-33	107	430	536	4	111
TRINITY_DN11985_c0_g2_i5_orfp1	PF04851.18	ResIII	Type III restriction enzyme, res subunit	9.7e-10	155	233	387	31	170
TRINITY_DN12032_c0_g1_i1_orfp1	PF00078.30	RVT_1	Reverse transcriptase (RNA-dependent DNA polymerase)	2.1e-44	220	186	405	1	212
TRINITY_DN12193_c0_g1_i4_orfp1	PF08356.15	EF_assoc_2	EF hand associated	2.5e-35	86	225	310	2	87
TRINITY_DN12193_c0_g1_i4_orfp1	PF00071.25	Ras	Ras family	1e-21	162	11	172	1	161
TRINITY_DN12193_c0_g1_i4_orfp1	PF08355.15	EF_assoc_1	EF hand associated	9.6e-28	71	346	416	1	73
TRINITY_DN12193_c0_g1_i4_orfp1	PF08477.16	Roc	Ras of Complex, Roc, domain of DAPkinase	3.3e-13	116	11	126	1	119
TRINITY_DN12193_c0_g1_i4_orfp1	PF00036.35	EF-hand_1	EF hand	6.9e-08	25	315	339	3	27
TRINITY_DN12193_c0_g1_i4_orfp1	PF13405.9	EF-hand_6	EF-hand domain	1e-07	24	316	339	4	27
TRINITY_DN12193_c0_g1_i4_orfp1	PF13499.9	EF-hand_7	EF-hand domain pair	2.9e-06	27	314	340	4	30
TRINITY_DN12193_c0_g1_i4_orfp1	PF09439.13	SRPRB	Signal recognition particle receptor beta subunit	3e-07	149	11	159	5	154
TRINITY_DN12196_c0_g1_i13_orfp1	PF07714.20	PK_Tyr_Ser-Thr	Protein tyrosine and serine/threonine kinase	1.2e-99	251	253	503	2	259
TRINITY_DN12196_c0_g1_i13_orfp1	PF00069.28	Pkinase	Protein kinase domain	3.8e-51	247	255	501	4	260
TRINITY_DN12196_c0_g1_i13_orfp1	PF00017.27	SH2	SH2 domain	5.9e-23	92	123	214	1	77
TRINITY_DN12196_c0_g1_i13_orfp1	PF00018.31	SH3_1	SH3 domain	1e-17	47	61	107	1	48
TRINITY_DN12196_c0_g1_i13_orfp1	PF14604.9	SH3_9	Variant SH3 domain	2e-13	50	62	111	1	49
TRINITY_DN12102_c0_g2_i1_orfp1	PF04855.15	SNF5	SNF5 / SMARCB1 / INI1	6e-56	196	167	362	2	236
TRINITY_DN11770_c0_g1_i4_orfp1	PF00063.24	Myosin_head	Myosin head (motor domain)	4.7e-248	657	65	721	1	677
TRINITY_DN11770_c0_g1_i4_orfp1	PF00784.20	MyTH4	MyTH4 domain	4.1e-35	97	1144	1240	2	108
TRINITY_DN11770_c0_g1_i4_orfp1	PF00784.20	MyTH4	MyTH4 domain	1e-22	84	1751	1834	3	96
TRINITY_DN11770_c0_g1_i4_orfp1	PF00612.30	IQ	IQ calmodulin-binding motif	1.2e-07	20	760	779	1	20
TRINITY_DN11770_c0_g1_i4_orfp1	PF00612.30	IQ	IQ calmodulin-binding motif	3.7e-06	17	809	825	4	20
TRINITY_DN12110_c0_g2_i1_orfp1	PF00487.27	FA_desaturase	Fatty acid desaturase	7.6e-24	217	107	323	9	235
TRINITY_DN12261_c0_g1_i1_orfp1	PF01595.23	CNNM	Cyclin M transmembrane N-terminal domain	4.2e-36	170	467	636	2	180
TRINITY_DN1233_c1_g1_i9_orfp1	PF01687.20	Flavokinase	Riboflavin kinase	4.7e-47	125	6	130	4	122
TRINITY_DN12013_c1_g1_i4_orfp1	PF01399.30	PCI	PCI domain	2.8e-15	84	411	494	20	104
TRINITY_DN12025_c0_g1_i2_orfp1	PF03098.18	An_peroxidase	Animal haem peroxidase	1.3e-155	520	37	556	2	529
TRINITY_DN12025_c0_g1_i2_orfp1	PF08030.15	NAD_binding_6	Ferric reductase NAD binding domain	5.8e-28	156	1325	1480	1	155
TRINITY_DN12025_c0_g1_i2_orfp1	PF01794.22	Ferric_reduct	Ferric reductase like transmembrane component	2.2e-20	143	1039	1181	5	123
TRINITY_DN12025_c0_g1_i2_orfp1	PF08022.15	FAD_binding_8	FAD-binding domain	2e-18	94	1223	1316	6	106
TRINITY_DN12025_c0_g1_i2_orfp1	PF13499.9	EF-hand_7	EF-hand domain pair	1.3e-07	33	812	844	35	67
TRINITY_DN12025_c0_g1_i2_orfp1	PF13499.9	EF-hand_7	EF-hand domain pair	5.3e-10	73	857	929	2	71
TRINITY_DN12025_c0_g1_i2_orfp1	PF00036.35	EF-hand_1	EF hand	1.1e-10	23	823	845	2	24
TRINITY_DN12025_c0_g1_i2_orfp1	PF00036.35	EF-hand_1	EF hand	3.8e-07	28	859	886	2	29
TRINITY_DN12025_c0_g1_i2_orfp1	PF13405.9	EF-hand_6	EF-hand domain	1.4e-06	23	823	845	2	24
TRINITY_DN12025_c0_g1_i2_orfp1	PF13405.9	EF-hand_6	EF-hand domain	2.9e-07	27	859	885	2	29
TRINITY_DN12025_c0_g1_i2_orfp1	PF13202.9	EF-hand_5	EF hand	2.1e-09	21	824	844	2	22
TRINITY_DN11869_c0_g2_i1_orfp1	PF01363.24	FYVE	FYVE zinc finger	4.6e-23	65	148	212	2	68
TRINITY_DN11869_c0_g2_i1_orfp1	PF00169.32	PH	PH domain	1.7e-12	92	39	130	4	104
TRINITY_DN12350_c0_g1_i1_orfp1	PF00441.27	Acyl-CoA_dh_1	Acyl-CoA dehydrogenase, C-terminal domain	4.1e-32	139	276	414	9	147
TRINITY_DN12350_c0_g1_i1_orfp1	PF02771.19	Acyl-CoA_dh_N	Acyl-CoA dehydrogenase, N-terminal domain	5.7e-29	111	48	158	2	113
TRINITY_DN12350_c0_g1_i1_orfp1	PF02770.22	Acyl-CoA_dh_M	Acyl-CoA dehydrogenase, middle domain	5.7e-21	96	162	257	1	97
TRINITY_DN12350_c0_g1_i1_orfp1	PF08028.14	Acyl-CoA_dh_2	Acyl-CoA dehydrogenase, C-terminal domain	1.1e-09	121	284	404	2	132
TRINITY_DN1183_c0_g3_i2_orfp1	PF00069.28	Pkinase	Protein kinase domain	5.6e-75	253	523	775	5	264
TRINITY_DN1183_c0_g3_i2_orfp1	PF07714.20	PK_Tyr_Ser-Thr	Protein tyrosine and serine/threonine kinase	1e-37	246	522	767	4	253
TRINITY_DN1183_c0_g3_i2_orfp1	PF00130.25	C1_1	Phorbol esters/diacylglycerol binding domain (C1 domain)	4.4e-17	51	106	156	1	51
TRINITY_DN1183_c0_g3_i2_orfp1	PF00130.25	C1_1	Phorbol esters/diacylglycerol binding domain (C1 domain)	9.7e-18	52	215	266	1	52
TRINITY_DN1183_c0_g3_i2_orfp1	PF14531.9	Kinase-like	Kinase-like	9.8e-10	155	609	763	136	288
TRINITY_DN1183_c0_g3_i2_orfp1	PF06293.17	Kdo	Lipopolysaccharide kinase (Kdo/WaaP) family	3.8e-09	115	551	665	47	167
TRINITY_DN1183_c0_g3_i2_orfp1	PF00169.32	PH	PH domain	4.8e-09	74	370	443	2	76
TRINITY_DN11978_c1_g1_i4_orfp1	PF12832.10	MFS_1_like	MFS_1 like family	1.5e-77	585	9	593	1	373
TRINITY_DN11978_c1_g1_i4_orfp1	PF07690.19	MFS_1	Major Facilitator Superfamily	9.8e-07	102	6	107	205	295
TRINITY_DN11978_c1_g1_i4_orfp1	PF07690.19	MFS_1	Major Facilitator Superfamily	1.7e-06	149	322	470	83	232
TRINITY_DN11978_c1_g1_i4_orfp1	PF07690.19	MFS_1	Major Facilitator Superfamily	3.8e-11	174	451	624	2	172
TRINITY_DN1189_c4_g1_i1_orfp1	PF10222.12	DUF2152	Uncharacterized conserved protein (DUF2152)	4e-118	586	31	616	14	586
TRINITY_DN11761_c0_g2_i1_orfp1	PF00012.23	HSP70	Hsp70 protein	5.5e-271	606	33	638	1	599
TRINITY_DN11761_c0_g2_i1_orfp1	PF06723.16	MreB_Mbl	MreB/Mbl protein	1.4e-19	247	154	400	81	315
TRINITY_DN12106_c0_g1_i1_orfp1	PF00128.27	Alpha-amylase	Alpha amylase, catalytic domain	7.2e-104	356	51	406	1	333
TRINITY_DN11819_c0_g3_i1_orfp1	PF03152.17	UFD1	Ubiquitin fusion degradation protein UFD1	8.2e-83	175	16	190	1	173
TRINITY_DN1207_c0_g1_i1_orfp1	PF07808.16	RED_N	RED-like protein N-terminal region	1.2e-98	242	64	305	1	234
TRINITY_DN1207_c0_g1_i1_orfp1	PF07807.14	RED_C	RED-like protein C-terminal region	2.8e-57	107	383	489	1	107
TRINITY_DN1230_c0_g1_i1_orfp1	PF03371.18	PRP38	PRP38 family	7.7e-65	165	10	174	1	173
TRINITY_DN11878_c0_g1_i1_orfp1	PF00226.34	DnaJ	DnaJ domain	3e-21	62	35	96	1	63
TRINITY_DN11878_c0_g1_i1_orfp1	PF00249.34	Myb_DNA-binding	Myb-like DNA-binding domain	2.4e-07	36	298	333	2	34
TRINITY_DN11878_c0_g1_i1_orfp1	PF00249.34	Myb_DNA-binding	Myb-like DNA-binding domain	3.1e-10	47	379	425	2	43
TRINITY_DN11878_c0_g1_i1_orfp1	PF13921.9	Myb_DNA-bind_6	Myb-like DNA-binding domain	2.6e-07	34	300	333	1	31
TRINITY_DN11878_c0_g1_i1_orfp1	PF13921.9	Myb_DNA-bind_6	Myb-like DNA-binding domain	4.4e-06	62	381	442	1	58
TRINITY_DN11893_c0_g1_i1_orfp1	PF00566.21	RabGAP-TBC	Rab-GTPase-TBC domain	4.6e-37	160	193	352	70	216
TRINITY_DN11964_c0_g1_i1_orfp1	PF01189.20	Methyltr_RsmB-F	16S rRNA methyltransferase RsmB/F	2.2e-77	209	401	609	1	200
TRINITY_DN11964_c0_g1_i1_orfp1	PF17125.8	Methyltr_RsmF_N	N-terminal domain of 16S rRNA methyltransferase RsmF	1.7e-11	80	318	397	14	90
TRINITY_DN1204_c0_g1_i1_orfp1	PF11901.11	DUF3421	Protein of unknown function (DUF3421)	5.7e-10	40	88	127	53	90
TRINITY_DN1204_c0_g1_i1_orfp1	PF11901.11	DUF3421	Protein of unknown function (DUF3421)	7.3e-47	111	112	222	1	114
TRINITY_DN1217_c5_g1_i3_orfp1	PF00379.26	Chitin_bind_4	Insect cuticle protein	9.6e-18	50	189	238	1	53
TRINITY_DN11_c0_g2_i2_orfp1	PF00400.35	WD40	WD domain, G-beta repeat	3.8e-12	38	38	75	2	38
TRINITY_DN11_c0_g2_i2_orfp1	PF00400.35	WD40	WD domain, G-beta repeat	4e-12	39	79	117	1	38
TRINITY_DN11_c0_g2_i2_orfp1	PF20426.1	NBCH_WD40	Neurobeachin beta propeller domain	2.5e-10	63	58	120	92	155
TRINITY_DN12266_c0_g6_i3_orfp1	PF07474.15	G2F	G2F domain	1.5e-62	179	320	498	1	181
TRINITY_DN12266_c0_g6_i3_orfp1	PF12947.10	EGF_3	EGF domain	6.6e-07	34	283	316	3	36
TRINITY_DN12266_c0_g6_i3_orfp1	PF12947.10	EGF_3	EGF domain	8.8e-07	30	545	574	1	30
TRINITY_DN12266_c0_g6_i3_orfp1	PF12947.10	EGF_3	EGF domain	9.3e-12	36	590	625	1	36
TRINITY_DN12266_c0_g6_i3_orfp1	PF12947.10	EGF_3	EGF domain	3.8e-09	31	635	665	7	36
TRINITY_DN12266_c0_g6_i3_orfp1	PF12947.10	EGF_3	EGF domain	2.1e-07	31	1037	1067	7	36
TRINITY_DN12266_c0_g6_i3_orfp1	PF12947.10	EGF_3	EGF domain	2.8e-10	32	1163	1194	5	36
TRINITY_DN12266_c0_g6_i3_orfp1	PF12947.10	EGF_3	EGF domain	3e-10	36	1200	1235	1	36
TRINITY_DN12266_c0_g6_i3_orfp1	PF00058.20	Ldl_recept_b	Low-density lipoprotein receptor repeat class B	3.3e-07	41	1288	1328	1	42
TRINITY_DN12266_c0_g6_i3_orfp1	PF00058.20	Ldl_recept_b	Low-density lipoprotein receptor repeat class B	2.5e-13	42	1331	1372	1	42
TRINITY_DN12266_c0_g6_i3_orfp1	PF00058.20	Ldl_recept_b	Low-density lipoprotein receptor repeat class B	4.8e-10	44	1375	1418	1	42
TRINITY_DN12266_c0_g6_i3_orfp1	PF06119.17	NIDO	Nidogen-like	5.2e-22	85	168	252	1	86
TRINITY_DN12266_c0_g6_i3_orfp1	PF00008.30	EGF	EGF-like domain	9e-06	31	1160	1190	1	31
TRINITY_DN12266_c0_g6_i3_orfp1	PF07645.18	EGF_CA	Calcium-binding EGF domain	9e-06	36	543	578	3	36
TRINITY_DN12266_c0_g6_i3_orfp1	PF07645.18	EGF_CA	Calcium-binding EGF domain	3.9e-13	37	586	622	1	39
TRINITY_DN12266_c0_g6_i3_orfp1	PF12662.10	cEGF	Complement Clr-like EGF-like	2.9e-08	26	564	589	1	24
TRINITY_DN12266_c0_g6_i3_orfp1	PF12946.10	EGF_MSP1_1	MSP1 EGF domain 1	1.9e-08	31	595	625	5	36
TRINITY_DN12266_c0_g6_i3_orfp1	PF12946.10	EGF_MSP1_1	MSP1 EGF domain 1	7.1e-08	36	630	665	1	36
TRINITY_DN12266_c0_g6_i3_orfp1	PF12946.10	EGF_MSP1_1	MSP1 EGF domain 1	5.5e-06	38	1199	1236	1	37
TRINITY_DN11939_c0_g1_i1_orfp1	PF00406.25	ADK	Adenylate kinase	1.7e-48	180	12	191	1	150
TRINITY_DN11939_c0_g1_i1_orfp1	PF13207.9	AAA_17	AAA domain	8.4e-20	116	13	128	1	122
TRINITY_DN11939_c0_g1_i1_orfp1	PF05191.17	ADK_lid	Adenylate kinase, active site lid	7.7e-19	36	128	163	1	36
TRINITY_DN121_c0_g1_i16_orfp1	PF00625.24	Guanylate_kin	Guanylate kinase	3.9e-48	179	869	1047	2	178
TRINITY_DN121_c0_g1_i16_orfp1	PF00595.27	PDZ	PDZ domain	8.9e-15	74	636	709	2	80
TRINITY_DN121_c0_g1_i16_orfp1	PF07653.20	SH3_2	Variant SH3 domain	1.4e-13	64	727	790	1	55
TRINITY_DN121_c0_g1_i16_orfp1	PF17820.4	PDZ_6	PDZ domain	4e-09	42	658	699	2	40
TRINITY_DN12018_c0_g1_i9_orfp1	PF01967.24	MoaC	MoaC family	1e-49	140	391	530	1	136
TRINITY_DN12018_c0_g1_i9_orfp1	PF06463.16	Mob_synth_C	Molybdenum Cofactor Synthesis C	1.2e-38	126	238	363	2	127
TRINITY_DN12018_c0_g1_i9_orfp1	PF04055.24	Radical_SAM	Radical SAM superfamily	4.1e-34	160	71	230	1	165
TRINITY_DN119_c0_g1_i2_orfp1	PF08389.15	Xpo1	Exportin 1-like protein	6.4e-25	143	103	245	4	149
TRINITY_DN1197_c0_g1_i1_orfp1	PF01522.24	Polysacc_deac_1	Polysaccharide deacetylase	9.3e-10	120	51	170	5	112
TRINITY_DN12070_c0_g2_i1_orfp1	PF01728.22	FtsJ	FtsJ-like methyltransferase	2.7e-52	186	50	235	1	177
TRINITY_DN12354_c0_g2_i1_orfp1	PF05093.16	CIAPIN1	Cytokine-induced anti-apoptosis inhibitor 1, Fe-S biogenesis	2.7e-07	26	182	207	8	35
TRINITY_DN12354_c0_g2_i1_orfp1	PF05093.16	CIAPIN1	Cytokine-induced anti-apoptosis inhibitor 1, Fe-S biogenesis	2.4e-22	34	210	243	65	98
TRINITY_DN12088_c0_g1_i1_orfp1	PF15868.8	MBF2	Transcription activator MBF2	1.1e-17	65	34	98	12	78
TRINITY_DN11882_c0_g3_i1_orfp1	PF01042.24	Ribonuc_L-PSP	Endoribonuclease L-PSP	3.9e-42	112	24	135	6	120
TRINITY_DN11979_c0_g2_i1_orfp1	PF04100.15	Vps53_N	Vps53-like, N-terminal	6.4e-128	400	42	441	2	377
TRINITY_DN1211_c0_g1_i6_orfp1	PF13499.9	EF-hand_7	EF-hand domain pair	1.4e-12	61	17	77	4	70
TRINITY_DN1211_c0_g1_i6_orfp1	PF13499.9	EF-hand_7	EF-hand domain pair	1.8e-18	64	91	154	2	71
TRINITY_DN1211_c0_g1_i6_orfp1	PF00036.35	EF-hand_1	EF hand	5.9e-07	17	17	33	2	18
TRINITY_DN1211_c0_g1_i6_orfp1	PF00036.35	EF-hand_1	EF hand	1.6e-09	28	92	119	1	28
TRINITY_DN1211_c0_g1_i6_orfp1	PF00036.35	EF-hand_1	EF hand	5.3e-11	26	129	154	2	27
TRINITY_DN1211_c0_g1_i6_orfp1	PF13833.9	EF-hand_8	EF-hand domain pair	8.3e-11	47	29	75	2	49
TRINITY_DN1211_c0_g1_i6_orfp1	PF13833.9	EF-hand_8	EF-hand domain pair	2.3e-14	49	105	153	2	51
TRINITY_DN1211_c0_g1_i6_orfp1	PF14658.9	EF-hand_9	EF-hand domain	2.7e-13	57	20	76	3	61
TRINITY_DN1211_c0_g1_i6_orfp1	PF14658.9	EF-hand_9	EF-hand domain	9.7e-10	58	96	153	3	62
TRINITY_DN1211_c0_g1_i6_orfp1	PF13405.9	EF-hand_6	EF-hand domain	5.2e-08	27	17	43	2	28
TRINITY_DN1211_c0_g1_i6_orfp1	PF13405.9	EF-hand_6	EF-hand domain	5.4e-10	27	92	118	1	27
TRINITY_DN1211_c0_g1_i6_orfp1	PF13405.9	EF-hand_6	EF-hand domain	2.7e-07	20	135	154	8	27
TRINITY_DN1211_c0_g1_i6_orfp1	PF13202.9	EF-hand_5	EF hand	2.9e-06	18	17	34	1	18
TRINITY_DN1211_c0_g1_i6_orfp1	PF13202.9	EF-hand_5	EF hand	5.4e-08	20	134	153	6	25
TRINITY_DN1211_c0_g1_i6_orfp1	PF12763.10	EF-hand_4	Cytoskeletal-regulatory complex EF hand	6.5e-06	51	103	153	21	69
TRINITY_DN12022_c0_g3_i2_orfp1	PF00465.22	Fe-ADH	Iron-containing alcohol dehydrogenase	5.3e-103	406	48	453	2	364
TRINITY_DN12022_c0_g3_i2_orfp1	PF13685.9	Fe-ADH_2	Iron-containing alcohol dehydrogenase	9.7e-13	91	55	145	5	94
TRINITY_DN1198_c0_g1_i13_orfp1	PF02812.21	ELFV_dehydrog_N	Glu/Leu/Phe/Val dehydrogenase, dimerisation domain	1.1e-60	128	109	236	3	129
TRINITY_DN1198_c0_g1_i13_orfp1	PF00208.24	ELFV_dehydrog	Glutamate/Leucine/Phenylalanine/Valine dehydrogenase	5.7e-53	192	258	449	1	194
TRINITY_DN11911_c0_g1_i1_orfp1	PF00379.26	Chitin_bind_4	Insect cuticle protein	1.2e-18	53	79	131	1	53
TRINITY_DN1190_c0_g2_i2_orfp1	PF01636.26	APH	Phosphotransferase enzyme family	5e-27	210	73	282	17	211
TRINITY_DN1198_c0_g1_i10_orfp1	PF12937.10	F-box-like	F-box-like	5.7e-16	46	12	57	1	47
TRINITY_DN1198_c0_g1_i10_orfp1	PF00646.36	F-box	F-box domain	9.5e-11	41	13	53	2	42
TRINITY_DN12273_c0_g2_i1_orfp1	PF01399.30	PCI	PCI domain	4.7e-18	85	271	355	19	103
TRINITY_DN11997_c0_g1_i1_orfp1	PF13012.9	MitMem_reg	Maintenance of mitochondrial structure and function	8.9e-32	114	209	322	1	112
TRINITY_DN11997_c0_g1_i1_orfp1	PF01398.24	JAB	JAB1/Mov34/MPN/PAD-1 ubiquitin protease	6.2e-25	109	53	161	4	117
TRINITY_DN12338_c0_g5_i2_orfp1	PF06071.16	YchF-GTPase_C	Protein of unknown function (DUF933)	2.9e-43	84	303	386	1	84
TRINITY_DN12338_c0_g5_i2_orfp1	PF01926.26	MMR_HSR1	50S ribosome-binding GTPase	3.2e-25	116	23	138	1	97
TRINITY_DN12338_c0_g5_i2_orfp1	PF02421.21	FeoB_N	Ferrous iron transport protein B	7.1e-11	43	23	65	2	44
TRINITY_DN11935_c0_g1_i1_orfp1	PF01267.20	F-actin_cap_A	F-actin capping protein alpha subunit	3.8e-99	267	22	288	1	265
TRINITY_DN1219_c0_g1_i3_orfp1	PF00083.27	Sugar_tr	Sugar (and other) transporter	2.9e-105	414	89	502	31	451
TRINITY_DN1219_c0_g1_i3_orfp1	PF07690.19	MFS_1	Major Facilitator Superfamily	1.5e-33	355	94	448	22	347
TRINITY_DN1219_c0_g1_i3_orfp1	PF07690.19	MFS_1	Major Facilitator Superfamily	6.9e-12	194	305	498	4	184
TRINITY_DN1227_c0_g2_i5_orfp1	PF14604.9	SH3_9	Variant SH3 domain	3.4e-16	47	14	60	2	48
TRINITY_DN1227_c0_g2_i5_orfp1	PF14604.9	SH3_9	Variant SH3 domain	4.3e-20	48	79	126	1	48
TRINITY_DN1227_c0_g2_i5_orfp1	PF14604.9	SH3_9	Variant SH3 domain	3.7e-18	51	156	206	1	49
TRINITY_DN1227_c0_g2_i5_orfp1	PF00018.31	SH3_1	SH3 domain	7.1e-16	42	15	56	4	47
TRINITY_DN1227_c0_g2_i5_orfp1	PF00018.31	SH3_1	SH3 domain	1.3e-15	46	78	123	1	48
TRINITY_DN1227_c0_g2_i5_orfp1	PF00018.31	SH3_1	SH3 domain	1.6e-16	47	155	201	1	47
TRINITY_DN1227_c0_g2_i5_orfp1	PF07653.20	SH3_2	Variant SH3 domain	2.3e-12	52	11	62	2	56
TRINITY_DN1227_c0_g2_i5_orfp1	PF07653.20	SH3_2	Variant SH3 domain	1.8e-16	51	76	126	1	54
TRINITY_DN1227_c0_g2_i5_orfp1	PF07653.20	SH3_2	Variant SH3 domain	1.7e-15	53	154	206	2	55
TRINITY_DN1186_c0_g1_i8_orfp1	PF00379.26	Chitin_bind_4	Insect cuticle protein	4e-18	53	128	180	1	53
TRINITY_DN1233_c1_g1_i5_orfp1	PF01667.20	Ribosomal_S27e	Ribosomal protein S27	1.3e-33	55	28	82	1	55
TRINITY_DN129_c0_g1_i1_orfp1	PF01088.24	Peptidase_C12	Ubiquitin carboxyl-terminal hydrolase, family 1	1.3e-66	206	7	212	2	210
TRINITY_DN12655_c0_g1_i4_orfp1	PF00005.30	ABC_tran	ABC transporter	5.8e-24	163	192	354	2	137
TRINITY_DN12655_c0_g1_i4_orfp1	PF00005.30	ABC_tran	ABC transporter	2.8e-26	130	507	636	3	137
TRINITY_DN12655_c0_g1_i4_orfp1	PF12848.10	ABC_tran_Xtn	ABC transporter	1.4e-28	79	393	471	1	79
TRINITY_DN12655_c0_g1_i4_orfp1	PF13304.9	AAA_21	AAA domain, putative AbiEii toxin, Type IV TA system	4.6e-07	27	519	545	3	42
TRINITY_DN12655_c0_g1_i4_orfp1	PF13304.9	AAA_21	AAA domain, putative AbiEii toxin, Type IV TA system	2e-06	77	591	667	221	303
TRINITY_DN12655_c0_g1_i4_orfp1	PF02463.22	SMC_N	RecF/RecN/SMC N terminal domain	9e-06	70	599	668	135	203
TRINITY_DN12655_c0_g1_i4_orfp1	PF13476.9	AAA_23	AAA domain	1.9e-07	24	519	542	23	46
TRINITY_DN128_c0_g1_i7_orfp1	PF05454.14	DAG1	Dystroglycan (Dystrophin-associated glycoprotein 1)	4.2e-10	100	736	835	18	112
TRINITY_DN128_c0_g1_i7_orfp1	PF05454.14	DAG1	Dystroglycan (Dystrophin-associated glycoprotein 1)	3.8e-50	276	956	1231	3	290
TRINITY_DN128_c0_g1_i7_orfp1	PF05345.15	He_PIG	Putative Ig domain	6.2e-14	85	57	141	9	95
TRINITY_DN128_c0_g1_i7_orfp1	PF05345.15	He_PIG	Putative Ig domain	4.3e-06	87	623	709	12	95
TRINITY_DN128_c0_g1_i7_orfp1	PF05345.15	He_PIG	Putative Ig domain	5.1e-07	100	845	944	1	95
TRINITY_DN128_c0_g1_i7_orfp1	PF18424.4	a_DG1_N2	Alpha-Dystroglycan N-terminal domain 2	5.6e-10	122	157	278	3	123
TRINITY_DN1288_c0_g1_i1_orfp1	PF08385.15	DHC_N1	Dynein heavy chain, N-terminal region 1	1.4e-131	596	241	836	1	562
TRINITY_DN1288_c0_g1_i1_orfp1	PF12774.10	AAA_6	Hydrolytic ATP binding site of dynein motor region	8.2e-112	247	1863	2109	1	238
TRINITY_DN1288_c0_g1_i1_orfp1	PF12774.10	AAA_6	Hydrolytic ATP binding site of dynein motor region	3.3e-15	118	2125	2242	232	327
TRINITY_DN1288_c0_g1_i1_orfp1	PF08393.16	DHC_N2	Dynein heavy chain, N-terminal region 2	4.6e-120	398	1322	1719	4	398
TRINITY_DN1288_c0_g1_i1_orfp1	PF12781.10	AAA_9	ATP-binding dynein motor region	5e-77	220	3580	3799	2	222
TRINITY_DN1288_c0_g1_i1_orfp1	PF12780.10	AAA_8	P-loop containing dynein motor region D4	6.1e-70	279	2926	3204	2	259
TRINITY_DN1288_c0_g1_i1_orfp1	PF18199.4	Dynein_C	Dynein heavy chain C-terminal domain	8.6e-51	316	4356	4671	1	308
TRINITY_DN1288_c0_g1_i1_orfp1	PF12775.10	AAA_7	P-loop containing dynein motor region	6.2e-41	177	2579	2755	6	179
TRINITY_DN1288_c0_g1_i1_orfp1	PF18198.4	AAA_lid_11	Dynein heavy chain AAA lid domain	2.5e-43	155	4196	4350	2	139
TRINITY_DN1288_c0_g1_i1_orfp1	PF12777.10	MT	Microtubule-binding stalk of dynein motor	3.8e-43	333	3219	3551	3	340
TRINITY_DN1288_c0_g1_i1_orfp1	PF07728.17	AAA_5	AAA domain (dynein-related subfamily)	1e-15	133	2231	2363	2	131
TRINITY_DN1288_c0_g1_i1_orfp1	PF07728.17	AAA_5	AAA domain (dynein-related subfamily)	1e-07	139	2609	2747	2	136
TRINITY_DN1288_c0_g1_i1_orfp1	PF07728.17	AAA_5	AAA domain (dynein-related subfamily)	3.9e-08	157	2950	3106	1	137
TRINITY_DN1288_c0_g1_i1_orfp1	PF03028.18	Dynein_heavy	Dynein heavy chain region D6 P-loop domain	4.1e-31	106	4057	4162	3	112
TRINITY_DN1288_c0_g1_i1_orfp1	PF17852.4	Dynein_AAA_lid	Dynein heavy chain AAA lid domain	1.5e-17	120	2448	2567	7	129
TRINITY_DN1293_c1_g1_i6_orfp1	PF02958.23	EcKL	Ecdysteroid kinase-like family	1.6e-46	276	33	308	2	293
TRINITY_DN1293_c1_g1_i6_orfp1	PF07914.14	DUF1679	Uncharacterized oxidoreductase dhs-27	3.8e-14	260	96	355	131	386
TRINITY_DN1293_c1_g1_i6_orfp1	PF01636.26	APH	Phosphotransferase enzyme family	1.5e-10	149	148	296	100	228
TRINITY_DN1236_c4_g1_i1_orfp1	PF02121.21	IP_trans	Phosphatidylinositol transfer protein	2.6e-120	253	1	253	1	247
TRINITY_DN1291_c1_g1_i1_orfp1	PF04437.16	RINT1_TIP1	RINT-1 / TIP-1 family	5.1e-81	580	240	819	1	513
TRINITY_DN1235_c0_g1_i5_orfp1	PF14572.9	Pribosyl_synth	Phosphoribosyl synthetase-associated domain	9.7e-105	185	184	368	1	184
TRINITY_DN1235_c0_g1_i5_orfp1	PF13793.9	Pribosyltran_N	N-terminal domain of ribose phosphate pyrophosphokinase	3.2e-41	116	28	143	1	116
TRINITY_DN1241_c0_g1_i1_orfp1	PF07774.16	EMC1_C	ER membrane protein complex subunit 1, C-terminal	3.6e-59	205	716	920	2	213
TRINITY_DN1241_c0_g1_i1_orfp1	PF13360.9	PQQ_2	PQQ-like domain	5.1e-12	198	48	245	17	212
TRINITY_DN1241_c0_g1_i1_orfp1	PF01011.24	PQQ	PQQ enzyme repeat	2.2e-06	24	69	92	2	25
TRINITY_DN1271_c0_g1_i12_orfp1	PF00069.28	Pkinase	Protein kinase domain	3e-69	259	348	606	1	264
TRINITY_DN1271_c0_g1_i12_orfp1	PF03607.20	DCX	Doublecortin	3e-21	57	69	125	4	58
TRINITY_DN1271_c0_g1_i12_orfp1	PF03607.20	DCX	Doublecortin	2.6e-15	59	214	272	1	59
TRINITY_DN1271_c0_g1_i12_orfp1	PF07714.20	PK_Tyr_Ser-Thr	Protein tyrosine and serine/threonine kinase	2e-29	211	350	560	3	218
TRINITY_DN12478_c0_g1_i7_orfp1	PF10351.12	Apt1	Golgi-body localisation protein domain	6.1e-105	445	1712	2156	1	475
TRINITY_DN12478_c0_g1_i7_orfp1	PF10347.12	Fmp27_GFWDK	RNA pol II promoter Fmp27 protein domain	5e-31	132	1046	1177	1	155
TRINITY_DN1244_c0_g1_i3_orfp1	PF01031.23	Dynamin_M	Dynamin central region	3.4e-104	283	225	507	1	284
TRINITY_DN1244_c0_g1_i3_orfp1	PF00350.26	Dynamin_N	Dynamin family	5.7e-56	189	28	216	1	167
TRINITY_DN1244_c0_g1_i3_orfp1	PF02212.21	GED	Dynamin GTPase effector domain	2.5e-35	92	602	693	1	92
TRINITY_DN12504_c0_g1_i2_orfp1	PF05761.17	5_nucleotid	5' nucleotidase family	2.7e-132	408	70	477	1	418
TRINITY_DN12789_c0_g1_i1_orfp1	PF00135.31	COesterase	Carboxylesterase family	2.7e-117	501	27	527	2	515
TRINITY_DN12789_c0_g1_i1_orfp1	PF20434.1	BD-FAE	BD-FAE	2.9e-16	110	107	216	3	105
TRINITY_DN12789_c0_g1_i1_orfp1	PF07859.16	Abhydrolase_3	alpha/beta hydrolase fold	1.3e-11	91	122	212	1	83
TRINITY_DN12374_c0_g1_i6_orfp1	PF00379.26	Chitin_bind_4	Insect cuticle protein	4.5e-11	47	110	156	1	53
TRINITY_DN1266_c0_g1_i10_orfp1	PF00076.25	RRM_1	RNA recognition motif. (a.k.a. RRM, RBD, or RNP domain)	4.1e-20	70	40	109	1	69
TRINITY_DN1266_c0_g1_i10_orfp1	PF00076.25	RRM_1	RNA recognition motif. (a.k.a. RRM, RBD, or RNP domain)	9.9e-18	69	187	255	1	69
TRINITY_DN1266_c0_g1_i10_orfp1	PF00076.25	RRM_1	RNA recognition motif. (a.k.a. RRM, RBD, or RNP domain)	4.1e-16	63	460	522	1	69
TRINITY_DN12683_c0_g1_i2_orfp1	PF20520.1	Ac45-VOA1_TM	V0 complex accessory subunit Ac45/VOA1 transmembrane domain	1e-20	39	353	391	1	39
TRINITY_DN12683_c0_g1_i2_orfp1	PF05827.15	VAS1_LD	V-type proton ATPase subunit S1, luminal domain	1.4e-12	107	226	332	30	140
TRINITY_DN12669_c0_g1_i1_orfp1	PF01189.20	Methyltr_RsmB-F	16S rRNA methyltransferase RsmB/F	1.3e-41	259	197	455	2	199
TRINITY_DN12678_c0_g1_i1_orfp1	PF00050.24	Kazal_1	Kazal-type serine protease inhibitor domain	5.7e-12	31	26	56	8	44
TRINITY_DN12678_c0_g1_i1_orfp1	PF07648.18	Kazal_2	Kazal-type serine protease inhibitor domain	7.8e-12	32	24	55	3	35
TRINITY_DN12508_c0_g1_i8_orfp1	PF09763.12	Sec3_C	Exocyst complex component Sec3	5.2e-21	161	135	295	82	259
TRINITY_DN12508_c0_g1_i8_orfp1	PF09763.12	Sec3_C	Exocyst complex component Sec3	1.7e-08	95	301	395	325	433
TRINITY_DN123_c0_g1_i2_orfp1	PF17098.8	Wtap	WTAP/Mum2p family	3e-61	153	83	235	1	155
TRINITY_DN12895_c0_g2_i5_orfp1	PF02737.21	3HCDH_N	3-hydroxyacyl-CoA dehydrogenase, NAD binding domain	2.4e-59	179	362	540	1	179
TRINITY_DN12895_c0_g2_i5_orfp1	PF00725.25	3HCDH	3-hydroxyacyl-CoA dehydrogenase, C-terminal domain	1.2e-30	96	543	638	1	97
TRINITY_DN12895_c0_g2_i5_orfp1	PF00725.25	3HCDH	3-hydroxyacyl-CoA dehydrogenase, C-terminal domain	1.6e-06	82	675	756	6	83
TRINITY_DN12895_c0_g2_i5_orfp1	PF00378.23	ECH_1	Enoyl-CoA hydratase/isomerase	1e-35	177	45	221	4	175
TRINITY_DN12895_c0_g2_i5_orfp1	PF16113.8	ECH_2	Enoyl-CoA hydratase/isomerase	4.9e-28	173	48	220	2	172
TRINITY_DN1259_c0_g3_i1_orfp1	PF10609.12	ParA	NUBPL iron-transfer P-loop NTPase	4.7e-99	253	56	308	1	245
TRINITY_DN1259_c0_g3_i1_orfp1	PF01656.26	CbiA	CobQ/CobB/MinD/ParA nucleotide binding domain	1e-10	172	61	232	1	79
TRINITY_DN12497_c0_g1_i1_orfp1	PF00118.27	Cpn60_TCP1	TCP-1/cpn60 chaperonin family	6.6e-169	488	33	520	1	488
TRINITY_DN1291_c0_g1_i3_orfp1	PF00626.25	Gelsolin	Gelsolin repeat	6.8e-21	83	25	107	2	76
TRINITY_DN1291_c0_g1_i3_orfp1	PF00626.25	Gelsolin	Gelsolin repeat	8.7e-17	64	146	209	2	65
TRINITY_DN1291_c0_g1_i3_orfp1	PF00626.25	Gelsolin	Gelsolin repeat	3.1e-16	72	272	343	7	75
TRINITY_DN1256_c1_g1_i3_orfp1	PF00400.35	WD40	WD domain, G-beta repeat	8.9e-08	36	49	84	4	38
TRINITY_DN1256_c1_g1_i3_orfp1	PF00400.35	WD40	WD domain, G-beta repeat	6.5e-10	38	90	127	2	38
TRINITY_DN1256_c1_g1_i3_orfp1	PF00400.35	WD40	WD domain, G-beta repeat	2.8e-09	37	134	170	4	38
TRINITY_DN1256_c1_g1_i3_orfp1	PF00400.35	WD40	WD domain, G-beta repeat	2.4e-06	34	178	211	5	38
TRINITY_DN1256_c1_g1_i3_orfp1	PF00400.35	WD40	WD domain, G-beta repeat	4.6e-10	34	220	253	6	38
TRINITY_DN1256_c1_g1_i3_orfp1	PF00400.35	WD40	WD domain, G-beta repeat	2.5e-08	42	262	303	2	38
TRINITY_DN1256_c1_g1_i3_orfp1	PF00400.35	WD40	WD domain, G-beta repeat	1.9e-06	34	309	342	3	35
TRINITY_DN1256_c1_g1_i3_orfp1	PF20426.1	NBCH_WD40	Neurobeachin beta propeller domain	1.3e-10	71	198	268	97	167
TRINITY_DN1256_c1_g1_i3_orfp1	PF08662.14	eIF2A	Eukaryotic translation initiation factor eIF2A	7.9e-07	94	161	254	80	178
TRINITY_DN12492_c0_g4_i1_orfp1	PF00498.29	FHA	FHA domain	3.6e-20	76	63	138	1	69
TRINITY_DN1268_c2_g1_i1_orfp1	PF00632.28	HECT	HECT-domain (ubiquitin-transferase)	1.2e-82	316	2002	2317	35	306
TRINITY_DN1268_c2_g1_i1_orfp1	PF02825.23	WWE	WWE domain	9.2e-19	64	923	986	2	67
TRINITY_DN12486_c0_g2_i3_orfp1	PF01702.21	TGT	Queuine tRNA-ribosyltransferase	1.9e-146	355	20	374	2	354
TRINITY_DN12716_c0_g1_i1_orfp1	PF00017.27	SH2	SH2 domain	8.7e-20	75	66	140	1	77
TRINITY_DN12716_c0_g1_i1_orfp1	PF00017.27	SH2	SH2 domain	2.3e-18	74	235	308	1	77
TRINITY_DN12716_c0_g1_i1_orfp1	PF00616.22	RasGAP	GTPase-activator protein for Ras-like GTPase	7.5e-08	66	659	724	2	69
TRINITY_DN12716_c0_g1_i1_orfp1	PF00616.22	RasGAP	GTPase-activator protein for Ras-like GTPase	5.6e-18	100	732	831	108	208
TRINITY_DN12716_c0_g1_i1_orfp1	PF00169.32	PH	PH domain	1.7e-16	103	364	466	2	103
TRINITY_DN12716_c0_g1_i1_orfp1	PF00018.31	SH3_1	SH3 domain	2.9e-13	47	169	215	1	46
TRINITY_DN12716_c0_g1_i1_orfp1	PF00168.33	C2	C2 domain	2.5e-13	97	487	583	3	103
TRINITY_DN12514_c0_g3_i3_orfp1	PF01532.23	Glyco_hydro_47	Glycosyl hydrolase family 47	2.4e-121	439	42	480	1	456
TRINITY_DN1250_c0_g1_i13_orfp1	PF00180.23	Iso_dh	Isocitrate/isopropylmalate dehydrogenase	1.5e-109	324	60	383	1	346
TRINITY_DN12995_c0_g1_i1_orfp1	PF00079.23	Serpin	Serpin (serine protease inhibitor)	3.5e-80	370	34	403	2	370
TRINITY_DN12509_c0_g1_i7_orfp1	PF00632.28	HECT	HECT-domain (ubiquitin-transferase)	2.4e-96	303	600	902	2	304
TRINITY_DN12509_c0_g1_i7_orfp1	PF00397.29	WW	WW domain	1.1e-14	30	287	316	1	31
TRINITY_DN12509_c0_g1_i7_orfp1	PF00397.29	WW	WW domain	1.6e-16	30	319	348	1	31
TRINITY_DN12509_c0_g1_i7_orfp1	PF00397.29	WW	WW domain	9.1e-17	30	435	464	1	31
TRINITY_DN12509_c0_g1_i7_orfp1	PF00397.29	WW	WW domain	8.7e-12	30	478	507	1	31
TRINITY_DN12509_c0_g1_i7_orfp1	PF00168.33	C2	C2 domain	7.3e-17	86	19	104	2	91
TRINITY_DN1297_c0_g2_i1_orfp1	PF01055.29	Glyco_hydro_31	Glycosyl hydrolases family 31	1.1e-146	459	334	792	1	444
TRINITY_DN1297_c0_g2_i1_orfp1	PF13802.9	Gal_mutarotas_2	Galactose mutarotase-like	1.6e-27	71	225	295	2	68
TRINITY_DN1297_c0_g2_i1_orfp1	PF17137.7	DUF5110	Domain of unknown function (DUF5110)	1.9e-09	59	811	869	3	64
TRINITY_DN12569_c0_g2_i2_orfp1	PF00173.31	Cyt-b5	Cytochrome b5-like Heme/Steroid binding domain	5.9e-13	62	47	108	1	62
TRINITY_DN1263_c0_g2_i3_orfp1	PF00011.24	HSP20	Hsp20/alpha crystallin family	4.3e-30	94	71	164	4	102
TRINITY_DN1263_c0_g2_i3_orfp1	PF00525.21	Crystallin	Alpha crystallin A chain, N terminal	1.2e-09	37	17	53	19	55
TRINITY_DN12474_c0_g1_i1_orfp1	PF01401.21	Peptidase_M2	Angiotensin-converting enzyme	1.6e-48	548	37	584	11	571
TRINITY_DN12960_c0_g1_i1_orfp1	PF00024.29	PAN_1	PAN domain	6.3e-11	78	125	202	3	79
TRINITY_DN12960_c0_g1_i1_orfp1	PF00024.29	PAN_1	PAN domain	6.2e-21	79	213	291	1	79
TRINITY_DN12960_c0_g1_i1_orfp1	PF00024.29	PAN_1	PAN domain	6.1e-13	82	299	380	1	79
TRINITY_DN1259_c0_g1_i12_orfp1	PF00009.30	GTP_EFTU	Elongation factor Tu GTP binding domain	8.1e-70	328	18	345	2	194
TRINITY_DN1259_c0_g1_i12_orfp1	PF03764.21	EFG_IV	Elongation factor G, domain IV	1.8e-33	118	606	723	1	121
TRINITY_DN1259_c0_g1_i12_orfp1	PF00679.27	EFG_C	Elongation factor G C-terminus	3.6e-25	86	725	810	1	85
TRINITY_DN1259_c0_g1_i12_orfp1	PF14492.9	EFG_III	Elongation Factor G, domain III	5.4e-18	62	489	550	4	66
TRINITY_DN1259_c0_g1_i12_orfp1	PF03144.28	GTP_EFTU_D2	Elongation factor Tu domain 2	2.8e-13	75	397	471	3	73
TRINITY_DN1294_c0_g1_i5_orfp1	PF00307.34	CH	Calponin homology (CH) domain	3.7e-26	104	54	157	3	108
TRINITY_DN1294_c0_g1_i5_orfp1	PF00307.34	CH	Calponin homology (CH) domain	3e-18	99	165	263	3	105
TRINITY_DN1294_c0_g1_i5_orfp1	PF00307.34	CH	Calponin homology (CH) domain	9.6e-13	94	272	365	7	105
TRINITY_DN1294_c0_g1_i5_orfp1	PF00630.22	Filamin	Filamin/ABP280 repeat	2.5e-06	59	494	552	46	103
TRINITY_DN1294_c0_g1_i5_orfp1	PF00630.22	Filamin	Filamin/ABP280 repeat	2.5e-08	76	567	642	13	101
TRINITY_DN1294_c0_g1_i5_orfp1	PF00630.22	Filamin	Filamin/ABP280 repeat	1.7e-10	76	1032	1107	15	103
TRINITY_DN1294_c0_g1_i5_orfp1	PF00630.22	Filamin	Filamin/ABP280 repeat	1.1e-06	73	1128	1200	19	98
TRINITY_DN1294_c0_g1_i5_orfp1	PF00630.22	Filamin	Filamin/ABP280 repeat	2e-10	83	1209	1291	2	102
TRINITY_DN1294_c0_g1_i5_orfp1	PF00630.22	Filamin	Filamin/ABP280 repeat	8.4e-11	80	1392	1471	7	102
TRINITY_DN12622_c0_g4_i1_orfp1	PF00217.22	ATP-gua_Ptrans	ATP:guanido phosphotransferase, C-terminal catalytic domain	3.7e-35	149	30	178	48	200
TRINITY_DN12440_c0_g3_i1_orfp1	PF00890.27	FAD_binding_2	FAD binding domain	1.1e-126	395	55	449	1	417
TRINITY_DN12440_c0_g3_i1_orfp1	PF02910.23	Succ_DH_flav_C	Fumarate reductase flavoprotein C-term	4e-45	152	505	656	2	129
TRINITY_DN12503_c0_g1_i6_orfp1	PF02137.21	A_deamin	Adenosine-deaminase (editase) domain	3.4e-98	336	383	718	1	327
TRINITY_DN12503_c0_g1_i6_orfp1	PF00035.29	dsrm	Double-stranded RNA binding motif	7.1e-13	55	98	152	7	67
TRINITY_DN12503_c0_g1_i6_orfp1	PF00035.29	dsrm	Double-stranded RNA binding motif	7.1e-10	39	278	316	27	67
TRINITY_DN12512_c0_g1_i2_orfp1	PF00501.31	AMP-binding	AMP-binding enzyme	4.8e-76	404	31	434	6	422
TRINITY_DN12512_c0_g1_i2_orfp1	PF13193.9	AMP-binding_C	AMP-binding enzyme C-terminal domain	2.6e-20	77	444	520	1	76
TRINITY_DN12871_c0_g1_i1_orfp1	PF00411.22	Ribosomal_S11	Ribosomal protein S11	6e-50	119	29	147	1	110
TRINITY_DN12904_c1_g2_i1_orfp1	PF01012.24	ETF	Electron transfer flavoprotein domain	7.9e-45	168	21	188	1	178
TRINITY_DN12904_c1_g2_i1_orfp1	PF00766.22	ETF_alpha	Electron transfer flavoprotein FAD-binding domain	1.4e-39	81	211	291	1	81
TRINITY_DN12611_c1_g1_i1_orfp1	PF19745.2	FUT8_N_cat	Alpha-(1,6)-fucosyltransferase N- and catalytic domains	3.8e-186	474	19	492	5	499
TRINITY_DN12758_c1_g1_i1_orfp1	PF07933.17	DUF1681	Protein of unknown function (DUF1681)	6.5e-61	153	4	156	1	156
TRINITY_DN1298_c2_g2_i1_orfp1	PF00248.24	Aldo_ket_red	Aldo/keto reductase family	2.1e-55	273	36	308	3	289
TRINITY_DN1293_c0_g4_i1_orfp1	PF01602.23	Adaptin_N	Adaptin N terminal region	6.9e-147	541	36	576	5	523
TRINITY_DN1293_c0_g4_i1_orfp1	PF14796.9	AP3B1_C	Clathrin-adaptor complex-3 beta-1 subunit C-terminal	1.2e-39	144	775	918	1	148
TRINITY_DN1293_c0_g4_i1_orfp1	PF12717.10	Cnd1	non-SMC mitotic condensation complex subunit 1	8.3e-22	123	123	245	1	127
TRINITY_DN1293_c0_g4_i1_orfp1	PF13646.9	HEAT_2	HEAT repeats	1.9e-07	54	115	168	7	56
TRINITY_DN1293_c0_g4_i1_orfp1	PF13646.9	HEAT_2	HEAT repeats	1.4e-06	79	153	231	10	76
TRINITY_DN1274_c0_g1_i1_orfp1	PF00076.25	RRM_1	RNA recognition motif. (a.k.a. RRM, RBD, or RNP domain)	5.1e-12	75	95	169	1	69
TRINITY_DN1274_c0_g1_i1_orfp1	PF00076.25	RRM_1	RNA recognition motif. (a.k.a. RRM, RBD, or RNP domain)	2.1e-08	56	184	239	5	63
TRINITY_DN1281_c0_g2_i6_orfp1	PF01633.23	Choline_kinase	Choline/ethanolamine kinase	9.9e-74	266	93	358	1	213
TRINITY_DN1281_c0_g2_i6_orfp1	PF01636.26	APH	Phosphotransferase enzyme family	6.7e-11	146	116	261	39	186
TRINITY_DN12985_c0_g3_i1_orfp1	PF13855.9	LRR_8	Leucine rich repeat	9.9e-09	48	108	155	3	50
TRINITY_DN12985_c0_g3_i1_orfp1	PF13855.9	LRR_8	Leucine rich repeat	4.1e-15	56	135	190	6	61
TRINITY_DN12985_c0_g3_i1_orfp1	PF13855.9	LRR_8	Leucine rich repeat	3.9e-10	57	179	235	2	61
TRINITY_DN12985_c0_g3_i1_orfp1	PF13855.9	LRR_8	Leucine rich repeat	1.2e-08	58	225	282	3	61
TRINITY_DN12985_c0_g3_i1_orfp1	PF13855.9	LRR_8	Leucine rich repeat	3.5e-15	60	293	352	1	61
TRINITY_DN12985_c0_g3_i1_orfp1	PF13855.9	LRR_8	Leucine rich repeat	8.6e-06	29	361	389	22	51
TRINITY_DN12985_c0_g3_i1_orfp1	PF13855.9	LRR_8	Leucine rich repeat	6.1e-14	56	395	450	5	61
TRINITY_DN12985_c0_g3_i1_orfp1	PF13855.9	LRR_8	Leucine rich repeat	7.5e-08	41	457	497	20	61
TRINITY_DN12985_c0_g3_i1_orfp1	PF13855.9	LRR_8	Leucine rich repeat	4.4e-07	41	462	502	1	42
TRINITY_DN12985_c0_g3_i1_orfp1	PF12799.10	LRR_4	Leucine Rich repeats (2 copies)	1.5e-07	36	135	170	6	39
TRINITY_DN12985_c0_g3_i1_orfp1	PF12799.10	LRR_4	Leucine Rich repeats (2 copies)	5e-06	38	250	287	4	40
TRINITY_DN12985_c0_g3_i1_orfp1	PF12799.10	LRR_4	Leucine Rich repeats (2 copies)	7.6e-06	40	270	309	1	39
TRINITY_DN12985_c0_g3_i1_orfp1	PF12799.10	LRR_4	Leucine Rich repeats (2 copies)	2.7e-08	38	318	355	2	38
TRINITY_DN12985_c0_g3_i1_orfp1	PF14580.9	LRR_9	Leucine-rich repeat	1.2e-06	68	127	194	39	104
TRINITY_DN12883_c0_g1_i1_orfp1	PF00173.31	Cyt-b5	Cytochrome b5-like Heme/Steroid binding domain	1.4e-15	61	60	120	1	60
TRINITY_DN12415_c0_g1_i1_orfp1	PF00675.23	Peptidase_M16	Insulinase (Peptidase family M16)	4.7e-12	85	49	133	26	107
TRINITY_DN12512_c0_g1_i1_orfp1	PF00501.31	AMP-binding	AMP-binding enzyme	2.5e-71	374	2	375	36	422
TRINITY_DN12512_c0_g1_i1_orfp1	PF13193.9	AMP-binding_C	AMP-binding enzyme C-terminal domain	2.2e-20	77	385	461	1	76
TRINITY_DN12581_c0_g2_i6_orfp1	PF00274.22	Glycolytic	Fructose-bisphosphate aldolase class-I	1.9e-186	350	42	391	1	349
TRINITY_DN12658_c0_g1_i8_orfp1	PF04503.16	SSDP	Single-stranded DNA binding protein, SSDP	4.6e-55	225	81	305	1	225
TRINITY_DN12658_c0_g1_i8_orfp1	PF04503.16	SSDP	Single-stranded DNA binding protein, SSDP	2.8e-06	25	307	331	269	291
TRINITY_DN1271_c0_g1_i11_orfp1	PF04189.16	Gcd10p	Gcd10p family	1.5e-54	281	6	286	2	309
TRINITY_DN12567_c0_g1_i1_orfp1	PF00049.21	Insulin	Insulin/IGF/Relaxin family	2.3e-11	75	27	101	2	85
TRINITY_DN12567_c0_g1_i1_orfp1	PF03488.17	Ins_beta	Nematode insulin-related peptide beta type	1e-06	30	72	101	17	46
TRINITY_DN1285_c0_g1_i2_orfp1	PF11831.11	Myb_Cef	pre-mRNA splicing factor component	6.4e-74	243	399	641	1	238
TRINITY_DN1285_c0_g1_i2_orfp1	PF13921.9	Myb_DNA-bind_6	Myb-like DNA-binding domain	1.1e-17	61	11	71	1	60
TRINITY_DN1285_c0_g1_i2_orfp1	PF13921.9	Myb_DNA-bind_6	Myb-like DNA-binding domain	4.5e-12	47	63	109	1	49
TRINITY_DN1285_c0_g1_i2_orfp1	PF00249.34	Myb_DNA-binding	Myb-like DNA-binding domain	2.2e-15	46	9	54	2	46
TRINITY_DN1285_c0_g1_i2_orfp1	PF00249.34	Myb_DNA-binding	Myb-like DNA-binding domain	4.5e-11	43	61	103	2	45
TRINITY_DN1278_c0_g1_i15_orfp1	PF10541.12	KASH	Nuclear envelope localisation domain	6.5e-14	52	8917	8968	1	57
TRINITY_DN12765_c0_g1_i3_orfp1	PF01412.21	ArfGap	Putative GTPase activating protein for Arf	8.9e-38	114	427	540	3	115
TRINITY_DN12765_c0_g1_i3_orfp1	PF16746.8	BAR_3	BAR domain of APPL family	1.7e-33	235	31	265	11	233
TRINITY_DN12765_c0_g1_i3_orfp1	PF12796.10	Ank_2	Ankyrin repeats (3 copies)	9e-12	101	555	655	3	83
TRINITY_DN12765_c0_g1_i3_orfp1	PF12796.10	Ank_2	Ankyrin repeats (3 copies)	4.1e-09	58	625	682	25	79
TRINITY_DN12765_c0_g1_i3_orfp1	PF00018.31	SH3_1	SH3 domain	6.9e-16	50	979	1028	1	48
TRINITY_DN12765_c0_g1_i3_orfp1	PF14604.9	SH3_9	Variant SH3 domain	1.5e-15	52	980	1031	1	48
TRINITY_DN12765_c0_g1_i3_orfp1	PF07653.20	SH3_2	Variant SH3 domain	8.8e-12	55	977	1031	1	54
TRINITY_DN12765_c0_g1_i3_orfp1	PF00169.32	PH	PH domain	9.3e-11	91	305	395	2	103
TRINITY_DN12765_c0_g1_i3_orfp1	PF13857.9	Ank_5	Ankyrin repeats (many copies)	1.2e-07	47	619	665	10	56
TRINITY_DN12363_c0_g1_i1_orfp1	PF01073.22	3Beta_HSD	3-beta hydroxysteroid dehydrogenase/isomerase family	1.9e-12	114	112	225	2	118
TRINITY_DN12363_c0_g1_i1_orfp1	PF01073.22	3Beta_HSD	3-beta hydroxysteroid dehydrogenase/isomerase family	4.2e-06	57	262	318	176	231
TRINITY_DN12363_c0_g1_i1_orfp1	PF01370.24	Epimerase	NAD dependent epimerase/dehydratase family	2.8e-16	211	111	321	2	231
TRINITY_DN12363_c0_g1_i1_orfp1	PF04321.20	RmlD_sub_bind	RmlD substrate binding domain	4e-11	210	112	321	5	202
TRINITY_DN12363_c0_g1_i1_orfp1	PF05368.16	NmrA	NmrA-like family	1.5e-10	224	111	334	2	211
TRINITY_DN12363_c0_g1_i1_orfp1	PF13460.9	NAD_binding_10	NAD(P)H-binding	2.7e-10	120	114	233	1	109
TRINITY_DN12773_c0_g1_i1_orfp1	PF00704.31	Glyco_hydro_18	Glycosyl hydrolases family 18	4.4e-84	335	116	450	2	312
TRINITY_DN12713_c0_g1_i1_orfp1	PF04841.16	Vps16_N	Vps16, N-terminal region	6.9e-105	397	6	402	2	401
TRINITY_DN12713_c0_g1_i1_orfp1	PF04840.15	Vps16_C	Vps16, C-terminal region	1.2e-93	309	507	815	1	311
TRINITY_DN12581_c0_g2_i4_orfp1	PF00274.22	Glycolytic	Fructose-bisphosphate aldolase class-I	5e-154	282	1	282	51	332
TRINITY_DN12679_c0_g1_i1_orfp1	PF08662.14	eIF2A	Eukaryotic translation initiation factor eIF2A	8.4e-60	190	214	403	2	190
TRINITY_DN12766_c0_g1_i1_orfp1	PF00071.25	Ras	Ras family	5e-50	162	16	177	1	161
TRINITY_DN12766_c0_g1_i1_orfp1	PF08477.16	Roc	Ras of Complex, Roc, domain of DAPkinase	1.9e-19	115	16	130	1	119
TRINITY_DN12899_c0_g1_i1_orfp1	PF02221.18	E1_DerP2_DerF2	ML domain	9.7e-31	127	19	145	4	134
TRINITY_DN12461_c0_g1_i1_orfp1	PF00400.35	WD40	WD domain, G-beta repeat	1.2e-07	36	794	829	5	38
TRINITY_DN125_c0_g1_i5_orfp1	PF08397.14	IMD	IRSp53/MIM homology domain	9.6e-38	215	14	228	1	211
TRINITY_DN125_c0_g1_i5_orfp1	PF00018.31	SH3_1	SH3 domain	2.9e-13	47	348	394	1	47
TRINITY_DN125_c0_g1_i5_orfp1	PF14604.9	SH3_9	Variant SH3 domain	3.1e-12	51	349	399	1	49
TRINITY_DN126_c0_g1_i5_orfp1	PF08953.14	DUF1899	Domain of unknown function (DUF1899)	6.8e-38	66	60	125	1	66
TRINITY_DN126_c0_g1_i5_orfp1	PF16300.8	WD40_4	Type of WD40 repeat	2.3e-24	43	399	441	1	44
TRINITY_DN126_c0_g1_i5_orfp1	PF00400.35	WD40	WD domain, G-beta repeat	2.8e-08	32	134	165	8	37
TRINITY_DN126_c0_g1_i5_orfp1	PF12894.10	ANAPC4_WD40	Anaphase-promoting complex subunit 4 WD40 domain	3.5e-06	88	144	231	2	81
TRINITY_DN12987_c0_g1_i1_orfp1	PF00501.31	AMP-binding	AMP-binding enzyme	4.6e-61	436	136	571	3	424
TRINITY_DN12987_c0_g1_i1_orfp1	PF13193.9	AMP-binding_C	AMP-binding enzyme C-terminal domain	4.9e-10	76	579	654	1	76
TRINITY_DN12463_c0_g1_i2_orfp1	PF00076.25	RRM_1	RNA recognition motif. (a.k.a. RRM, RBD, or RNP domain)	1.7e-16	62	22	83	1	69
TRINITY_DN1280_c0_g1_i2_orfp1	PF01425.24	Amidase	Amidase	3.2e-78	440	146	585	2	445
TRINITY_DN12519_c0_g1_i2_orfp1	PF06248.16	Zw10	Centromere/kinetochore Zw10	1e-44	471	44	514	12	513
TRINITY_DN12625_c0_g2_i1_orfp1	PF01480.20	PWI	PWI domain	3.1e-17	35	48	82	1	35
TRINITY_DN12814_c0_g1_i10_orfp1	PF03644.16	Glyco_hydro_85	Glycosyl hydrolase family 85	1.8e-87	291	107	397	1	303
TRINITY_DN12499_c0_g1_i1_orfp1	PF12998.10	ING	Inhibitor of growth proteins N-terminal histone-binding	9.3e-33	104	3	106	1	102
TRINITY_DN12499_c0_g1_i1_orfp1	PF00628.32	PHD	PHD-finger	4.1e-10	47	347	393	1	51
TRINITY_DN1252_c0_g1_i7_orfp1	PF00134.26	Cyclin_N	Cyclin, N-terminal domain	2.8e-21	136	9	144	5	126
TRINITY_DN1237_c0_g1_i1_orfp1	PF05153.18	MIOX	Myo-inositol oxygenase	9.4e-119	248	45	292	2	249
TRINITY_DN1279_c1_g1_i4_orfp1	PF13894.9	zf-C2H2_4	C2H2-type zinc finger	1.9e-06	24	422	445	1	24
TRINITY_DN1279_c1_g1_i4_orfp1	PF13894.9	zf-C2H2_4	C2H2-type zinc finger	8.9e-06	23	451	473	1	23
TRINITY_DN1279_c1_g1_i4_orfp1	PF13894.9	zf-C2H2_4	C2H2-type zinc finger	1.3e-06	22	480	501	2	23
TRINITY_DN1279_c1_g1_i4_orfp1	PF13894.9	zf-C2H2_4	C2H2-type zinc finger	1.3e-06	23	507	529	1	23
TRINITY_DN1279_c1_g1_i4_orfp1	PF00096.29	zf-C2H2	Zinc finger, C2H2 type	2.5e-06	23	422	444	1	23
TRINITY_DN1279_c1_g1_i4_orfp1	PF00096.29	zf-C2H2	Zinc finger, C2H2 type	5.6e-08	22	480	501	2	23
TRINITY_DN1279_c1_g1_i4_orfp1	PF00096.29	zf-C2H2	Zinc finger, C2H2 type	6.2e-07	23	507	529	1	23
TRINITY_DN1279_c1_g1_i4_orfp1	PF13465.9	zf-H2C2_2	Zinc-finger double domain	6.6e-07	24	437	460	2	24
TRINITY_DN1279_c1_g1_i4_orfp1	PF13465.9	zf-H2C2_2	Zinc-finger double domain	3e-08	23	494	516	2	24
TRINITY_DN1279_c1_g1_i4_orfp1	PF07776.18	zf-AD	Zinc-finger associated domain (zf-AD)	5.3e-13	77	9	85	1	76
TRINITY_DN1279_c1_g1_i4_orfp1	PF13912.9	zf-C2H2_6	C2H2-type zinc finger	8.2e-06	23	481	503	4	26
TRINITY_DN12473_c0_g1_i1_orfp1	PF04857.23	CAF1	CAF1 family ribonuclease	3.6e-17	118	23	140	1	126
TRINITY_DN12473_c0_g1_i1_orfp1	PF04857.23	CAF1	CAF1 family ribonuclease	6e-11	66	155	220	200	269
TRINITY_DN1294_c0_g1_i1_orfp1	PF00630.22	Filamin	Filamin/ABP280 repeat	9.2e-07	73	18	90	19	98
TRINITY_DN1294_c0_g1_i1_orfp1	PF00630.22	Filamin	Filamin/ABP280 repeat	1.6e-10	83	99	181	2	102
TRINITY_DN1294_c0_g1_i1_orfp1	PF00630.22	Filamin	Filamin/ABP280 repeat	6.8e-11	80	282	361	7	102
TRINITY_DN1294_c0_g1_i1_orfp1	PF00630.22	Filamin	Filamin/ABP280 repeat	9.8e-10	58	397	454	40	103
TRINITY_DN1294_c0_g1_i1_orfp1	PF00630.22	Filamin	Filamin/ABP280 repeat	2.3e-10	76	465	540	9	102
TRINITY_DN1294_c0_g1_i1_orfp1	PF00630.22	Filamin	Filamin/ABP280 repeat	5.6e-07	93	547	639	4	102
TRINITY_DN1294_c0_g1_i1_orfp1	PF00630.22	Filamin	Filamin/ABP280 repeat	9.8e-13	84	646	729	6	103
TRINITY_DN1294_c0_g1_i1_orfp1	PF00630.22	Filamin	Filamin/ABP280 repeat	1.3e-13	54	769	822	46	103
TRINITY_DN1294_c0_g1_i1_orfp1	PF00630.22	Filamin	Filamin/ABP280 repeat	2.2e-14	105	827	931	3	102
TRINITY_DN1294_c0_g1_i1_orfp1	PF00630.22	Filamin	Filamin/ABP280 repeat	1.6e-09	86	1100	1185	5	103
TRINITY_DN1294_c0_g1_i1_orfp1	PF00630.22	Filamin	Filamin/ABP280 repeat	1.2e-10	89	1189	1277	2	102
TRINITY_DN1294_c0_g1_i1_orfp1	PF00630.22	Filamin	Filamin/ABP280 repeat	1e-09	89	1291	1379	8	102
TRINITY_DN1294_c0_g1_i1_orfp1	PF00630.22	Filamin	Filamin/ABP280 repeat	1.8e-07	87	1482	1568	3	102
TRINITY_DN1294_c0_g1_i1_orfp1	PF00630.22	Filamin	Filamin/ABP280 repeat	2.2e-13	87	1579	1665	2	102
TRINITY_DN1294_c0_g1_i1_orfp1	PF00630.22	Filamin	Filamin/ABP280 repeat	5.2e-19	90	1673	1762	2	102
TRINITY_DN1278_c0_g1_i4_orfp1	PF00435.24	Spectrin	Spectrin repeat	8.8e-08	107	479	585	5	104
TRINITY_DN1278_c0_g1_i4_orfp1	PF00435.24	Spectrin	Spectrin repeat	8.9e-10	106	1055	1160	2	104
TRINITY_DN1278_c0_g1_i4_orfp1	PF10541.12	KASH	Nuclear envelope localisation domain	1.7e-14	52	1331	1382	1	57
TRINITY_DN13397_c0_g2_i2_orfp1	PF13561.9	adh_short_C2	Enoyl-(Acyl carrier protein) reductase	6.6e-63	240	14	253	1	233
TRINITY_DN13397_c0_g2_i2_orfp1	PF00106.28	adh_short	short chain dehydrogenase	1.8e-55	188	8	195	1	188
TRINITY_DN13397_c0_g2_i2_orfp1	PF08659.13	KR	KR domain	7.5e-21	160	10	169	3	162
TRINITY_DN13389_c0_g2_i1_orfp1	PF00194.24	Carb_anhydrase	Eukaryotic-type carbonic anhydrase	7.4e-81	249	12	260	1	251
TRINITY_DN13032_c0_g1_i1_orfp1	PF03939.16	Ribosomal_L23eN	Ribosomal protein L23, N-terminal domain	2.7e-24	49	158	206	3	51
TRINITY_DN13032_c0_g1_i1_orfp1	PF00276.23	Ribosomal_L23	Ribosomal protein L23	5.4e-19	62	214	275	1	61
TRINITY_DN1360_c0_g1_i2_orfp1	PF08565.14	CDC37_M	Cdc37 Hsp90 binding domain	4.5e-28	113	159	271	2	116
TRINITY_DN1360_c0_g1_i2_orfp1	PF03234.17	CDC37_N	Cdc37 N terminal kinase binding	5.8e-18	106	1	106	1	110
TRINITY_DN1360_c0_g1_i2_orfp1	PF08564.13	CDC37_C	Cdc37 C terminal domain	3.7e-16	74	287	360	6	90
TRINITY_DN13664_c0_g1_i1_orfp1	PF00515.31	TPR_1	Tetratricopeptide repeat	4.3e-07	31	72	102	3	33
TRINITY_DN13664_c0_g1_i1_orfp1	PF00515.31	TPR_1	Tetratricopeptide repeat	1.1e-06	33	219	251	2	34
TRINITY_DN13664_c0_g1_i1_orfp1	PF00515.31	TPR_1	Tetratricopeptide repeat	4.4e-08	32	335	366	1	32
TRINITY_DN13664_c0_g1_i1_orfp1	PF07719.20	TPR_2	Tetratricopeptide repeat	4.8e-09	33	219	251	2	34
TRINITY_DN13664_c0_g1_i1_orfp1	PF07719.20	TPR_2	Tetratricopeptide repeat	5e-07	32	335	366	1	32
TRINITY_DN13664_c0_g1_i1_orfp1	PF00226.34	DnaJ	DnaJ domain	3.9e-25	65	389	453	1	63
TRINITY_DN13664_c0_g1_i1_orfp1	PF14559.9	TPR_19	Tetratricopeptide repeat	6.5e-08	37	164	200	5	41
TRINITY_DN13664_c0_g1_i1_orfp1	PF13181.9	TPR_8	Tetratricopeptide repeat	1.6e-06	32	220	251	3	34
TRINITY_DN13664_c0_g1_i1_orfp1	PF13432.9	TPR_16	Tetratricopeptide repeat	2e-07	58	40	97	1	61
TRINITY_DN13664_c0_g1_i1_orfp1	PF13428.9	TPR_14	Tetratricopeptide repeat	1.7e-06	39	154	192	5	43
TRINITY_DN13664_c0_g1_i1_orfp1	PF13424.9	TPR_12	Tetratricopeptide repeat	3.8e-07	61	40	100	6	75
TRINITY_DN13664_c0_g1_i1_orfp1	PF13424.9	TPR_12	Tetratricopeptide repeat	5e-07	57	308	364	9	74
TRINITY_DN13664_c0_g1_i1_orfp1	PF13414.9	TPR_11	TPR repeat	1.9e-10	42	43	84	1	42
TRINITY_DN13166_c0_g3_i5_orfp1	PF08597.13	eIF3_subunit	Translation initiation factor eIF3 subunit	6.4e-63	240	1	240	1	250
TRINITY_DN1347_c0_g2_i1_orfp1	PF00379.26	Chitin_bind_4	Insect cuticle protein	2.4e-17	53	39	91	1	53
TRINITY_DN1306_c0_g1_i14_orfp1	PF07653.20	SH3_2	Variant SH3 domain	4.3e-17	62	1100	1161	1	56
TRINITY_DN1306_c0_g1_i14_orfp1	PF07653.20	SH3_2	Variant SH3 domain	1.1e-12	65	1189	1253	2	56
TRINITY_DN1306_c0_g1_i14_orfp1	PF14604.9	SH3_9	Variant SH3 domain	2.7e-10	56	502	557	1	49
TRINITY_DN1306_c0_g1_i14_orfp1	PF14604.9	SH3_9	Variant SH3 domain	1.2e-10	42	1118	1159	8	48
TRINITY_DN1306_c0_g1_i14_orfp1	PF14604.9	SH3_9	Variant SH3 domain	5.6e-11	40	1212	1251	10	48
TRINITY_DN1306_c0_g1_i14_orfp1	PF00041.24	fn3	Fibronectin type III domain	8.8e-07	74	615	688	1	78
TRINITY_DN1306_c0_g1_i14_orfp1	PF00041.24	fn3	Fibronectin type III domain	3.1e-07	62	714	775	6	77
TRINITY_DN1306_c0_g1_i14_orfp1	PF00018.31	SH3_1	SH3 domain	9.2e-09	55	1102	1156	1	48
TRINITY_DN1304_c0_g1_i2_orfp1	PF00994.27	MoCF_biosynth	Probable molybdopterin binding domain	4.5e-36	144	6	149	1	144
TRINITY_DN1304_c0_g1_i2_orfp1	PF00994.27	MoCF_biosynth	Probable molybdopterin binding domain	2e-24	142	378	519	2	142
TRINITY_DN1304_c0_g1_i2_orfp1	PF03453.20	MoeA_N	MoeA N-terminal region (domain I and II)	4.7e-40	166	199	364	3	156
TRINITY_DN1304_c0_g1_i2_orfp1	PF03454.18	MoeA_C	MoeA C-terminal region (domain IV)	7.9e-13	74	533	606	1	70
TRINITY_DN13048_c0_g1_i1_orfp1	PF00089.29	Trypsin	Trypsin	2.6e-10	63	59	121	8	62
TRINITY_DN13392_c0_g1_i2_orfp1	PF00255.22	GSHPx	Glutathione peroxidase	5.7e-46	108	507	614	1	108
TRINITY_DN13392_c0_g1_i2_orfp1	PF06441.15	EHN	Epoxide hydrolase N terminus	4e-29	110	75	184	1	108
TRINITY_DN13392_c0_g1_i2_orfp1	PF00578.24	AhpC-TSA	AhpC/TSA family	4.3e-13	90	507	596	5	87
TRINITY_DN13392_c0_g1_i2_orfp1	PF00561.23	Abhydrolase_1	alpha/beta hydrolase fold	3.2e-13	117	170	286	2	118
TRINITY_DN13160_c0_g1_i1_orfp1	PF00006.28	ATP-synt_ab	ATP synthase alpha/beta family, nucleotide-binding domain	5.5e-74	224	116	339	1	214
TRINITY_DN13160_c0_g1_i1_orfp1	PF00306.30	ATP-synt_ab_C	ATP synthase alpha/beta chain, C terminal domain	3.1e-51	126	346	471	1	126
TRINITY_DN13160_c0_g1_i1_orfp1	PF02874.26	ATP-synt_ab_N	ATP synthase alpha/beta family, beta-barrel domain	1.1e-19	58	2	59	12	69
TRINITY_DN13315_c0_g1_i2_orfp1	PF00009.30	GTP_EFTU	Elongation factor Tu GTP binding domain	1.1e-47	216	251	466	2	189
TRINITY_DN13315_c0_g1_i2_orfp1	PF08938.13	HBS1_N	HBS1 N-terminus	3.4e-20	86	56	141	6	78
TRINITY_DN13315_c0_g1_i2_orfp1	PF03143.20	GTP_EFTU_D3	Elongation factor Tu C-terminal domain	1.7e-18	106	569	674	4	107
TRINITY_DN13315_c0_g1_i2_orfp1	PF03144.28	GTP_EFTU_D2	Elongation factor Tu domain 2	3.4e-12	67	494	560	1	73
TRINITY_DN13315_c0_g1_i2_orfp1	PF01926.26	MMR_HSR1	50S ribosome-binding GTPase	3.7e-08	112	255	366	2	88
TRINITY_DN1301_c0_g2_i1_orfp1	PF10436.12	BCDHK_Adom3	Mitochondrial branched-chain alpha-ketoacid dehydrogenase kinase	1.4e-52	150	25	174	1	150
TRINITY_DN1301_c0_g2_i1_orfp1	PF02518.29	HATPase_c	Histidine kinase-, DNA gyrase B-, and HSP90-like ATPase	9.9e-18	119	243	361	3	109
TRINITY_DN13224_c0_g1_i5_orfp1	PF00102.30	Y_phosphatase	Protein-tyrosine phosphatase	1.5e-09	64	82	145	152	223
TRINITY_DN13224_c0_g1_i5_orfp1	PF00782.23	DSPc	Dual specificity phosphatase, catalytic domain	4.7e-10	62	83	144	60	119
TRINITY_DN1347_c0_g1_i1_orfp1	PF00379.26	Chitin_bind_4	Insect cuticle protein	2.4e-15	53	46	98	1	53
TRINITY_DN1347_c0_g1_i1_orfp1	PF11018.11	Cuticle_3	Pupal cuticle protein C1	1.7e-11	88	110	197	68	158
TRINITY_DN13217_c0_g1_i10_orfp1	PF12938.10	M_domain	M domain of GW182	2e-45	153	756	908	57	207
TRINITY_DN13217_c0_g1_i10_orfp1	PF00627.34	UBA	UBA/TS-N domain	4.9e-10	29	713	741	9	37
TRINITY_DN130_c0_g1_i4_orfp1	PF08783.14	DWNN	DWNN domain	5.1e-34	74	3	76	1	74
TRINITY_DN1301_c4_g1_i1_orfp1	PF00180.23	Iso_dh	Isocitrate/isopropylmalate dehydrogenase	1.2e-70	322	59	380	2	346
TRINITY_DN1357_c0_g1_i13_orfp1	PF00412.25	LIM	LIM domain	6.7e-22	55	364	418	1	57
TRINITY_DN1357_c0_g1_i13_orfp1	PF00412.25	LIM	LIM domain	8.1e-21	56	423	478	1	58
TRINITY_DN1357_c0_g1_i13_orfp1	PF00412.25	LIM	LIM domain	4.6e-19	51	482	532	1	53
TRINITY_DN1308_c0_g1_i2_orfp1	PF18694.4	TDP43_N	Transactive response DNA-binding protein N-terminal domain	4.8e-36	74	5	78	1	74
TRINITY_DN1308_c0_g1_i2_orfp1	PF00076.25	RRM_1	RNA recognition motif. (a.k.a. RRM, RBD, or RNP domain)	1.9e-16	58	107	164	1	57
TRINITY_DN1308_c0_g1_i2_orfp1	PF00076.25	RRM_1	RNA recognition motif. (a.k.a. RRM, RBD, or RNP domain)	4.3e-11	49	193	241	1	53
TRINITY_DN1308_c0_g1_i2_orfp1	PF16367.8	RRM_7	RNA recognition motif	5.1e-07	56	108	163	5	67
TRINITY_DN13099_c0_g1_i1_orfp1	PF13895.9	Ig_2	Immunoglobulin domain	1.3e-09	80	34	113	12	64
TRINITY_DN13099_c0_g1_i1_orfp1	PF13927.9	Ig_3	Immunoglobulin domain	2.3e-08	80	34	113	14	78
TRINITY_DN13099_c0_g1_i1_orfp1	PF07686.20	V-set	Immunoglobulin V-set domain	4.6e-09	82	34	115	9	94
TRINITY_DN1311_c1_g1_i5_orfp1	PF00225.26	Kinesin	Kinesin motor domain	1.2e-103	321	45	365	39	332
TRINITY_DN1311_c1_g1_i5_orfp1	PF16796.8	Microtub_bd	Microtubule binding	6.6e-25	156	7	162	21	156
TRINITY_DN1311_c1_g1_i5_orfp1	PF00400.35	WD40	WD domain, G-beta repeat	4.6e-06	37	1334	1370	3	35
TRINITY_DN13162_c0_g1_i1_orfp1	PF00135.31	COesterase	Carboxylesterase family	3.3e-138	516	21	536	2	512
TRINITY_DN13162_c0_g1_i1_orfp1	PF20434.1	BD-FAE	BD-FAE	2.5e-14	104	103	206	1	100
TRINITY_DN13162_c0_g1_i1_orfp1	PF07859.16	Abhydrolase_3	alpha/beta hydrolase fold	1.1e-11	97	119	215	1	91
TRINITY_DN13591_c0_g3_i1_orfp1	PF14853.9	Fis1_TPR_C	Fis1 C-terminal tetratricopeptide repeat	1.2e-26	53	70	122	1	53
TRINITY_DN13591_c0_g3_i1_orfp1	PF14852.9	Fis1_TPR_N	Fis1 N-terminal tetratricopeptide repeat	1.4e-19	32	34	65	2	33
TRINITY_DN1362_c0_g1_i9_orfp1	PF00992.23	Troponin	Troponin	5.5e-11	78	155	232	9	86
TRINITY_DN13017_c0_g1_i1_orfp1	PF08238.15	Sel1	Sel1 repeat	2.5e-09	33	347	379	2	35
TRINITY_DN13017_c0_g1_i1_orfp1	PF08238.15	Sel1	Sel1 repeat	1e-10	37	383	419	1	38
TRINITY_DN13017_c0_g1_i1_orfp1	PF08238.15	Sel1	Sel1 repeat	6.8e-12	33	422	454	3	37
TRINITY_DN13017_c0_g1_i1_orfp1	PF08238.15	Sel1	Sel1 repeat	4.8e-08	32	457	488	2	35
TRINITY_DN13017_c0_g1_i1_orfp1	PF08238.15	Sel1	Sel1 repeat	6.6e-08	32	602	633	3	36
TRINITY_DN13017_c0_g1_i1_orfp1	PF08238.15	Sel1	Sel1 repeat	7.3e-09	33	637	669	1	35
TRINITY_DN13178_c0_g4_i1_orfp1	PF06441.15	EHN	Epoxide hydrolase N terminus	1.5e-31	110	54	163	1	108
TRINITY_DN13178_c0_g4_i1_orfp1	PF00561.23	Abhydrolase_1	alpha/beta hydrolase fold	1.6e-17	117	149	265	2	116
TRINITY_DN13450_c0_g1_i4_orfp1	PF05605.15	zf-Di19	Drought induced 19 protein (Di19), zinc-binding	8.3e-24	62	76	137	1	54
TRINITY_DN13450_c0_g1_i4_orfp1	PF00569.20	ZZ	Zinc finger, ZZ type	8.4e-15	44	4	47	2	44
TRINITY_DN1347_c0_g1_i2_orfp1	PF00379.26	Chitin_bind_4	Insect cuticle protein	2.4e-15	53	46	98	1	53
TRINITY_DN1347_c0_g1_i2_orfp1	PF11018.11	Cuticle_3	Pupal cuticle protein C1	1.9e-11	90	110	199	68	160
TRINITY_DN1334_c0_g2_i3_orfp1	PF01156.22	IU_nuc_hydro	Inosine-uridine preferring nucleoside hydrolase	2e-53	293	26	318	1	299
TRINITY_DN135_c0_g1_i3_orfp1	PF03073.18	TspO_MBR	TspO/MBR family	4.7e-52	149	11	159	2	142
TRINITY_DN13561_c0_g1_i1_orfp1	PF00245.23	Alk_phosphatase	Alkaline phosphatase	4.7e-137	444	83	526	1	418
TRINITY_DN13637_c0_g1_i1_orfp1	PF08547.15	CIA30	Complex I intermediate-associated protein 30 (CIA30)	2.4e-41	172	107	278	3	159
TRINITY_DN13444_c0_g1_i5_orfp1	PF01044.22	Vinculin	Vinculin family	8.3e-31	295	4089	4383	380	684
TRINITY_DN13444_c0_g1_i5_orfp1	PF01044.22	Vinculin	Vinculin family	2.6e-55	173	4420	4592	786	965
TRINITY_DN13444_c0_g1_i5_orfp1	PF09141.13	Talin_middle	Talin, middle domain	1.5e-08	107	974	1080	47	160
TRINITY_DN13444_c0_g1_i5_orfp1	PF09141.13	Talin_middle	Talin, middle domain	1.9e-08	112	1554	1665	41	159
TRINITY_DN13444_c0_g1_i5_orfp1	PF09141.13	Talin_middle	Talin, middle domain	7e-10	113	1848	1960	42	161
TRINITY_DN13444_c0_g1_i5_orfp1	PF09141.13	Talin_middle	Talin, middle domain	2.3e-07	112	2140	2251	42	160
TRINITY_DN13444_c0_g1_i5_orfp1	PF09141.13	Talin_middle	Talin, middle domain	2.4e-08	102	2434	2535	42	150
TRINITY_DN13444_c0_g1_i5_orfp1	PF09141.13	Talin_middle	Talin, middle domain	4.2e-09	115	2715	2829	31	152
TRINITY_DN13444_c0_g1_i5_orfp1	PF00373.21	FERM_M	FERM central domain	2.8e-26	111	201	311	5	116
TRINITY_DN13444_c0_g1_i5_orfp1	PF16511.8	FERM_f0	N-terminal or F0 domain of Talin-head FERM	1.5e-21	79	4	82	1	80
TRINITY_DN13376_c0_g2_i1_orfp1	PF00303.22	Thymidylat_synt	Thymidylate synthase	5.2e-117	283	17	299	2	270
TRINITY_DN1364_c0_g1_i2_orfp1	PF10151.12	TMEM214	TMEM214, C-terminal, caspase 4 activator	4.5e-225	653	3	655	1	662
TRINITY_DN13682_c0_g1_i1_orfp1	PF00561.23	Abhydrolase_1	alpha/beta hydrolase fold	6.3e-24	274	78	351	2	240
TRINITY_DN13682_c0_g1_i1_orfp1	PF04083.19	Abhydro_lipase	Partial alpha/beta-hydrolase lipase region	7.5e-22	66	30	95	2	63
TRINITY_DN13682_c0_g1_i1_orfp1	PF12146.11	Hydrolase_4	Serine aminopeptidase, S33	7.8e-13	273	75	347	3	218
TRINITY_DN13143_c0_g1_i1_orfp1	PF04078.16	Rcd1	Cell differentiation family, Rcd1-like	2.5e-134	259	24	282	1	259
TRINITY_DN13138_c0_g1_i1_orfp1	PF13001.10	Ecm29	Proteasome stabiliser	7.4e-138	505	20	524	1	498
TRINITY_DN13138_c0_g1_i1_orfp1	PF02985.25	HEAT	HEAT repeat	7.2e-06	29	1205	1233	2	30
TRINITY_DN13138_c0_g1_i1_orfp1	PF12755.10	Vac14_Fab1_bd	Vacuolar 14 Fab1-binding region	3.8e-06	78	1194	1271	18	93
TRINITY_DN13665_c0_g1_i2_orfp1	PF01607.27	CBM_14	Chitin binding Peritrophin-A domain	5.5e-18	53	114	166	1	53
TRINITY_DN1358_c0_g1_i8_orfp1	PF00028.20	Cadherin	Cadherin domain	4.1e-16	93	84	176	4	92
TRINITY_DN1358_c0_g1_i8_orfp1	PF00028.20	Cadherin	Cadherin domain	4.7e-18	92	191	282	1	92
TRINITY_DN1358_c0_g1_i8_orfp1	PF00028.20	Cadherin	Cadherin domain	7.3e-09	86	309	394	11	93
TRINITY_DN1358_c0_g1_i8_orfp1	PF00028.20	Cadherin	Cadherin domain	6.7e-20	75	408	482	2	77
TRINITY_DN1358_c0_g1_i8_orfp1	PF00028.20	Cadherin	Cadherin domain	4.5e-16	83	521	603	4	92
TRINITY_DN1358_c0_g1_i8_orfp1	PF00028.20	Cadherin	Cadherin domain	3e-11	98	619	716	3	92
TRINITY_DN1358_c0_g1_i8_orfp1	PF00028.20	Cadherin	Cadherin domain	3.8e-12	86	736	821	7	92
TRINITY_DN1358_c0_g1_i8_orfp1	PF01049.20	CADH_Y-type_LIR	Cadherin, Y-type LIR-motif	6.8e-29	59	1438	1496	2	60
TRINITY_DN1358_c0_g1_i8_orfp1	PF02210.27	Laminin_G_2	Laminin G domain	1.4e-22	141	1162	1302	3	125
TRINITY_DN1358_c0_g1_i8_orfp1	PF00054.26	Laminin_G_1	Laminin G domain	6.4e-18	141	1162	1302	3	127
TRINITY_DN13675_c0_g1_i6_orfp1	PF00379.26	Chitin_bind_4	Insect cuticle protein	2.3e-13	52	29	80	2	53
TRINITY_DN13180_c0_g1_i4_orfp1	PF00112.26	Peptidase_C1	Papain family cysteine protease	9.9e-60	212	160	371	1	216
TRINITY_DN13180_c0_g1_i4_orfp1	PF08246.15	Inhibitor_I29	Cathepsin propeptide inhibitor domain (I29)	5.2e-14	62	38	99	1	58
TRINITY_DN13334_c0_g1_i2_orfp1	PF00069.28	Pkinase	Protein kinase domain	1e-51	271	47	317	3	263
TRINITY_DN13334_c0_g1_i2_orfp1	PF07714.20	PK_Tyr_Ser-Thr	Protein tyrosine and serine/threonine kinase	6.2e-37	265	48	312	4	255
TRINITY_DN1346_c0_g1_i5_orfp1	PF00435.24	Spectrin	Spectrin repeat	6.5e-15	108	339	446	2	103
TRINITY_DN1346_c0_g1_i5_orfp1	PF00435.24	Spectrin	Spectrin repeat	6.3e-27	104	459	562	2	104
TRINITY_DN1346_c0_g1_i5_orfp1	PF00435.24	Spectrin	Spectrin repeat	9.3e-17	108	575	682	3	103
TRINITY_DN1346_c0_g1_i5_orfp1	PF00435.24	Spectrin	Spectrin repeat	1.3e-14	102	695	796	2	104
TRINITY_DN1346_c0_g1_i5_orfp1	PF00307.34	CH	Calponin homology (CH) domain	2.2e-27	104	96	199	2	108
TRINITY_DN1346_c0_g1_i5_orfp1	PF00307.34	CH	Calponin homology (CH) domain	1.8e-30	106	209	314	2	108
TRINITY_DN1346_c0_g1_i5_orfp1	PF08726.13	EFhand_Ca_insen	Ca2+ insensitive EF hand	2.3e-30	67	886	952	1	70
TRINITY_DN1346_c0_g1_i5_orfp1	PF00036.35	EF-hand_1	EF hand	5.6e-06	28	814	841	1	28
TRINITY_DN1346_c0_g1_i5_orfp1	PF00036.35	EF-hand_1	EF hand	5.9e-07	28	855	882	1	28
TRINITY_DN1346_c0_g1_i5_orfp1	PF11971.11	CAMSAP_CH	CAMSAP CH domain	8e-11	69	225	293	8	83
TRINITY_DN1346_c0_g1_i5_orfp1	PF13405.9	EF-hand_6	EF-hand domain	8.6e-06	30	814	843	1	31
TRINITY_DN13461_c0_g1_i2_orfp1	PF12130.11	bMERB_dom	Bivalent Mical/EHBP Rab binding domain	9.2e-37	135	886	1020	1	132
TRINITY_DN13461_c0_g1_i2_orfp1	PF00307.34	CH	Calponin homology (CH) domain	3.7e-24	103	373	475	3	107
TRINITY_DN13461_c0_g1_i2_orfp1	PF10358.12	NT-C2	N-terminal C2 in EEIG1 and EHBP1 proteins	5.6e-18	150	13	162	2	144
TRINITY_DN13461_c0_g1_i2_orfp1	PF11971.11	CAMSAP_CH	CAMSAP CH domain	6.9e-10	40	383	422	3	42
TRINITY_DN13481_c0_g1_i2_orfp1	PF06809.14	NPDC1	Neural proliferation differentiation control-1 protein (NPDC1)	4.8e-33	143	263	405	181	324
TRINITY_DN13135_c0_g1_i2_orfp1	PF00889.22	EF_TS	Elongation factor TS	7.4e-28	155	141	295	1	131
TRINITY_DN13135_c0_g1_i2_orfp1	PF00889.22	EF_TS	Elongation factor TS	2.7e-08	39	302	340	168	208
TRINITY_DN1332_c0_g1_i1_orfp1	PF01576.22	Myosin_tail_1	Myosin tail	6.6e-38	365	2	366	717	1080
TRINITY_DN1340_c0_g1_i3_orfp1	PF00071.25	Ras	Ras family	5.8e-44	168	303	470	1	161
TRINITY_DN1340_c0_g1_i3_orfp1	PF08477.16	Roc	Ras of Complex, Roc, domain of DAPkinase	5e-30	120	303	422	1	119
TRINITY_DN1340_c0_g1_i3_orfp1	PF00025.24	Arf	ADP-ribosylation factor family	2.5e-13	129	299	427	12	131
TRINITY_DN13115_c0_g1_i2_orfp1	PF17560.5	Megourin	Aphid Megourins	3.5e-19	53	64	116	13	61
TRINITY_DN13566_c1_g2_i1_orfp1	PF06246.15	Isy1	Isy1-like splicing family	2.6e-100	255	1	255	1	260
TRINITY_DN1314_c0_g1_i1_orfp1	PF00651.34	BTB	BTB/POZ domain	3e-31	102	21	122	1	107
TRINITY_DN13478_c0_g2_i1_orfp1	PF02735.19	Ku	Ku70/Ku80 beta-barrel domain	2.5e-38	202	222	423	2	204
TRINITY_DN13478_c0_g2_i1_orfp1	PF03731.18	Ku_N	Ku70/Ku80 N-terminal alpha/beta domain	5.8e-18	145	7	151	2	148
TRINITY_DN13478_c0_g2_i1_orfp1	PF08785.14	Ku_PK_bind	Ku C terminal domain like	1.3e-15	106	565	670	1	114
TRINITY_DN13238_c0_g1_i1_orfp1	PF00379.26	Chitin_bind_4	Insect cuticle protein	1e-24	56	38	93	1	53
TRINITY_DN1334_c0_g1_i3_orfp1	PF01156.22	IU_nuc_hydro	Inosine-uridine preferring nucleoside hydrolase	5.1e-51	293	114	406	1	300
TRINITY_DN13591_c0_g1_i9_orfp1	PF00651.34	BTB	BTB/POZ domain	3e-29	95	51	145	2	101
TRINITY_DN13186_c0_g4_i1_orfp1	PF01112.21	Asparaginase_2	Asparaginase	9.5e-92	300	40	339	25	303
TRINITY_DN1342_c0_g1_i3_orfp1	PF00176.26	SNF2-rel_dom	SNF2-related domain	4.1e-73	271	532	802	46	318
TRINITY_DN1342_c0_g1_i3_orfp1	PF07529.16	HSA	HSA domain	1.4e-23	68	180	247	2	70
TRINITY_DN1342_c0_g1_i3_orfp1	PF00271.34	Helicase_C	Helicase conserved C-terminal domain	9.6e-20	113	1074	1186	2	111
TRINITY_DN1342_c0_g1_i3_orfp1	PF04851.18	ResIII	Type III restriction enzyme, res subunit	1.3e-10	161	513	673	3	169
TRINITY_DN1342_c0_g1_i3_orfp1	PF15790.8	EP400_N	E1A-binding protein p400, N-terminal	2.4e-10	61	62	122	348	408
TRINITY_DN1351_c0_g1_i3_orfp1	PF07851.16	TMPIT	TMPIT-like protein	1.4e-135	318	8	325	2	322
TRINITY_DN13211_c0_g1_i1_orfp1	PF02936.17	COX4	Cytochrome c oxidase subunit IV	5.9e-58	136	42	177	3	141
TRINITY_DN13483_c1_g1_i1_orfp1	PF00587.28	tRNA-synt_2b	tRNA synthetase class II core domain (G, H, P, S and T)	2.9e-36	206	102	307	2	177
TRINITY_DN13483_c1_g1_i1_orfp1	PF03129.23	HGTP_anticodon	Anticodon binding domain	2.7e-09	65	364	428	33	93
TRINITY_DN13397_c0_g2_i1_orfp1	PF13561.9	adh_short_C2	Enoyl-(Acyl carrier protein) reductase	5e-63	240	14	253	1	233
TRINITY_DN13397_c0_g2_i1_orfp1	PF00106.28	adh_short	short chain dehydrogenase	3e-55	187	8	194	1	187
TRINITY_DN13397_c0_g2_i1_orfp1	PF08659.13	KR	KR domain	1.2e-20	160	10	169	3	162
TRINITY_DN13672_c0_g1_i1_orfp1	PF00069.28	Pkinase	Protein kinase domain	6.2e-73	255	46	300	1	264
TRINITY_DN13672_c0_g1_i1_orfp1	PF07714.20	PK_Tyr_Ser-Thr	Protein tyrosine and serine/threonine kinase	1.2e-36	236	48	283	3	249
TRINITY_DN13672_c0_g1_i1_orfp1	PF14531.9	Kinase-like	Kinase-like	2.9e-11	140	144	283	143	288
TRINITY_DN1324_c0_g1_i4_orfp1	PF00100.26	Zona_pellucida	Zona pellucida-like domain	6.1e-26	251	140	390	1	259
TRINITY_DN1352_c0_g1_i1_orfp1	PF00379.26	Chitin_bind_4	Insect cuticle protein	1.3e-09	48	129	176	3	53
TRINITY_DN1352_c0_g1_i1_orfp1	PF00379.26	Chitin_bind_4	Insect cuticle protein	2.2e-11	34	228	261	16	49
TRINITY_DN13333_c0_g1_i1_orfp1	PF12372.11	DUF3652	Huntingtin protein region	1.6e-10	22	1427	1448	1	22
TRINITY_DN1303_c0_g3_i2_orfp1	PF00616.22	RasGAP	GTPase-activator protein for Ras-like GTPase	3.6e-27	196	158	353	3	205
TRINITY_DN1303_c0_g3_i2_orfp1	PF02204.21	VPS9	Vacuolar sorting protein 9 (VPS9) domain	3.8e-25	99	1535	1633	3	103
TRINITY_DN1341_c0_g1_i2_orfp1	PF00595.27	PDZ	PDZ domain	1e-10	78	168	245	2	76
TRINITY_DN1341_c0_g1_i2_orfp1	PF00595.27	PDZ	PDZ domain	4.3e-09	69	383	451	3	77
TRINITY_DN1341_c0_g1_i2_orfp1	PF00595.27	PDZ	PDZ domain	4.2e-12	63	822	884	5	71
TRINITY_DN1341_c0_g1_i2_orfp1	PF00595.27	PDZ	PDZ domain	8.3e-17	79	970	1048	2	82
TRINITY_DN1341_c0_g1_i2_orfp1	PF17820.4	PDZ_6	PDZ domain	1.4e-08	53	196	248	2	50
TRINITY_DN1341_c0_g1_i2_orfp1	PF17820.4	PDZ_6	PDZ domain	2.5e-07	45	413	457	13	54
TRINITY_DN1341_c0_g1_i2_orfp1	PF17820.4	PDZ_6	PDZ domain	5.2e-12	54	844	897	2	53
TRINITY_DN1341_c0_g1_i2_orfp1	PF17820.4	PDZ_6	PDZ domain	2.7e-14	53	995	1047	2	52
TRINITY_DN1341_c0_g1_i2_orfp1	PF13180.9	PDZ_2	PDZ domain	1.1e-07	72	182	253	3	72
TRINITY_DN1341_c0_g1_i2_orfp1	PF13180.9	PDZ_2	PDZ domain	2.2e-06	62	839	900	13	73
TRINITY_DN1341_c0_g1_i2_orfp1	PF13180.9	PDZ_2	PDZ domain	1.5e-08	59	990	1048	13	70
TRINITY_DN1341_c0_g1_i2_orfp1	PF00397.29	WW	WW domain	9.1e-13	30	54	83	1	31
TRINITY_DN1341_c0_g1_i2_orfp1	PF00397.29	WW	WW domain	1.1e-09	30	101	130	1	31
TRINITY_DN1341_c0_g1_i2_orfp1	PF02163.25	Peptidase_M50	Peptidase family M50	1.9e-07	65	983	1047	110	175
TRINITY_DN13147_c0_g3_i1_orfp1	PF00089.29	Trypsin	Trypsin	4.9e-68	226	70	295	3	221
TRINITY_DN13147_c0_g3_i1_orfp1	PF13365.9	Trypsin_2	Trypsin-like peptidase domain	3.3e-10	165	93	257	3	143
TRINITY_DN13567_c0_g3_i1_orfp1	PF03660.17	PHF5	PHF5-like protein	1.1e-53	104	1	104	1	104
TRINITY_DN1335_c0_g1_i1_orfp1	PF13417.9	GST_N_3	Glutathione S-transferase, N-terminal domain	1.1e-19	80	38	117	1	75
TRINITY_DN1335_c0_g1_i1_orfp1	PF13409.9	GST_N_2	Glutathione S-transferase, N-terminal domain	3e-17	68	44	111	2	69
TRINITY_DN1335_c0_g1_i1_orfp1	PF02798.23	GST_N	Glutathione S-transferase, N-terminal domain	3.2e-14	73	38	110	5	75
TRINITY_DN1335_c0_g1_i1_orfp1	PF14497.9	GST_C_3	Glutathione S-transferase, C-terminal domain	5.4e-10	81	148	228	9	96
TRINITY_DN13485_c0_g1_i1_orfp1	PF04266.17	ASCH	ASCH domain	6.7e-21	92	372	463	1	65
TRINITY_DN13485_c0_g1_i1_orfp1	PF06221.16	zf-C2HC5	Putative zinc finger motif, C2HC5-type	2e-15	48	132	179	2	53
TRINITY_DN1300_c1_g1_i7_orfp1	PF09068.14	EF-hand_2	EF hand	3.5e-44	125	39	163	2	123
TRINITY_DN1300_c1_g1_i7_orfp1	PF09069.14	EF-hand_3	EF-hand	3.9e-29	89	167	255	1	89
TRINITY_DN1300_c1_g1_i7_orfp1	PF00569.20	ZZ	Zinc finger, ZZ type	5.2e-13	39	265	303	6	43
TRINITY_DN1336_c0_g1_i2_orfp1	PF07051.14	OCIA	Ovarian carcinoma immunoreactive antigen (OCIA)	1.2e-40	85	31	115	2	86
TRINITY_DN13537_c0_g1_i1_orfp1	PF00379.26	Chitin_bind_4	Insect cuticle protein	9.2e-20	55	41	95	1	53
TRINITY_DN1363_c0_g1_i2_orfp1	PF00153.30	Mito_carr	Mitochondrial carrier protein	1.7e-18	76	58	133	17	96
TRINITY_DN1363_c0_g1_i2_orfp1	PF00153.30	Mito_carr	Mitochondrial carrier protein	5e-16	108	139	246	6	94
TRINITY_DN1363_c0_g1_i2_orfp1	PF00153.30	Mito_carr	Mitochondrial carrier protein	9.3e-18	83	256	338	5	93
TRINITY_DN13345_c0_g1_i1_orfp1	PF02615.17	Ldh_2	Malate/L-lactate dehydrogenase	1.9e-111	336	5	340	2	331
TRINITY_DN13160_c3_g4_i1_orfp1	PF00006.28	ATP-synt_ab	ATP synthase alpha/beta family, nucleotide-binding domain	5.4e-75	224	193	416	1	214
TRINITY_DN13160_c3_g4_i1_orfp1	PF00306.30	ATP-synt_ab_C	ATP synthase alpha/beta chain, C terminal domain	8.6e-51	126	423	548	1	126
TRINITY_DN13160_c3_g4_i1_orfp1	PF02874.26	ATP-synt_ab_N	ATP synthase alpha/beta family, beta-barrel domain	1.4e-22	67	70	136	3	69
TRINITY_DN1307_c0_g1_i2_orfp1	PF00100.26	Zona_pellucida	Zona pellucida-like domain	5.7e-18	253	69	321	1	258
TRINITY_DN1399_c0_g1_i1_orfp1	PF07502.17	MANEC	MANEC domain	6.3e-29	84	26	109	2	90
TRINITY_DN1399_c0_g1_i1_orfp1	PF00057.21	Ldl_recept_a	Low-density lipoprotein receptor domain class A	9.6e-12	35	174	208	2	35
TRINITY_DN14021_c0_g1_i6_orfp1	PF14500.9	MMS19_N	Dos2-interacting transcription regulator of RNA-Pol-II	2.8e-79	260	42	301	1	259
TRINITY_DN14021_c0_g1_i6_orfp1	PF12460.11	MMS19_C	RNAPII transcription regulator C-terminal	5.9e-41	294	622	915	108	430
TRINITY_DN14318_c0_g1_i5_orfp1	PF00379.26	Chitin_bind_4	Insect cuticle protein	1.2e-14	53	62	114	1	53
TRINITY_DN14102_c0_g3_i3_orfp1	PF00821.21	PEPCK_GTP	Phosphoenolpyruvate carboxykinase C-terminal P-loop domain	1.4e-173	355	282	636	1	357
TRINITY_DN14102_c0_g3_i3_orfp1	PF17297.5	PEPCK_N	Phosphoenolpyruvate carboxykinase N-terminal domain	1.7e-97	225	54	278	2	218
TRINITY_DN13805_c0_g1_i1_orfp1	PF00855.20	PWWP	PWWP domain	1.6e-13	78	12	89	1	79
TRINITY_DN14181_c0_g1_i1_orfp1	PF03464.18	eRF1_2	eRF1 domain 2	4.7e-52	133	144	276	1	133
TRINITY_DN14181_c0_g1_i1_orfp1	PF03465.18	eRF1_3	eRF1 domain 3	9.6e-43	138	279	416	1	113
TRINITY_DN14181_c0_g1_i1_orfp1	PF03463.18	eRF1_1	eRF1 domain 1	4.5e-16	119	18	136	2	126
TRINITY_DN14181_c0_g1_i1_orfp1	PF18859.4	acVLRF1	Actinobacteria/chloroflexi VLRF1 release factor	6.8e-11	85	156	240	14	94
TRINITY_DN14181_c0_g1_i1_orfp1	PF18854.4	baeRF_family10	Bacterial archaeo-eukaryotic release factor family 10	4.2e-10	119	132	250	3	120
TRINITY_DN13876_c0_g1_i1_orfp1	PF00079.23	Serpin	Serpin (serine protease inhibitor)	1.2e-85	368	40	407	5	366
TRINITY_DN14192_c0_g1_i2_orfp1	PF03522.18	SLC12	Solute carrier family 12	1.6e-152	419	645	1063	1	418
TRINITY_DN14192_c0_g1_i2_orfp1	PF00324.24	AA_permease	Amino acid permease	3.2e-114	505	131	635	1	477
TRINITY_DN14192_c0_g1_i2_orfp1	PF13520.9	AA_permease_2	Amino acid permease	5.6e-25	423	156	578	27	407
TRINITY_DN1423_c0_g1_i1_orfp1	PF00232.21	Glyco_hydro_1	Glycosyl hydrolase family 1	7.1e-150	465	23	487	3	451
TRINITY_DN13921_c0_g1_i2_orfp1	PF00059.24	Lectin_C	Lectin C-type domain	6.9e-13	115	26	140	5	109
TRINITY_DN140_c0_g1_i1_orfp1	PF07004.15	SHIPPO-rpt	Sperm-tail PG-rich repeat	1.1e-06	28	120	147	1	27
TRINITY_DN140_c0_g1_i1_orfp1	PF07004.15	SHIPPO-rpt	Sperm-tail PG-rich repeat	8.2e-07	28	194	221	2	28
TRINITY_DN140_c0_g1_i1_orfp1	PF07004.15	SHIPPO-rpt	Sperm-tail PG-rich repeat	1e-06	28	264	291	1	27
TRINITY_DN140_c0_g1_i1_orfp1	PF07004.15	SHIPPO-rpt	Sperm-tail PG-rich repeat	1.7e-06	22	576	597	2	27
TRINITY_DN140_c0_g1_i1_orfp1	PF07004.15	SHIPPO-rpt	Sperm-tail PG-rich repeat	1e-06	23	606	628	1	27
TRINITY_DN140_c0_g1_i1_orfp1	PF07004.15	SHIPPO-rpt	Sperm-tail PG-rich repeat	1.9e-07	27	735	761	1	27
TRINITY_DN140_c0_g1_i1_orfp1	PF07004.15	SHIPPO-rpt	Sperm-tail PG-rich repeat	6.3e-06	28	806	833	1	27
TRINITY_DN140_c0_g1_i1_orfp1	PF07004.15	SHIPPO-rpt	Sperm-tail PG-rich repeat	2.9e-07	28	879	906	2	28
TRINITY_DN140_c0_g1_i1_orfp1	PF07004.15	SHIPPO-rpt	Sperm-tail PG-rich repeat	2.5e-06	26	1017	1042	2	29
TRINITY_DN14259_c0_g1_i1_orfp1	PF00100.26	Zona_pellucida	Zona pellucida-like domain	2.2e-16	240	70	309	1	258
TRINITY_DN1393_c6_g1_i1_orfp1	PF00133.25	tRNA-synt_1	tRNA synthetases class I (I, L, M and V)	2.8e-22	156	42	197	4	178
TRINITY_DN1393_c6_g1_i1_orfp1	PF00133.25	tRNA-synt_1	tRNA synthetases class I (I, L, M and V)	3.5e-16	175	392	566	415	577
TRINITY_DN1393_c6_g1_i1_orfp1	PF09334.14	tRNA-synt_1g	tRNA synthetases class I (M)	2.4e-24	135	65	199	5	137
TRINITY_DN1393_c6_g1_i1_orfp1	PF13603.9	tRNA-synt_1_2	Leucyl-tRNA synthetase, Domain 2	2.2e-08	56	249	304	1	54
TRINITY_DN1393_c6_g1_i1_orfp1	PF13603.9	tRNA-synt_1_2	Leucyl-tRNA synthetase, Domain 2	1.6e-06	59	309	367	87	146
TRINITY_DN1393_c6_g1_i1_orfp1	PF08264.16	Anticodon_1	Anticodon-binding domain of tRNA ligase	1.1e-09	64	724	787	66	115
TRINITY_DN1403_c0_g1_i3_orfp1	PF06585.14	JHBP	Haemolymph juvenile hormone binding protein (JHBP)	4.7e-58	222	15	236	9	237
TRINITY_DN14230_c0_g1_i1_orfp1	PF01434.21	Peptidase_M41	Peptidase family M41	4e-67	182	533	714	2	190
TRINITY_DN14230_c0_g1_i1_orfp1	PF00004.32	AAA	ATPase family associated with various cellular activities (AAA)	9.5e-47	132	318	449	2	131
TRINITY_DN14230_c0_g1_i1_orfp1	PF17862.4	AAA_lid_3	AAA+ lid domain	3.8e-16	38	480	517	7	44
TRINITY_DN14230_c0_g1_i1_orfp1	PF06480.18	FtsH_ext	FtsH Extracellular	4.8e-12	85	125	209	8	105
TRINITY_DN1391_c0_g1_i5_orfp1	PF04516.18	CP2	CP2 transcription factor	1.7e-58	189	503	691	33	228
TRINITY_DN1419_c0_g2_i1_orfp1	PF00379.26	Chitin_bind_4	Insect cuticle protein	2.5e-18	53	71	123	1	53
TRINITY_DN13695_c0_g2_i1_orfp1	PF10268.12	Tmemb_161AB	Predicted transmembrane protein 161AB	9.2e-200	477	2	478	1	480
TRINITY_DN13739_c0_g1_i1_orfp1	PF00238.22	Ribosomal_L14	Ribosomal protein L14p/L23e	1.2e-40	118	22	139	4	121
TRINITY_DN1409_c0_g3_i1_orfp1	PF01545.24	Cation_efflux	Cation efflux family	1.6e-58	236	215	450	1	199
TRINITY_DN13924_c0_g1_i8_orfp1	PF00106.28	adh_short	short chain dehydrogenase	3.5e-45	199	7	205	3	192
TRINITY_DN13924_c0_g1_i8_orfp1	PF13561.9	adh_short_C2	Enoyl-(Acyl carrier protein) reductase	1.4e-39	238	11	248	1	230
TRINITY_DN13924_c0_g1_i8_orfp1	PF08659.13	KR	KR domain	4.8e-11	95	7	101	3	104
TRINITY_DN1379_c0_g3_i2_orfp1	PF00688.21	TGFb_propeptide	TGF-beta propeptide	5.5e-53	238	30	267	1	242
TRINITY_DN1379_c0_g3_i2_orfp1	PF00019.23	TGF_beta	Transforming growth factor beta like domain	3.4e-40	102	315	416	1	102
TRINITY_DN1381_c0_g1_i1_orfp1	PF00135.31	COesterase	Carboxylesterase family	5.1e-137	517	42	558	3	515
TRINITY_DN1381_c0_g1_i1_orfp1	PF20434.1	BD-FAE	BD-FAE	2.8e-14	113	121	233	1	109
TRINITY_DN1388_c0_g1_i6_orfp1	PF08036.14	Antimicrobial_6	Diapausin family of antimicrobial peptide	8.5e-15	36	33	68	3	39
TRINITY_DN13845_c0_g1_i1_orfp1	PF02574.19	S-methyl_trans	Homocysteine S-methyltransferase	2e-75	305	13	317	1	274
TRINITY_DN1422_c0_g1_i1_orfp1	PF05649.16	Peptidase_M13_N	Peptidase family M13	9e-121	390	118	507	1	384
TRINITY_DN1422_c0_g1_i1_orfp1	PF01431.24	Peptidase_M13	Peptidase family M13	1.9e-74	207	568	774	1	205
TRINITY_DN13745_c0_g1_i8_orfp1	PF00076.25	RRM_1	RNA recognition motif. (a.k.a. RRM, RBD, or RNP domain)	2.1e-21	71	40	110	1	70
TRINITY_DN13745_c0_g1_i8_orfp1	PF00076.25	RRM_1	RNA recognition motif. (a.k.a. RRM, RBD, or RNP domain)	4.3e-19	70	138	207	1	69
TRINITY_DN13745_c0_g1_i8_orfp1	PF00076.25	RRM_1	RNA recognition motif. (a.k.a. RRM, RBD, or RNP domain)	2.9e-08	63	434	496	14	70
TRINITY_DN13942_c0_g1_i1_orfp1	PF00025.24	Arf	ADP-ribosylation factor family	9.4e-75	173	3	175	1	174
TRINITY_DN13942_c0_g1_i1_orfp1	PF08477.16	Roc	Ras of Complex, Roc, domain of DAPkinase	4.7e-16	111	18	128	1	119
TRINITY_DN13942_c0_g1_i1_orfp1	PF00503.23	G-alpha	G-protein alpha subunit	5e-07	27	11	37	18	44
TRINITY_DN13942_c0_g1_i1_orfp1	PF00503.23	G-alpha	G-protein alpha subunit	7e-10	47	46	92	187	234
TRINITY_DN13942_c0_g1_i1_orfp1	PF00071.25	Ras	Ras family	5.5e-15	158	19	176	2	160
TRINITY_DN13942_c0_g1_i1_orfp1	PF09439.13	SRPRB	Signal recognition particle receptor beta subunit	3.1e-13	128	16	143	3	138
TRINITY_DN13942_c0_g1_i1_orfp1	PF01926.26	MMR_HSR1	50S ribosome-binding GTPase	6.4e-10	109	18	126	1	114
TRINITY_DN14302_c0_g1_i4_orfp1	PF00076.25	RRM_1	RNA recognition motif. (a.k.a. RRM, RBD, or RNP domain)	1.6e-20	70	99	168	1	70
TRINITY_DN14182_c0_g1_i1_orfp1	PF14913.9	DPCD	DPCD protein family	6.8e-80	190	38	227	1	189
TRINITY_DN13764_c0_g1_i2_orfp1	PF07780.15	Spb1_C	Spb1 C-terminal domain	1.2e-75	223	601	823	2	219
TRINITY_DN13764_c0_g1_i2_orfp1	PF01728.22	FtsJ	FtsJ-like methyltransferase	5.3e-61	177	24	200	1	177
TRINITY_DN13764_c0_g1_i2_orfp1	PF11861.11	DUF3381	Domain of unknown function (DUF3381)	1.9e-44	151	235	385	2	167
TRINITY_DN1374_c0_g1_i8_orfp1	PF00069.28	Pkinase	Protein kinase domain	9.3e-52	269	38	306	3	260
TRINITY_DN1374_c0_g1_i8_orfp1	PF07714.20	PK_Tyr_Ser-Thr	Protein tyrosine and serine/threonine kinase	1.5e-32	272	37	308	2	259
TRINITY_DN1374_c0_g1_i8_orfp1	PF10409.12	PTEN_C2	C2 domain of PTEN tumour-suppressor protein	1.3e-22	130	593	722	2	127
TRINITY_DN1374_c0_g1_i8_orfp1	PF00226.34	DnaJ	DnaJ domain	4e-09	54	1117	1170	10	60
TRINITY_DN1374_c0_g1_i8_orfp1	PF14531.9	Kinase-like	Kinase-like	4.1e-07	130	138	267	139	259
TRINITY_DN1429_c0_g1_i6_orfp1	PF00435.24	Spectrin	Spectrin repeat	7.1e-08	94	599	692	7	103
TRINITY_DN1429_c0_g1_i6_orfp1	PF00435.24	Spectrin	Spectrin repeat	2.6e-11	95	694	788	2	96
TRINITY_DN1429_c0_g1_i6_orfp1	PF00435.24	Spectrin	Spectrin repeat	3.4e-08	68	800	867	2	67
TRINITY_DN1429_c0_g1_i6_orfp1	PF00435.24	Spectrin	Spectrin repeat	1.5e-09	87	5467	5553	9	96
TRINITY_DN1429_c0_g1_i6_orfp1	PF00435.24	Spectrin	Spectrin repeat	1.2e-06	72	5574	5645	3	73
TRINITY_DN1429_c0_g1_i6_orfp1	PF00435.24	Spectrin	Spectrin repeat	2.2e-06	109	5705	5813	4	104
TRINITY_DN1429_c0_g1_i6_orfp1	PF00435.24	Spectrin	Spectrin repeat	2.8e-11	105	6313	6417	3	103
TRINITY_DN1429_c0_g1_i6_orfp1	PF00435.24	Spectrin	Spectrin repeat	3.3e-07	76	6449	6524	31	104
TRINITY_DN1429_c0_g1_i6_orfp1	PF00435.24	Spectrin	Spectrin repeat	3.6e-08	94	6537	6630	10	104
TRINITY_DN1429_c0_g1_i6_orfp1	PF00435.24	Spectrin	Spectrin repeat	7.7e-08	98	6635	6732	2	98
TRINITY_DN1429_c0_g1_i6_orfp1	PF00435.24	Spectrin	Spectrin repeat	1.8e-08	101	6859	6959	6	104
TRINITY_DN1429_c0_g1_i6_orfp1	PF00435.24	Spectrin	Spectrin repeat	1.3e-09	106	6964	7069	2	103
TRINITY_DN1429_c0_g1_i6_orfp1	PF00435.24	Spectrin	Spectrin repeat	1.7e-12	103	7078	7180	5	105
TRINITY_DN1429_c0_g1_i6_orfp1	PF00435.24	Spectrin	Spectrin repeat	9.9e-11	91	7186	7276	4	92
TRINITY_DN1429_c0_g1_i6_orfp1	PF00435.24	Spectrin	Spectrin repeat	3.9e-08	89	7302	7390	11	97
TRINITY_DN1429_c0_g1_i6_orfp1	PF00435.24	Spectrin	Spectrin repeat	3.2e-11	101	7507	7607	8	105
TRINITY_DN1429_c0_g1_i6_orfp1	PF00435.24	Spectrin	Spectrin repeat	6.3e-08	95	7622	7716	13	105
TRINITY_DN1429_c0_g1_i6_orfp1	PF00435.24	Spectrin	Spectrin repeat	9.6e-09	105	7722	7826	4	104
TRINITY_DN1429_c0_g1_i6_orfp1	PF00435.24	Spectrin	Spectrin repeat	1.4e-12	102	7833	7934	4	103
TRINITY_DN1429_c0_g1_i6_orfp1	PF00435.24	Spectrin	Spectrin repeat	1.8e-13	103	7942	8044	4	104
TRINITY_DN1429_c0_g1_i6_orfp1	PF00435.24	Spectrin	Spectrin repeat	7.1e-18	106	8050	8155	3	105
TRINITY_DN1429_c0_g1_i6_orfp1	PF00435.24	Spectrin	Spectrin repeat	2.2e-13	106	8159	8264	2	104
TRINITY_DN1429_c0_g1_i6_orfp1	PF00435.24	Spectrin	Spectrin repeat	5.8e-12	104	8269	8372	2	103
TRINITY_DN1429_c0_g1_i6_orfp1	PF00435.24	Spectrin	Spectrin repeat	4.4e-14	108	8378	8485	2	105
TRINITY_DN1429_c0_g1_i6_orfp1	PF00435.24	Spectrin	Spectrin repeat	4.1e-19	102	8492	8593	5	104
TRINITY_DN1429_c0_g1_i6_orfp1	PF00435.24	Spectrin	Spectrin repeat	3.2e-12	105	8598	8702	2	104
TRINITY_DN1429_c0_g1_i6_orfp1	PF00681.23	Plectin	Plectin repeat	3.1e-07	26	1567	1592	14	39
TRINITY_DN1429_c0_g1_i6_orfp1	PF00681.23	Plectin	Plectin repeat	5.4e-07	28	2440	2467	11	38
TRINITY_DN1429_c0_g1_i6_orfp1	PF00681.23	Plectin	Plectin repeat	1.7e-09	25	2517	2541	11	35
TRINITY_DN1429_c0_g1_i6_orfp1	PF00681.23	Plectin	Plectin repeat	5e-09	28	2583	2610	11	38
TRINITY_DN1429_c0_g1_i6_orfp1	PF00681.23	Plectin	Plectin repeat	2.5e-07	28	2780	2807	9	36
TRINITY_DN1429_c0_g1_i6_orfp1	PF00681.23	Plectin	Plectin repeat	5.9e-08	27	3935	3961	8	34
TRINITY_DN1429_c0_g1_i6_orfp1	PF00681.23	Plectin	Plectin repeat	3.9e-06	30	5072	5101	9	38
TRINITY_DN1429_c0_g1_i6_orfp1	PF02187.20	GAS2	Growth-Arrest-Specific Protein 2 Domain	1.2e-33	69	8994	9062	1	69
TRINITY_DN1429_c0_g1_i6_orfp1	PF00307.34	CH	Calponin homology (CH) domain	4.2e-24	104	228	331	3	108
TRINITY_DN1429_c0_g1_i6_orfp1	PF17902.4	SH3_10	SH3 domain	3e-18	66	869	934	1	65
TRINITY_DN1429_c0_g1_i6_orfp1	PF00036.35	EF-hand_1	EF hand	4.8e-06	24	8918	8941	3	26
TRINITY_DN1429_c0_g1_i6_orfp1	PF00036.35	EF-hand_1	EF hand	1.5e-06	21	8958	8978	7	27
TRINITY_DN1429_c0_g1_i6_orfp1	PF13405.9	EF-hand_6	EF-hand domain	2.1e-06	21	8958	8978	7	27
TRINITY_DN13896_c0_g1_i2_orfp1	PF03949.18	Malic_M	Malic enzyme, NAD binding domain	2.2e-97	254	330	583	1	257
TRINITY_DN13896_c0_g1_i2_orfp1	PF00390.22	malic	Malic enzyme, N-terminal domain	2.2e-83	181	140	320	2	182
TRINITY_DN1418_c0_g1_i5_orfp1	PF00084.23	Sushi	Sushi repeat (SCR repeat)	7.8e-12	57	21	77	1	56
TRINITY_DN1418_c0_g1_i5_orfp1	PF00084.23	Sushi	Sushi repeat (SCR repeat)	1.8e-13	54	367	420	1	56
TRINITY_DN1418_c0_g1_i5_orfp1	PF00084.23	Sushi	Sushi repeat (SCR repeat)	2e-15	56	425	480	1	56
TRINITY_DN1418_c0_g1_i5_orfp1	PF00084.23	Sushi	Sushi repeat (SCR repeat)	2.2e-15	56	485	540	1	56
TRINITY_DN1418_c0_g1_i5_orfp1	PF00059.24	Lectin_C	Lectin C-type domain	3.3e-18	107	255	361	2	108
TRINITY_DN13880_c0_g1_i1_orfp1	PF00339.32	Arrestin_N	Arrestin (or S-antigen), N-terminal domain	4.3e-38	151	6	156	1	146
TRINITY_DN13880_c0_g1_i1_orfp1	PF02752.25	Arrestin_C	Arrestin (or S-antigen), C-terminal domain	5.9e-11	136	15	150	14	132
TRINITY_DN13880_c0_g1_i1_orfp1	PF02752.25	Arrestin_C	Arrestin (or S-antigen), C-terminal domain	7.5e-23	130	181	310	3	135
TRINITY_DN1415_c0_g2_i1_orfp1	PF01490.21	Aa_trans	Transmembrane amino acid transporter protein	7e-60	403	44	446	4	407
TRINITY_DN14059_c0_g1_i4_orfp1	PF04086.16	SRP-alpha_N	Signal recognition particle, alpha subunit, N-terminal	1.9e-62	241	29	269	3	300
TRINITY_DN14059_c0_g1_i4_orfp1	PF00448.25	SRP54	SRP54-type protein, GTPase domain	6.2e-51	218	393	610	2	195
TRINITY_DN14059_c0_g1_i4_orfp1	PF02881.22	SRP54_N	SRP54-type protein, helical bundle domain	4.2e-13	72	292	363	3	75
TRINITY_DN14208_c0_g2_i1_orfp1	PF00839.20	Cys_rich_FGFR	Cysteine rich repeat	8.1e-06	35	80	114	3	36
TRINITY_DN14208_c0_g2_i1_orfp1	PF00839.20	Cys_rich_FGFR	Cysteine rich repeat	4.8e-06	56	137	192	3	52
TRINITY_DN14208_c0_g2_i1_orfp1	PF00839.20	Cys_rich_FGFR	Cysteine rich repeat	3.9e-09	56	199	254	1	56
TRINITY_DN14208_c0_g2_i1_orfp1	PF00839.20	Cys_rich_FGFR	Cysteine rich repeat	8.2e-13	63	259	321	1	57
TRINITY_DN14208_c0_g2_i1_orfp1	PF00839.20	Cys_rich_FGFR	Cysteine rich repeat	2.6e-16	54	327	380	1	55
TRINITY_DN14208_c0_g2_i1_orfp1	PF00839.20	Cys_rich_FGFR	Cysteine rich repeat	9.5e-16	56	393	448	3	56
TRINITY_DN14208_c0_g2_i1_orfp1	PF00839.20	Cys_rich_FGFR	Cysteine rich repeat	2.8e-16	66	454	519	2	57
TRINITY_DN14208_c0_g2_i1_orfp1	PF00839.20	Cys_rich_FGFR	Cysteine rich repeat	5.9e-12	54	528	581	2	56
TRINITY_DN14208_c0_g2_i1_orfp1	PF00839.20	Cys_rich_FGFR	Cysteine rich repeat	7.1e-11	60	584	643	1	57
TRINITY_DN14208_c0_g2_i1_orfp1	PF00839.20	Cys_rich_FGFR	Cysteine rich repeat	6.9e-13	54	650	703	2	56
TRINITY_DN14208_c0_g2_i1_orfp1	PF00839.20	Cys_rich_FGFR	Cysteine rich repeat	1.4e-15	53	715	767	1	53
TRINITY_DN14208_c0_g2_i1_orfp1	PF00839.20	Cys_rich_FGFR	Cysteine rich repeat	4.5e-12	52	774	825	2	55
TRINITY_DN14208_c0_g2_i1_orfp1	PF00839.20	Cys_rich_FGFR	Cysteine rich repeat	6.2e-17	64	831	894	1	57
TRINITY_DN14208_c0_g2_i1_orfp1	PF00839.20	Cys_rich_FGFR	Cysteine rich repeat	1.3e-11	57	899	955	2	55
TRINITY_DN14208_c0_g2_i1_orfp1	PF00839.20	Cys_rich_FGFR	Cysteine rich repeat	1.9e-10	54	963	1016	2	55
TRINITY_DN13875_c1_g2_i3_orfp1	PF07934.15	OGG_N	8-oxoguanine DNA glycosylase, N-terminal domain	4.6e-35	125	6	130	2	121
TRINITY_DN13875_c1_g2_i3_orfp1	PF00730.28	HhH-GPD	HhH-GPD superfamily base excision DNA repair protein	2.9e-19	149	132	280	2	100
TRINITY_DN14266_c0_g1_i1_orfp1	PF04756.16	OST3_OST6	OST3 / OST6 family, transporter family	2.9e-13	119	28	146	178	291
TRINITY_DN13686_c0_g1_i1_orfp1	PF04889.15	Cwf_Cwc_15	Cwf15/Cwc15 cell cycle control protein	1.4e-27	84	1	84	1	79
TRINITY_DN13686_c0_g1_i1_orfp1	PF04889.15	Cwf_Cwc_15	Cwf15/Cwc15 cell cycle control protein	1.4e-53	119	100	218	129	247
TRINITY_DN1376_c0_g1_i6_orfp1	PF00089.29	Trypsin	Trypsin	5.3e-53	228	37	264	1	221
TRINITY_DN14091_c0_g1_i3_orfp1	PF04695.16	Pex14_N	Pex14 N-terminal domain	3.6e-19	44	14	57	2	45
TRINITY_DN1383_c0_g1_i2_orfp1	PF00732.22	GMC_oxred_N	GMC oxidoreductase	4.7e-95	298	59	356	1	295
TRINITY_DN1383_c0_g1_i2_orfp1	PF05199.16	GMC_oxred_C	GMC oxidoreductase	5.8e-40	145	451	595	1	145
TRINITY_DN13846_c0_g1_i1_orfp1	PF10255.12	Paf67	RNA polymerase I-associated factor PAF67	7.9e-176	409	123	531	1	402
TRINITY_DN13750_c0_g1_i1_orfp1	PF06418.17	CTP_synth_N	CTP synthase N-terminus	3.2e-130	271	5	275	1	266
TRINITY_DN13750_c0_g1_i1_orfp1	PF00117.31	GATase	Glutamine amidotransferase class-I	4.5e-56	232	313	544	2	189
TRINITY_DN13819_c0_g1_i1_orfp1	PF01212.24	Beta_elim_lyase	Beta-eliminating lyase	5.5e-40	142	7	148	143	288
TRINITY_DN13870_c0_g1_i1_orfp1	PF00042.25	Globin	Globin	2.1e-19	104	58	161	4	105
TRINITY_DN14227_c0_g1_i1_orfp1	PF01280.23	Ribosomal_L19e	Ribosomal protein L19e	3.6e-51	120	1	120	25	144
TRINITY_DN1431_c0_g1_i1_orfp1	PF11938.11	DUF3456	TLR4 regulator and MIR-interacting MSAP	1.1e-10	60	42	101	1	65
TRINITY_DN1431_c0_g1_i1_orfp1	PF11938.11	DUF3456	TLR4 regulator and MIR-interacting MSAP	4.6e-08	42	102	143	111	151
TRINITY_DN13911_c0_g1_i1_orfp1	PF00379.26	Chitin_bind_4	Insect cuticle protein	1.3e-18	53	81	133	1	53
TRINITY_DN1427_c0_g1_i2_orfp1	PF00379.26	Chitin_bind_4	Insect cuticle protein	7.2e-23	56	41	96	1	53
TRINITY_DN13863_c0_g1_i1_orfp1	PF02055.19	Glyco_hydro_30	Glycosyl hydrolase family 30 TIM-barrel domain	4.2e-105	347	226	572	1	348
TRINITY_DN14255_c0_g1_i2_orfp1	PF16185.8	MTABC_N	Mitochondrial ABC-transporter N-terminal five TM region	1.4e-86	235	3	237	1	244
TRINITY_DN14255_c0_g1_i2_orfp1	PF00664.26	ABC_membrane	ABC transporter transmembrane region	2.2e-44	278	247	524	1	273
TRINITY_DN14255_c0_g1_i2_orfp1	PF00005.30	ABC_tran	ABC transporter	4e-38	150	587	736	1	137
TRINITY_DN14255_c0_g1_i2_orfp1	PF02463.22	SMC_N	RecF/RecN/SMC N terminal domain	1.3e-08	179	600	778	27	211
TRINITY_DN14095_c0_g1_i2_orfp1	PF00036.35	EF-hand_1	EF hand	8.5e-08	28	17	44	1	28
TRINITY_DN14095_c0_g1_i2_orfp1	PF00036.35	EF-hand_1	EF hand	6.8e-10	26	92	117	3	28
TRINITY_DN14095_c0_g1_i2_orfp1	PF13499.9	EF-hand_7	EF-hand domain pair	5e-08	61	17	77	3	71
TRINITY_DN14095_c0_g1_i2_orfp1	PF13499.9	EF-hand_7	EF-hand domain pair	3.6e-10	55	96	150	9	70
TRINITY_DN14095_c0_g1_i2_orfp1	PF13405.9	EF-hand_6	EF-hand domain	9.1e-09	30	17	46	1	31
TRINITY_DN14095_c0_g1_i2_orfp1	PF13405.9	EF-hand_6	EF-hand domain	4.6e-09	25	95	119	6	31
TRINITY_DN14095_c0_g1_i2_orfp1	PF13833.9	EF-hand_8	EF-hand domain pair	9e-06	22	13	34	22	43
TRINITY_DN14095_c0_g1_i2_orfp1	PF13833.9	EF-hand_8	EF-hand domain pair	1.5e-07	44	103	146	2	47
TRINITY_DN14095_c0_g1_i2_orfp1	PF14658.9	EF-hand_9	EF-hand domain	1.2e-08	53	21	73	3	59
TRINITY_DN14095_c0_g1_i2_orfp1	PF13202.9	EF-hand_5	EF hand	4.4e-07	17	98	114	8	24
TRINITY_DN13932_c0_g1_i1_orfp1	PF06743.18	FAST_1	FAST kinase-like protein, subdomain 1	8e-11	72	372	443	3	70
TRINITY_DN14146_c0_g1_i1_orfp1	PF03645.16	Tctex-1	Tctex-1 family	6.8e-39	93	26	118	2	94
TRINITY_DN141_c1_g1_i1_orfp1	PF11261.11	IRF-2BP1_2	Interferon regulatory factor 2-binding protein zinc finger	5.2e-37	52	6	57	1	52
TRINITY_DN13944_c0_g1_i1_orfp1	PF00379.26	Chitin_bind_4	Insect cuticle protein	2e-13	53	58	110	1	53
TRINITY_DN13878_c0_g1_i9_orfp1	PF03770.19	IPK	Inositol polyphosphate kinase	3.3e-46	211	322	532	1	198
TRINITY_DN1406_c0_g1_i2_orfp1	PF15868.8	MBF2	Transcription activator MBF2	1.4e-18	80	31	110	7	90
TRINITY_DN14275_c1_g1_i1_orfp1	PF00888.25	Cullin	Cullin family	5.4e-99	397	2	398	211	602
TRINITY_DN14275_c1_g1_i1_orfp1	PF10557.12	Cullin_Nedd8	Cullin protein neddylation domain	1.3e-29	61	468	528	1	61
TRINITY_DN1389_c1_g1_i1_orfp1	PF00076.25	RRM_1	RNA recognition motif. (a.k.a. RRM, RBD, or RNP domain)	7.3e-17	68	41	108	2	69
TRINITY_DN14324_c0_g2_i1_orfp1	PF02826.22	2-Hacid_dh_C	D-isomer specific 2-hydroxyacid dehydrogenase, NAD binding domain	2.7e-59	176	112	287	3	178
TRINITY_DN14324_c0_g2_i1_orfp1	PF00389.33	2-Hacid_dh	D-isomer specific 2-hydroxyacid dehydrogenase, catalytic domain	2.7e-36	306	8	313	1	128
TRINITY_DN1371_c0_g1_i2_orfp1	PF00351.24	Biopterin_H	Biopterin-dependent aromatic amino acid hydroxylase	8.9e-181	330	125	454	1	330
TRINITY_DN1371_c0_g1_i2_orfp1	PF01842.28	ACT	ACT domain	6.2e-12	56	49	104	8	62
TRINITY_DN14226_c0_g1_i1_orfp1	PF00171.25	Aldedh	Aldehyde dehydrogenase family	5e-158	463	33	495	1	460
TRINITY_DN13784_c0_g3_i1_orfp1	PF12796.10	Ank_2	Ankyrin repeats (3 copies)	3.9e-12	57	46	102	32	81
TRINITY_DN13784_c0_g3_i1_orfp1	PF12796.10	Ank_2	Ankyrin repeats (3 copies)	4e-10	70	106	175	25	83
TRINITY_DN13784_c0_g3_i1_orfp1	PF12796.10	Ank_2	Ankyrin repeats (3 copies)	7.6e-12	65	172	236	23	79
TRINITY_DN13784_c0_g3_i1_orfp1	PF13637.9	Ank_4	Ankyrin repeats (many copies)	1.6e-07	50	45	94	7	55
TRINITY_DN13784_c0_g3_i1_orfp1	PF13637.9	Ank_4	Ankyrin repeats (many copies)	2.7e-08	44	75	118	2	47
TRINITY_DN13784_c0_g3_i1_orfp1	PF13637.9	Ank_4	Ankyrin repeats (many copies)	6e-11	52	147	198	3	55
TRINITY_DN13784_c0_g3_i1_orfp1	PF13637.9	Ank_4	Ankyrin repeats (many copies)	5.9e-11	52	179	230	2	54
TRINITY_DN13784_c0_g3_i1_orfp1	PF13606.9	Ank_3	Ankyrin repeat	1.7e-10	29	74	102	2	31
TRINITY_DN13784_c0_g3_i1_orfp1	PF13606.9	Ank_3	Ankyrin repeat	1.3e-06	28	144	171	1	29
TRINITY_DN13784_c0_g3_i1_orfp1	PF13606.9	Ank_3	Ankyrin repeat	1.4e-07	25	178	202	2	27
TRINITY_DN13784_c0_g3_i1_orfp1	PF00023.33	Ank	Ankyrin repeat	6.9e-11	31	74	104	2	32
TRINITY_DN13784_c0_g3_i1_orfp1	PF00023.33	Ank	Ankyrin repeat	2.3e-06	28	178	205	2	29
TRINITY_DN13784_c0_g3_i1_orfp1	PF13857.9	Ank_5	Ankyrin repeats (many copies)	3.1e-11	52	131	182	1	53
TRINITY_DN13784_c0_g3_i1_orfp1	PF13857.9	Ank_5	Ankyrin repeats (many copies)	3.3e-06	39	180	218	18	56
TRINITY_DN14157_c0_g1_i1_orfp1	PF01008.20	IF-2B	Initiation factor 2 subunit family	2.7e-89	300	44	343	1	282
TRINITY_DN13735_c0_g1_i5_orfp1	PF13934.9	ELYS	Nuclear pore complex assembly	3.6e-43	255	745	999	2	221
TRINITY_DN13735_c0_g1_i5_orfp1	PF16687.8	ELYS-bb	beta-propeller of ELYS nucleoporin	6.7e-25	253	252	504	221	486
TRINITY_DN13902_c0_g1_i1_orfp1	PF00650.23	CRAL_TRIO	CRAL/TRIO domain	1.2e-25	142	106	247	9	156
TRINITY_DN13766_c0_g2_i1_orfp1	PF08409.14	TMTC_DUF1736	Protein O-mannosyl-transferase TMTC, DUF1736	5.5e-31	73	266	338	2	74
TRINITY_DN13766_c0_g2_i1_orfp1	PF13414.9	TPR_11	TPR repeat	3.5e-11	33	469	501	8	40
TRINITY_DN13766_c0_g2_i1_orfp1	PF13414.9	TPR_11	TPR repeat	5.9e-06	24	509	532	17	40
TRINITY_DN13766_c0_g2_i1_orfp1	PF13431.9	TPR_17	Tetratricopeptide repeat	3.2e-07	30	509	538	2	31
TRINITY_DN13766_c0_g2_i1_orfp1	PF00515.31	TPR_1	Tetratricopeptide repeat	3.3e-06	34	455	488	1	34
TRINITY_DN13766_c0_g2_i1_orfp1	PF00515.31	TPR_1	Tetratricopeptide repeat	2.2e-08	33	521	553	2	34
TRINITY_DN13766_c0_g2_i1_orfp1	PF13181.9	TPR_8	Tetratricopeptide repeat	9e-06	30	455	484	1	30
TRINITY_DN13766_c0_g2_i1_orfp1	PF13181.9	TPR_8	Tetratricopeptide repeat	7.6e-08	31	521	551	2	32
TRINITY_DN13766_c0_g2_i1_orfp1	PF07719.20	TPR_2	Tetratricopeptide repeat	3.5e-07	32	521	552	2	33
TRINITY_DN13766_c0_g2_i1_orfp1	PF13432.9	TPR_16	Tetratricopeptide repeat	2.8e-06	37	504	540	15	54
TRINITY_DN13766_c0_g2_i1_orfp1	PF14559.9	TPR_19	Tetratricopeptide repeat	3.8e-06	47	505	551	10	56
TRINITY_DN13766_c0_g2_i1_orfp1	PF13424.9	TPR_12	Tetratricopeptide repeat	6e-06	59	489	547	3	72
TRINITY_DN13766_c0_g2_i1_orfp1	PF13428.9	TPR_14	Tetratricopeptide repeat	3e-06	41	521	561	2	42
TRINITY_DN13934_c0_g1_i1_orfp1	PF05577.15	Peptidase_S28	Serine carboxypeptidase S28	8.4e-109	420	44	463	2	433
TRINITY_DN14298_c0_g2_i4_orfp1	PF00566.21	RabGAP-TBC	Rab-GTPase-TBC domain	2.9e-53	204	478	681	2	216
TRINITY_DN14298_c0_g2_i4_orfp1	PF02893.23	GRAM	GRAM domain	9.2e-24	104	139	242	2	110
TRINITY_DN14298_c0_g2_i4_orfp1	PF02893.23	GRAM	GRAM domain	1.4e-16	111	290	400	3	110
TRINITY_DN1413_c0_g1_i1_orfp1	PF03635.20	Vps35	Vacuolar protein sorting-associated protein 35	3.8e-271	749	15	763	2	727
TRINITY_DN13875_c0_g1_i2_orfp1	PF15262.9	DUF4592	Domain of unknown function (DUF4592)	1.8e-12	104	133	236	15	121
TRINITY_DN1386_c0_g2_i1_orfp1	PF05047.19	L51_S25_CI-B8	Mitochondrial ribosomal protein L51 / S25 / CI-B8 domain	1.9e-19	50	26	75	1	50
TRINITY_DN1380_c0_g1_i10_orfp1	PF08144.14	CPL	CPL (NUC119) domain	2.3e-22	134	405	538	1	136
TRINITY_DN13877_c0_g3_i1_orfp1	PF01826.20	TIL	Trypsin Inhibitor like cysteine rich domain	2.5e-08	59	25	83	1	55
TRINITY_DN13877_c0_g3_i1_orfp1	PF01826.20	TIL	Trypsin Inhibitor like cysteine rich domain	1.8e-12	60	86	145	1	55
TRINITY_DN14906_c0_g1_i1_orfp1	PF19277.2	GPAT_C	Glycerol-3-phosphate acyltransferase C-terminal region	1.4e-29	416	418	833	2	353
TRINITY_DN14906_c0_g1_i1_orfp1	PF01553.24	Acyltransferase	Acyltransferase	2e-20	132	275	406	13	133
TRINITY_DN14480_c0_g2_i1_orfp1	PF00011.24	HSP20	Hsp20/alpha crystallin family	3.8e-32	96	63	158	2	102
TRINITY_DN1490_c1_g2_i1_orfp1	PF00062.23	Lys	C-type lysozyme/alpha-lactalbumin family	6.6e-31	120	21	140	1	123
TRINITY_DN1484_c0_g1_i1_orfp1	PF02872.21	5_nucleotid_C	5'-nucleotidase, C-terminal domain	2.2e-35	166	338	503	3	158
TRINITY_DN1484_c0_g1_i1_orfp1	PF00149.31	Metallophos	Calcineurin-like phosphoesterase	1.1e-15	214	29	242	3	204
TRINITY_DN1472_c0_g1_i1_orfp1	PF00735.21	Septin	Septin	8.7e-103	269	42	310	1	276
TRINITY_DN1472_c0_g1_i1_orfp1	PF01926.26	MMR_HSR1	50S ribosome-binding GTPase	2.5e-09	76	48	123	2	75
TRINITY_DN1489_c0_g2_i1_orfp1	PF08148.15	DSHCT	DSHCT (NUC185) domain	3.6e-47	169	1071	1239	2	162
TRINITY_DN1489_c0_g2_i1_orfp1	PF17911.4	Ski2_N	Ski2 N-terminal region	2.9e-28	137	42	178	2	131
TRINITY_DN1489_c0_g2_i1_orfp1	PF13234.9	rRNA_proc-arch	rRNA-processing arch domain	3.4e-22	287	758	1044	1	269
TRINITY_DN1489_c0_g2_i1_orfp1	PF00270.32	DEAD	DEAD/DEAH box helicase	1.1e-20	148	309	456	3	173
TRINITY_DN1489_c0_g2_i1_orfp1	PF00271.34	Helicase_C	Helicase conserved C-terminal domain	1.1e-09	77	627	703	43	111
TRINITY_DN14385_c0_g1_i1_orfp1	PF00935.22	Ribosomal_L44	Ribosomal protein L44	1.3e-34	75	18	92	2	76
TRINITY_DN15041_c0_g1_i1_orfp1	PF01230.26	HIT	HIT domain	1.1e-35	98	68	165	1	97
TRINITY_DN15041_c0_g1_i1_orfp1	PF11969.11	DcpS_C	Scavenger mRNA decapping enzyme C-term binding	1.2e-25	102	61	162	2	101
TRINITY_DN1451_c2_g1_i2_orfp1	PF00995.26	Sec1	Sec1 family	9.7e-132	529	23	551	1	576
TRINITY_DN1455_c0_g3_i1_orfp1	PF00328.25	His_Phos_2	Histidine phosphatase superfamily (branch 2)	3.8e-26	326	62	387	7	376
TRINITY_DN1437_c0_g2_i5_orfp1	PF00664.26	ABC_membrane	ABC transporter transmembrane region	9.2e-41	271	93	363	1	274
TRINITY_DN1437_c0_g2_i5_orfp1	PF00664.26	ABC_membrane	ABC transporter transmembrane region	1.4e-38	262	830	1091	37	266
TRINITY_DN1437_c0_g2_i5_orfp1	PF00005.30	ABC_tran	ABC transporter	3.1e-24	135	501	635	1	136
TRINITY_DN1437_c0_g2_i5_orfp1	PF00005.30	ABC_tran	ABC transporter	2.1e-33	148	1163	1310	1	137
TRINITY_DN1437_c0_g2_i5_orfp1	PF02463.22	SMC_N	RecF/RecN/SMC N terminal domain	6.9e-07	148	1204	1351	112	210
TRINITY_DN1437_c0_g2_i5_orfp1	PF01926.26	MMR_HSR1	50S ribosome-binding GTPase	9.7e-08	22	1175	1196	1	22
TRINITY_DN1437_c0_g2_i5_orfp1	PF03193.19	RsgA_GTPase	RsgA GTPase	7.6e-06	45	493	537	82	125
TRINITY_DN1437_c0_g2_i5_orfp1	PF03193.19	RsgA_GTPase	RsgA GTPase	5.6e-06	35	1161	1195	88	121
TRINITY_DN1470_c0_g1_i3_orfp1	PF14681.9	UPRTase	Uracil phosphoribosyltransferase	2.1e-75	204	340	543	3	207
TRINITY_DN1470_c0_g1_i3_orfp1	PF00485.21	PRK	Phosphoribulokinase / Uridine kinase family	1.4e-65	189	111	299	1	196
TRINITY_DN1470_c0_g1_i3_orfp1	PF13238.9	AAA_18	AAA domain	1.1e-10	141	112	252	1	113
TRINITY_DN1483_c0_g1_i4_orfp1	PF00795.25	CN_hydrolase	Carbon-nitrogen hydrolase	6.6e-46	277	6	282	1	260
TRINITY_DN1483_c0_g1_i4_orfp1	PF02540.20	NAD_synthase	NAD synthase	3.6e-30	265	339	603	8	203
TRINITY_DN14733_c0_g2_i2_orfp1	PF12624.10	Chorein_N	N-terminal region of Chorein or VPS13	8.2e-27	94	5	98	2	94
TRINITY_DN14733_c0_g2_i2_orfp1	PF16908.8	VPS13	Vacuolar sorting-associated protein 13, N-terminal	8.6e-09	86	122	207	2	88
TRINITY_DN14733_c0_g2_i2_orfp1	PF16909.8	VPS13_C	Vacuolar-sorting-associated 13 protein C-terminal	3e-09	71	3666	3736	39	109
TRINITY_DN1450_c0_g1_i3_orfp1	PF02330.19	MAM33	Mitochondrial glycoprotein	8.5e-29	183	88	270	1	211
TRINITY_DN1494_c0_g1_i1_orfp1	PF00173.31	Cyt-b5	Cytochrome b5-like Heme/Steroid binding domain	4.9e-16	84	68	151	1	63
TRINITY_DN1448_c0_g1_i4_orfp1	PF05478.14	Prominin	Prominin	1.4e-100	503	1	503	318	798
TRINITY_DN15040_c0_g1_i1_orfp1	PF06585.14	JHBP	Haemolymph juvenile hormone binding protein (JHBP)	4.2e-64	230	15	244	4	239
TRINITY_DN14483_c0_g1_i3_orfp1	PF00388.22	PI-PLC-X	Phosphatidylinositol-specific phospholipase C, X domain	4e-64	144	312	455	1	145
TRINITY_DN14483_c0_g1_i3_orfp1	PF00017.27	SH2	SH2 domain	1e-24	84	546	629	1	77
TRINITY_DN14483_c0_g1_i3_orfp1	PF00017.27	SH2	SH2 domain	1.2e-24	75	658	732	1	77
TRINITY_DN14483_c0_g1_i3_orfp1	PF00387.22	PI-PLC-Y	Phosphatidylinositol-specific phospholipase C, Y domain	8.5e-43	116	938	1053	1	115
TRINITY_DN14483_c0_g1_i3_orfp1	PF00168.33	C2	C2 domain	7.8e-17	96	1077	1172	4	94
TRINITY_DN14483_c0_g1_i3_orfp1	PF00018.31	SH3_1	SH3 domain	1.2e-16	47	783	829	1	48
TRINITY_DN14483_c0_g1_i3_orfp1	PF14604.9	SH3_9	Variant SH3 domain	3.3e-15	50	784	833	1	49
TRINITY_DN14483_c0_g1_i3_orfp1	PF07653.20	SH3_2	Variant SH3 domain	5.3e-09	53	782	834	2	56
TRINITY_DN14483_c0_g1_i3_orfp1	PF14788.9	EF-hand_10	EF hand	1.1e-08	47	168	214	2	48
TRINITY_DN1481_c1_g1_i1_orfp1	PF15868.8	MBF2	Transcription activator MBF2	1.3e-23	87	27	113	6	90
TRINITY_DN1490_c0_g2_i1_orfp1	PF00062.23	Lys	C-type lysozyme/alpha-lactalbumin family	9.4e-33	121	21	141	1	123
TRINITY_DN1490_c0_g2_i1_orfp1	PF18896.3	SLT_3	Lysozyme like domain	1.6e-11	64	34	97	6	61
TRINITY_DN14734_c0_g1_i1_orfp1	PF00076.25	RRM_1	RNA recognition motif. (a.k.a. RRM, RBD, or RNP domain)	3.2e-17	64	18	81	1	64
TRINITY_DN14734_c0_g1_i1_orfp1	PF00076.25	RRM_1	RNA recognition motif. (a.k.a. RRM, RBD, or RNP domain)	2.3e-19	54	109	162	1	53
TRINITY_DN14734_c0_g1_i1_orfp1	PF16367.8	RRM_7	RNA recognition motif	1e-06	65	107	171	2	73
TRINITY_DN1447_c0_g1_i7_orfp1	PF00079.23	Serpin	Serpin (serine protease inhibitor)	7.1e-86	367	25	391	4	370
TRINITY_DN14498_c0_g1_i2_orfp1	PF00378.23	ECH_1	Enoyl-CoA hydratase/isomerase	5.2e-39	237	47	283	2	240
TRINITY_DN14498_c0_g1_i2_orfp1	PF16113.8	ECH_2	Enoyl-CoA hydratase/isomerase	1e-13	229	53	281	3	239
TRINITY_DN14635_c0_g1_i1_orfp1	PF00135.31	COesterase	Carboxylesterase family	3.4e-144	539	55	593	3	515
TRINITY_DN14635_c0_g1_i1_orfp1	PF20434.1	BD-FAE	BD-FAE	1.4e-14	118	163	280	6	111
TRINITY_DN14635_c0_g1_i1_orfp1	PF07859.16	Abhydrolase_3	alpha/beta hydrolase fold	3.4e-07	31	240	270	53	83
TRINITY_DN143_c0_g1_i14_orfp1	PF00632.28	HECT	HECT-domain (ubiquitin-transferase)	2.1e-64	295	2581	2875	14	305
TRINITY_DN143_c0_g1_i14_orfp1	PF11547.11	E3_UbLigase_EDD	E3 ubiquitin ligase EDD	1.7e-33	51	158	208	1	51
TRINITY_DN143_c0_g1_i14_orfp1	PF00658.21	PABP	Poly-adenylate binding protein, unique domain	8.6e-25	63	2463	2525	4	66
TRINITY_DN1501_c0_g1_i15_orfp1	PF12455.11	Dynactin	Dynein associated protein	1.3e-48	288	531	818	8	286
TRINITY_DN1501_c0_g1_i15_orfp1	PF01302.28	CAP_GLY	CAP-Gly domain	6.7e-24	65	7	71	1	65
TRINITY_DN1441_c0_g1_i10_orfp1	PF03250.17	Tropomodulin	Tropomodulin	4.1e-57	143	43	185	1	141
TRINITY_DN14634_c0_g2_i1_orfp1	PF00134.26	Cyclin_N	Cyclin, N-terminal domain	6.7e-14	108	30	137	33	126
TRINITY_DN14387_c0_g1_i1_orfp1	PF00400.35	WD40	WD domain, G-beta repeat	3.5e-07	28	75	102	9	35
TRINITY_DN14387_c0_g1_i1_orfp1	PF00400.35	WD40	WD domain, G-beta repeat	3.1e-07	30	120	149	8	38
TRINITY_DN14387_c0_g1_i1_orfp1	PF12894.10	ANAPC4_WD40	Anaphase-promoting complex subunit 4 WD40 domain	5.1e-06	53	243	295	35	89
TRINITY_DN1488_c0_g1_i2_orfp1	PF00379.26	Chitin_bind_4	Insect cuticle protein	7.1e-16	52	33	84	2	53
TRINITY_DN14464_c0_g1_i2_orfp1	PF00004.32	AAA	ATPase family associated with various cellular activities (AAA)	1.6e-44	130	166	295	1	131
TRINITY_DN14464_c0_g1_i2_orfp1	PF09336.13	Vps4_C	Vps4 C terminal oligomerisation domain	1.2e-30	61	377	437	1	61
TRINITY_DN14464_c0_g1_i2_orfp1	PF04212.21	MIT	MIT (microtubule interacting and transport) domain	3.6e-27	67	7	73	1	65
TRINITY_DN14464_c0_g1_i2_orfp1	PF17862.4	AAA_lid_3	AAA+ lid domain	6e-12	33	321	353	3	35
TRINITY_DN1443_c1_g2_i1_orfp1	PF07534.19	TLD	TLD	1.4e-14	113	316	428	2	112
TRINITY_DN1471_c0_g1_i6_orfp1	PF16507.8	BLM10_mid	Proteasome-substrate-size regulator, mid region	2.4e-73	489	322	810	1	509
TRINITY_DN1471_c0_g1_i6_orfp1	PF11919.11	DUF3437	Domain of unknown function (DUF3437)	1.9e-28	87	1834	1920	2	88
TRINITY_DN1447_c0_g2_i1_orfp1	PF10168.12	Nup88	Nuclear pore component	6.9e-139	662	8	669	4	711
TRINITY_DN14962_c0_g1_i2_orfp1	PF01425.24	Amidase	Amidase	3.6e-73	435	87	521	1	445
TRINITY_DN148_c1_g1_i6_orfp1	PF07842.15	GCFC	GC-rich sequence DNA-binding factor-like protein	6.9e-17	168	284	451	3	192
TRINITY_DN144_c0_g1_i11_orfp1	PF00664.26	ABC_membrane	ABC transporter transmembrane region	5.3e-28	270	95	364	2	270
TRINITY_DN144_c0_g1_i11_orfp1	PF00664.26	ABC_membrane	ABC transporter transmembrane region	2.3e-31	277	759	1035	2	252
TRINITY_DN144_c0_g1_i11_orfp1	PF00005.30	ABC_tran	ABC transporter	3.2e-25	133	473	605	3	136
TRINITY_DN144_c0_g1_i11_orfp1	PF00005.30	ABC_tran	ABC transporter	8.5e-31	147	1141	1287	2	137
TRINITY_DN144_c0_g1_i11_orfp1	PF02463.22	SMC_N	RecF/RecN/SMC N terminal domain	1.5e-06	91	1240	1330	135	212
TRINITY_DN144_c0_g1_i11_orfp1	PF13555.9	AAA_29	P-loop containing region of AAA domain	4.6e-07	33	476	508	17	49
TRINITY_DN144_c0_g1_i11_orfp1	PF13555.9	AAA_29	P-loop containing region of AAA domain	7.9e-06	31	1142	1172	14	44
TRINITY_DN144_c0_g1_i11_orfp1	PF01926.26	MMR_HSR1	50S ribosome-binding GTPase	1.4e-06	22	1152	1173	1	22
TRINITY_DN1460_c2_g1_i1_orfp1	PF01422.20	zf-NF-X1	NF-X1 type zinc finger	2e-08	18	185	202	1	19
TRINITY_DN1460_c2_g1_i1_orfp1	PF01422.20	zf-NF-X1	NF-X1 type zinc finger	9.3e-07	16	239	254	3	18
TRINITY_DN1460_c2_g1_i1_orfp1	PF01422.20	zf-NF-X1	NF-X1 type zinc finger	3.1e-10	19	290	308	1	19
TRINITY_DN1460_c2_g1_i1_orfp1	PF01422.20	zf-NF-X1	NF-X1 type zinc finger	2.8e-06	25	337	361	1	19
TRINITY_DN1460_c2_g1_i1_orfp1	PF01422.20	zf-NF-X1	NF-X1 type zinc finger	2.4e-07	18	395	412	1	18
TRINITY_DN1460_c2_g1_i1_orfp1	PF01422.20	zf-NF-X1	NF-X1 type zinc finger	1e-09	19	422	440	1	19
TRINITY_DN1460_c2_g1_i1_orfp1	PF01422.20	zf-NF-X1	NF-X1 type zinc finger	1.5e-06	11	588	598	1	11
TRINITY_DN1460_c2_g1_i1_orfp1	PF01422.20	zf-NF-X1	NF-X1 type zinc finger	4.4e-06	19	687	705	1	18
TRINITY_DN15030_c1_g1_i1_orfp1	PF17781.4	RPN1_RPN2_N	RPN1 N-terminal domain	3.1e-115	294	36	329	1	304
TRINITY_DN15030_c1_g1_i1_orfp1	PF01851.25	PC_rep	Proteasome/cyclosome repeat	1.2e-10	36	424	459	1	34
TRINITY_DN15030_c1_g1_i1_orfp1	PF01851.25	PC_rep	Proteasome/cyclosome repeat	1.6e-10	32	461	492	1	32
TRINITY_DN15030_c1_g1_i1_orfp1	PF01851.25	PC_rep	Proteasome/cyclosome repeat	1.8e-06	25	750	774	1	25
TRINITY_DN15030_c1_g1_i1_orfp1	PF18051.4	RPN1_C	26S proteasome non-ATPase regulatory subunit RPN1 C-terminal	1.4e-29	53	879	931	1	53
TRINITY_DN1471_c0_g2_i1_orfp1	PF06602.17	Myotub-related	Myotubularin-like phosphatase domain	5.6e-153	337	166	502	1	356
TRINITY_DN1471_c0_g2_i1_orfp1	PF02893.23	GRAM	GRAM domain	1.3e-18	109	51	159	10	114
TRINITY_DN1442_c0_g1_i1_orfp1	PF14608.9	zf-CCCH_2	RNA-binding, Nab2-type zinc finger	2.7e-06	19	238	256	2	18
TRINITY_DN1442_c0_g1_i1_orfp1	PF14608.9	zf-CCCH_2	RNA-binding, Nab2-type zinc finger	3.2e-06	20	267	286	2	19
TRINITY_DN14446_c0_g1_i1_orfp1	PF01655.21	Ribosomal_L32e	Ribosomal protein L32	5.3e-58	108	16	123	1	108
TRINITY_DN14427_c0_g1_i1_orfp1	PF00372.22	Hemocyanin_M	Hemocyanin, copper containing domain	1.2e-81	274	164	437	1	269
TRINITY_DN14427_c0_g1_i1_orfp1	PF03723.17	Hemocyanin_C	Hemocyanin, ig-like domain	2.3e-73	232	447	678	1	248
TRINITY_DN14427_c0_g1_i1_orfp1	PF03722.17	Hemocyanin_N	Hemocyanin, all-alpha domain	2e-39	121	38	158	1	123
[truncated: 11,255 more rows]
