# Supplementary material for: Identification of differentially expressed genes and proteins related to diapause in Lymantria dispar: Insights for the mechanism of diapause from transcriptome and proteome analyses
Source: PLoS One. 2025 Jun 25;20(6):e0316065. doi: 10.1371/journal.pone.0316065 (PMC12192293; doi:10.1371/journal.pone.0316065)
Supplement: S11 File — (XLSX) [file pone.0316065.s011.xlsx]

## Sheet: 蛋白GO功能分类统计表
Seq Number	GO ID (Lev2)	GO Term (Lev2)	Term type
1175	GO:0005488	binding	molecular_function
1149	GO:0003824	catalytic activity	molecular_function
241	GO:0005198	structural molecule activity	molecular_function
105	GO:0140657	ATP-dependent activity	molecular_function
95	GO:0005215	transporter activity	molecular_function
92	GO:0098772	molecular function regulator activity	molecular_function
44	GO:0045182	translation regulator activity	molecular_function
22	GO:0140110	transcription regulator activity	molecular_function
21	GO:0016209	antioxidant activity	molecular_function
19	GO:0044183	protein folding chaperone	molecular_function
18	GO:0060089	molecular transducer activity	molecular_function
9	GO:0060090	molecular adaptor activity	molecular_function
8	GO:0003774	cytoskeletal motor activity	molecular_function
7	GO:0038024	cargo receptor activity	molecular_function
6	GO:0140104	molecular carrier activity	molecular_function
1	GO:0090729	toxin activity	molecular_function
1	GO:0140223	general transcription initiation factor activity	molecular_function
1348	GO:0110165	cellular anatomical entity	cellular_component
474	GO:0032991	protein-containing complex	cellular_component
1089	GO:0009987	cellular process	biological_process
969	GO:0008152	metabolic process	biological_process
232	GO:0065007	biological regulation	biological_process
207	GO:0051179	localization	biological_process
108	GO:0050896	response to stimulus	biological_process
54	GO:0032502	developmental process	biological_process
42	GO:0044419	biological process involved in interspecies interaction between organisms	biological_process
38	GO:0002376	immune system process	biological_process
25	GO:0022414	reproductive process	biological_process
16	GO:0032501	multicellular organismal process	biological_process
9	GO:0040011	locomotion	biological_process
8	GO:0048511	rhythmic process	biological_process
1	GO:0016032	viral process	biological_process
1	GO:0023052	signaling	biological_process
