# Supplementary material for: Identification of differentially expressed genes and proteins related to diapause in Lymantria dispar: Insights for the mechanism of diapause from transcriptome and proteome analyses
Source: PLoS One. 2025 Jun 25;20(6):e0316065. doi: 10.1371/journal.pone.0316065 (PMC12192293; doi:10.1371/journal.pone.0316065)
Supplement: S12 File — (XLSX) [file pone.0316065.s012.xlsx]

## Sheet: 蛋白Pathway分类统计表
First Category	Second Category	Number
Environmental Information Processing	Signal transduction	359
Environmental Information Processing	Signaling molecules and interaction	42
Environmental Information Processing	Membrane transport	14
Human Diseases	Infectious disease: viral	322
Human Diseases	Cancer: overview	299
Human Diseases	Neurodegenerative disease	259
Human Diseases	Infectious disease: bacterial	201
Human Diseases	Cardiovascular disease	177
Human Diseases	Endocrine and metabolic disease	144
Human Diseases	Cancer: specific types	94
Human Diseases	Infectious disease: parasitic	55
Human Diseases	Drug resistance: antineoplastic	49
Human Diseases	Substance dependence	42
Human Diseases	Immune disease	29
Cellular Processes	Transport and catabolism	262
Cellular Processes	Cellular community - eukaryotes	127
Cellular Processes	Cell growth and death	125
Cellular Processes	Cell motility	56
Genetic Information Processing	Translation	257
Genetic Information Processing	Folding, sorting and degradation	216
Genetic Information Processing	Transcription	114
Genetic Information Processing	Replication and repair	35
Genetic Information Processing	Information processing in viruses	22
Organismal Systems	Endocrine system	227
Organismal Systems	Immune system	192
Organismal Systems	Digestive system	137
Organismal Systems	Nervous system	127
Organismal Systems	Environmental adaptation	118
Organismal Systems	Aging	77
Organismal Systems	Development and regeneration	71
Organismal Systems	Circulatory system	66
Organismal Systems	Excretory system	50
Organismal Systems	Sensory system	24
Metabolism	Carbohydrate metabolism	200
Metabolism	Lipid metabolism	158
Metabolism	Amino acid metabolism	148
Metabolism	Global and overview maps	122
Metabolism	Metabolism of cofactors and vitamins	109
Metabolism	Metabolism of other amino acids	85
Metabolism	Energy metabolism	79
Metabolism	Glycan biosynthesis and metabolism	62
Metabolism	Nucleotide metabolism	58
Metabolism	Xenobiotics biodegradation and metabolism	55
Metabolism	Metabolism of terpenoids and polyketides	26
Metabolism	Biosynthesis of other secondary metabolites	7
