# Supplementary material for: Identification of differentially expressed genes and proteins related to diapause in Lymantria dispar: Insights for the mechanism of diapause from transcriptome and proteome analyses
Source: PLoS One. 2025 Jun 25;20(6):e0316065. doi: 10.1371/journal.pone.0316065 (PMC12192293; doi:10.1371/journal.pone.0316065)
Supplement: S13 File — (XLSX) [file pone.0316065.s013.xlsx]

## Sheet: 蛋白亚细胞定位表
Accession	Description	Subcellular Loc1 :Probability	Subcellular Loc2 :Probability	Subcellular Loc3 :Probability
TRINITY_DN10339_c0_g2_i1_orfp1	unnamed protein product [Arctia plantaginis]	nuclear:0.81	cytoplasmic:0.18	peroxisomal:0
TRINITY_DN1008_c0_g1_i3_orfp1	uncharacterized protein LOC110372304 [Helicoverpa armigera]	cytoplasmic:0.91	nuclear:0.06	peroxisomal:0.02
TRINITY_DN10471_c0_g1_i2_orfp1	unnamed protein product [Arctia plantaginis] >CAB3260615.1 unnamed protein product [Arctia plantaginis]	nuclear:0.98	cytoplasmic:0.02	mitochondrial:0
TRINITY_DN1022_c1_g2_i1_orfp1	unnamed protein product [Arctia plantaginis]	mitochondrial:0.83	cytoplasmic:0.11	nuclear:0.03
TRINITY_DN1018_c0_g4_i1_orfp1	unnamed protein product [Arctia plantaginis]	cytoplasmic:0.93	nuclear:0.06	peroxisomal:0
TRINITY_DN104_c0_g1_i10_orfp1	eukaryotic initiation factor 4A [Spodoptera litura] >XP_035445941.1 eukaryotic initiation factor 4A-like [Spodoptera frugiperda] >CAB3515010.1 unnamed protein product [Spodoptera littoralis] >KAF9809484.1 hypothetical protein SFRURICE_020781 [Spodoptera frugiperda] >KAG8113707.1 hypothetical protein SFRUCORN_000861 [Spodoptera frugiperda] >CAH1644845.1 unnamed protein product [Spodoptera littoral…	cytoplasmic:0.97	nuclear:0.02	peroxisomal:0.01
TRINITY_DN10235_c0_g2_i2_orfp1	unnamed protein product [Chrysodeixis includens]	nuclear:0.59	cytoplasmic:0.36	peroxisomal:0.01
TRINITY_DN10445_c0_g1_i1_orfp1	unnamed protein product [Arctia plantaginis] >CAB3253298.1 unnamed protein product [Arctia plantaginis]	cytoplasmic:0.98	nuclear:0.01	peroxisomal:0.01
TRINITY_DN10236_c0_g1_i1_orfp1	amino acid transporter AVT1D-like [Spodoptera litura] >XP_022832826.1 amino acid transporter AVT1D-like [Spodoptera litura] >XP_022832827.1 amino acid transporter AVT1D-like [Spodoptera litura] >XP_022832828.1 amino acid transporter AVT1D-like [Spodoptera litura]	peroxisomal:0.27	plasma membrane:0.27	Golgi apparatus:0.23
TRINITY_DN10492_c0_g1_i1_orfp1	unnamed protein product [Parnassius apollo]	cytoplasmic:0.72	peroxisomal:0.13	nuclear:0.09
TRINITY_DN100_c0_g1_i2_orfp1	parafibromin [Helicoverpa armigera] >PZC87009.1 hypothetical protein B5X24_HaOG201245 [Helicoverpa armigera]	cytoplasmic:0.7	nuclear:0.23	peroxisomal:0.04
TRINITY_DN1032_c0_g1_i7_orfp1	unnamed protein product [Arctia plantaginis]	extracellular:0.48	ER:0.25	plasma membrane:0.12
TRINITY_DN10318_c0_g1_i1_orfp1	unnamed protein product [Arctia plantaginis]	nuclear:0.39	cytoplasmic:0.33	peroxisomal:0.18
TRINITY_DN10452_c0_g1_i1_orfp1	unnamed protein product [Arctia plantaginis]	cytoplasmic:0.84	peroxisomal:0.07	nuclear:0.04
TRINITY_DN1031_c0_g1_i2_orfp1	mucin-5AC isoform X2 [Spodoptera litura]	plasma membrane:0.43	ER:0.25	extracellular:0.13
TRINITY_DN10016_c0_g1_i1_orfp1	hypothetical protein B5X24_HaOG212190 [Helicoverpa armigera]	cytoplasmic:0.88	peroxisomal:0.05	nuclear:0.04
TRINITY_DN10501_c0_g1_i1_orfp1	exportin-7-B [Helicoverpa zea] >XP_049703956.1 exportin-7-B [Helicoverpa armigera]	cytoplasmic:0.78	peroxisomal:0.16	nuclear:0.03
TRINITY_DN1032_c0_g1_i3_orfp1	unnamed protein product [Arctia plantaginis]	extracellular:0.5	ER:0.25	plasma membrane:0.1
TRINITY_DN10496_c0_g1_i1_orfp1	unnamed protein product [Arctia plantaginis]	extracellular:0.38	Golgi apparatus:0.24	ER:0.15
TRINITY_DN10340_c0_g2_i2_orfp1	unnamed protein product [Arctia plantaginis]	cytoplasmic:0.88	nuclear:0.08	mitochondrial:0.04
TRINITY_DN10211_c0_g1_i1_orfp1	unnamed protein product [Arctia plantaginis]	cytoplasmic:0.9	nuclear:0.08	peroxisomal:0.01
TRINITY_DN10059_c0_g1_i3_orfp1	pseudouridine-5'-phosphatase-like [Galleria mellonella]	cytoplasmic:0.92	peroxisomal:0.04	nuclear:0.03
TRINITY_DN10086_c0_g1_i1_orfp1	unnamed protein product [Spodoptera littoralis] >CAH1645352.1 unnamed protein product [Spodoptera littoralis]	ER:0.36	Golgi apparatus:0.33	extracellular:0.19
TRINITY_DN10108_c1_g1_i1_orfp1	unnamed protein product [Arctia plantaginis] >CAB3260466.1 unnamed protein product [Arctia plantaginis]	cytoplasmic:0.89	nuclear:0.07	peroxisomal:0.02
TRINITY_DN10337_c0_g2_i1_orfp1	cytosolic non-specific dipeptidase [Vanessa cardui]	mitochondrial:0.79	cytoplasmic:0.17	peroxisomal:0.02
TRINITY_DN100_c2_g1_i5_orfp1	phosphatidylinositol 4-phosphate 5-kinase type-1 gamma isoform X4 [Spodoptera litura]	cytoplasmic:0.86	nuclear:0.1	peroxisomal:0.02
TRINITY_DN10054_c0_g2_i1_orfp1	unnamed protein product [Arctia plantaginis]	nuclear:0.51	cytoplasmic:0.46	peroxisomal:0.01
TRINITY_DN1019_c2_g1_i1_orfp1	elongin-C isoform X2 [Pieris napi]	cytoplasmic:0.89	nuclear:0.06	peroxisomal:0.02
TRINITY_DN10511_c0_g1_i1_orfp1	unnamed protein product [Chrysodeixis includens]	nuclear:0.5	cytoplasmic:0.48	peroxisomal:0.01
TRINITY_DN1003_c0_g1_i3_orfp1	hypothetical protein HW555_013716 [Spodoptera exigua] >CAH0696716.1 unnamed protein product [Spodoptera exigua]	Golgi apparatus:0.4	plasma membrane:0.28	peroxisomal:0.12
TRINITY_DN10048_c0_g1_i1_orfp1	proteasome subunit beta type-6 [Papilio machaon] >KPI93573.1 Proteasome subunit beta type-6 [Papilio xuthus] >KPJ17782.1 Proteasome subunit beta type-6 [Papilio machaon]	nuclear:0.58	cytoplasmic:0.37	peroxisomal:0.03
TRINITY_DN10347_c0_g1_i1_orfp1	serine/arginine-rich splicing factor 1A-like isoform X1 [Trichoplusia ni]	nuclear:0.96	cytoplasmic:0.04	mitochondrial:0
TRINITY_DN1007_c0_g2_i1_orfp1	larval cuticle protein 1 [Helicoverpa armigera]	ER:0.64	extracellular:0.12	Golgi apparatus:0.11
TRINITY_DN10295_c0_g2_i2_orfp1	unnamed protein product [Arctia plantaginis]	extracellular:0.87	plasma membrane:0.07	ER:0.02
TRINITY_DN10052_c0_g1_i1_orfp1	facilitated trehalose transporter Tret1-like [Helicoverpa zea]	plasma membrane:0.64	extracellular:0.17	ER:0.06
TRINITY_DN10233_c0_g1_i1_orfp1	unnamed protein product [Spodoptera littoralis] >CAH1639565.1 unnamed protein product [Spodoptera littoralis]	Golgi apparatus:0.35	plasma membrane:0.28	ER:0.17
TRINITY_DN10439_c0_g1_i1_orfp1	striatin-3 [Trichoplusia ni]	cytoplasmic:0.68	nuclear:0.22	peroxisomal:0.05
TRINITY_DN10268_c0_g3_i1_orfp1	hypothetical protein HW555_001695 [Spodoptera exigua]	nuclear:0.94	cytoplasmic:0.06	plasma membrane:0
TRINITY_DN10475_c0_g1_i14_orfp1	unnamed protein product [Spodoptera littoralis] >CAH1641569.1 unnamed protein product [Spodoptera littoralis]	cytoplasmic:0.82	nuclear:0.15	peroxisomal:0.01
TRINITY_DN10368_c0_g2_i1_orfp1	unnamed protein product [Chrysodeixis includens]	extracellular:0.75	ER:0.13	plasma membrane:0.05
TRINITY_DN10362_c0_g1_i1_orfp1	unnamed protein product [Arctia plantaginis]	plasma membrane:0.28	Golgi apparatus:0.26	nuclear:0.16
TRINITY_DN10387_c0_g2_i1_orfp1	unnamed protein product, partial [Iphiclides podalirius]	cytoplasmic:0.96	nuclear:0.03	mitochondrial:0.01
TRINITY_DN10371_c0_g1_i1_orfp1	unnamed protein product [Arctia plantaginis]	cytoplasmic:0.9	nuclear:0.08	peroxisomal:0.01
TRINITY_DN10218_c0_g1_i1_orfp1	unnamed protein product [Arctia plantaginis]	nuclear:0.69	cytoplasmic:0.31	mitochondrial:0
TRINITY_DN10182_c1_g2_i1_orfp1	ATP synthase subunit beta, mitochondrial [Spodoptera litura] >AFY62978.1 ecto-ATPase [Spodoptera litura]	cytoplasmic:0.94	nuclear:0.02	peroxisomal:0.02
TRINITY_DN1037_c0_g1_i4_orfp1	unnamed protein product [Chrysodeixis includens]	extracellular:0.96	plasma membrane:0.02	ER:0.01
TRINITY_DN10491_c0_g1_i2_orfp1	ferrochelatase, mitochondrial isoform X1 [Bombyx mandarina]	mitochondrial:0.8	cytoplasmic:0.17	nuclear:0.01
TRINITY_DN10247_c0_g1_i1_orfp1	putative epidermal cell surface receptor [Trichoplusia ni]	plasma membrane:0.7	extracellular:0.18	lysosomal:0.05
TRINITY_DN1024_c0_g1_i1_orfp1	WD repeat domain phosphoinositide-interacting protein 2 isoform X2 [Trichoplusia ni]	cytoplasmic:0.83	peroxisomal:0.08	nuclear:0.05
TRINITY_DN10462_c2_g1_i1_orfp1	hypothetical protein SFRURICE_004286 [Spodoptera frugiperda]	mitochondrial:0.61	cytoplasmic:0.36	nuclear:0.01
TRINITY_DN103_c0_g1_i2_orfp1	cuticle protein 8-like [Helicoverpa armigera]	extracellular:0.46	mitochondrial:0.18	plasma membrane:0.15
TRINITY_DN10055_c0_g1_i2_orfp1	protein obstructor-E [Trichoplusia ni]	extracellular:0.99	lysosomal:0	ER:0
TRINITY_DN1031_c0_g1_i7_orfp1	unnamed protein product [Spodoptera exigua]	plasma membrane:0.3	extracellular:0.3	ER:0.2
TRINITY_DN10502_c1_g2_i1_orfp1	ATP synthase subunit e, mitochondrial [Pararge aegeria]	mitochondrial:0.63	nuclear:0.17	cytoplasmic:0.09
TRINITY_DN10311_c0_g1_i1_orfp1	unnamed protein product [Arctia plantaginis]	cytoplasmic:0.97	peroxisomal:0.02	nuclear:0.01
TRINITY_DN10454_c0_g1_i2_orfp1	unnamed protein product [Spodoptera littoralis] >CAH1641822.1 unnamed protein product [Spodoptera littoralis]	cytoplasmic:0.97	peroxisomal:0.02	nuclear:0.01
TRINITY_DN1000_c0_g1_i7_orfp1	hypothetical protein B5X24_HaOG211147 [Helicoverpa armigera]	cytoplasmic:0.86	nuclear:0.13	peroxisomal:0.01
TRINITY_DN1017_c0_g1_i9_orfp1	serine-rich adhesin for platelets isoform X2 [Helicoverpa armigera]	plasma membrane:0.55	extracellular:0.15	Golgi apparatus:0.07
TRINITY_DN10254_c0_g1_i1_orfp1	unnamed protein product [Arctia plantaginis] >CAB3260626.1 unnamed protein product [Arctia plantaginis]	cytoplasmic:0.92	nuclear:0.05	peroxisomal:0.02
TRINITY_DN10478_c1_g2_i1_orfp1	unnamed protein product [Arctia plantaginis]	cytoplasmic:0.89	peroxisomal:0.05	nuclear:0.04
TRINITY_DN10283_c0_g2_i3_orfp1	unnamed protein product [Arctia plantaginis]	nuclear:0.65	cytoplasmic:0.26	peroxisomal:0.02
TRINITY_DN10484_c0_g1_i4_orfp1	unnamed protein product [Arctia plantaginis] >CAB3247334.1 unnamed protein product [Arctia plantaginis]	nuclear:0.76	cytoplasmic:0.15	mitochondrial:0.04
TRINITY_DN1046_c1_g1_i3_orfp1	unnamed protein product [Arctia plantaginis] >CAB3257472.1 unnamed protein product [Arctia plantaginis]	nuclear:0.95	cytoplasmic:0.04	mitochondrial:0
TRINITY_DN1048_c0_g1_i6_orfp1	adenylyl cyclase-associated protein 1 isoform X2 [Helicoverpa armigera]	cytoplasmic:0.91	nuclear:0.09	peroxisomal:0
TRINITY_DN1051_c1_g1_i1_orfp1	unnamed protein product [Arctia plantaginis] >CAB3246415.1 unnamed protein product [Arctia plantaginis]	cytoplasmic:0.74	mitochondrial:0.23	peroxisomal:0.01
TRINITY_DN0_c0_g2_i1_orfp1	uncharacterized protein LOC124641998 [Helicoverpa zea] >XP_049704973.1 uncharacterized protein LOC126056332 [Helicoverpa armigera] >XP_049705320.1 uncharacterized protein LOC110374302 [Helicoverpa armigera]	extracellular:0.61	ER:0.16	plasma membrane:0.11
TRINITY_DN10467_c0_g1_i1_orfp1	hypothetical protein HW555_009956 [Spodoptera exigua] >KAH9643419.1 hypothetical protein HF086_016708 [Spodoptera exigua] >CAH0702087.1 unnamed protein product [Spodoptera exigua]	cytoplasmic:0.82	nuclear:0.09	peroxisomal:0.07
TRINITY_DN1018_c0_g3_i1_orfp1	unnamed protein product [Arctia plantaginis] >CAB3255722.1 unnamed protein product [Arctia plantaginis]	Golgi apparatus:0.44	ER:0.22	extracellular:0.12
TRINITY_DN10041_c0_g1_i1_orfp1	unnamed protein product [Arctia plantaginis] >CAB3250468.1 unnamed protein product [Arctia plantaginis]	cytoplasmic:0.8	peroxisomal:0.18	nuclear:0.01
TRINITY_DN10244_c0_g1_i1_orfp1	unnamed protein product [Arctia plantaginis]	mitochondrial:0.68	cytoplasmic:0.3	nuclear:0.01
TRINITY_DN10520_c0_g1_i1_orfp1	26S proteasome regulatory subunit 10B [Helicoverpa zea] >XP_049705273.1 26S proteasome regulatory subunit 10B [Helicoverpa armigera] >PZC71358.1 hypothetical protein B5X24_HaOG213577 [Helicoverpa armigera]	cytoplasmic:0.95	nuclear:0.05	peroxisomal:0
TRINITY_DN10137_c0_g1_i1_orfp1	glycogen [starch] synthase [Trichoplusia ni] >XP_026734473.1 glycogen [starch] synthase [Trichoplusia ni]	cytoplasmic:0.88	peroxisomal:0.05	nuclear:0.05
TRINITY_DN1007_c1_g1_i3_orfp1	uncharacterized protein LOC110371995 isoform X1 [Helicoverpa armigera]	cytoplasmic:0.5	nuclear:0.48	peroxisomal:0.01
TRINITY_DN1042_c0_g1_i1_orfp1	unnamed protein product [Spodoptera littoralis] >CAH1643287.1 unnamed protein product [Spodoptera littoralis]	extracellular:0.95	plasma membrane:0.03	lysosomal:0.01
TRINITY_DN10223_c0_g2_i3_orfp1	unnamed protein product [Arctia plantaginis]	cytoplasmic:0.91	peroxisomal:0.05	nuclear:0.02
TRINITY_DN103_c1_g2_i1_orfp1	larval cuticle protein A1A-like [Trichoplusia ni]	plasma membrane:0.26	peroxisomal:0.26	cytoplasmic:0.16
TRINITY_DN1023_c0_g2_i1_orfp1	unnamed protein product [Spodoptera littoralis] >CAH1636292.1 unnamed protein product [Spodoptera littoralis]	extracellular:0.77	Golgi apparatus:0.07	ER:0.05
TRINITY_DN10040_c0_g2_i1_orfp1	actin-binding Rho-activating protein [Papilio machaon]	cytoplasmic:0.97	nuclear:0.02	peroxisomal:0.01
TRINITY_DN1014_c0_g1_i4_orfp1	unnamed protein product [Arctia plantaginis] >CAB3249031.1 unnamed protein product [Arctia plantaginis]	cytoplasmic:0.86	nuclear:0.04	peroxisomal:0.04
TRINITY_DN10449_c0_g1_i2_orfp1	unnamed protein product [Arctia plantaginis]	ER:0.57	lysosomal:0.16	Golgi apparatus:0.13
TRINITY_DN102_c0_g1_i3_orfp1	unnamed protein product [Arctia plantaginis] >CAB3259236.1 unnamed protein product [Arctia plantaginis]	cytoplasmic:0.81	nuclear:0.13	mitochondrial:0.04
TRINITY_DN10466_c0_g1_i1_orfp1	unnamed protein product [Spodoptera exigua]	nuclear:0.82	cytoplasmic:0.16	mitochondrial:0.01
TRINITY_DN10059_c0_g1_i4_orfp1	unnamed protein product [Arctia plantaginis] >CAB3238421.1 unnamed protein product [Arctia plantaginis]	cytoplasmic:0.92	nuclear:0.05	peroxisomal:0.02
TRINITY_DN10011_c0_g1_i2_orfp1	unnamed protein product [Arctia plantaginis]	peroxisomal:1	cytoplasmic:0	nuclear:0
TRINITY_DN1040_c0_g1_i5_orfp1	NADH-cytochrome b5 reductase 2 isoform X3 [Helicoverpa armigera] >XP_047023001.1 NADH-cytochrome b5 reductase 2 isoform X3 [Helicoverpa zea]	Golgi apparatus:0.79	ER:0.15	plasma membrane:0.03
TRINITY_DN10363_c0_g2_i1_orfp1	unnamed protein product [Arctia plantaginis] >CAB3234162.1 unnamed protein product [Arctia plantaginis]	extracellular:0.57	ER:0.16	plasma membrane:0.16
TRINITY_DN10234_c0_g1_i1_orfp1	cellular retinoic acid binding protein [Bombyx mori] >XP_028036576.1 sodium/calcium exchanger regulatory protein 1 [Bombyx mandarina] >MCP6116741.1 lipocalin/fatty-acid binding family protein [Klebsiella pneumoniae] >AAZ82096.1 putative cellular retinoic acid binding protein [Bombyx mori] >ABD36292.1 cellular retinoic acid binding protein [Bombyx mori] >ABG20590.1 cellular retinoic acid binding p…	cytoplasmic:0.56	nuclear:0.4	peroxisomal:0.02
TRINITY_DN10179_c0_g2_i1_orfp1	unnamed protein product [Arctia plantaginis]	peroxisomal:0.62	cytoplasmic:0.34	nuclear:0.02
TRINITY_DN10459_c0_g2_i1_orfp1	unnamed protein product [Arctia plantaginis] >CAB3246470.1 unnamed protein product [Arctia plantaginis]	extracellular:0.66	ER:0.17	Golgi apparatus:0.06
TRINITY_DN1046_c0_g2_i1_orfp1	40S ribosomal protein SA [Trichoplusia ni] >CAH0579087.1 unnamed protein product [Chrysodeixis includens]	cytoplasmic:0.95	peroxisomal:0.03	mitochondrial:0.01
TRINITY_DN1029_c0_g1_i2_orfp1	unnamed protein product [Chrysodeixis includens]	extracellular:0.94	plasma membrane:0.04	ER:0.01
TRINITY_DN10801_c0_g1_i1_orfp1	probable citrate synthase 2, mitochondrial [Hyposmocoma kahamanoa]	cytoplasmic:0.27	extracellular:0.15	ER:0.11
TRINITY_DN1095_c2_g1_i6_orfp1	ubiquitin conjugating enzyme E2 [Bombyx mori] >XP_013149361.1 PREDICTED: ubiquitin-conjugating enzyme E2 N [Papilio polytes] >XP_013175803.1 PREDICTED: ubiquitin-conjugating enzyme E2 N [Papilio xuthus] >XP_013191967.1 PREDICTED: ubiquitin-conjugating enzyme E2 N [Amyelois transitella] >XP_014362302.1 ubiquitin-conjugating enzyme E2 N [Papilio machaon] >XP_021192135.1 ubiquitin-conjugating enzyme…	cytoplasmic:0.95	nuclear:0.04	peroxisomal:0.01
TRINITY_DN106_c1_g2_i1_orfp1	unnamed protein product [Arctia plantaginis]	lysosomal:0.58	Golgi apparatus:0.17	extracellular:0.12
TRINITY_DN10771_c0_g1_i1_orfp1	unnamed protein product [Arctia plantaginis] >CAB3243941.1 unnamed protein product [Arctia plantaginis]	cytoplasmic:0.63	mitochondrial:0.24	nuclear:0.08
TRINITY_DN11034_c0_g1_i1_orfp1	synaptotagmin-7 isoform X1 [Trichoplusia ni]	extracellular:0.5	Golgi apparatus:0.2	plasma membrane:0.13
TRINITY_DN10793_c0_g1_i1_orfp1	unnamed protein product [Arctia plantaginis]	cytoplasmic:0.96	peroxisomal:0.03	nuclear:0.01
TRINITY_DN11119_c0_g1_i1_orfp1	hemolin [Lymantria dispar]	cytoplasmic:0.72	nuclear:0.17	peroxisomal:0.05
TRINITY_DN105_c0_g1_i1_orfp1	tumor susceptibility gene 101 protein [Helicoverpa armigera] >PZC83067.1 hypothetical protein B5X24_HaOG208540 [Helicoverpa armigera]	cytoplasmic:0.68	nuclear:0.2	peroxisomal:0.08
TRINITY_DN1067_c0_g1_i3_orfp1	unnamed protein product [Arctia plantaginis] >CAB3255615.1 unnamed protein product [Arctia plantaginis]	Golgi apparatus:0.81	ER:0.1	plasma membrane:0.04
TRINITY_DN109_c0_g1_i6_orfp1	polypyrimidine tract-binding protein 2 isoform X2 [Pectinophora gossypiella]	cytoplasmic:0.22	extracellular:0.17	peroxisomal:0.17
TRINITY_DN10910_c0_g1_i1_orfp1	unnamed protein product [Arctia plantaginis] >CAB3242704.1 unnamed protein product [Arctia plantaginis]	cytoplasmic:0.52	nuclear:0.42	peroxisomal:0.02
TRINITY_DN1070_c0_g1_i1_orfp1	unnamed protein product [Arctia plantaginis]	nuclear:0.56	cytoplasmic:0.41	peroxisomal:0.01
TRINITY_DN1075_c0_g1_i2_orfp1	PREDICTED: DNA-directed RNA polymerase II subunit RPB11-a [Amyelois transitella] >XP_022124191.1 DNA-directed RNA polymerase II subunit RPB11 [Pieris rapae] >XP_023939750.1 DNA-directed RNA polymerase II subunit RPB11 [Bicyclus anynana] >XP_026329815.1 DNA-directed RNA polymerase II subunit RPB11 [Hyposmocoma kahamanoa] >XP_026495330.1 DNA-directed RNA polymerase II subunit RPB11 isoform X1 [Vane…	cytoplasmic:0.81	nuclear:0.17	peroxisomal:0.01
TRINITY_DN10638_c0_g1_i1_orfp1	paraplegin [Manduca sexta]	cytoplasmic:0.48	mitochondrial:0.31	nuclear:0.18
TRINITY_DN10963_c0_g1_i8_orfp1	unnamed protein product [Arctia plantaginis] >CAB3236044.1 unnamed protein product [Arctia plantaginis]	Golgi apparatus:0.4	plasma membrane:0.22	ER:0.21
TRINITY_DN10630_c0_g1_i1_orfp1	acyl-protein thioesterase 1 [Trichoplusia ni]	cytoplasmic:0.92	peroxisomal:0.05	nuclear:0.02
TRINITY_DN10974_c0_g1_i1_orfp1	unnamed protein product [Arctia plantaginis] >CAB3239130.1 unnamed protein product [Arctia plantaginis]	cytoplasmic:0.94	peroxisomal:0.03	nuclear:0.02
TRINITY_DN10989_c0_g1_i1_orfp1	40S ribosomal protein S24 [Trichogramma pretiosum]	cytoplasmic:0.94	nuclear:0.03	mitochondrial:0.03
TRINITY_DN1086_c1_g1_i5_orfp1	large neutral amino acids transporter small subunit 2 [Helicoverpa zea] >XP_049705269.1 large neutral amino acids transporter small subunit 2 [Helicoverpa armigera]	plasma membrane:0.31	Golgi apparatus:0.29	peroxisomal:0.18
TRINITY_DN10752_c0_g1_i4_orfp1	elongin-B [Ostrinia furnacalis]	extracellular:0.67	mitochondrial:0.13	plasma membrane:0.06
TRINITY_DN11071_c0_g1_i4_orfp1	unnamed protein product [Arctia plantaginis]	mitochondrial:0.38	extracellular:0.25	peroxisomal:0.11
TRINITY_DN10769_c0_g1_i1_orfp1	unnamed protein product [Arctia plantaginis]	extracellular:0.4	plasma membrane:0.26	ER:0.17
TRINITY_DN10675_c0_g1_i1_orfp1	unnamed protein product [Arctia plantaginis] >CAB3232341.1 unnamed protein product [Arctia plantaginis]	cytoplasmic:0.8	nuclear:0.17	peroxisomal:0.02
TRINITY_DN10696_c0_g1_i2_orfp1	unnamed protein product [Arctia plantaginis] >CAB3245827.1 unnamed protein product [Arctia plantaginis]	mitochondrial:0.83	cytoplasmic:0.12	peroxisomal:0.04
TRINITY_DN10762_c0_g1_i1_orfp1	methionine aminopeptidase 1-like isoform X1 [Spodoptera frugiperda]	cytoplasmic:0.96	nuclear:0.02	peroxisomal:0.01
TRINITY_DN1095_c0_g1_i1_orfp1	phosphatidate cytidylyltransferase, mitochondrial [Trichoplusia ni]	mitochondrial:0.86	cytoplasmic:0.08	peroxisomal:0.04
TRINITY_DN10645_c0_g1_i4_orfp1	sortilin-related receptor isoform X1 [Helicoverpa armigera]	plasma membrane:0.31	extracellular:0.3	lysosomal:0.19
TRINITY_DN10705_c0_g1_i16_orfp1	coiled-coil domain-containing protein AGAP005037 isoform X9 [Trichoplusia ni]	nuclear:0.73	cytoplasmic:0.24	Golgi apparatus:0.01
TRINITY_DN10624_c0_g1_i3_orfp1	unnamed protein product [Spodoptera littoralis] >CAH1639978.1 unnamed protein product [Spodoptera littoralis]	extracellular:0.37	lysosomal:0.21	plasma membrane:0.2
TRINITY_DN10695_c1_g2_i1_orfp1	hypothetical protein HW555_008361 [Spodoptera exigua] >CAH0695470.1 unnamed protein product [Spodoptera exigua]	cytoplasmic:0.87	peroxisomal:0.06	nuclear:0.03
TRINITY_DN10906_c0_g2_i1_orfp1	unnamed protein product [Spodoptera exigua]	extracellular:0.88	ER:0.07	plasma membrane:0.02
TRINITY_DN1089_c0_g1_i2_orfp1	unnamed protein product [Arctia plantaginis]	nuclear:0.8	cytoplasmic:0.19	peroxisomal:0.01
TRINITY_DN10927_c0_g1_i3_orfp1	GTPase-activating Rap/Ran-GAP domain-like protein 3 isoform X3 [Helicoverpa zea]	cytoplasmic:0.37	nuclear:0.35	mitochondrial:0.12
TRINITY_DN10744_c0_g1_i1_orfp1	hexamerin [Nasonia vitripennis]	extracellular:0.98	ER:0.01	plasma membrane:0.01
TRINITY_DN1093_c0_g1_i22_orfp1	signal transducer and activator of transcription 5B isoform X1 [Helicoverpa zea] >XP_047039668.1 signal transducer and activator of transcription 5B isoform X1 [Helicoverpa zea] >XP_047039670.1 signal transducer and activator of transcription 5B isoform X1 [Helicoverpa zea] >XP_047039671.1 signal transducer and activator of transcription 5B isoform X1 [Helicoverpa zea] >XP_049695729.1 signal tran…	mitochondrial:0.66	nuclear:0.15	cytoplasmic:0.15
TRINITY_DN10829_c0_g1_i1_orfp1	unnamed protein product [Arctia plantaginis]	cytoplasmic:0.86	peroxisomal:0.06	nuclear:0.04
TRINITY_DN11103_c0_g1_i3_orfp1	unnamed protein product [Spodoptera littoralis] >CAH1637140.1 unnamed protein product [Spodoptera littoralis]	cytoplasmic:0.54	nuclear:0.34	extracellular:0.04
TRINITY_DN10800_c0_g1_i1_orfp1	unnamed protein product [Chrysodeixis includens]	extracellular:0.28	plasma membrane:0.26	ER:0.2
TRINITY_DN10654_c0_g1_i1_orfp1	hypothetical protein SFRUCORN_003876 [Spodoptera frugiperda]	cytoplasmic:0.46	peroxisomal:0.37	nuclear:0.1
TRINITY_DN1098_c0_g1_i3_orfp1	unnamed protein product [Chrysodeixis includens]	mitochondrial:0.86	cytoplasmic:0.14	nuclear:0
TRINITY_DN1101_c0_g4_i1_orfp1	unnamed protein product [Arctia plantaginis]	nuclear:0.94	cytoplasmic:0.05	Golgi apparatus:0
TRINITY_DN10668_c0_g1_i1_orfp1	unnamed protein product [Arctia plantaginis] >CAB3252603.1 unnamed protein product [Arctia plantaginis]	cytoplasmic:0.8	nuclear:0.18	peroxisomal:0.01
TRINITY_DN1087_c0_g1_i1_orfp1	unnamed protein product [Arctia plantaginis] >CAB3259801.1 unnamed protein product [Arctia plantaginis]	extracellular:0.94	ER:0.03	plasma membrane:0.01
TRINITY_DN11084_c0_g1_i1_orfp1	hypothetical protein SFRURICE_000086, partial [Spodoptera frugiperda]	extracellular:0.5	lysosomal:0.29	plasma membrane:0.12
TRINITY_DN1110_c3_g1_i1_orfp1	unnamed protein product [Arctia plantaginis]	extracellular:0.48	plasma membrane:0.26	ER:0.08
TRINITY_DN1102_c0_g1_i2_orfp1	zinc finger protein 583-like isoform X3 [Trichoplusia ni]	nuclear:0.86	cytoplasmic:0.09	mitochondrial:0.01
TRINITY_DN1088_c0_g1_i3_orfp1	hypothetical protein HF086_007986 [Spodoptera exigua]	ER:0.3	plasma membrane:0.25	Golgi apparatus:0.17
TRINITY_DN1060_c0_g2_i4_orfp1	FK506-binding protein 59 isoform X2 [Ostrinia furnacalis]	cytoplasmic:0.92	peroxisomal:0.03	nuclear:0.03
TRINITY_DN11005_c0_g1_i2_orfp1	unnamed protein product [Arctia plantaginis]	extracellular:0.24	plasma membrane:0.23	mitochondrial:0.2
TRINITY_DN1101_c3_g1_i1_orfp1	unnamed protein product [Chrysodeixis includens]	cytoplasmic:0.97	nuclear:0.01	peroxisomal:0.01
TRINITY_DN10966_c0_g1_i4_orfp1	unnamed protein product [Arctia plantaginis]	cytoplasmic:0.58	nuclear:0.33	peroxisomal:0.05
TRINITY_DN1077_c0_g1_i17_orfp1	hypothetical protein HW555_003631 [Spodoptera exigua] >KAH9630101.1 hypothetical protein HF086_004807 [Spodoptera exigua]	cytoplasmic:0.82	peroxisomal:0.09	nuclear:0.06
TRINITY_DN1071_c0_g2_i3_orfp1	apolipoprotein D [Helicoverpa armigera]	extracellular:0.45	plasma membrane:0.33	lysosomal:0.1
TRINITY_DN10556_c0_g2_i2_orfp1	unnamed protein product [Spodoptera littoralis] >CAH1641089.1 unnamed protein product [Spodoptera littoralis]	cytoplasmic:0.95	nuclear:0.03	peroxisomal:0.01
TRINITY_DN110_c0_g1_i1_orfp1	unnamed protein product [Arctia plantaginis] >CAB3255767.1 unnamed protein product [Arctia plantaginis]	cytoplasmic:0.98	nuclear:0.01	peroxisomal:0.01
TRINITY_DN10954_c0_g1_i5_orfp1	unnamed protein product [Arctia plantaginis] >CAB3238437.1 unnamed protein product [Arctia plantaginis]	mitochondrial:0.75	cytoplasmic:0.21	peroxisomal:0.02
TRINITY_DN10760_c0_g1_i1_orfp1	unnamed protein product [Arctia plantaginis]	cytoplasmic:0.61	nuclear:0.32	peroxisomal:0.03
TRINITY_DN10931_c0_g1_i1_orfp1	unnamed protein product [Arctia plantaginis]	cytoplasmic:0.91	nuclear:0.08	mitochondrial:0
TRINITY_DN1099_c0_g1_i3_orfp1	unnamed protein product [Arctia plantaginis]	mitochondrial:0.87	cytoplasmic:0.1	nuclear:0.02
TRINITY_DN1065_c0_g1_i12_orfp1	unnamed protein product [Arctia plantaginis]	cytoplasmic:0.56	nuclear:0.43	mitochondrial:0
TRINITY_DN11005_c0_g1_i1_orfp1	acyl-CoA:lysophosphatidylglycerol acyltransferase 1 isoform X2 [Helicoverpa zea]	Golgi apparatus:0.73	ER:0.14	lysosomal:0.05
TRINITY_DN11107_c0_g1_i1_orfp1	unnamed protein product [Arctia plantaginis] >CAB3245302.1 unnamed protein product [Arctia plantaginis]	cytoplasmic:0.52	nuclear:0.47	peroxisomal:0
TRINITY_DN1081_c0_g1_i7_orfp1	unnamed protein product [Arctia plantaginis]	cytoplasmic:0.87	nuclear:0.09	mitochondrial:0.02
TRINITY_DN11092_c0_g1_i2_orfp1	unnamed protein product [Arctia plantaginis]	mitochondrial:0.63	cytoplasmic:0.32	peroxisomal:0.03
TRINITY_DN1110_c0_g1_i1_orfp1	ATP-dependent RNA helicase dbp2-like isoform X1 [Trichoplusia ni]	cytoplasmic:0.54	nuclear:0.38	peroxisomal:0.05
TRINITY_DN10898_c0_g2_i1_orfp1	unnamed protein product [Arctia plantaginis]	cytoplasmic:0.43	extracellular:0.13	peroxisomal:0.12
TRINITY_DN10686_c0_g1_i2_orfp1	hypothetical protein HW555_008559 [Spodoptera exigua] >CAH0690190.1 unnamed protein product [Spodoptera exigua]	cytoplasmic:0.95	nuclear:0.04	peroxisomal:0.01
TRINITY_DN10622_c0_g1_i1_orfp1	unnamed protein product [Arctia plantaginis]	nuclear:0.84	cytoplasmic:0.16	mitochondrial:0
TRINITY_DN1109_c0_g1_i1_orfp1	unnamed protein product [Spodoptera exigua]	extracellular:0.94	plasma membrane:0.04	lysosomal:0.01
TRINITY_DN10943_c0_g1_i5_orfp1	hypothetical protein HW555_013753 [Spodoptera exigua] >KAH9643836.1 hypothetical protein HF086_010118 [Spodoptera exigua] >CAH0695702.1 unnamed protein product [Spodoptera exigua]	cytoplasmic:0.96	peroxisomal:0.02	nuclear:0.01
TRINITY_DN10729_c0_g1_i1_orfp1	unnamed protein product [Arctia plantaginis] >CAB3248174.1 unnamed protein product [Arctia plantaginis]	cytoplasmic:0.76	nuclear:0.21	peroxisomal:0.02
TRINITY_DN1099_c0_g1_i5_orfp1	unnamed protein product [Arctia plantaginis]	cytoplasmic:0.92	peroxisomal:0.03	mitochondrial:0.02
TRINITY_DN10953_c0_g2_i1_orfp1	homer protein homolog 1 isoform X1 [Helicoverpa zea] >XP_047036925.1 homer protein homolog 1 isoform X1 [Helicoverpa zea] >XP_049706009.1 homer protein homolog 1 isoform X5 [Helicoverpa armigera]	cytoplasmic:0.87	nuclear:0.08	peroxisomal:0.02
TRINITY_DN10919_c0_g1_i1_orfp1	protein crooked neck [Helicoverpa zea] >ATJ44597.1 acetyltransferase 4 [Helicoverpa armigera] >PZC74278.1 hypothetical protein B5X24_HaOG208132 [Helicoverpa armigera]	cytoplasmic:0.93	nuclear:0.06	peroxisomal:0
TRINITY_DN11122_c0_g1_i2_orfp1	4,5-DOPA dioxygenase extradiol-like [Spodoptera litura]	extracellular:0.57	Golgi apparatus:0.15	ER:0.11
TRINITY_DN1072_c0_g1_i11_orfp1	unnamed protein product [Chrysodeixis includens]	nuclear:0.5	cytoplasmic:0.43	peroxisomal:0.03
TRINITY_DN11117_c0_g1_i2_orfp1	unnamed protein product [Arctia plantaginis] >CAB3255865.1 unnamed protein product [Arctia plantaginis]	extracellular:0.5	cytoplasmic:0.18	nuclear:0.11
TRINITY_DN10984_c1_g1_i4_orfp1	tyrosine--tRNA ligase, cytoplasmic [Ostrinia furnacalis]	cytoplasmic:0.97	nuclear:0.02	peroxisomal:0
TRINITY_DN10568_c0_g1_i1_orfp1	unnamed protein product [Arctia plantaginis] >CAB3240717.1 unnamed protein product [Arctia plantaginis]	cytoplasmic:0.83	peroxisomal:0.1	nuclear:0.03
TRINITY_DN10549_c0_g1_i1_orfp1	PREDICTED: myosin heavy chain, muscle isoform X25 [Ceratosolen solmsi marchali]	cytoplasmic:0.88	nuclear:0.1	peroxisomal:0.01
TRINITY_DN10628_c0_g1_i2_orfp1	unnamed protein product [Arctia plantaginis] >CAB3256772.1 unnamed protein product [Arctia plantaginis]	cytoplasmic:0.9	nuclear:0.09	mitochondrial:0
TRINITY_DN10837_c1_g2_i1_orfp1	unnamed protein product [Arctia plantaginis] >CAB3258370.1 unnamed protein product [Arctia plantaginis]	nuclear:0.74	cytoplasmic:0.25	peroxisomal:0.01
TRINITY_DN10787_c0_g1_i1_orfp1	unnamed protein product [Arctia plantaginis]	extracellular:0.99	lysosomal:0	ER:0
TRINITY_DN1104_c0_g1_i3_orfp1	unnamed protein product [Arctia plantaginis]	nuclear:0.93	cytoplasmic:0.06	plasma membrane:0
TRINITY_DN10626_c0_g1_i1_orfp1	phosphorylase b kinase gamma catalytic chain, skeletal muscle/heart isoform isoform X1 [Spodoptera litura] >CAB3511620.1 unnamed protein product [Spodoptera littoralis] >CAH1641284.1 unnamed protein product [Spodoptera littoralis]	cytoplasmic:0.91	nuclear:0.08	peroxisomal:0.01
TRINITY_DN10744_c0_g1_i2_orfp1	hexamerin [Nasonia vitripennis]	extracellular:0.97	ER:0.01	plasma membrane:0.01
TRINITY_DN10962_c0_g1_i1_orfp1	unnamed protein product [Chrysodeixis includens]	cytoplasmic:0.78	nuclear:0.19	peroxisomal:0.02
TRINITY_DN10658_c0_g2_i3_orfp1	unnamed protein product [Arctia plantaginis] >CAB3250401.1 unnamed protein product [Arctia plantaginis]	extracellular:0.66	plasma membrane:0.12	lysosomal:0.07
TRINITY_DN10643_c0_g1_i2_orfp1	unnamed protein product [Arctia plantaginis]	cytoplasmic:0.82	peroxisomal:0.06	extracellular:0.05
TRINITY_DN1085_c0_g1_i1_orfp1	PREDICTED: U6 snRNA-associated Sm-like protein LSm3 [Amyelois transitella] >CAB3230808.1 unnamed protein product [Arctia plantaginis] >CAB3234209.1 unnamed protein product [Arctia plantaginis]	cytoplasmic:0.95	nuclear:0.03	peroxisomal:0.01
TRINITY_DN10932_c0_g1_i1_orfp1	hypothetical protein HW555_009088 [Spodoptera exigua] >KAH9642303.1 hypothetical protein HF086_009667 [Spodoptera exigua] >CAH0690405.1 unnamed protein product [Spodoptera exigua]	cytoplasmic:0.97	peroxisomal:0.02	nuclear:0.01
TRINITY_DN10577_c0_g2_i2_orfp1	unnamed protein product [Arctia plantaginis]	cytoplasmic:0.69	nuclear:0.22	peroxisomal:0.05
TRINITY_DN10721_c0_g1_i1_orfp1	unnamed protein product [Arctia plantaginis]	cytoplasmic:0.93	nuclear:0.05	peroxisomal:0.01
TRINITY_DN11118_c0_g1_i1_orfp1	macrophage migration inhibitory factor-like isoform X2 [Trichoplusia ni]	cytoplasmic:0.93	peroxisomal:0.05	nuclear:0.01
TRINITY_DN10767_c0_g1_i1_orfp1	unnamed protein product [Arctia plantaginis]	cytoplasmic:0.64	nuclear:0.34	peroxisomal:0.01
TRINITY_DN10874_c1_g2_i1_orfp1	unnamed protein product [Arctia plantaginis]	cytoplasmic:0.94	peroxisomal:0.03	nuclear:0.02
TRINITY_DN10640_c0_g1_i2_orfp1	hypothetical protein SFRUCORN_005855 [Spodoptera frugiperda]	extracellular:0.43	ER:0.27	plasma membrane:0.13
TRINITY_DN10802_c0_g1_i1_orfp1	unnamed protein product [Arctia plantaginis] >CAB3254056.1 unnamed protein product [Arctia plantaginis]	cytoplasmic:0.89	peroxisomal:0.04	nuclear:0.02
TRINITY_DN10624_c0_g1_i2_orfp1	neuroglian [Spodoptera litura]	extracellular:0.36	lysosomal:0.23	plasma membrane:0.22
TRINITY_DN108_c0_g1_i8_orfp1	unnamed protein product [Arctia plantaginis] >CAB3240589.1 unnamed protein product [Arctia plantaginis]	nuclear:0.81	cytoplasmic:0.13	mitochondrial:0.02
TRINITY_DN10843_c0_g1_i7_orfp1	unnamed protein product [Arctia plantaginis]	cytoplasmic:0.9	peroxisomal:0.06	nuclear:0.02
TRINITY_DN10739_c0_g1_i1_orfp1	fumarylacetoacetate hydrolase domain-containing protein 2-like [Trichoplusia ni]	cytoplasmic:0.95	peroxisomal:0.03	nuclear:0.02
TRINITY_DN11091_c0_g3_i2_orfp1	cuticle protein 18.6-like [Trichoplusia ni]	extracellular:0.64	plasma membrane:0.21	ER:0.06
TRINITY_DN1109_c0_g1_i2_orfp1	hypothetical protein HW555_010540 [Spodoptera exigua]	extracellular:0.95	plasma membrane:0.03	lysosomal:0.01
TRINITY_DN1130_c0_g1_i1_orfp1	unnamed protein product [Arctia plantaginis] >CAB3258590.1 unnamed protein product [Arctia plantaginis]	mitochondrial:0.73	cytoplasmic:0.2	nuclear:0.06
TRINITY_DN11522_c0_g1_i2_orfp1	chromatin modifying protein 1b [Bombyx mori] >XP_028028137.1 charged multivesicular body protein 1b [Bombyx mandarina] >ABD36289.1 chromatin modifying protein 1b [Bombyx mori]	cytoplasmic:0.93	nuclear:0.05	mitochondrial:0.01
TRINITY_DN11456_c0_g2_i2_orfp1	inactive hydroxysteroid dehydrogenase-like protein 1 [Helicoverpa armigera]	peroxisomal:0.48	ER:0.17	lysosomal:0.1
TRINITY_DN11328_c1_g4_i1_orfp1	hypothetical protein B5X24_HaOG216975 [Helicoverpa armigera]	lysosomal:0.26	ER:0.26	extracellular:0.22
TRINITY_DN11270_c1_g2_i1_orfp1	unnamed protein product [Chrysodeixis includens]	cytoplasmic:0.48	nuclear:0.26	Golgi apparatus:0.09
TRINITY_DN11516_c0_g1_i1_orfp1	unnamed protein product [Arctia plantaginis]	Golgi apparatus:0.48	ER:0.18	plasma membrane:0.15
TRINITY_DN1119_c0_g3_i1_orfp1	unnamed protein product [Arctia plantaginis] >CAB3248215.1 unnamed protein product [Arctia plantaginis]	cytoplasmic:0.98	peroxisomal:0.01	nuclear:0.01
TRINITY_DN11545_c0_g1_i1_orfp1	unnamed protein product [Chrysodeixis includens]	extracellular:0.93	plasma membrane:0.05	ER:0.01
TRINITY_DN11215_c0_g1_i5_orfp1	unnamed protein product [Arctia plantaginis]	cytoplasmic:0.95	nuclear:0.04	peroxisomal:0
TRINITY_DN1133_c0_g1_i17_orfp1	unnamed protein product [Chrysodeixis includens]	nuclear:0.72	cytoplasmic:0.2	mitochondrial:0.02
TRINITY_DN11293_c0_g1_i1_orfp1	unnamed protein product [Arctia plantaginis]	cytoplasmic:0.7	nuclear:0.26	peroxisomal:0.03
TRINITY_DN1167_c0_g1_i2_orfp1	unnamed protein product [Arctia plantaginis] >CAB3254813.1 unnamed protein product [Arctia plantaginis]	mitochondrial:0.91	cytoplasmic:0.07	nuclear:0.01
TRINITY_DN11588_c0_g2_i7_orfp1	unnamed protein product [Arctia plantaginis]	cytoplasmic:0.88	plasma membrane:0.05	peroxisomal:0.05
TRINITY_DN11652_c0_g1_i1_orfp1	proteasome subunit alpha type-3 [Trichoplusia ni]	cytoplasmic:0.81	nuclear:0.17	mitochondrial:0.01
TRINITY_DN11318_c1_g1_i8_orfp1	rho GTPase-activating protein 100F isoform X2 [Helicoverpa armigera]	peroxisomal:0.7	cytoplasmic:0.17	mitochondrial:0.06
TRINITY_DN1168_c0_g1_i2_orfp1	unnamed protein product [Arctia plantaginis]	cytoplasmic:0.89	nuclear:0.09	mitochondrial:0.01
TRINITY_DN1113_c0_g1_i18_orfp1	kinesin-like protein KIF13A isoform X8 [Spodoptera litura]	cytoplasmic:0.87	nuclear:0.09	peroxisomal:0.02
TRINITY_DN1126_c0_g1_i4_orfp1	unnamed protein product [Arctia plantaginis] >CAB3243639.1 unnamed protein product [Arctia plantaginis]	extracellular:0.64	ER:0.23	Golgi apparatus:0.06
TRINITY_DN11676_c1_g1_i2_orfp1	unnamed protein product [Arctia plantaginis]	nuclear:0.39	cytoplasmic:0.24	mitochondrial:0.22
TRINITY_DN1154_c0_g1_i1_orfp1	WD repeat-containing protein 91 [Helicoverpa armigera] >PZC83073.1 hypothetical protein B5X24_HaOG208546 [Helicoverpa armigera]	cytoplasmic:0.89	peroxisomal:0.04	nuclear:0.04
TRINITY_DN11430_c0_g1_i1_orfp1	27 kDa hemolymph protein-like [Helicoverpa zea] >XP_047020579.1 27 kDa hemolymph protein-like [Helicoverpa zea]	extracellular:0.41	ER:0.18	plasma membrane:0.14
TRINITY_DN11718_c0_g1_i1_orfp1	unnamed protein product [Arctia plantaginis]	extracellular:0.91	ER:0.05	plasma membrane:0.02
TRINITY_DN11395_c0_g1_i1_orfp1	UDP-N-acetylglucosamine pyrophosphorylase [Hyphantria cunea]	cytoplasmic:0.93	nuclear:0.03	peroxisomal:0.03
TRINITY_DN11615_c0_g1_i1_orfp1	unnamed protein product [Arctia plantaginis] >CAB3228177.1 unnamed protein product [Arctia plantaginis]	extracellular:0.96	ER:0.02	plasma membrane:0.01
TRINITY_DN1143_c0_g1_i4_orfp1	unnamed protein product [Arctia plantaginis]	nuclear:0.51	cytoplasmic:0.29	mitochondrial:0.14
TRINITY_DN1131_c1_g1_i5_orfp1	unnamed protein product [Arctia plantaginis]	cytoplasmic:0.87	peroxisomal:0.06	plasma membrane:0.04
TRINITY_DN11688_c0_g1_i5_orfp1	unnamed protein product [Spodoptera exigua]	extracellular:0.74	plasma membrane:0.08	peroxisomal:0.05
TRINITY_DN1147_c0_g1_i1_orfp1	4-coumarate--CoA ligase 3-like [Spodoptera litura] >XP_022826893.1 4-coumarate--CoA ligase 3-like [Spodoptera litura] >XP_022826894.1 4-coumarate--CoA ligase 3-like [Spodoptera litura]	mitochondrial:0.57	cytoplasmic:0.34	nuclear:0.06
TRINITY_DN11614_c0_g1_i2_orfp1	unnamed protein product [Arctia plantaginis]	nuclear:0.91	cytoplasmic:0.07	plasma membrane:0.01
TRINITY_DN11436_c0_g1_i1_orfp1	unnamed protein product [Chrysodeixis includens]	mitochondrial:0.83	cytoplasmic:0.13	nuclear:0.02
TRINITY_DN11445_c0_g1_i1_orfp1	hypothetical protein SFRUCORN_015567 [Spodoptera frugiperda]	mitochondrial:0.95	cytoplasmic:0.04	nuclear:0
TRINITY_DN1119_c0_g4_i2_orfp1	hypothetical protein SFRUCORN_010934 [Spodoptera frugiperda]	cytoplasmic:0.97	nuclear:0.02	peroxisomal:0.01
TRINITY_DN11574_c0_g2_i1_orfp1	RecName: Full=Hyphancin-3F; AltName: Full=Cecropin-A2; AltName: Full=Hyphancin-IIIF; Flags: Precursor [Hyphantria cunea] >AAB39000.1 hyphantria cecropin A2 [Hyphantria cunea]	extracellular:0.99	lysosomal:0.01	plasma membrane:0
TRINITY_DN11244_c0_g1_i3_orfp1	U-scoloptoxin(01)-Cw1a-like [Helicoverpa zea]	extracellular:0.56	lysosomal:0.19	ER:0.1
TRINITY_DN11405_c0_g2_i1_orfp1	unnamed protein product [Spodoptera exigua]	cytoplasmic:0.77	peroxisomal:0.12	Golgi apparatus:0.05
TRINITY_DN1151_c0_g1_i2_orfp1	unnamed protein product [Arctia plantaginis] >CAB3252224.1 unnamed protein product [Arctia plantaginis]	cytoplasmic:0.9	nuclear:0.04	peroxisomal:0.03
TRINITY_DN11659_c1_g1_i1_orfp1	60S ribosomal protein L6 [Trichoplusia ni] >XP_026740723.1 60S ribosomal protein L6 [Trichoplusia ni]	ER:0.27	Golgi apparatus:0.23	plasma membrane:0.16
TRINITY_DN11347_c0_g1_i2_orfp1	unnamed protein product [Arctia plantaginis]	extracellular:0.93	plasma membrane:0.02	lysosomal:0.02
TRINITY_DN11568_c0_g1_i1_orfp1	translation initiation factor IF-2, mitochondrial-like [Spodoptera litura]	cytoplasmic:0.95	nuclear:0.03	peroxisomal:0.01
TRINITY_DN11501_c0_g1_i7_orfp1	unnamed protein product [Arctia plantaginis]	plasma membrane:0.59	Golgi apparatus:0.14	ER:0.08
TRINITY_DN1129_c0_g1_i8_orfp1	unnamed protein product [Arctia plantaginis] >CAB3255484.1 unnamed protein product [Arctia plantaginis]	nuclear:0.94	cytoplasmic:0.04	plasma membrane:0
TRINITY_DN115_c0_g1_i16_orfp1	unnamed protein product [Arctia plantaginis]	cytoplasmic:0.74	nuclear:0.18	peroxisomal:0.03
TRINITY_DN1148_c0_g1_i2_orfp1	unnamed protein product [Arctia plantaginis]	cytoplasmic:0.88	nuclear:0.07	mitochondrial:0.02
TRINITY_DN1160_c0_g1_i4_orfp1	protein flightless-1 [Helicoverpa zea]	cytoplasmic:0.91	nuclear:0.07	peroxisomal:0.02
TRINITY_DN1138_c0_g2_i11_orfp1	protein phosphatase 1 regulatory subunit 12B isoform X2 [Trichoplusia ni]	nuclear:0.74	cytoplasmic:0.24	Golgi apparatus:0.01
TRINITY_DN11460_c0_g2_i2_orfp1	39S ribosomal protein L46, mitochondrial [Trichoplusia ni]	extracellular:0.33	ER:0.2	plasma membrane:0.13
TRINITY_DN11728_c0_g1_i1_orfp1	unnamed protein product [Arctia plantaginis] >CAB3247504.1 unnamed protein product [Arctia plantaginis]	extracellular:0.46	plasma membrane:0.22	lysosomal:0.18
TRINITY_DN11352_c0_g1_i1_orfp1	unnamed protein product [Arctia plantaginis]	cytoplasmic:0.88	peroxisomal:0.05	nuclear:0.02
TRINITY_DN11448_c0_g3_i1_orfp1	unnamed protein product [Arctia plantaginis] >CAB3247412.1 unnamed protein product [Arctia plantaginis]	cytoplasmic:0.97	nuclear:0.02	peroxisomal:0.01
TRINITY_DN11260_c0_g1_i1_orfp1	UDP-glucosyltransferase 2-like [Helicoverpa zea]	Golgi apparatus:0.27	ER:0.26	plasma membrane:0.19
TRINITY_DN11195_c0_g1_i1_orfp1	unnamed protein product [Arctia plantaginis]	mitochondrial:0.86	cytoplasmic:0.11	peroxisomal:0.02
TRINITY_DN1138_c9_g3_i1_orfp1	unnamed protein product [Arctia plantaginis]	cytoplasmic:0.52	plasma membrane:0.23	nuclear:0.14
TRINITY_DN11168_c0_g1_i1_orfp1	chymotrypsin, partial [Heliothis virescens]	extracellular:0.69	lysosomal:0.19	plasma membrane:0.09
TRINITY_DN1142_c0_g1_i3_orfp1	serine/arginine repetitive matrix protein 1 isoform X2 [Helicoverpa armigera]	cytoplasmic:0.66	nuclear:0.29	mitochondrial:0.02
TRINITY_DN11736_c0_g1_i1_orfp1	unnamed protein product [Arctia plantaginis] >CAB3253864.1 unnamed protein product [Arctia plantaginis]	Golgi apparatus:0.41	ER:0.24	extracellular:0.16
TRINITY_DN11253_c0_g2_i1_orfp1	unnamed protein product [Chrysodeixis includens]	ER:0.3	extracellular:0.28	peroxisomal:0.13
TRINITY_DN11401_c0_g3_i1_orfp1	unnamed protein product [Arctia plantaginis] >CAB3249557.1 unnamed protein product [Arctia plantaginis]	mitochondrial:0.94	cytoplasmic:0.04	nuclear:0.01
TRINITY_DN11259_c0_g1_i1_orfp1	acetylcholinesterase-like [Helicoverpa zea]	mitochondrial:0.86	cytoplasmic:0.1	peroxisomal:0.02
TRINITY_DN11694_c0_g1_i2_orfp1	sulfotransferase 1C3 [Helicoverpa armigera] >XP_049699826.1 sulfotransferase 1C3 [Helicoverpa armigera] >XP_049699827.1 sulfotransferase 1C3 [Helicoverpa armigera]	cytoplasmic:0.72	nuclear:0.07	Golgi apparatus:0.07
TRINITY_DN1164_c1_g1_i3_orfp1	plasminogen activator inhibitor 2, macrophage [Helicoverpa armigera] >APM86798.1 serine protease inhibitor 10 [Helicoverpa armigera]	extracellular:0.47	mitochondrial:0.2	plasma membrane:0.11
TRINITY_DN11686_c0_g1_i1_orfp1	diphosphoinositol polyphosphate phosphohydrolase 2 [Galleria mellonella] >CAG9755410.1 unnamed protein product [Diatraea saccharalis] >CAG9794095.1 unnamed protein product [Diatraea saccharalis]	cytoplasmic:0.96	nuclear:0.03	mitochondrial:0.01
TRINITY_DN115_c0_g1_i2_orfp1	unnamed protein product [Arctia plantaginis]	cytoplasmic:0.85	peroxisomal:0.07	nuclear:0.04
TRINITY_DN11609_c0_g1_i12_orfp1	hypothetical protein HF086_014142 [Spodoptera exigua] >CAH0690223.1 unnamed protein product [Spodoptera exigua]	mitochondrial:0.74	cytoplasmic:0.22	peroxisomal:0.01
TRINITY_DN11166_c0_g1_i2_orfp1	unnamed protein product [Spodoptera exigua]	cytoplasmic:0.96	nuclear:0.02	peroxisomal:0.01
TRINITY_DN11493_c0_g1_i2_orfp1	proline-rich protein 2-like [Trichoplusia ni]	cytoplasmic:0.83	nuclear:0.08	peroxisomal:0.03
TRINITY_DN11303_c0_g1_i1_orfp1	unnamed protein product [Arctia plantaginis]	lysosomal:0.45	extracellular:0.24	ER:0.16
TRINITY_DN1123_c0_g1_i12_orfp1	unnamed protein product [Chrysodeixis includens]	cytoplasmic:0.67	mitochondrial:0.29	nuclear:0.02
TRINITY_DN11492_c0_g1_i1_orfp1	unnamed protein product [Euphydryas editha]	cytoplasmic:0.94	peroxisomal:0.04	nuclear:0.02
TRINITY_DN11521_c0_g1_i1_orfp1	BRCA1-associated protein [Spodoptera litura]	nuclear:0.69	cytoplasmic:0.31	mitochondrial:0
TRINITY_DN11240_c0_g1_i1_orfp1	unnamed protein product [Arctia plantaginis] >CAB3257072.1 unnamed protein product [Arctia plantaginis]	nuclear:0.65	cytoplasmic:0.33	mitochondrial:0.01
TRINITY_DN1173_c0_g2_i3_orfp1	nardilysin-like [Helicoverpa zea]	cytoplasmic:0.78	nuclear:0.2	peroxisomal:0.01
TRINITY_DN11182_c0_g1_i3_orfp1	unnamed protein product [Chrysodeixis includens]	plasma membrane:0.43	Golgi apparatus:0.19	extracellular:0.13
TRINITY_DN11295_c0_g1_i1_orfp1	unnamed protein product [Spodoptera littoralis] >CAH1635398.1 unnamed protein product [Spodoptera littoralis]	extracellular:0.99	lysosomal:0.01	ER:0
TRINITY_DN11734_c0_g1_i1_orfp1	unnamed protein product [Arctia plantaginis] >CAB3243602.1 unnamed protein product [Arctia plantaginis]	extracellular:0.97	ER:0.01	plasma membrane:0.01
TRINITY_DN11399_c0_g4_i1_orfp1	unnamed protein product [Spodoptera littoralis] >CAH1645129.1 unnamed protein product [Spodoptera littoralis]	cytoplasmic:0.94	mitochondrial:0.03	nuclear:0.02
TRINITY_DN1152_c0_g1_i1_orfp1	cAMP-specific 3',5'-cyclic phosphodiesterase, isoforms N/G isoform X5 [Ostrinia furnacalis]	cytoplasmic:0.47	ER:0.21	plasma membrane:0.12
TRINITY_DN11548_c0_g2_i1_orfp1	unnamed protein product [Arctia plantaginis]	cytoplasmic:0.85	nuclear:0.08	peroxisomal:0.04
TRINITY_DN11136_c0_g1_i1_orfp1	U6 snRNA-associated Sm-like protein LSm8 [Helicoverpa armigera] >XP_026732165.1 U6 snRNA-associated Sm-like protein LSm8 [Trichoplusia ni] >XP_047026396.1 U6 snRNA-associated Sm-like protein LSm8 [Helicoverpa zea] >CAB3226630.1 unnamed protein product [Arctia plantaginis] >CAH0583138.1 unnamed protein product [Chrysodeixis includens] >PZC78628.1 hypothetical protein B5X24_HaOG202005 [Helicoverpa …	cytoplasmic:0.97	peroxisomal:0.01	nuclear:0.01
TRINITY_DN1158_c0_g1_i4_orfp1	extended synaptotagmin-1 isoform X2 [Helicoverpa armigera]	ER:0.48	cytoplasmic:0.17	Golgi apparatus:0.16
TRINITY_DN11643_c0_g1_i1_orfp1	hypothetical protein HW555_009610 [Spodoptera exigua]	cytoplasmic:0.84	peroxisomal:0.07	nuclear:0.06
TRINITY_DN11411_c0_g1_i1_orfp1	unnamed protein product [Arctia plantaginis] >CAB3237426.1 unnamed protein product [Arctia plantaginis]	cytoplasmic:0.92	nuclear:0.06	peroxisomal:0.01
TRINITY_DN1172_c0_g1_i5_orfp1	L-lactate dehydrogenase isoform X2 [Galleria mellonella] >XP_026760188.1 L-lactate dehydrogenase isoform X2 [Galleria mellonella]	cytoplasmic:0.86	peroxisomal:0.08	nuclear:0.02
TRINITY_DN11229_c0_g1_i2_orfp1	unnamed protein product [Arctia plantaginis]	Golgi apparatus:0.52	ER:0.31	extracellular:0.08
TRINITY_DN12008_c0_g1_i2_orfp1	unnamed protein product [Arctia plantaginis] >CAB3237974.1 unnamed protein product [Arctia plantaginis]	cytoplasmic:0.7	nuclear:0.29	peroxisomal:0.01
TRINITY_DN12295_c0_g3_i1_orfp1	unnamed protein product [Arctia plantaginis]	Golgi apparatus:0.82	ER:0.13	plasma membrane:0.02
TRINITY_DN11762_c1_g1_i2_orfp1	unnamed protein product [Arctia plantaginis] >CAB3259980.1 unnamed protein product [Arctia plantaginis]	Golgi apparatus:0.35	extracellular:0.27	ER:0.19
TRINITY_DN1180_c0_g1_i1_orfp1	unnamed protein product [Arctia plantaginis]	cytoplasmic:0.72	nuclear:0.25	peroxisomal:0.02
TRINITY_DN11_c0_g1_i3_orfp1	diphosphomevalonate decarboxylase, partial [Anticarsia gemmatalis]	cytoplasmic:0.92	nuclear:0.04	peroxisomal:0.02
TRINITY_DN1229_c0_g1_i6_orfp1	calcineurin B isoform X1 [Bombyx mori] >XP_021181040.1 calcineurin subunit B type 2 isoform X1 [Helicoverpa armigera] >XP_022826511.1 calcineurin subunit B type 2 isoform X1 [Spodoptera litura] >XP_026483317.1 calcineurin subunit B type 2 isoform X1 [Vanessa tameamea] >XP_028039664.1 calcineurin subunit B type 2 isoform X1 [Bombyx mandarina] >XP_030028587.1 calcineurin subunit B type 2 isoform X1…	cytoplasmic:0.93	nuclear:0.05	peroxisomal:0.01
TRINITY_DN11970_c0_g1_i3_orfp1	60S ribosomal protein L5 [Helicoverpa armigera] >PZC79800.1 hypothetical protein B5X24_HaOG215789 [Helicoverpa armigera]	nuclear:0.56	cytoplasmic:0.43	Golgi apparatus:0
TRINITY_DN11777_c0_g2_i2_orfp1	target of Myb protein 1 [Helicoverpa zea] >XP_047026553.1 target of Myb protein 1 [Helicoverpa zea]	cytoplasmic:0.97	peroxisomal:0.01	nuclear:0.01
TRINITY_DN12170_c1_g1_i1_orfp1	unnamed protein product [Arctia plantaginis]	mitochondrial:0.81	cytoplasmic:0.11	nuclear:0.05
TRINITY_DN11917_c0_g1_i1_orfp1	headcase protein [Manduca sexta] >KAG6450680.1 hypothetical protein O3G_MSEX006717 [Manduca sexta]	nuclear:0.79	cytoplasmic:0.17	plasma membrane:0.01
TRINITY_DN11941_c0_g2_i1_orfp1	proteasome subunit beta type-7 [Pieris rapae]	cytoplasmic:0.87	nuclear:0.1	peroxisomal:0.02
TRINITY_DN1217_c7_g1_i2_orfp1	TRINITY_DN1217_c7_g1_i2_m.139862 TRINITY_DN1217_c7_g1::TRINITY_DN1217_c7_g1_i2::g.139862 ORF type:complete len:56 (+),score=4.68 TRINITY_DN1217_c7_g1_i2:88-255(+)	extracellular:0.85	plasma membrane:0.05	ER:0.05
TRINITY_DN11781_c0_g1_i1_orfp1	translation initiation factor 2 gamma subunit [Scoliopteryx libatrix]	cytoplasmic:0.96	peroxisomal:0.02	nuclear:0.01
TRINITY_DN1225_c0_g2_i1_orfp1	hypothetical protein B5X24_HaOG209809 [Helicoverpa armigera]	cytoplasmic:0.93	peroxisomal:0.04	nuclear:0.02
TRINITY_DN11840_c0_g2_i2_orfp1	unnamed protein product [Arctia plantaginis]	extracellular:0.7	lysosomal:0.19	plasma membrane:0.05
TRINITY_DN1206_c0_g1_i1_orfp1	negative elongation factor A-like [Helicoverpa armigera]	cytoplasmic:0.53	nuclear:0.42	peroxisomal:0.02
TRINITY_DN12168_c0_g1_i12_orfp1	uncharacterized protein LOC111356050 [Spodoptera litura]	extracellular:0.66	ER:0.17	plasma membrane:0.08
TRINITY_DN1190_c0_g3_i1_orfp1	IST1 homolog isoform X1 [Manduca sexta]	cytoplasmic:0.9	nuclear:0.09	peroxisomal:0.01
TRINITY_DN1187_c0_g1_i11_orfp1	unnamed protein product [Arctia plantaginis]	cytoplasmic:0.86	nuclear:0.1	peroxisomal:0.01
TRINITY_DN12290_c0_g2_i1_orfp1	N-alpha-acetyltransferase 10 [Manduca sexta] >XP_030020015.1 N-alpha-acetyltransferase 10 [Manduca sexta] >XP_030020018.1 N-alpha-acetyltransferase 10 [Manduca sexta] >XP_030020019.1 N-alpha-acetyltransferase 10 [Manduca sexta] >KAG6444782.1 hypothetical protein O3G_MSEX003590 [Manduca sexta]	cytoplasmic:0.82	nuclear:0.13	mitochondrial:0.02
TRINITY_DN12352_c0_g1_i3_orfp1	unnamed protein product [Chrysodeixis includens]	Golgi apparatus:0.47	ER:0.35	plasma membrane:0.07
TRINITY_DN12152_c0_g1_i6_orfp1	UDP-N-acetylglucosamine--peptide N-acetylglucosaminyltransferase 110 kDa subunit isoform X1 [Zerene cesonia]	cytoplasmic:0.83	peroxisomal:0.11	nuclear:0.03
TRINITY_DN1201_c0_g1_i10_orfp1	unnamed protein product [Spodoptera exigua]	cytoplasmic:0.65	peroxisomal:0.29	nuclear:0.03
TRINITY_DN1177_c0_g1_i1_orfp1	unnamed protein product [Arctia plantaginis]	mitochondrial:0.72	cytoplasmic:0.15	peroxisomal:0.09
TRINITY_DN11805_c0_g1_i1_orfp1	unnamed protein product [Chrysodeixis includens]	cytoplasmic:0.98	nuclear:0.02	peroxisomal:0.01
TRINITY_DN12075_c0_g2_i1_orfp1	unnamed protein product [Arctia plantaginis]	cytoplasmic:0.92	nuclear:0.06	mitochondrial:0.01
TRINITY_DN1228_c1_g1_i10_orfp1	unnamed protein product [Arctia plantaginis] >CAB3234878.1 unnamed protein product [Arctia plantaginis]	cytoplasmic:0.67	nuclear:0.32	peroxisomal:0.01
TRINITY_DN11985_c0_g2_i5_orfp1	unnamed protein product [Arctia plantaginis] >CAB3234915.1 unnamed protein product [Arctia plantaginis]	cytoplasmic:0.54	nuclear:0.43	peroxisomal:0.02
TRINITY_DN12032_c0_g1_i1_orfp1	unnamed protein product [Euphydryas editha]	cytoplasmic:0.83	nuclear:0.08	peroxisomal:0.05
TRINITY_DN12193_c0_g1_i4_orfp1	LOW QUALITY PROTEIN: mitochondrial Rho GTPase-like [Spodoptera frugiperda] >KAF9802456.1 hypothetical protein SFRURICE_009138 [Spodoptera frugiperda]	cytoplasmic:0.88	nuclear:0.08	peroxisomal:0.02
TRINITY_DN12172_c0_g1_i1_orfp1	unnamed protein product [Arctia plantaginis]	cytoplasmic:0.85	peroxisomal:0.06	nuclear:0.05
TRINITY_DN12196_c0_g1_i13_orfp1	unnamed protein product [Arctia plantaginis]	cytoplasmic:0.51	nuclear:0.44	Golgi apparatus:0.02
TRINITY_DN12102_c0_g2_i1_orfp1	SWI/SNF-related matrix-associated actin-dependent regulator of chromatin subfamily B member 1-A isoform X1 [Helicoverpa zea] >XP_049698925.1 SWI/SNF-related matrix-associated actin-dependent regulator of chromatin subfamily B member 1-A isoform X1 [Helicoverpa armigera]	nuclear:0.81	cytoplasmic:0.18	mitochondrial:0
TRINITY_DN11770_c0_g1_i4_orfp1	unnamed protein product [Arctia plantaginis] >CAB3250461.1 unnamed protein product [Arctia plantaginis]	cytoplasmic:0.55	nuclear:0.4	peroxisomal:0.04
TRINITY_DN12212_c0_g3_i1_orfp1	hypothetical protein HF086_007535 [Spodoptera exigua]	extracellular:0.97	ER:0.02	plasma membrane:0.01
TRINITY_DN12110_c0_g2_i1_orfp1	unnamed protein product [Arctia plantaginis]	Golgi apparatus:0.54	peroxisomal:0.21	plasma membrane:0.11
TRINITY_DN11778_c0_g1_i1_orfp1	hypothetical protein HF086_004836 [Spodoptera exigua]	extracellular:0.95	ER:0.02	plasma membrane:0.02
TRINITY_DN12261_c0_g1_i1_orfp1	unextended protein isoform X3 [Helicoverpa armigera]	ER:0.37	Golgi apparatus:0.3	plasma membrane:0.16
TRINITY_DN117_c0_g1_i5_orfp1	unnamed protein product [Spodoptera exigua]	Golgi apparatus:0.43	ER:0.27	plasma membrane:0.14
TRINITY_DN1233_c1_g1_i9_orfp1	unnamed protein product [Arctia plantaginis] >CAB3238410.1 unnamed protein product [Arctia plantaginis]	cytoplasmic:0.97	nuclear:0.02	peroxisomal:0.01
TRINITY_DN12013_c1_g1_i4_orfp1	eukaryotic translation initiation factor 3 subunit A [Helicoverpa zea]	cytoplasmic:0.92	nuclear:0.07	mitochondrial:0
TRINITY_DN12025_c0_g1_i2_orfp1	dual oxidase [Trichoplusia ni] >XP_026735042.1 dual oxidase [Trichoplusia ni]	Golgi apparatus:0.45	plasma membrane:0.34	ER:0.11
TRINITY_DN11869_c0_g2_i1_orfp1	pleckstrin homology domain-containing family F member 2 isoform X2 [Helicoverpa zea] >XP_049701225.1 pleckstrin homology domain-containing family F member 2 isoform X1 [Helicoverpa armigera]	nuclear:0.8	cytoplasmic:0.18	Golgi apparatus:0.01
TRINITY_DN12350_c0_g1_i1_orfp1	unnamed protein product [Arctia plantaginis]	mitochondrial:0.93	cytoplasmic:0.05	peroxisomal:0.02
TRINITY_DN12167_c0_g1_i5_orfp1	unnamed protein product [Arctia plantaginis] >CAB3228368.1 unnamed protein product [Arctia plantaginis]	nuclear:0.93	cytoplasmic:0.06	plasma membrane:0
TRINITY_DN1183_c0_g3_i2_orfp1	hypothetical protein SFRUCORN_008241 [Spodoptera frugiperda]	cytoplasmic:0.82	plasma membrane:0.09	peroxisomal:0.05
TRINITY_DN11978_c1_g1_i4_orfp1	unnamed protein product [Spodoptera exigua]	plasma membrane:0.26	Golgi apparatus:0.26	ER:0.25
TRINITY_DN1189_c4_g1_i1_orfp1	unnamed protein product [Arctia plantaginis]	Golgi apparatus:0.54	plasma membrane:0.17	ER:0.14
TRINITY_DN11761_c0_g2_i1_orfp1	endoplasmic reticulum chaperone BiP [Galleria mellonella]	ER:0.92	Golgi apparatus:0.03	extracellular:0.02
TRINITY_DN12106_c0_g1_i1_orfp1	unnamed protein product [Arctia plantaginis]	lysosomal:0.47	extracellular:0.36	ER:0.07
TRINITY_DN12343_c0_g1_i1_orfp1	TRINITY_DN12343_c0_g1_i1_m.82670 TRINITY_DN12343_c0_g1::TRINITY_DN12343_c0_g1_i1::g.82670 ORF type:internal len:111 (+),score=24.43 TRINITY_DN12343_c0_g1_i1:3-332(+)	mitochondrial:0.63	extracellular:0.16	cytoplasmic:0.12
TRINITY_DN11819_c0_g3_i1_orfp1	unnamed protein product [Arctia plantaginis]	cytoplasmic:0.94	nuclear:0.05	peroxisomal:0
TRINITY_DN1207_c0_g1_i1_orfp1	unnamed protein product [Arctia plantaginis]	nuclear:0.96	cytoplasmic:0.04	mitochondrial:0
TRINITY_DN12332_c0_g1_i3_orfp1	unnamed protein product [Arctia plantaginis]	cytoplasmic:0.95	nuclear:0.03	peroxisomal:0.01
TRINITY_DN1230_c0_g1_i1_orfp1	hypothetical protein HW555_001045 [Spodoptera exigua] >KAH9645438.1 hypothetical protein HF086_006464 [Spodoptera exigua] >CAH0697381.1 unnamed protein product [Spodoptera exigua]	cytoplasmic:0.41	nuclear:0.29	peroxisomal:0.12
TRINITY_DN11878_c0_g1_i1_orfp1	unnamed protein product [Arctia plantaginis]	extracellular:0.42	cytoplasmic:0.13	plasma membrane:0.12
TRINITY_DN11893_c0_g1_i1_orfp1	unnamed protein product [Arctia plantaginis]	cytoplasmic:0.88	peroxisomal:0.07	nuclear:0.04
TRINITY_DN119_c0_g1_i1_orfp1	unnamed protein product [Spodoptera exigua]	cytoplasmic:0.83	nuclear:0.09	peroxisomal:0.03
TRINITY_DN11964_c0_g1_i1_orfp1	unnamed protein product [Arctia plantaginis]	nuclear:0.62	cytoplasmic:0.37	peroxisomal:0
TRINITY_DN1204_c0_g1_i1_orfp1	uncharacterized protein LOC118269595 isoform X1 [Spodoptera frugiperda]	cytoplasmic:0.84	nuclear:0.07	peroxisomal:0.05
TRINITY_DN1217_c5_g1_i3_orfp1	unnamed protein product [Arctia plantaginis]	extracellular:0.91	plasma membrane:0.05	mitochondrial:0.01
TRINITY_DN11_c0_g2_i2_orfp1	guanine nucleotide-binding protein subunit beta-like protein [Plutella xylostella] >UNO37433.1 RACK1 [Plutella xylostella] >BAD52259.1 receptor for activated protein kinase C homolog [Plutella xylostella] >CAG9130640.1 unnamed protein product [Plutella xylostella]	cytoplasmic:0.96	nuclear:0.02	mitochondrial:0.01
TRINITY_DN12266_c0_g6_i3_orfp1	nidogen-1 isoform X1 [Trichoplusia ni]	extracellular:0.69	plasma membrane:0.22	lysosomal:0.05
TRINITY_DN11939_c0_g1_i1_orfp1	GTP:AMP phosphotransferase AK3, mitochondrial [Maniola jurtina]	cytoplasmic:0.97	mitochondrial:0.01	nuclear:0.01
TRINITY_DN11818_c0_g1_i2_orfp1	TRINITY_DN11818_c0_g1_i2_m.130883 TRINITY_DN11818_c0_g1::TRINITY_DN11818_c0_g1_i2::g.130883 ORF type:complete len:98 (+),score=17.71 TRINITY_DN11818_c0_g1_i2:359-652(+)	cytoplasmic:0.88	nuclear:0.05	peroxisomal:0.04
TRINITY_DN11754_c0_g1_i1_orfp1	uncharacterized protein LOC113492365 isoform X2 [Trichoplusia ni]	extracellular:0.95	ER:0.02	plasma membrane:0.01
TRINITY_DN121_c0_g1_i16_orfp1	MAGUK p55 subfamily member 5 isoform X4 [Spodoptera litura]	cytoplasmic:0.5	nuclear:0.49	peroxisomal:0.01
TRINITY_DN12018_c0_g1_i9_orfp1	unnamed protein product [Arctia plantaginis]	cytoplasmic:0.52	mitochondrial:0.19	peroxisomal:0.15
TRINITY_DN119_c0_g1_i2_orfp1	transportin-3 [Helicoverpa zea] >XP_047019843.1 transportin-3 [Helicoverpa zea] >PZC72091.1 hypothetical protein B5X24_HaOG211940 [Helicoverpa armigera]	cytoplasmic:0.85	nuclear:0.06	peroxisomal:0.06
TRINITY_DN1197_c0_g1_i1_orfp1	unnamed protein product [Spodoptera littoralis] >CAH1641769.1 unnamed protein product [Spodoptera littoralis]	extracellular:0.56	plasma membrane:0.19	lysosomal:0.1
TRINITY_DN12070_c0_g2_i1_orfp1	rRNA methyltransferase 2, mitochondrial [Trichoplusia ni]	mitochondrial:0.84	cytoplasmic:0.12	nuclear:0.03
TRINITY_DN12354_c0_g2_i1_orfp1	hypothetical protein SFRURICE_016330 [Spodoptera frugiperda]	cytoplasmic:0.98	nuclear:0.01	peroxisomal:0
TRINITY_DN12088_c0_g1_i1_orfp1	uncharacterized protein LOC113493933 [Trichoplusia ni]	extracellular:0.81	plasma membrane:0.06	lysosomal:0.06
TRINITY_DN11882_c0_g3_i1_orfp1	2-iminobutanoate/2-iminopropanoate deaminase-like [Helicoverpa zea] >PZC84204.1 hypothetical protein B5X24_HaOG205399 [Helicoverpa armigera]	cytoplasmic:0.8	peroxisomal:0.08	nuclear:0.07
TRINITY_DN11979_c0_g2_i1_orfp1	vacuolar protein sorting-associated protein 53 homolog [Trichoplusia ni]	cytoplasmic:0.92	peroxisomal:0.04	nuclear:0.03
TRINITY_DN1211_c0_g1_i6_orfp1	troponin C [Helicoverpa armigera] >XP_022823238.1 troponin C [Spodoptera litura] >XP_026725410.1 troponin C [Trichoplusia ni] >XP_035443760.1 troponin C-like [Spodoptera frugiperda] >XP_035444569.1 troponin C-like [Spodoptera frugiperda] >XP_047031660.1 troponin C [Helicoverpa zea] >AAV91416.1 troponin C 2 [Lonomia obliqua] >KAF9416844.1 hypothetical protein HW555_005974 [Spodoptera exigua] >KAF9…	cytoplasmic:0.97	nuclear:0.02	peroxisomal:0
TRINITY_DN11983_c0_g1_i1_orfp1	unnamed protein product [Arctia plantaginis] >CAB3251340.1 unnamed protein product [Arctia plantaginis]	cytoplasmic:0.91	nuclear:0.06	peroxisomal:0.02
TRINITY_DN12022_c0_g3_i2_orfp1	unnamed protein product [Spodoptera exigua]	cytoplasmic:0.91	peroxisomal:0.06	mitochondrial:0.02
TRINITY_DN1198_c0_g1_i13_orfp1	unnamed protein product [Arctia plantaginis] >CAB3250715.1 unnamed protein product [Arctia plantaginis]	cytoplasmic:0.91	nuclear:0.05	peroxisomal:0.02
TRINITY_DN11911_c0_g1_i1_orfp1	unnamed protein product [Arctia plantaginis]	extracellular:0.71	ER:0.17	plasma membrane:0.05
TRINITY_DN1190_c0_g2_i2_orfp1	hydroxylysine kinase isoform X1 [Trichoplusia ni]	extracellular:0.52	cytoplasmic:0.23	plasma membrane:0.07
TRINITY_DN1198_c0_g1_i10_orfp1	F-box/LRR-repeat protein 7-like [Helicoverpa zea]	cytoplasmic:0.8	peroxisomal:0.12	nuclear:0.05
TRINITY_DN12273_c0_g2_i1_orfp1	unnamed protein product [Arctia plantaginis] >CAB3236222.1 unnamed protein product [Arctia plantaginis]	cytoplasmic:0.87	peroxisomal:0.07	nuclear:0.03
TRINITY_DN11997_c0_g1_i1_orfp1	unnamed protein product [Arctia plantaginis] >CAB3237461.1 unnamed protein product [Arctia plantaginis]	cytoplasmic:0.94	peroxisomal:0.04	mitochondrial:0.01
TRINITY_DN12338_c0_g5_i2_orfp1	obg-like ATPase 1 [Helicoverpa zea] >AEH16630.1 GTPase [Helicoverpa armigera]	cytoplasmic:0.97	nuclear:0.03	peroxisomal:0
TRINITY_DN11935_c0_g1_i1_orfp1	F-actin-capping protein subunit alpha [Spodoptera litura]	cytoplasmic:0.92	nuclear:0.04	peroxisomal:0.02
TRINITY_DN1219_c0_g1_i3_orfp1	unnamed protein product [Arctia plantaginis]	cytoplasmic:0.55	peroxisomal:0.22	mitochondrial:0.07
TRINITY_DN1227_c0_g2_i5_orfp1	unnamed protein product [Arctia plantaginis]	cytoplasmic:0.9	nuclear:0.07	peroxisomal:0.01
TRINITY_DN1186_c0_g1_i8_orfp1	hypothetical protein B5X24_HaOG216934 [Helicoverpa armigera]	mitochondrial:0.81	cytoplasmic:0.07	extracellular:0.05
TRINITY_DN1233_c1_g1_i5_orfp1	40S ribosomal protein S27 [Helicoverpa armigera] >XP_022834025.1 40S ribosomal protein S27 [Spodoptera litura] >XP_026735605.1 40S ribosomal protein S27 [Trichoplusia ni] >XP_030030171.1 40S ribosomal protein S27 [Manduca sexta] >XP_035453079.1 40S ribosomal protein S27 [Spodoptera frugiperda] >XP_047034374.1 40S ribosomal protein S27 [Helicoverpa zea] >KAF9416355.1 hypothetical protein HW555_006…	cytoplasmic:0.89	mitochondrial:0.08	peroxisomal:0.02
TRINITY_DN1200_c1_g3_i5_orfp1	hypothetical protein B5X24_HaOG208469 [Helicoverpa armigera]	cytoplasmic:0.85	nuclear:0.08	peroxisomal:0.02
TRINITY_DN129_c0_g1_i1_orfp1	unnamed protein product [Chrysodeixis includens]	cytoplasmic:0.96	peroxisomal:0.02	nuclear:0.01
TRINITY_DN12655_c0_g1_i4_orfp1	unnamed protein product [Arctia plantaginis] >CAB3251809.1 unnamed protein product [Arctia plantaginis]	cytoplasmic:0.97	nuclear:0.03	peroxisomal:0
TRINITY_DN128_c0_g1_i7_orfp1	dystroglycan 1 isoform X3 [Helicoverpa armigera]	extracellular:0.43	plasma membrane:0.37	lysosomal:0.06
TRINITY_DN1288_c0_g1_i1_orfp1	dynein heavy chain, cytoplasmic isoform X1 [Helicoverpa armigera]	cytoplasmic:0.72	nuclear:0.24	peroxisomal:0.03
TRINITY_DN12975_c1_g2_i1_orfp1	uncharacterized protein LOC113498882 [Trichoplusia ni] >XP_026734861.1 uncharacterized protein LOC113498882 [Trichoplusia ni]	extracellular:0.78	plasma membrane:0.07	Golgi apparatus:0.06
TRINITY_DN1293_c1_g1_i6_orfp1	uncharacterized protein LOC124638145 [Helicoverpa zea]	cytoplasmic:0.85	peroxisomal:0.06	nuclear:0.04
TRINITY_DN1236_c4_g1_i1_orfp1	phosphatidylinositol transfer protein alpha isoform [Manduca sexta]	cytoplasmic:0.93	peroxisomal:0.04	nuclear:0.02
TRINITY_DN1291_c1_g1_i1_orfp1	unnamed protein product [Arctia plantaginis]	cytoplasmic:0.79	nuclear:0.18	peroxisomal:0.02
TRINITY_DN1235_c0_g1_i5_orfp1	PREDICTED: phosphoribosyl pyrophosphate synthase-associated protein 2 isoform X2 [Amyelois transitella]	cytoplasmic:0.9	nuclear:0.04	peroxisomal:0.03
TRINITY_DN1241_c0_g1_i1_orfp1	unnamed protein product [Arctia plantaginis]	extracellular:0.51	ER:0.2	lysosomal:0.1
TRINITY_DN1271_c0_g1_i12_orfp1	unnamed protein product [Arctia plantaginis]	cytoplasmic:0.75	nuclear:0.15	plasma membrane:0.04
TRINITY_DN12478_c0_g1_i7_orfp1	unnamed protein product [Arctia plantaginis]	Golgi apparatus:0.51	ER:0.17	extracellular:0.16
TRINITY_DN1244_c0_g1_i3_orfp1	dynamin-1-like protein isoform X6 [Trichoplusia ni]	cytoplasmic:0.92	peroxisomal:0.05	nuclear:0.03
TRINITY_DN12504_c0_g1_i2_orfp1	5'-nucleotidase domain-containing protein 3 isoform X1 [Helicoverpa armigera]	mitochondrial:0.54	cytoplasmic:0.42	peroxisomal:0.01
TRINITY_DN12789_c0_g1_i1_orfp1	juvenile hormone esterase-like [Helicoverpa zea]	extracellular:0.42	lysosomal:0.35	ER:0.09
TRINITY_DN12374_c0_g1_i6_orfp1	unnamed protein product [Spodoptera exigua]	extracellular:0.88	plasma membrane:0.04	ER:0.03
TRINITY_DN1266_c0_g1_i10_orfp1	heterogeneous nuclear ribonucleoprotein M isoform X4 [Helicoverpa armigera] >XP_047028842.1 heterogeneous nuclear ribonucleoprotein M-like isoform X4 [Helicoverpa zea]	cytoplasmic:0.76	nuclear:0.1	peroxisomal:0.05
TRINITY_DN12683_c0_g1_i2_orfp1	unnamed protein product [Arctia plantaginis]	plasma membrane:0.36	extracellular:0.23	Golgi apparatus:0.16
TRINITY_DN12669_c0_g1_i1_orfp1	unnamed protein product [Arctia plantaginis]	nuclear:0.68	mitochondrial:0.17	cytoplasmic:0.14
TRINITY_DN12678_c0_g1_i1_orfp1	hypothetical protein DPMN_016887, partial [Dreissena polymorpha]	extracellular:0.75	plasma membrane:0.24	ER:0
TRINITY_DN12508_c0_g1_i8_orfp1	unnamed protein product [Arctia plantaginis]	cytoplasmic:0.44	nuclear:0.21	extracellular:0.2
TRINITY_DN123_c0_g1_i2_orfp1	unnamed protein product [Arctia plantaginis] >CAB3234177.1 unnamed protein product [Arctia plantaginis]	nuclear:0.95	cytoplasmic:0.04	mitochondrial:0
TRINITY_DN12895_c0_g2_i5_orfp1	unnamed protein product [Arctia plantaginis]	mitochondrial:0.69	cytoplasmic:0.23	nuclear:0.04
TRINITY_DN1259_c0_g3_i1_orfp1	unnamed protein product [Spodoptera littoralis] >CAH1638917.1 unnamed protein product [Spodoptera littoralis]	cytoplasmic:0.91	peroxisomal:0.04	nuclear:0.03
TRINITY_DN12497_c0_g1_i1_orfp1	T-complex protein 1 subunit gamma [Spodoptera litura]	cytoplasmic:0.97	peroxisomal:0.02	mitochondrial:0.01
TRINITY_DN1291_c0_g1_i3_orfp1	unnamed protein product [Arctia plantaginis]	cytoplasmic:0.91	peroxisomal:0.04	nuclear:0.04
TRINITY_DN1256_c1_g1_i3_orfp1	hypothetical protein SFRURICE_004382 [Spodoptera frugiperda] >KAF9822239.1 hypothetical protein SFRURICE_014413 [Spodoptera frugiperda] >KAG8107024.1 hypothetical protein SFRUCORN_001444 [Spodoptera frugiperda]	cytoplasmic:0.84	nuclear:0.12	peroxisomal:0.02
TRINITY_DN12492_c0_g4_i1_orfp1	unnamed protein product [Arctia plantaginis] >CAB3261593.1 unnamed protein product [Arctia plantaginis]	nuclear:0.7	cytoplasmic:0.27	Golgi apparatus:0.01
TRINITY_DN1268_c2_g1_i1_orfp1	unnamed protein product [Arctia plantaginis]	mitochondrial:0.5	cytoplasmic:0.24	nuclear:0.17
TRINITY_DN12486_c0_g2_i3_orfp1	queuine tRNA-ribosyltransferase catalytic subunit isoform X1 [Galleria mellonella]	mitochondrial:0.82	cytoplasmic:0.12	peroxisomal:0.04
TRINITY_DN12716_c0_g1_i1_orfp1	ras GTPase-activating protein 1 [Spodoptera litura] >XP_022824438.1 ras GTPase-activating protein 1 [Spodoptera litura] >XP_035447626.1 ras GTPase-activating protein 1-like [Spodoptera frugiperda] >CAB3507845.1 unnamed protein product [Spodoptera littoralis] >KAF9812647.1 hypothetical protein SFRURICE_018077 [Spodoptera frugiperda] >KAG8104396.1 hypothetical protein SFRUCORN_003886 [Spodoptera fr…	cytoplasmic:0.49	nuclear:0.43	peroxisomal:0.04
TRINITY_DN12514_c0_g3_i3_orfp1	unnamed protein product [Arctia plantaginis]	Golgi apparatus:0.5	ER:0.35	extracellular:0.07
TRINITY_DN1250_c0_g1_i13_orfp1	probable isocitrate dehydrogenase [NAD] subunit alpha, mitochondrial isoform X1 [Trichoplusia ni]	cytoplasmic:0.87	nuclear:0.11	peroxisomal:0.01
TRINITY_DN12995_c0_g1_i1_orfp1	unnamed protein product [Chrysodeixis includens]	extracellular:0.97	lysosomal:0.01	plasma membrane:0.01
TRINITY_DN12509_c0_g1_i7_orfp1	unnamed protein product [Arctia plantaginis] >CAB3249914.1 unnamed protein product [Arctia plantaginis]	cytoplasmic:0.94	nuclear:0.05	peroxisomal:0.01
TRINITY_DN1297_c0_g2_i1_orfp1	neutral alpha-glucosidase AB isoform X1 [Spodoptera litura]	Golgi apparatus:0.36	ER:0.22	lysosomal:0.21
TRINITY_DN12569_c0_g2_i2_orfp1	unnamed protein product [Arctia plantaginis] >CAB3255309.1 unnamed protein product [Arctia plantaginis]	Golgi apparatus:0.35	ER:0.29	extracellular:0.2
TRINITY_DN12963_c0_g1_i1_orfp1	unnamed protein product [Arctia plantaginis]	mitochondrial:0.5	cytoplasmic:0.36	peroxisomal:0.09
TRINITY_DN1263_c0_g2_i3_orfp1	small heat shock protein 22.1 [Hyphantria cunea]	cytoplasmic:0.58	extracellular:0.29	mitochondrial:0.04
TRINITY_DN12474_c0_g1_i1_orfp1	unnamed protein product [Chrysodeixis includens]	plasma membrane:0.22	extracellular:0.22	peroxisomal:0.21
TRINITY_DN12960_c0_g1_i1_orfp1	uncharacterized protein LOC115444227 [Manduca sexta] >XP_030025790.1 uncharacterized protein LOC115444227 [Manduca sexta] >XP_037296791.1 uncharacterized protein LOC115444227 [Manduca sexta] >XP_037296792.1 uncharacterized protein LOC115444227 [Manduca sexta] >KAG6441350.1 hypothetical protein O3G_MSEX001778 [Manduca sexta]	Golgi apparatus:0.37	ER:0.25	plasma membrane:0.22
TRINITY_DN1259_c0_g1_i12_orfp1	unnamed protein product [Arctia plantaginis]	cytoplasmic:0.98	nuclear:0.01	peroxisomal:0.01
TRINITY_DN1294_c0_g1_i5_orfp1	unnamed protein product [Arctia plantaginis]	cytoplasmic:0.47	nuclear:0.4	mitochondrial:0.06
TRINITY_DN12622_c0_g4_i1_orfp1	hypothetical protein HF086_004987 [Spodoptera exigua]	cytoplasmic:0.79	peroxisomal:0.11	plasma membrane:0.05
TRINITY_DN12440_c0_g3_i1_orfp1	succinate dehydrogenase [ubiquinone] flavoprotein subunit, mitochondrial [Spodoptera litura] >CAB3509589.1 unnamed protein product [Spodoptera littoralis] >CAH1639178.1 unnamed protein product [Spodoptera littoralis]	mitochondrial:0.87	cytoplasmic:0.1	peroxisomal:0.01
TRINITY_DN12503_c0_g1_i6_orfp1	double-stranded RNA-specific editase Adar isoform X1 [Hyposmocoma kahamanoa]	cytoplasmic:0.55	nuclear:0.41	peroxisomal:0.01
TRINITY_DN12512_c0_g1_i2_orfp1	4-coumarate--CoA ligase 1-like [Trichoplusia ni]	cytoplasmic:0.9	peroxisomal:0.06	nuclear:0.02
TRINITY_DN12871_c0_g1_i1_orfp1	40S ribosomal protein S14a [Nasonia vitripennis] >XP_032457645.1 40S ribosomal protein S14a [Nasonia vitripennis] >ABS44863.1 putative ribosomal protein S14 [Oryza sativa Japonica Group] >OXU20815.1 hypothetical protein TSAR_011998 [Trichomalopsis sarcophagae]	cytoplasmic:0.89	nuclear:0.06	mitochondrial:0.03
TRINITY_DN12904_c1_g2_i1_orfp1	unnamed protein product [Arctia plantaginis]	peroxisomal:0.71	cytoplasmic:0.19	mitochondrial:0.07
TRINITY_DN1296_c0_g1_i1_orfp1	unnamed protein product [Arctia plantaginis]	cytoplasmic:0.51	nuclear:0.45	Golgi apparatus:0.02
TRINITY_DN12611_c1_g1_i1_orfp1	alpha-(1,6)-fucosyltransferase [Trichoplusia ni]	Golgi apparatus:0.75	ER:0.15	extracellular:0.04
TRINITY_DN12758_c1_g1_i1_orfp1	NECAP-like protein CG9132 [Ostrinia furnacalis]	cytoplasmic:0.83	nuclear:0.05	plasma membrane:0.04
TRINITY_DN1298_c2_g2_i1_orfp1	unnamed protein product [Spodoptera littoralis] >CAH1643088.1 unnamed protein product [Spodoptera littoralis]	ER:0.41	peroxisomal:0.21	Golgi apparatus:0.12
TRINITY_DN1293_c0_g4_i1_orfp1	unnamed protein product [Arctia plantaginis] >CAB3253964.1 unnamed protein product [Arctia plantaginis]	cytoplasmic:0.79	nuclear:0.13	peroxisomal:0.04
TRINITY_DN1274_c0_g1_i1_orfp1	unnamed protein product [Arctia plantaginis] >CAB3259324.1 unnamed protein product [Arctia plantaginis]	cytoplasmic:0.72	nuclear:0.27	mitochondrial:0.01
TRINITY_DN1281_c0_g2_i6_orfp1	choline kinase A2 isoform X3 [Manduca sexta]	cytoplasmic:0.89	nuclear:0.06	peroxisomal:0.03
TRINITY_DN12985_c0_g3_i1_orfp1	chondroadherin-like protein [Helicoverpa armigera] >XP_047041187.1 chondroadherin-like protein [Helicoverpa zea] >PZC74077.1 hypothetical protein B5X24_HaOG208369 [Helicoverpa armigera]	extracellular:0.67	ER:0.12	plasma membrane:0.09
TRINITY_DN12883_c0_g1_i1_orfp1	unnamed protein product [Arctia plantaginis] >CAB3256781.1 unnamed protein product [Arctia plantaginis]	ER:0.53	Golgi apparatus:0.31	plasma membrane:0.08
TRINITY_DN12415_c0_g1_i1_orfp1	unnamed protein product [Arctia plantaginis]	cytoplasmic:0.89	peroxisomal:0.07	nuclear:0.03
TRINITY_DN12512_c0_g1_i1_orfp1	4-coumarate--CoA ligase 1-like [Trichoplusia ni]	cytoplasmic:0.9	peroxisomal:0.06	nuclear:0.02
TRINITY_DN12581_c0_g2_i6_orfp1	fructose-bisphosphate aldolase isoform X2 [Spodoptera litura]	cytoplasmic:0.88	nuclear:0.1	mitochondrial:0.01
TRINITY_DN12658_c0_g1_i8_orfp1	single-stranded DNA-binding protein 3 isoform X2 [Helicoverpa zea] >XP_049703828.1 single-stranded DNA-binding protein 3 isoform X2 [Helicoverpa armigera]	cytoplasmic:0.86	nuclear:0.07	peroxisomal:0.03
TRINITY_DN1271_c0_g1_i11_orfp1	unnamed protein product [Arctia plantaginis]	nuclear:0.95	cytoplasmic:0.04	mitochondrial:0
TRINITY_DN12567_c0_g1_i1_orfp1	uncharacterized protein LOC111354011 [Spodoptera litura]	extracellular:0.98	plasma membrane:0.01	lysosomal:0.01
TRINITY_DN12791_c0_g2_i1_orfp1	unnamed protein product [Spodoptera littoralis] >CAH1641183.1 unnamed protein product [Spodoptera littoralis]	extracellular:0.92	plasma membrane:0.05	lysosomal:0.01
TRINITY_DN1285_c0_g1_i2_orfp1	unnamed protein product [Arctia plantaginis] >CAB3239063.1 unnamed protein product [Arctia plantaginis]	nuclear:0.81	cytoplasmic:0.13	lysosomal:0.01
TRINITY_DN1278_c0_g1_i15_orfp1	unnamed protein product [Arctia plantaginis]	nuclear:0.81	cytoplasmic:0.18	plasma membrane:0
TRINITY_DN12765_c0_g1_i3_orfp1	unnamed protein product [Arctia plantaginis] >CAB3240347.1 unnamed protein product [Arctia plantaginis]	nuclear:0.63	cytoplasmic:0.35	mitochondrial:0
TRINITY_DN12363_c0_g1_i1_orfp1	hypothetical protein HW555_010409 [Spodoptera exigua] >KAH9640626.1 hypothetical protein HF086_000570 [Spodoptera exigua] >CAH0668981.1 unnamed protein product [Spodoptera exigua]	extracellular:0.31	plasma membrane:0.24	ER:0.11
TRINITY_DN12773_c0_g1_i1_orfp1	unnamed protein product [Arctia plantaginis]	Golgi apparatus:0.56	plasma membrane:0.16	ER:0.16
TRINITY_DN12713_c0_g1_i1_orfp1	unnamed protein product [Arctia plantaginis] >CAB3250512.1 unnamed protein product [Arctia plantaginis]	cytoplasmic:0.9	nuclear:0.08	peroxisomal:0.01
TRINITY_DN12581_c0_g2_i4_orfp1	hypothetical protein HW555_013457 [Spodoptera exigua] >KAH9631373.1 hypothetical protein HF086_012161 [Spodoptera exigua] >CAH0696657.1 unnamed protein product [Spodoptera exigua]	cytoplasmic:0.93	nuclear:0.05	peroxisomal:0.01
TRINITY_DN12679_c0_g1_i1_orfp1	unnamed protein product [Arctia plantaginis]	nuclear:0.52	cytoplasmic:0.43	peroxisomal:0.03
TRINITY_DN12766_c0_g1_i1_orfp1	GTP-binding protein Rit2 [Trichoplusia ni] >CAH0590083.1 unnamed protein product [Chrysodeixis includens]	cytoplasmic:0.46	nuclear:0.39	peroxisomal:0.08
TRINITY_DN12899_c0_g1_i1_orfp1	unnamed protein product [Arctia plantaginis] >CAB3228254.1 unnamed protein product [Arctia plantaginis]	extracellular:0.96	plasma membrane:0.02	lysosomal:0.01
TRINITY_DN12461_c0_g1_i1_orfp1	unnamed protein product [Arctia plantaginis]	cytoplasmic:0.49	nuclear:0.46	Golgi apparatus:0.01
TRINITY_DN125_c0_g1_i5_orfp1	uncharacterized protein LOC113491931 [Trichoplusia ni] >XP_026724946.1 uncharacterized protein LOC113491931 [Trichoplusia ni]	nuclear:0.94	cytoplasmic:0.05	plasma membrane:0.01
TRINITY_DN126_c0_g1_i5_orfp1	unnamed protein product [Arctia plantaginis] >CAB3245568.1 unnamed protein product [Arctia plantaginis]	cytoplasmic:0.65	nuclear:0.31	peroxisomal:0.03
TRINITY_DN12987_c0_g1_i1_orfp1	fatty acid transport protein, partial [Eilema japonicum japonicum]	Golgi apparatus:0.57	peroxisomal:0.19	ER:0.09
TRINITY_DN12463_c0_g1_i2_orfp1	unnamed protein product [Arctia plantaginis] >CAB3247601.1 unnamed protein product [Arctia plantaginis]	cytoplasmic:0.72	nuclear:0.22	peroxisomal:0.03
TRINITY_DN1280_c0_g1_i2_orfp1	fatty-acid amide hydrolase 2-B isoform X1 [Helicoverpa zea]	extracellular:0.45	plasma membrane:0.15	Golgi apparatus:0.12
TRINITY_DN12519_c0_g1_i2_orfp1	unnamed protein product [Chrysodeixis includens]	cytoplasmic:0.73	nuclear:0.26	peroxisomal:0.01
TRINITY_DN1283_c0_g1_i5_orfp1	uncharacterized protein LOC115444539 [Manduca sexta] >KAG6451611.1 hypothetical protein O3G_MSEX007220 [Manduca sexta]	extracellular:0.78	plasma membrane:0.09	lysosomal:0.05
TRINITY_DN12625_c0_g2_i1_orfp1	unnamed protein product [Leptidea sinapis]	cytoplasmic:0.93	nuclear:0.04	mitochondrial:0.02
TRINITY_DN12814_c0_g1_i10_orfp1	unnamed protein product [Chrysodeixis includens]	cytoplasmic:0.92	nuclear:0.04	peroxisomal:0.03
TRINITY_DN12499_c0_g1_i1_orfp1	inhibitor of growth protein 3-like [Spodoptera frugiperda] >KAF9789099.1 hypothetical protein SFRURICE_005701 [Spodoptera frugiperda]	nuclear:0.79	cytoplasmic:0.17	mitochondrial:0.01
TRINITY_DN1252_c0_g1_i7_orfp1	unnamed protein product [Arctia plantaginis]	cytoplasmic:0.8	nuclear:0.16	peroxisomal:0.01
TRINITY_DN1237_c0_g1_i1_orfp1	hypothetical protein HW555_010170 [Spodoptera exigua]	cytoplasmic:0.98	nuclear:0.02	peroxisomal:0
TRINITY_DN1279_c1_g1_i4_orfp1	unnamed protein product [Arctia plantaginis]	nuclear:0.94	cytoplasmic:0.04	mitochondrial:0.01
TRINITY_DN12473_c0_g1_i1_orfp1	CCR4-NOT transcription complex subunit 7-like [Nymphalis io]	cytoplasmic:0.91	peroxisomal:0.04	nuclear:0.03
TRINITY_DN1294_c0_g1_i1_orfp1	unnamed protein product [Arctia plantaginis]	cytoplasmic:0.85	peroxisomal:0.1	nuclear:0.02
TRINITY_DN1278_c0_g1_i4_orfp1	unnamed protein product [Arctia plantaginis]	cytoplasmic:0.63	nuclear:0.34	peroxisomal:0.02
TRINITY_DN13397_c0_g2_i2_orfp1	uncharacterized protein LOC111348423 [Spodoptera litura]	cytoplasmic:0.87	peroxisomal:0.08	nuclear:0.02
TRINITY_DN13389_c0_g2_i1_orfp1	carbonic anhydrase 1 [Spodoptera litura] >CAB3510010.1 unnamed protein product [Spodoptera littoralis] >CAH1639622.1 unnamed protein product [Spodoptera littoralis]	cytoplasmic:0.94	nuclear:0.02	mitochondrial:0.02
TRINITY_DN13032_c0_g1_i1_orfp1	60S ribosomal protein L23a [Helicoverpa armigera] >XP_047021581.1 60S ribosomal protein L23a [Helicoverpa zea]	cytoplasmic:0.91	nuclear:0.06	mitochondrial:0.01
TRINITY_DN1360_c0_g1_i2_orfp1	unnamed protein product [Arctia plantaginis] >CAB3238435.1 unnamed protein product [Arctia plantaginis]	cytoplasmic:0.64	nuclear:0.36	peroxisomal:0
TRINITY_DN13664_c0_g1_i1_orfp1	unnamed protein product [Spodoptera exigua]	extracellular:0.45	ER:0.36	Golgi apparatus:0.08
TRINITY_DN13166_c0_g3_i5_orfp1	eukaryotic translation initiation factor 3 subunit J [Spodoptera litura]	cytoplasmic:0.88	nuclear:0.11	peroxisomal:0
TRINITY_DN1347_c0_g2_i1_orfp1	unnamed protein product [Spodoptera littoralis] >CAH1637236.1 unnamed protein product [Spodoptera littoralis]	extracellular:0.71	ER:0.19	plasma membrane:0.05
TRINITY_DN1306_c0_g1_i14_orfp1	unnamed protein product [Arctia plantaginis]	cytoplasmic:0.65	nuclear:0.31	peroxisomal:0.02
TRINITY_DN1304_c0_g1_i2_orfp1	unnamed protein product [Chrysodeixis includens]	cytoplasmic:0.98	peroxisomal:0.01	nuclear:0.01
TRINITY_DN13048_c0_g1_i1_orfp1	unnamed protein product [Arctia plantaginis]	extracellular:0.68	cytoplasmic:0.12	plasma membrane:0.11
TRINITY_DN13392_c0_g1_i2_orfp1	hypothetical protein B5X24_HaOG214955 [Helicoverpa armigera]	cytoplasmic:0.54	peroxisomal:0.12	extracellular:0.1
TRINITY_DN13160_c0_g1_i1_orfp1	PREDICTED: ATP synthase subunit alpha, mitochondrial [Linepithema humile]	cytoplasmic:0.94	nuclear:0.03	peroxisomal:0.02
TRINITY_DN13315_c0_g1_i2_orfp1	protein HBS1-like [Helicoverpa armigera]	cytoplasmic:0.98	nuclear:0.01	peroxisomal:0
TRINITY_DN1301_c0_g2_i1_orfp1	unnamed protein product [Arctia plantaginis]	mitochondrial:0.7	cytoplasmic:0.28	nuclear:0.01
TRINITY_DN13224_c0_g1_i5_orfp1	PRL-1 phosphatase [Helicoverpa armigera] >XP_021185633.1 PRL-1 phosphatase [Helicoverpa armigera] >XP_021185635.1 PRL-1 phosphatase [Helicoverpa armigera] >XP_021185636.1 PRL-1 phosphatase [Helicoverpa armigera] >XP_021185637.1 PRL-1 phosphatase [Helicoverpa armigera] >XP_021185638.1 PRL-1 phosphatase [Helicoverpa armigera] >XP_047025102.1 PRL-1 phosphatase [Helicoverpa zea] >XP_047025111.1 PRL-1…	cytoplasmic:0.86	peroxisomal:0.06	nuclear:0.05
TRINITY_DN1347_c0_g1_i1_orfp1	cuticle protein 8-like [Vanessa tameamea]	extracellular:0.86	ER:0.08	plasma membrane:0.03
TRINITY_DN13217_c0_g1_i10_orfp1	protein Gawky isoform X1 [Helicoverpa zea] >XP_047024568.1 protein Gawky isoform X1 [Helicoverpa zea] >XP_047024569.1 protein Gawky isoform X1 [Helicoverpa zea] >XP_047024570.1 protein Gawky isoform X1 [Helicoverpa zea] >XP_047024572.1 protein Gawky isoform X1 [Helicoverpa zea]	cytoplasmic:0.88	nuclear:0.07	peroxisomal:0.02
TRINITY_DN13295_c0_g2_i2_orfp1	TRINITY_DN13295_c0_g2_i2_m.203391 TRINITY_DN13295_c0_g2::TRINITY_DN13295_c0_g2_i2::g.203391 ORF type:5prime_partial len:75 (+),score=6.30 TRINITY_DN13295_c0_g2_i2:3-227(+)	cytoplasmic:0.83	nuclear:0.08	peroxisomal:0.05
TRINITY_DN130_c0_g1_i4_orfp1	unnamed protein product [Arctia plantaginis]	nuclear:0.9	cytoplasmic:0.09	plasma membrane:0
TRINITY_DN1301_c4_g1_i1_orfp1	isocitrate dehydrogenase [NAD] subunit gamma, mitochondrial [Manduca sexta]	mitochondrial:0.83	cytoplasmic:0.13	peroxisomal:0.02
TRINITY_DN1357_c0_g1_i13_orfp1	paxillin isoform X2 [Trichoplusia ni]	cytoplasmic:0.85	nuclear:0.07	peroxisomal:0.02
TRINITY_DN1308_c0_g1_i2_orfp1	unnamed protein product [Arctia plantaginis]	nuclear:0.93	cytoplasmic:0.05	mitochondrial:0.01
TRINITY_DN13099_c0_g1_i1_orfp1	uncharacterized protein LOC110384381 [Helicoverpa armigera]	ER:0.43	extracellular:0.26	Golgi apparatus:0.12
TRINITY_DN1311_c1_g1_i5_orfp1	kinesin-like protein KIF21A isoform X2 [Helicoverpa armigera]	nuclear:0.76	cytoplasmic:0.22	mitochondrial:0.01
TRINITY_DN13162_c0_g1_i1_orfp1	hypothetical protein B5X24_HaOG200165 [Helicoverpa armigera]	ER:0.41	Golgi apparatus:0.27	lysosomal:0.12
TRINITY_DN13025_c0_g2_i1_orfp1	unnamed protein product [Chrysodeixis includens]	ER:0.35	plasma membrane:0.27	extracellular:0.23
TRINITY_DN13591_c0_g3_i1_orfp1	mitochondrial fission 1 protein [Bombyx mori] >XP_028043914.1 mitochondrial fission 1 protein [Bombyx mandarina]	cytoplasmic:0.86	peroxisomal:0.08	nuclear:0.03
TRINITY_DN1362_c0_g1_i9_orfp1	troponin T, skeletal muscle isoform X3 [Manduca sexta] >KAG6447831.1 hypothetical protein O3G_MSEX005177 [Manduca sexta]	cytoplasmic:0.8	nuclear:0.16	extracellular:0.01
TRINITY_DN13680_c0_g1_i1_orfp1	unnamed protein product [Arctia plantaginis] >CAB3238331.1 unnamed protein product [Arctia plantaginis]	nuclear:0.79	cytoplasmic:0.19	Golgi apparatus:0.01
TRINITY_DN13017_c0_g1_i1_orfp1	unnamed protein product [Arctia plantaginis]	ER:0.45	extracellular:0.33	plasma membrane:0.09
TRINITY_DN13178_c0_g4_i1_orfp1	juvenile hormone epoxide hydrolase [Lymantria dispar]	Golgi apparatus:0.61	ER:0.24	extracellular:0.06
TRINITY_DN13450_c0_g1_i4_orfp1	E3 ubiquitin-protein ligase Kcmf1 isoform X3 [Helicoverpa zea]	cytoplasmic:0.93	peroxisomal:0.04	nuclear:0.02
TRINITY_DN1347_c0_g1_i2_orfp1	cuticle protein 8-like [Vanessa tameamea]	extracellular:0.87	ER:0.08	plasma membrane:0.02
TRINITY_DN1334_c0_g2_i3_orfp1	unnamed protein product [Chrysodeixis includens]	extracellular:0.49	ER:0.16	Golgi apparatus:0.13
TRINITY_DN135_c0_g1_i3_orfp1	translocator protein isoform X2 [Helicoverpa armigera] >XP_021190019.2 translocator protein isoform X2 [Helicoverpa armigera]	extracellular:0.33	plasma membrane:0.16	lysosomal:0.13
TRINITY_DN13561_c0_g1_i1_orfp1	unnamed protein product [Arctia plantaginis] >CAB3261732.1 unnamed protein product [Arctia plantaginis]	extracellular:0.48	ER:0.19	plasma membrane:0.15
TRINITY_DN13637_c0_g1_i1_orfp1	complex I intermediate-associated protein 30, mitochondrial [Helicoverpa zea]	mitochondrial:0.77	cytoplasmic:0.18	peroxisomal:0.02
TRINITY_DN13618_c0_g1_i1_orfp1	uncharacterized protein LOC114358844 [Ostrinia furnacalis]	Golgi apparatus:0.32	extracellular:0.24	ER:0.23
TRINITY_DN13444_c0_g1_i5_orfp1	unnamed protein product [Arctia plantaginis]	nuclear:0.75	cytoplasmic:0.22	peroxisomal:0.01
TRINITY_DN13376_c0_g2_i1_orfp1	unnamed protein product [Arctia plantaginis] >CAB3235893.1 unnamed protein product [Arctia plantaginis]	cytoplasmic:0.91	peroxisomal:0.04	nuclear:0.02
TRINITY_DN1364_c0_g1_i2_orfp1	unnamed protein product [Chrysodeixis includens]	nuclear:0.49	cytoplasmic:0.39	plasma membrane:0.03
TRINITY_DN13682_c0_g1_i1_orfp1	lipase 3-like [Helicoverpa zea]	extracellular:0.37	ER:0.27	lysosomal:0.13
TRINITY_DN13143_c0_g1_i1_orfp1	CCR4-NOT transcription complex subunit 9 [Trichoplusia ni] >XP_047034402.1 CCR4-NOT transcription complex subunit 9 [Helicoverpa zea] >XP_049693634.1 CCR4-NOT transcription complex subunit 9 [Helicoverpa armigera]	cytoplasmic:0.89	peroxisomal:0.05	nuclear:0.05
TRINITY_DN13138_c0_g1_i1_orfp1	unnamed protein product [Spodoptera exigua]	cytoplasmic:0.92	nuclear:0.07	peroxisomal:0
TRINITY_DN13665_c0_g1_i2_orfp1	mucin-17 [Trichoplusia ni]	extracellular:0.48	nuclear:0.22	plasma membrane:0.1
TRINITY_DN1358_c0_g1_i8_orfp1	unnamed protein product [Spodoptera littoralis] >CAH1636106.1 unnamed protein product [Spodoptera littoralis]	plasma membrane:0.52	extracellular:0.24	ER:0.1
TRINITY_DN13675_c0_g1_i6_orfp1	fibroin heavy chain-like [Spodoptera litura] >TKX27903.1 cuticular protein RR-2 [Spodoptera litura]	extracellular:0.95	ER:0.03	plasma membrane:0.01
TRINITY_DN13180_c0_g1_i4_orfp1	unnamed protein product [Spodoptera littoralis] >CAH1634728.1 unnamed protein product [Spodoptera littoralis]	lysosomal:0.89	Golgi apparatus:0.04	extracellular:0.04
TRINITY_DN13334_c0_g1_i2_orfp1	unnamed protein product [Arctia plantaginis] >CAB3253811.1 unnamed protein product [Arctia plantaginis]	cytoplasmic:0.96	nuclear:0.02	mitochondrial:0.01
TRINITY_DN1346_c0_g1_i5_orfp1	unnamed protein product [Spodoptera exigua]	mitochondrial:0.73	cytoplasmic:0.21	nuclear:0.03
TRINITY_DN13461_c0_g1_i2_orfp1	EH domain-binding protein 1 [Helicoverpa zea] >XP_047037919.1 EH domain-binding protein 1 [Helicoverpa zea]	cytoplasmic:0.36	mitochondrial:0.27	nuclear:0.26
TRINITY_DN13481_c0_g1_i2_orfp1	unnamed protein product [Arctia plantaginis] >CAB3250153.1 unnamed protein product [Arctia plantaginis]	cytoplasmic:0.61	mitochondrial:0.24	nuclear:0.1
TRINITY_DN13135_c0_g1_i2_orfp1	hypothetical protein HW555_011234 [Spodoptera exigua]	ER:0.4	extracellular:0.34	Golgi apparatus:0.08
TRINITY_DN1332_c0_g1_i1_orfp1	unnamed protein product [Chrysodeixis includens]	cytoplasmic:0.86	nuclear:0.13	peroxisomal:0.01
TRINITY_DN1340_c0_g1_i3_orfp1	ras-related protein Rab-44 isoform X1 [Spodoptera litura]	nuclear:0.72	cytoplasmic:0.27	peroxisomal:0.01
TRINITY_DN13115_c0_g1_i2_orfp1	RecName: Full=Megourin-1 [Megoura viciae]	extracellular:0.99	lysosomal:0.01	ER:0
TRINITY_DN13566_c1_g2_i1_orfp1	pre-mRNA-splicing factor ISY1 homolog [Spodoptera litura]	nuclear:0.88	cytoplasmic:0.09	mitochondrial:0.02
TRINITY_DN1314_c0_g1_i1_orfp1	unnamed protein product [Arctia plantaginis]	nuclear:0.67	cytoplasmic:0.2	mitochondrial:0.03
TRINITY_DN13478_c0_g2_i1_orfp1	unnamed protein product [Arctia plantaginis]	cytoplasmic:0.94	nuclear:0.05	peroxisomal:0
TRINITY_DN1355_c0_g1_i3_orfp1	unnamed protein product [Arctia plantaginis] >CAB3234344.1 unnamed protein product [Arctia plantaginis]	cytoplasmic:0.64	nuclear:0.24	peroxisomal:0.09
TRINITY_DN13238_c0_g1_i1_orfp1	endocuticle structural protein SgAbd-6-like [Pectinophora gossypiella]	extracellular:0.74	plasma membrane:0.11	ER:0.03
TRINITY_DN1334_c0_g1_i3_orfp1	unnamed protein product [Arctia plantaginis]	plasma membrane:0.71	peroxisomal:0.1	cytoplasmic:0.05
TRINITY_DN13591_c0_g1_i9_orfp1	protein abrupt-like isoform X5 [Spodoptera litura]	nuclear:0.73	cytoplasmic:0.16	mitochondrial:0.02
TRINITY_DN13186_c0_g4_i1_orfp1	N(4)-(Beta-N-acetylglucosaminyl)-L-asparaginase [Helicoverpa armigera]	lysosomal:0.42	extracellular:0.33	ER:0.1
TRINITY_DN132_c0_g1_i4_orfp1	unnamed protein product [Spodoptera littoralis] >CAH1635882.1 unnamed protein product [Spodoptera littoralis]	extracellular:0.64	plasma membrane:0.11	mitochondrial:0.08
TRINITY_DN1342_c0_g1_i3_orfp1	unnamed protein product [Arctia plantaginis]	cytoplasmic:0.75	nuclear:0.21	peroxisomal:0.02
TRINITY_DN1351_c0_g1_i3_orfp1	transmembrane protein 120 homolog isoform X2 [Spodoptera litura] >CAH0691934.1 unnamed protein product [Spodoptera exigua]	cytoplasmic:0.66	nuclear:0.16	peroxisomal:0.11
TRINITY_DN13211_c0_g1_i1_orfp1	cytochrome c oxidase subunit 4 isoform 1, mitochondrial [Helicoverpa armigera] >XP_021188559.1 cytochrome c oxidase subunit 4 isoform 1, mitochondrial [Helicoverpa armigera] >XP_047035790.1 cytochrome c oxidase subunit 4 isoform 1, mitochondrial [Helicoverpa zea] >PZC79335.1 hypothetical protein B5X24_HaOG216484 [Helicoverpa armigera]	mitochondrial:0.88	cytoplasmic:0.04	peroxisomal:0.03
TRINITY_DN13483_c1_g1_i1_orfp1	unnamed protein product [Arctia plantaginis]	cytoplasmic:0.95	nuclear:0.03	peroxisomal:0.02
TRINITY_DN13397_c0_g2_i1_orfp1	uncharacterized protein LOC111348423 [Spodoptera litura]	cytoplasmic:0.88	peroxisomal:0.08	nuclear:0.02
TRINITY_DN13672_c0_g1_i1_orfp1	PREDICTED: cAMP-dependent protein kinase catalytic subunit [Papilio polytes] >XP_013173493.1 PREDICTED: cAMP-dependent protein kinase catalytic subunit [Papilio xuthus] >XP_014355693.1 cAMP-dependent protein kinase catalytic subunit 1 [Papilio machaon] >XP_021186141.1 cAMP-dependent protein kinase catalytic subunit 1 [Helicoverpa armigera] >XP_022114206.1 cAMP-dependent protein kinase catalytic s…	cytoplasmic:0.94	nuclear:0.05	peroxisomal:0.01
TRINITY_DN1324_c0_g1_i4_orfp1	unnamed protein product [Arctia plantaginis]	plasma membrane:0.38	Golgi apparatus:0.33	ER:0.2
TRINITY_DN1352_c0_g1_i1_orfp1	unnamed protein product [Arctia plantaginis]	mitochondrial:0.68	cytoplasmic:0.21	nuclear:0.04
TRINITY_DN13333_c0_g1_i1_orfp1	unnamed protein product [Arctia plantaginis]	cytoplasmic:0.64	nuclear:0.34	peroxisomal:0.01
TRINITY_DN1303_c0_g3_i2_orfp1	unnamed protein product [Arctia plantaginis]	nuclear:0.49	cytoplasmic:0.44	plasma membrane:0.02
TRINITY_DN1341_c0_g1_i2_orfp1	membrane-associated guanylate kinase, WW and PDZ domain-containing protein 1 isoform X2 [Helicoverpa zea]	cytoplasmic:0.71	nuclear:0.16	peroxisomal:0.05
TRINITY_DN13147_c0_g3_i1_orfp1	unnamed protein product [Spodoptera littoralis] >CAH1635609.1 unnamed protein product [Spodoptera littoralis]	extracellular:0.82	lysosomal:0.13	plasma membrane:0.03
TRINITY_DN13567_c0_g3_i1_orfp1	PHD-finger 5A [Bombyx mori] >XP_021200217.1 PHD finger-like domain-containing protein 5A [Helicoverpa armigera] >XP_022130685.1 PHD finger-like domain-containing protein 5A [Pieris rapae] >XP_022837893.1 PHD finger-like domain-containing protein 5A [Spodoptera litura] >XP_023954297.1 PHD finger-like domain-containing protein 5A [Bicyclus anynana] >XP_026725142.1 PHD finger-like domain-containing …	cytoplasmic:0.87	nuclear:0.08	peroxisomal:0.02
TRINITY_DN1335_c0_g1_i1_orfp1	unnamed protein product, partial [Iphiclides podalirius]	cytoplasmic:0.96	nuclear:0.03	mitochondrial:0
TRINITY_DN13485_c0_g1_i1_orfp1	unnamed protein product [Arctia plantaginis]	cytoplasmic:0.78	nuclear:0.21	peroxisomal:0.01
TRINITY_DN1300_c1_g1_i7_orfp1	unnamed protein product [Arctia plantaginis]	cytoplasmic:0.89	nuclear:0.04	peroxisomal:0.03
TRINITY_DN1336_c0_g1_i2_orfp1	unnamed protein product [Arctia plantaginis]	cytoplasmic:0.92	nuclear:0.05	peroxisomal:0.02
TRINITY_DN13537_c0_g1_i1_orfp1	unnamed protein product [Arctia plantaginis] >CAB3243589.1 unnamed protein product [Arctia plantaginis]	extracellular:0.74	plasma membrane:0.14	ER:0.04
TRINITY_DN1363_c0_g1_i2_orfp1	unnamed protein product [Arctia plantaginis] >CAB3252186.1 unnamed protein product [Arctia plantaginis]	cytoplasmic:0.8	peroxisomal:0.15	nuclear:0.03
TRINITY_DN13345_c0_g1_i1_orfp1	unnamed protein product [Arctia plantaginis]	nuclear:0.65	cytoplasmic:0.29	peroxisomal:0.03
TRINITY_DN13160_c3_g4_i1_orfp1	ATP synthase subunit alpha, mitochondrial [Spodoptera frugiperda]	mitochondrial:0.85	cytoplasmic:0.13	peroxisomal:0.01
TRINITY_DN1307_c0_g1_i2_orfp1	unnamed protein product [Arctia plantaginis] >CAB3256551.1 unnamed protein product [Arctia plantaginis]	extracellular:0.26	ER:0.21	Golgi apparatus:0.16
TRINITY_DN1399_c0_g1_i1_orfp1	unnamed protein product [Arctia plantaginis] >CAB3250875.1 unnamed protein product [Arctia plantaginis]	extracellular:0.55	plasma membrane:0.15	cytoplasmic:0.08
TRINITY_DN14021_c0_g1_i6_orfp1	unnamed protein product [Arctia plantaginis] >CAB3254928.1 unnamed protein product [Arctia plantaginis]	nuclear:0.74	cytoplasmic:0.24	peroxisomal:0.01
TRINITY_DN14318_c0_g1_i5_orfp1	unnamed protein product [Spodoptera littoralis] >CAH1644442.1 unnamed protein product [Spodoptera littoralis]	extracellular:0.92	ER:0.05	plasma membrane:0.01
TRINITY_DN14102_c0_g3_i3_orfp1	unnamed protein product [Arctia plantaginis] >CAB3249643.1 unnamed protein product [Arctia plantaginis]	mitochondrial:0.68	cytoplasmic:0.3	peroxisomal:0.02
TRINITY_DN13805_c0_g1_i1_orfp1	unnamed protein product [Arctia plantaginis] >CAB3244630.1 unnamed protein product [Arctia plantaginis]	nuclear:0.9	cytoplasmic:0.09	plasma membrane:0.01
TRINITY_DN14181_c0_g1_i1_orfp1	eukaryotic peptide chain release factor subunit 1 isoform X1 [Trichoplusia ni] >CAB3261219.1 unnamed protein product [Arctia plantaginis] >CAD0206367.1 unnamed protein product [Chrysodeixis includens] >CAG9751048.1 unnamed protein product [Diatraea saccharalis] >CAG9789733.1 unnamed protein product [Diatraea saccharalis]	cytoplasmic:0.97	nuclear:0.02	peroxisomal:0.01
TRINITY_DN13876_c0_g1_i1_orfp1	unnamed protein product [Arctia plantaginis]	extracellular:0.97	lysosomal:0.02	plasma membrane:0.01
TRINITY_DN14192_c0_g1_i2_orfp1	unnamed protein product [Arctia plantaginis] >CAB3253530.1 unnamed protein product [Arctia plantaginis]	cytoplasmic:0.48	nuclear:0.43	peroxisomal:0.04
TRINITY_DN1423_c0_g1_i1_orfp1	unnamed protein product [Arctia plantaginis]	lysosomal:0.34	extracellular:0.31	ER:0.19
TRINITY_DN13921_c0_g1_i2_orfp1	unnamed protein product [Arctia plantaginis]	cytoplasmic:0.84	peroxisomal:0.06	nuclear:0.04
TRINITY_DN140_c0_g1_i1_orfp1	unnamed protein product [Spodoptera littoralis] >CAH1635239.1 unnamed protein product [Spodoptera littoralis]	mitochondrial:0.69	cytoplasmic:0.25	nuclear:0.03
TRINITY_DN14259_c0_g1_i1_orfp1	unnamed protein product [Arctia plantaginis]	mitochondrial:0.97	cytoplasmic:0.01	nuclear:0.01
TRINITY_DN1393_c6_g1_i1_orfp1	unnamed protein product [Arctia plantaginis]	mitochondrial:0.82	cytoplasmic:0.16	nuclear:0.01
TRINITY_DN1403_c0_g1_i3_orfp1	unnamed protein product [Arctia plantaginis]	extracellular:0.55	Golgi apparatus:0.15	ER:0.14
TRINITY_DN14230_c0_g1_i1_orfp1	unnamed protein product [Danaus chrysippus]	peroxisomal:0.6	cytoplasmic:0.29	mitochondrial:0.05
TRINITY_DN1391_c0_g1_i5_orfp1	unnamed protein product [Chrysodeixis includens]	cytoplasmic:0.46	mitochondrial:0.3	nuclear:0.13
TRINITY_DN13748_c0_g1_i2_orfp1	uncharacterized protein LOC119828613 [Zerene cesonia]	extracellular:0.98	plasma membrane:0.01	ER:0.01
TRINITY_DN1419_c0_g2_i1_orfp1	unnamed protein product [Spodoptera littoralis] >CAH1644409.1 unnamed protein product [Spodoptera littoralis]	mitochondrial:0.77	cytoplasmic:0.07	extracellular:0.06
TRINITY_DN13695_c0_g2_i1_orfp1	unnamed protein product [Arctia plantaginis]	Golgi apparatus:0.28	ER:0.25	plasma membrane:0.21
TRINITY_DN13739_c0_g1_i1_orfp1	ribosomal protein L23 [Bombyx mori] >NP_001292462.1 60S ribosomal protein L23 [Plutella xylostella] >XP_013183506.1 PREDICTED: 60S ribosomal protein L23 [Amyelois transitella] >XP_021186830.1 60S ribosomal protein L23 [Helicoverpa armigera] >XP_022130825.1 60S ribosomal protein L23 [Pieris rapae] >XP_022817264.1 60S ribosomal protein L23 [Spodoptera litura] >XP_023948020.1 60S ribosomal protein L…	cytoplasmic:0.78	mitochondrial:0.17	nuclear:0.04
TRINITY_DN1409_c0_g3_i1_orfp1	zinc transporter 2 isoform X1 [Helicoverpa armigera]	extracellular:0.39	plasma membrane:0.31	ER:0.11
TRINITY_DN13821_c1_g1_i1_orfp1	unnamed protein product, partial [Brenthis ino]	ER:0.47	extracellular:0.29	plasma membrane:0.09
TRINITY_DN13924_c0_g1_i8_orfp1	unnamed protein product [Arctia plantaginis]	mitochondrial:0.83	cytoplasmic:0.14	peroxisomal:0.02
TRINITY_DN1379_c0_g3_i2_orfp1	protein 60A [Helicoverpa armigera] >PZC78834.1 hypothetical protein B5X24_HaOG217160 [Helicoverpa armigera]	extracellular:0.95	lysosomal:0.03	plasma membrane:0.01
TRINITY_DN1381_c0_g1_i1_orfp1	unnamed protein product [Arctia plantaginis]	lysosomal:0.37	extracellular:0.23	ER:0.15
TRINITY_DN1388_c0_g1_i6_orfp1	RecName: Full=Diapause-specific peptide; Short=DSP; AltName: Full=Diapausin; Flags: Precursor [Gastrophysa atrocyanea] >BAB88222.1 Diapausin [Gastrophysa atrocyanea]	extracellular:0.99	lysosomal:0	ER:0
TRINITY_DN13845_c0_g1_i1_orfp1	hypothetical protein B5X24_HaOG202726 [Helicoverpa armigera]	cytoplasmic:0.82	peroxisomal:0.07	nuclear:0.05
TRINITY_DN1422_c0_g1_i1_orfp1	hypothetical protein B5X24_HaOG215498 [Helicoverpa armigera]	plasma membrane:0.29	Golgi apparatus:0.24	ER:0.2
TRINITY_DN13745_c0_g1_i8_orfp1	unnamed protein product [Arctia plantaginis]	mitochondrial:0.92	cytoplasmic:0.06	peroxisomal:0.01
TRINITY_DN13942_c0_g1_i1_orfp1	hypothetical protein evm_002993 [Chilo suppressalis] >CAB3523365.1 unnamed protein product [Chilo suppressalis] >CAH0400687.1 unnamed protein product [Chilo suppressalis]	cytoplasmic:0.94	nuclear:0.05	peroxisomal:0
TRINITY_DN14302_c0_g1_i4_orfp1	unnamed protein product [Arctia plantaginis]	cytoplasmic:0.88	nuclear:0.09	mitochondrial:0.02
TRINITY_DN14182_c0_g1_i1_orfp1	unnamed protein product [Arctia plantaginis]	cytoplasmic:0.88	nuclear:0.11	peroxisomal:0.01
TRINITY_DN13764_c0_g1_i2_orfp1	unnamed protein product [Arctia plantaginis]	nuclear:0.67	cytoplasmic:0.32	peroxisomal:0
TRINITY_DN1374_c0_g1_i8_orfp1	unnamed protein product [Spodoptera littoralis] >CAH1644154.1 unnamed protein product [Spodoptera littoralis]	cytoplasmic:0.86	peroxisomal:0.06	nuclear:0.05
TRINITY_DN1429_c0_g1_i6_orfp1	uncharacterized protein LOC124641568 isoform X28 [Helicoverpa zea]	nuclear:0.58	cytoplasmic:0.27	peroxisomal:0.03
TRINITY_DN13896_c0_g1_i2_orfp1	NADP-dependent malic enzyme isoform X2 [Manduca sexta]	cytoplasmic:0.86	peroxisomal:0.09	nuclear:0.04
TRINITY_DN1418_c0_g1_i5_orfp1	CUB and sushi domain-containing protein 3-like isoform X1 [Spodoptera frugiperda]	extracellular:0.47	plasma membrane:0.31	lysosomal:0.09
TRINITY_DN13880_c0_g1_i1_orfp1	unnamed protein product [Spodoptera exigua]	cytoplasmic:0.76	nuclear:0.17	peroxisomal:0.03
TRINITY_DN1415_c0_g2_i1_orfp1	proton-coupled amino acid transporter-like protein CG1139 [Helicoverpa zea] >XP_047041081.1 proton-coupled amino acid transporter-like protein CG1139 [Helicoverpa zea]	peroxisomal:0.53	plasma membrane:0.21	Golgi apparatus:0.18
TRINITY_DN14059_c0_g1_i4_orfp1	unnamed protein product [Spodoptera littoralis] >CAH1637035.1 unnamed protein product [Spodoptera littoralis]	Golgi apparatus:0.32	ER:0.28	extracellular:0.25
TRINITY_DN14208_c0_g2_i1_orfp1	unnamed protein product [Arctia plantaginis]	extracellular:0.7	plasma membrane:0.11	ER:0.08
TRINITY_DN13875_c1_g2_i3_orfp1	unnamed protein product [Chrysodeixis includens]	nuclear:0.53	cytoplasmic:0.46	peroxisomal:0.01
TRINITY_DN14266_c0_g1_i1_orfp1	unnamed protein product [Arctia plantaginis] >CAB3248155.1 unnamed protein product [Arctia plantaginis]	Golgi apparatus:0.61	ER:0.19	plasma membrane:0.1
TRINITY_DN13686_c0_g1_i1_orfp1	unnamed protein product [Arctia plantaginis] >CAB3249890.1 unnamed protein product [Arctia plantaginis]	nuclear:0.65	cytoplasmic:0.34	peroxisomal:0
TRINITY_DN1376_c0_g1_i6_orfp1	unnamed protein product [Arctia plantaginis]	extracellular:0.98	lysosomal:0.01	plasma membrane:0.01
TRINITY_DN14091_c0_g1_i3_orfp1	peroxisomal membrane protein PEX14 isoform X2 [Trichoplusia ni]	nuclear:0.35	cytoplasmic:0.35	peroxisomal:0.23
TRINITY_DN1383_c0_g1_i2_orfp1	unnamed protein product [Arctia plantaginis]	extracellular:0.45	lysosomal:0.23	peroxisomal:0.1
TRINITY_DN13846_c0_g1_i1_orfp1	eukaryotic translation initiation factor 3 subunit L-like [Spodoptera frugiperda] >KAF9811297.1 hypothetical protein SFRURICE_002666 [Spodoptera frugiperda] >KAG8121200.1 hypothetical protein SFRUCORN_013984 [Spodoptera frugiperda]	cytoplasmic:0.96	peroxisomal:0.02	nuclear:0.01
TRINITY_DN13750_c0_g1_i1_orfp1	CTP synthase-like [Spodoptera frugiperda] >KAF9802802.1 hypothetical protein SFRURICE_002970 [Spodoptera frugiperda] >KAG8118427.1 hypothetical protein SFRUCORN_001674 [Spodoptera frugiperda]	cytoplasmic:0.98	peroxisomal:0.01	nuclear:0.01
TRINITY_DN13819_c0_g1_i1_orfp1	unnamed protein product [Arctia plantaginis]	cytoplasmic:0.88	peroxisomal:0.08	nuclear:0.02
TRINITY_DN13870_c0_g1_i1_orfp1	neuroglobin [Manduca sexta] >KAG6453853.1 hypothetical protein O3G_MSEX008357 [Manduca sexta] >KAG6453854.1 hypothetical protein O3G_MSEX008357 [Manduca sexta]	cytoplasmic:0.95	peroxisomal:0.02	nuclear:0.02
TRINITY_DN14227_c0_g1_i1_orfp1	60S ribosomal protein L19 [Helicoverpa armigera] >XP_022126104.1 60S ribosomal protein L19 [Pieris rapae] >XP_022821503.1 60S ribosomal protein L19 [Spodoptera litura] >XP_026731717.1 60S ribosomal protein L19 [Trichoplusia ni] >XP_035451321.1 60S ribosomal protein L19-like [Spodoptera frugiperda] >XP_035452592.1 60S ribosomal protein L19-like [Spodoptera frugiperda] >XP_041975187.1 60S ribosomal…	cytoplasmic:0.95	mitochondrial:0.03	nuclear:0.01
TRINITY_DN1431_c0_g1_i1_orfp1	cysteine-rich with EGF-like domain protein 2 isoform X1 [Trichoplusia ni] >XP_026728788.1 cysteine-rich with EGF-like domain protein 2 isoform X1 [Trichoplusia ni]	extracellular:0.97	ER:0.02	plasma membrane:0.01
TRINITY_DN1432_c0_g1_i7_orfp1	mucin-5AC-like isoform X2 [Spodoptera litura]	extracellular:0.3	plasma membrane:0.21	mitochondrial:0.13
TRINITY_DN13911_c0_g1_i1_orfp1	unnamed protein product [Spodoptera exigua]	extracellular:0.97	ER:0.02	plasma membrane:0.01
TRINITY_DN1427_c0_g1_i2_orfp1	unnamed protein product [Arctia plantaginis] >CAB3243639.1 unnamed protein product [Arctia plantaginis]	extracellular:0.64	ER:0.17	plasma membrane:0.09
TRINITY_DN13863_c0_g1_i1_orfp1	glucosylceramidase-like [Trichoplusia ni] >XP_026747405.1 glucosylceramidase-like [Trichoplusia ni] >XP_026747406.1 glucosylceramidase-like [Trichoplusia ni]	plasma membrane:0.61	extracellular:0.23	ER:0.07
TRINITY_DN14255_c0_g1_i2_orfp1	ATP-binding cassette sub-family B member 6 [Helicoverpa zea] >XP_047030103.1 ATP-binding cassette sub-family B member 6 [Helicoverpa zea] >XP_049694143.1 ATP-binding cassette sub-family B member 6 [Helicoverpa armigera] >PZC81401.1 hypothetical protein B5X24_HaOG200335 [Helicoverpa armigera]	Golgi apparatus:0.31	peroxisomal:0.23	plasma membrane:0.22
TRINITY_DN14095_c0_g1_i2_orfp1	myosin-2 essential light chain isoform X2 [Helicoverpa armigera] >XP_022814800.1 myosin-2 essential light chain isoform X1 [Spodoptera litura] >XP_026744948.1 myosin-2 essential light chain isoform X1 [Trichoplusia ni] >XP_038214368.1 myosin-2 essential light chain-like isoform X1 [Zerene cesonia] >XP_038215079.1 myosin-2 essential light chain-like isoform X1 [Zerene cesonia] >XP_045495031.1 myos…	cytoplasmic:0.98	nuclear:0.02	peroxisomal:0.01
TRINITY_DN13932_c0_g1_i1_orfp1	unnamed protein product [Arctia plantaginis] >CAB3236253.1 unnamed protein product [Arctia plantaginis]	mitochondrial:0.84	cytoplasmic:0.11	peroxisomal:0.02
TRINITY_DN14146_c0_g1_i1_orfp1	dynein light chain Tctex-type [Zerene cesonia] >RVE49336.1 hypothetical protein evm_006049 [Chilo suppressalis] >CAB3525141.1 unnamed protein product [Chilo suppressalis] >CAH0402468.1 unnamed protein product [Chilo suppressalis]	cytoplasmic:0.83	peroxisomal:0.07	mitochondrial:0.05
TRINITY_DN141_c1_g1_i1_orfp1	unnamed protein product [Arctia plantaginis]	extracellular:0.33	cytoplasmic:0.33	nuclear:0.08
TRINITY_DN13944_c0_g1_i1_orfp1	unnamed protein product [Spodoptera littoralis] >CAH1644442.1 unnamed protein product [Spodoptera littoralis]	extracellular:0.94	plasma membrane:0.04	ER:0.01
TRINITY_DN13878_c0_g1_i9_orfp1	inositol-trisphosphate 3-kinase A isoform X1 [Helicoverpa armigera]	nuclear:0.79	cytoplasmic:0.18	Golgi apparatus:0.01
TRINITY_DN1406_c0_g1_i2_orfp1	hypothetical protein B5X24_HaOG213666 [Helicoverpa armigera]	extracellular:0.79	plasma membrane:0.05	ER:0.05
TRINITY_DN14275_c1_g1_i1_orfp1	unnamed protein product [Arctia plantaginis]	cytoplasmic:0.72	nuclear:0.26	peroxisomal:0.01
TRINITY_DN1370_c4_g2_i1_orfp1	unnamed protein product [Arctia plantaginis]	extracellular:0.97	ER:0.02	plasma membrane:0.01
TRINITY_DN1376_c1_g1_i1_orfp1	unnamed protein product [Chrysodeixis includens]	extracellular:0.96	plasma membrane:0.01	lysosomal:0.01
TRINITY_DN1389_c1_g1_i1_orfp1	eukaryotic translation initiation factor 4H-like isoform X2 [Spodoptera frugiperda]	nuclear:0.45	cytoplasmic:0.42	peroxisomal:0.04
TRINITY_DN14324_c0_g2_i1_orfp1	hypothetical protein HW555_008517 [Spodoptera exigua] >KAH9630345.1 hypothetical protein HF086_004478 [Spodoptera exigua] >CAH0703622.1 unnamed protein product [Spodoptera exigua]	cytoplasmic:0.82	peroxisomal:0.15	nuclear:0.01
TRINITY_DN1371_c0_g1_i2_orfp1	unnamed protein product [Arctia plantaginis]	cytoplasmic:0.94	peroxisomal:0.03	nuclear:0.01
TRINITY_DN14226_c0_g1_i1_orfp1	unnamed protein product [Arctia plantaginis]	mitochondrial:0.79	cytoplasmic:0.19	peroxisomal:0.02
TRINITY_DN1420_c0_g1_i2_orfp1	guanine nucleotide-releasing factor 2 isoform X8 [Helicoverpa armigera]	cytoplasmic:0.92	nuclear:0.05	peroxisomal:0.02
TRINITY_DN13784_c0_g3_i1_orfp1	unnamed protein product [Arctia plantaginis]	cytoplasmic:0.86	peroxisomal:0.09	nuclear:0.03
TRINITY_DN14157_c0_g1_i1_orfp1	unnamed protein product [Arctia plantaginis]	cytoplasmic:0.95	nuclear:0.04	peroxisomal:0.01
TRINITY_DN13735_c0_g1_i5_orfp1	unnamed protein product [Arctia plantaginis]	nuclear:0.93	cytoplasmic:0.06	plasma membrane:0.01
TRINITY_DN13902_c0_g1_i1_orfp1	alpha-tocopherol transfer protein-like [Spodoptera litura]	cytoplasmic:0.91	peroxisomal:0.05	nuclear:0.02
TRINITY_DN13766_c0_g2_i1_orfp1	transmembrane and TPR repeat-containing protein 1-like [Spodoptera litura]	nuclear:0.51	cytoplasmic:0.39	peroxisomal:0.04
TRINITY_DN13934_c0_g1_i1_orfp1	unnamed protein product [Parnassius apollo]	lysosomal:0.41	extracellular:0.24	plasma membrane:0.21
TRINITY_DN14298_c0_g2_i4_orfp1	TBC1 domain family member 9 isoform X5 [Helicoverpa armigera]	cytoplasmic:0.72	nuclear:0.24	peroxisomal:0.02
TRINITY_DN1413_c0_g1_i1_orfp1	unnamed protein product [Arctia plantaginis]	cytoplasmic:0.95	peroxisomal:0.02	nuclear:0.02
TRINITY_DN14258_c0_g1_i3_orfp1	unnamed protein product [Arctia plantaginis]	peroxisomal:0.7	cytoplasmic:0.17	nuclear:0.09
TRINITY_DN13875_c0_g1_i2_orfp1	uncharacterized protein LOC124635509 isoform X1 [Helicoverpa zea]	nuclear:0.93	cytoplasmic:0.05	plasma membrane:0.01
TRINITY_DN1386_c0_g2_i1_orfp1	NADH dehydrogenase [ubiquinone] 1 alpha subcomplex subunit 2 [Melitaea cinxia]	cytoplasmic:0.79	nuclear:0.08	mitochondrial:0.07
TRINITY_DN1380_c0_g1_i10_orfp1	hypothetical protein B5X24_HaOG211408 [Helicoverpa armigera]	nuclear:0.66	cytoplasmic:0.33	mitochondrial:0
TRINITY_DN13877_c0_g3_i1_orfp1	unnamed protein product [Arctia plantaginis] >CAB3243991.1 unnamed protein product [Arctia plantaginis]	extracellular:0.98	ER:0.01	plasma membrane:0.01
TRINITY_DN14906_c0_g1_i1_orfp1	unnamed protein product [Arctia plantaginis] >CAB3258441.1 unnamed protein product [Arctia plantaginis]	plasma membrane:0.38	ER:0.19	Golgi apparatus:0.15
TRINITY_DN14480_c0_g2_i1_orfp1	unnamed protein product [Arctia plantaginis] >CAB3258697.1 unnamed protein product [Arctia plantaginis]	cytoplasmic:0.7	nuclear:0.28	ER:0
TRINITY_DN1490_c1_g2_i1_orfp1	unnamed protein product [Arctia plantaginis]	extracellular:0.97	ER:0.01	plasma membrane:0.01
TRINITY_DN1484_c0_g1_i1_orfp1	unnamed protein product [Arctia plantaginis]	extracellular:0.86	cytoplasmic:0.03	ER:0.03
TRINITY_DN1472_c0_g1_i1_orfp1	septin-2 [Helicoverpa armigera] >PZC80323.1 hypothetical protein B5X24_HaOG214840 [Helicoverpa armigera]	nuclear:0.7	cytoplasmic:0.27	peroxisomal:0.01
TRINITY_DN1489_c0_g2_i1_orfp1	unnamed protein product [Arctia plantaginis]	cytoplasmic:0.86	nuclear:0.13	ER:0
TRINITY_DN14385_c0_g1_i1_orfp1	PREDICTED: 60S ribosomal protein L44 [Amyelois transitella] >XP_021198018.1 60S ribosomal protein L44 [Helicoverpa armigera] >XP_022814294.1 60S ribosomal protein L44 [Spodoptera litura] >XP_026732397.1 60S ribosomal protein L44 [Trichoplusia ni] >XP_026752106.1 60S ribosomal protein L44 [Galleria mellonella] >XP_028158932.1 60S ribosomal protein L44 [Ostrinia furnacalis] >XP_035434364.1 60S ribo…	cytoplasmic:0.96	nuclear:0.02	peroxisomal:0
TRINITY_DN15041_c0_g1_i1_orfp1	adenosine 5'-monophosphoramidase HINT1 [Pectinophora gossypiella]	peroxisomal:0.71	mitochondrial:0.06	ER:0.06
TRINITY_DN1451_c2_g1_i2_orfp1	unnamed protein product [Arctia plantaginis]	cytoplasmic:0.94	nuclear:0.06	peroxisomal:0
TRINITY_DN1455_c0_g3_i1_orfp1	multiple inositol polyphosphate phosphatase 1-like [Trichoplusia ni]	extracellular:0.49	Golgi apparatus:0.16	plasma membrane:0.13
TRINITY_DN1437_c0_g2_i5_orfp1	ABCC4 [Hyphantria cunea]	cytoplasmic:0.55	peroxisomal:0.21	nuclear:0.15
TRINITY_DN1470_c0_g1_i3_orfp1	uridine-cytidine kinase-like 1 isoform X2 [Helicoverpa zea] >XP_049707913.1 uridine-cytidine kinase-like 1 isoform X2 [Helicoverpa armigera]	cytoplasmic:0.85	peroxisomal:0.11	nuclear:0.03
TRINITY_DN1483_c0_g1_i4_orfp1	glutamine-dependent NAD(+) synthetase [Helicoverpa zea] >XP_049696936.1 glutamine-dependent NAD(+) synthetase [Helicoverpa armigera]	cytoplasmic:0.9	peroxisomal:0.04	nuclear:0.04
TRINITY_DN14733_c0_g2_i2_orfp1	uncharacterized protein LOC113504249 [Trichoplusia ni] >XP_026742252.1 uncharacterized protein LOC113504249 [Trichoplusia ni] >XP_026742253.1 uncharacterized protein LOC113504249 [Trichoplusia ni]	cytoplasmic:0.63	nuclear:0.27	peroxisomal:0.04
TRINITY_DN1450_c0_g1_i3_orfp1	hypothetical protein evm_012374 [Chilo suppressalis]	cytoplasmic:0.68	mitochondrial:0.23	nuclear:0.04
TRINITY_DN1494_c0_g1_i1_orfp1	membrane-associated progesterone receptor component 2-like [Helicoverpa zea]	ER:0.32	plasma membrane:0.21	Golgi apparatus:0.17
TRINITY_DN1448_c0_g1_i4_orfp1	prominin-like protein [Hyposmocoma kahamanoa]	cytoplasmic:0.75	peroxisomal:0.13	nuclear:0.07
TRINITY_DN15040_c0_g1_i1_orfp1	unnamed protein product [Spodoptera exigua]	extracellular:0.52	ER:0.2	lysosomal:0.1
TRINITY_DN14483_c0_g1_i3_orfp1	unnamed protein product [Chrysodeixis includens]	cytoplasmic:0.94	nuclear:0.05	peroxisomal:0
TRINITY_DN1481_c1_g1_i1_orfp1	uncharacterized protein LOC101738556 [Bombyx mori] >XP_028027445.1 uncharacterized protein LOC114240949 [Bombyx mandarina]	extracellular:0.79	ER:0.07	lysosomal:0.05
TRINITY_DN1490_c0_g2_i1_orfp1	unnamed protein product [Arctia plantaginis]	extracellular:0.9	ER:0.05	plasma membrane:0.03
TRINITY_DN14734_c0_g1_i1_orfp1	unnamed protein product [Spodoptera exigua]	nuclear:0.79	cytoplasmic:0.19	peroxisomal:0.01
TRINITY_DN1447_c0_g1_i7_orfp1	serine protease inhibitor 77Ba-like [Spodoptera frugiperda]	extracellular:0.95	lysosomal:0.03	plasma membrane:0.01
TRINITY_DN14498_c0_g1_i2_orfp1	unnamed protein product [Arctia plantaginis]	mitochondrial:0.76	cytoplasmic:0.14	peroxisomal:0.05
TRINITY_DN14635_c0_g1_i1_orfp1	unnamed protein product [Arctia plantaginis]	lysosomal:0.66	extracellular:0.11	ER:0.1
TRINITY_DN143_c0_g1_i14_orfp1	E3 ubiquitin-protein ligase UBR5 isoform X5 [Helicoverpa zea]	cytoplasmic:0.66	nuclear:0.3	peroxisomal:0.02
TRINITY_DN1501_c0_g1_i15_orfp1	dynactin subunit 1 isoform X5 [Helicoverpa armigera] >XP_049703768.1 dynactin subunit 1 isoform X6 [Helicoverpa armigera]	cytoplasmic:0.9	nuclear:0.07	peroxisomal:0.01
TRINITY_DN1474_c2_g1_i1_orfp1	unnamed protein product [Arctia plantaginis]	cytoplasmic:0.84	nuclear:0.08	peroxisomal:0.03
TRINITY_DN1441_c0_g1_i10_orfp1	tropomodulin-1 isoform X3 [Pectinophora gossypiella]	cytoplasmic:0.76	nuclear:0.21	peroxisomal:0.02
TRINITY_DN14683_c0_g1_i1_orfp1	uncharacterized protein LOC110369751 [Helicoverpa armigera]	extracellular:0.93	ER:0.03	plasma membrane:0.02
TRINITY_DN14634_c0_g2_i1_orfp1	unnamed protein product [Spodoptera littoralis] >CAH1640351.1 unnamed protein product [Spodoptera littoralis]	cytoplasmic:0.81	peroxisomal:0.12	nuclear:0.04
TRINITY_DN148_c0_g1_i1_orfp1	unnamed protein product [Arctia plantaginis]	nuclear:0.62	cytoplasmic:0.36	mitochondrial:0
TRINITY_DN14387_c0_g1_i1_orfp1	unnamed protein product [Arctia plantaginis] >CAB3260382.1 unnamed protein product [Arctia plantaginis]	cytoplasmic:0.52	nuclear:0.44	peroxisomal:0.01
TRINITY_DN1475_c0_g1_i1_orfp1	unnamed protein product [Arctia plantaginis] >CAB3228199.1 unnamed protein product [Arctia plantaginis]	extracellular:0.58	plasma membrane:0.2	cytoplasmic:0.07
TRINITY_DN1488_c0_g1_i2_orfp1	larval/pupal rigid cuticle protein 66-like [Trichoplusia ni]	extracellular:0.84	plasma membrane:0.09	lysosomal:0.02
TRINITY_DN14464_c0_g1_i2_orfp1	vacuolar protein sorting-associated protein 4B [Manduca sexta] >KAG6451266.1 hypothetical protein O3G_MSEX007032 [Manduca sexta] >KAG6451267.1 hypothetical protein O3G_MSEX007032 [Manduca sexta] >KAG6451268.1 hypothetical protein O3G_MSEX007032 [Manduca sexta] >KAG6451269.1 hypothetical protein O3G_MSEX007032 [Manduca sexta]	cytoplasmic:0.92	nuclear:0.08	mitochondrial:0
TRINITY_DN1443_c1_g2_i1_orfp1	unnamed protein product [Arctia plantaginis] >CAB3245524.1 unnamed protein product [Arctia plantaginis]	cytoplasmic:0.59	peroxisomal:0.15	nuclear:0.11
TRINITY_DN1471_c0_g1_i6_orfp1	unnamed protein product [Arctia plantaginis]	cytoplasmic:0.63	nuclear:0.34	peroxisomal:0.02
TRINITY_DN1447_c0_g2_i1_orfp1	unnamed protein product [Arctia plantaginis]	cytoplasmic:0.81	nuclear:0.09	peroxisomal:0.06
TRINITY_DN14962_c0_g1_i2_orfp1	unnamed protein product [Arctia plantaginis]	Golgi apparatus:0.61	ER:0.13	peroxisomal:0.12
TRINITY_DN148_c1_g1_i6_orfp1	PAX3- and PAX7-binding protein 1 [Helicoverpa armigera]	nuclear:0.94	cytoplasmic:0.03	mitochondrial:0.01
TRINITY_DN144_c0_g1_i11_orfp1	unnamed protein product [Arctia plantaginis]	peroxisomal:0.56	Golgi apparatus:0.14	cytoplasmic:0.1
TRINITY_DN1460_c2_g1_i1_orfp1	NF-X1-type zinc finger protein NFXL1 [Trichoplusia ni]	nuclear:0.59	cytoplasmic:0.22	mitochondrial:0.04
TRINITY_DN15030_c1_g1_i1_orfp1	unnamed protein product [Arctia plantaginis] >CAB3261564.1 unnamed protein product [Arctia plantaginis]	cytoplasmic:0.9	nuclear:0.09	peroxisomal:0
TRINITY_DN14773_c0_g1_i1_orfp1	uncharacterized protein LOC113494049 [Trichoplusia ni]	extracellular:0.72	Golgi apparatus:0.08	ER:0.08
TRINITY_DN1471_c0_g2_i1_orfp1	myotubularin-related protein 2 [Helicoverpa zea] >XP_049698466.1 myotubularin-related protein 2 isoform X1 [Helicoverpa armigera]	cytoplasmic:0.59	nuclear:0.36	peroxisomal:0.02
TRINITY_DN14389_c0_g2_i2_orfp1	uncharacterized protein LOC113494567 isoform X4 [Trichoplusia ni]	extracellular:0.45	plasma membrane:0.31	lysosomal:0.11
TRINITY_DN1442_c0_g1_i1_orfp1	unnamed protein product [Chrysodeixis includens]	nuclear:0.79	cytoplasmic:0.19	mitochondrial:0.01
TRINITY_DN14446_c0_g1_i1_orfp1	ribosomal protein L32 [Lymantria dispar]	cytoplasmic:0.95	nuclear:0.04	mitochondrial:0.01
TRINITY_DN14427_c0_g1_i1_orfp1	arylporin, partial [Achaea janata]	ER:0.4	Golgi apparatus:0.35	extracellular:0.09
TRINITY_DN1490_c0_g2_i5_orfp1	unnamed protein product [Arctia plantaginis]	extracellular:0.82	ER:0.07	plasma membrane:0.05
TRINITY_DN1474_c1_g1_i5_orfp1	unnamed protein product [Arctia plantaginis]	extracellular:0.46	mitochondrial:0.38	cytoplasmic:0.05
TRINITY_DN1433_c1_g1_i1_orfp1	probable palmitoyltransferase ZDHHC24 [Helicoverpa zea] >XP_047041411.1 probable palmitoyltransferase ZDHHC24 [Helicoverpa zea]	extracellular:0.55	plasma membrane:0.32	ER:0.05
TRINITY_DN1475_c1_g1_i1_orfp1	dnaJ homolog subfamily B member 12 isoform X2 [Trichoplusia ni]	cytoplasmic:0.47	nuclear:0.39	plasma membrane:0.05
TRINITY_DN14752_c0_g1_i1_orfp1	exosome complex exonuclease RRP44 isoform X1 [Ostrinia furnacalis] >XP_028177486.1 exosome complex exonuclease RRP44 isoform X2 [Ostrinia furnacalis]	cytoplasmic:0.86	nuclear:0.12	peroxisomal:0.01
TRINITY_DN14390_c0_g1_i1_orfp1	protein takeout-like [Spodoptera litura]	ER:0.25	plasma membrane:0.23	Golgi apparatus:0.16
TRINITY_DN1451_c3_g1_i1_orfp1	uncharacterized protein LOC115456466 [Manduca sexta] >KAG6444325.1 hypothetical protein O3G_MSEX003330 [Manduca sexta]	cytoplasmic:0.59	nuclear:0.24	mitochondrial:0.07
TRINITY_DN1485_c0_g1_i19_orfp1	unnamed protein product [Arctia plantaginis]	nuclear:0.61	cytoplasmic:0.37	peroxisomal:0.01
TRINITY_DN14649_c2_g1_i1_orfp1	hypothetical protein HW555_004624 [Spodoptera exigua] >KAH9639396.1 hypothetical protein HF086_002085 [Spodoptera exigua] >CAH0674017.1 unnamed protein product [Spodoptera exigua]	cytoplasmic:0.95	nuclear:0.04	peroxisomal:0
TRINITY_DN1493_c0_g2_i3_orfp1	unnamed protein product [Arctia plantaginis]	extracellular:0.48	lysosomal:0.35	plasma membrane:0.07
TRINITY_DN14991_c1_g1_i5_orfp1	glutathione hydrolase 1 proenzyme-like isoform X1 [Spodoptera litura]	peroxisomal:0.41	plasma membrane:0.16	cytoplasmic:0.15
TRINITY_DN1474_c1_g1_i4_orfp1	unnamed protein product [Arctia plantaginis]	extracellular:0.54	mitochondrial:0.32	cytoplasmic:0.05
TRINITY_DN14694_c0_g1_i1_orfp1	hypothetical protein B5X24_HaOG206751 [Helicoverpa armigera]	plasma membrane:0.54	Golgi apparatus:0.18	extracellular:0.1
TRINITY_DN1474_c0_g1_i1_orfp1	cuticle protein 2-like isoform X1 [Helicoverpa armigera] >XP_049700948.1 cuticle protein 2-like isoform X2 [Helicoverpa armigera]	extracellular:0.87	ER:0.06	plasma membrane:0.03
TRINITY_DN14755_c0_g1_i3_orfp1	unnamed protein product [Arctia plantaginis]	cytoplasmic:0.57	nuclear:0.27	peroxisomal:0.09
TRINITY_DN14489_c0_g1_i1_orfp1	unnamed protein product [Chrysodeixis includens]	cytoplasmic:0.68	nuclear:0.27	peroxisomal:0.02
TRINITY_DN14941_c1_g1_i1_orfp1	L4 60S ribosomal protein, partial [Spodoptera littoralis]	cytoplasmic:0.91	peroxisomal:0.04	mitochondrial:0.03
TRINITY_DN15017_c0_g1_i1_orfp1	carboxylesterase 16 [Mythimna separata]	extracellular:0.66	plasma membrane:0.11	lysosomal:0.08
TRINITY_DN1447_c0_g1_i4_orfp1	serine protease inhibitor 77Ba-like [Spodoptera frugiperda]	extracellular:0.95	lysosomal:0.03	plasma membrane:0.01
TRINITY_DN14836_c0_g2_i1_orfp1	unnamed protein product [Arctia plantaginis]	extracellular:0.93	ER:0.02	plasma membrane:0.02
TRINITY_DN1477_c0_g1_i9_orfp1	unnamed protein product [Arctia plantaginis]	peroxisomal:0.29	plasma membrane:0.19	Golgi apparatus:0.18
TRINITY_DN1474_c0_g1_i2_orfp1	unnamed protein product [Arctia plantaginis]	extracellular:0.81	ER:0.07	plasma membrane:0.06
TRINITY_DN1475_c1_g2_i1_orfp1	erlin-2 isoform X2 [Manduca sexta] >KAG6451409.1 hypothetical protein O3G_MSEX007120 [Manduca sexta]	ER:0.53	Golgi apparatus:0.27	extracellular:0.09
TRINITY_DN14472_c0_g1_i1_orfp1	cuticle protein-like [Helicoverpa zea]	extracellular:0.81	ER:0.12	plasma membrane:0.03
TRINITY_DN14462_c0_g2_i5_orfp1	unnamed protein product [Arctia plantaginis]	extracellular:0.61	plasma membrane:0.17	ER:0.11
TRINITY_DN14885_c0_g2_i1_orfp1	unnamed protein product [Arctia plantaginis]	cytoplasmic:0.9	nuclear:0.06	peroxisomal:0.02
TRINITY_DN14724_c0_g1_i1_orfp1	hypothetical protein HW555_001070 [Spodoptera exigua]	cytoplasmic:0.44	mitochondrial:0.38	nuclear:0.17
TRINITY_DN1439_c0_g3_i1_orfp1	unnamed protein product [Arctia plantaginis]	Golgi apparatus:0.56	plasma membrane:0.14	ER:0.13
TRINITY_DN14333_c0_g3_i1_orfp1	unnamed protein product [Arctia plantaginis] >CAB3253929.1 unnamed protein product [Arctia plantaginis]	cytoplasmic:0.95	peroxisomal:0.02	nuclear:0.02
TRINITY_DN1457_c0_g1_i6_orfp1	unnamed protein product [Arctia plantaginis] >CAB3253867.1 unnamed protein product [Arctia plantaginis]	nuclear:0.71	cytoplasmic:0.27	mitochondrial:0.01
TRINITY_DN1463_c0_g1_i1_orfp1	glucose dehydrogenase [FAD, quinone] [Trichoplusia ni]	peroxisomal:0.32	extracellular:0.23	plasma membrane:0.13
TRINITY_DN1487_c0_g1_i2_orfp1	stromal interacting molecule 1 [Helicoverpa armigera]	extracellular:0.31	cytoplasmic:0.22	plasma membrane:0.19
TRINITY_DN1465_c1_g1_i2_orfp1	unnamed protein product [Arctia plantaginis]	cytoplasmic:0.95	peroxisomal:0.03	nuclear:0.02
TRINITY_DN14528_c1_g3_i1_orfp1	UPF0160 protein C27H6.8 [Trichoplusia ni]	mitochondrial:0.75	cytoplasmic:0.19	nuclear:0.03
TRINITY_DN14842_c0_g1_i1_orfp1	mitochondrial 2-oxodicarboxylate carrier [Ostrinia furnacalis]	cytoplasmic:0.82	peroxisomal:0.12	nuclear:0.03
TRINITY_DN1500_c0_g2_i6_orfp1	mitochondrial carnitine/acylcarnitine carrier protein [Helicoverpa armigera] >XP_047032449.1 mitochondrial carnitine/acylcarnitine carrier protein [Helicoverpa zea] >PZC81100.1 hypothetical protein B5X24_HaOG213440 [Helicoverpa armigera]	cytoplasmic:0.77	peroxisomal:0.14	nuclear:0.03
TRINITY_DN1435_c0_g1_i4_orfp1	WW domain-binding protein 2 isoform X1 [Bombyx mori] >XP_028036324.1 WW domain-binding protein 2 [Bombyx mandarina]	cytoplasmic:0.81	nuclear:0.1	peroxisomal:0.04
TRINITY_DN1447_c0_g1_i6_orfp1	unnamed protein product [Spodoptera exigua]	extracellular:0.93	lysosomal:0.04	plasma membrane:0.01
TRINITY_DN14941_c0_g1_i1_orfp1	unnamed protein product [Arctia plantaginis]	cytoplasmic:0.43	mitochondrial:0.4	nuclear:0.11
TRINITY_DN14438_c0_g2_i1_orfp1	nuclear protein 1 [Spodoptera litura] >XP_035439377.1 nuclear protein 1-like [Spodoptera frugiperda] >XP_035453601.1 nuclear protein 1-like [Spodoptera frugiperda] >KAF9421172.1 hypothetical protein HW555_002884 [Spodoptera exigua] >KAH9627885.1 hypothetical protein HF086_015329 [Spodoptera exigua]	cytoplasmic:0.64	nuclear:0.24	peroxisomal:0.05
TRINITY_DN14832_c0_g2_i1_orfp1	ribosomal protein S3 [Lymantria dispar]	cytoplasmic:0.96	peroxisomal:0.02	mitochondrial:0.01
TRINITY_DN14_c0_g1_i3_orfp1	unnamed protein product [Arctia plantaginis]	nuclear:0.56	cytoplasmic:0.15	peroxisomal:0.08
TRINITY_DN14984_c0_g3_i1_orfp1	protein lethal(2)essential for life-like [Ostrinia furnacalis]	cytoplasmic:0.97	nuclear:0.02	peroxisomal:0.01
TRINITY_DN1504_c0_g2_i1_orfp1	fatty acid-binding protein 2-like [Trichoplusia ni]	cytoplasmic:0.95	nuclear:0.02	peroxisomal:0.02
TRINITY_DN14985_c0_g1_i3_orfp1	hypothetical protein SFRURICE_002041 [Spodoptera frugiperda]	cytoplasmic:0.56	mitochondrial:0.26	nuclear:0.1
TRINITY_DN1504_c0_g1_i1_orfp1	fatty acid-binding protein 2-like [Trichoplusia ni]	cytoplasmic:0.84	nuclear:0.08	peroxisomal:0.04
TRINITY_DN14614_c0_g1_i1_orfp1	unnamed protein product [Arctia plantaginis]	nuclear:0.78	cytoplasmic:0.2	Golgi apparatus:0.01
TRINITY_DN14406_c0_g1_i1_orfp1	unnamed protein product [Arctia plantaginis] >CAB3260196.1 unnamed protein product [Arctia plantaginis]	mitochondrial:0.7	nuclear:0.16	cytoplasmic:0.11
TRINITY_DN15789_c0_g1_i5_orfp1	PREDICTED: carbonyl reductase [NADPH] 1-like [Amyelois transitella]	cytoplasmic:0.78	nuclear:0.16	peroxisomal:0.03
TRINITY_DN1551_c0_g1_i14_orfp1	unnamed protein product [Arctia plantaginis]	plasma membrane:0.74	cytoplasmic:0.13	peroxisomal:0.04
TRINITY_DN1572_c0_g1_i4_orfp1	hypothetical protein evm_012298 [Chilo suppressalis]	extracellular:0.99	lysosomal:0	ER:0
TRINITY_DN15581_c0_g1_i1_orfp1	unnamed protein product [Arctia plantaginis]	lysosomal:0.56	extracellular:0.37	plasma membrane:0.03
TRINITY_DN1522_c1_g5_i1_orfp1	40S ribosomal protein S28 [Bombyx mori] >XP_011565138.1 40S ribosomal protein S28 [Plutella xylostella] >XP_013188568.1 PREDICTED: 40S ribosomal protein S28 [Amyelois transitella] >XP_014365025.1 40S ribosomal protein S28 [Papilio machaon] >XP_022129664.1 40S ribosomal protein S28 [Pieris rapae] >XP_022830450.1 40S ribosomal protein S28 [Spodoptera litura] >XP_022834897.1 40S ribosomal protein S2…	cytoplasmic:0.91	mitochondrial:0.05	peroxisomal:0.02
TRINITY_DN15538_c0_g3_i1_orfp1	unnamed protein product [Arctia plantaginis]	extracellular:0.91	plasma membrane:0.04	peroxisomal:0.01
TRINITY_DN157_c0_g1_i4_orfp1	plectin-like isoform X2 [Spodoptera frugiperda]	cytoplasmic:0.57	nuclear:0.39	peroxisomal:0.01
TRINITY_DN1536_c0_g1_i1_orfp1	unnamed protein product [Arctia plantaginis]	Golgi apparatus:0.56	peroxisomal:0.16	plasma membrane:0.11
TRINITY_DN15080_c0_g1_i2_orfp1	bifunctional glutamate/proline--tRNA ligase isoform X1 [Helicoverpa armigera]	cytoplasmic:0.81	nuclear:0.17	peroxisomal:0.01
TRINITY_DN15649_c0_g1_i3_orfp1	unnamed protein product [Arctia plantaginis]	plasma membrane:0.32	extracellular:0.24	Golgi apparatus:0.19
TRINITY_DN15402_c0_g2_i13_orfp1	AT-rich interactive domain-containing protein 1A isoform X3 [Trichoplusia ni]	nuclear:0.72	cytoplasmic:0.2	peroxisomal:0.03
TRINITY_DN1506_c0_g1_i7_orfp1	hypothetical protein B5X24_HaOG216023 [Helicoverpa armigera]	cytoplasmic:0.55	mitochondrial:0.31	nuclear:0.06
TRINITY_DN15772_c0_g2_i2_orfp1	unnamed protein product [Chrysodeixis includens]	cytoplasmic:0.64	nuclear:0.34	mitochondrial:0.01
TRINITY_DN1534_c0_g1_i12_orfp1	PREDICTED: sodium/potassium-transporting ATPase subunit alpha isoform X2 [Amyelois transitella]	cytoplasmic:0.85	nuclear:0.08	peroxisomal:0.06
TRINITY_DN150_c1_g2_i1_orfp1	unnamed protein product [Arctia plantaginis]	cytoplasmic:0.85	nuclear:0.07	peroxisomal:0.04
TRINITY_DN1520_c0_g2_i1_orfp1	hypothetical protein HW555_011399 [Spodoptera exigua] >KAH9644415.1 hypothetical protein HF086_006443 [Spodoptera exigua] >CAH0696187.1 unnamed protein product [Spodoptera exigua]	cytoplasmic:0.96	nuclear:0.02	mitochondrial:0.01
TRINITY_DN150_c0_g1_i3_orfp1	unnamed protein product [Arctia plantaginis]	plasma membrane:0.57	ER:0.13	extracellular:0.11
TRINITY_DN15157_c0_g2_i1_orfp1	unnamed protein product [Arctia plantaginis] >CAB3248330.1 unnamed protein product [Arctia plantaginis]	mitochondrial:0.75	cytoplasmic:0.19	peroxisomal:0.03
TRINITY_DN1512_c0_g1_i6_orfp1	unnamed protein product [Arctia plantaginis]	nuclear:0.86	cytoplasmic:0.1	plasma membrane:0.01
TRINITY_DN1540_c0_g1_i7_orfp1	unnamed protein product [Arctia plantaginis]	cytoplasmic:0.94	nuclear:0.04	peroxisomal:0.01
TRINITY_DN150_c5_g1_i1_orfp1	unnamed protein product [Arctia plantaginis]	cytoplasmic:0.9	nuclear:0.04	peroxisomal:0.03
TRINITY_DN15722_c0_g1_i3_orfp1	unnamed protein product [Arctia plantaginis] >CAB3260792.1 unnamed protein product [Arctia plantaginis]	nuclear:0.96	cytoplasmic:0.02	mitochondrial:0.01
TRINITY_DN1556_c0_g1_i4_orfp1	unnamed protein product [Arctia plantaginis]	mitochondrial:0.51	extracellular:0.21	cytoplasmic:0.17
TRINITY_DN15071_c0_g2_i1_orfp1	unnamed protein product [Arctia plantaginis]	cytoplasmic:0.85	peroxisomal:0.13	nuclear:0.02
TRINITY_DN1580_c0_g1_i2_orfp1	unnamed protein product [Arctia plantaginis]	extracellular:0.39	plasma membrane:0.2	ER:0.19
TRINITY_DN15525_c0_g2_i1_orfp1	RecName: Full=Megourin-2 [Megoura viciae]	extracellular:0.99	lysosomal:0	ER:0
TRINITY_DN15668_c0_g2_i3_orfp1	unnamed protein product [Arctia plantaginis]	nuclear:0.75	cytoplasmic:0.23	peroxisomal:0.01
TRINITY_DN1534_c0_g1_i5_orfp1	PREDICTED: sodium/potassium-transporting ATPase subunit alpha isoform X3 [Amyelois transitella]	peroxisomal:0.39	Golgi apparatus:0.16	ER:0.13
TRINITY_DN1529_c0_g1_i1_orfp1	unnamed protein product [Arctia plantaginis]	cytoplasmic:0.84	peroxisomal:0.1	nuclear:0.03
TRINITY_DN1552_c0_g1_i5_orfp1	unnamed protein product [Arctia plantaginis]	cytoplasmic:0.59	nuclear:0.39	peroxisomal:0.01
TRINITY_DN1546_c0_g1_i2_orfp1	ecdysone receptor isoform X6 [Helicoverpa armigera]	nuclear:0.53	cytoplasmic:0.43	peroxisomal:0.01
TRINITY_DN1569_c0_g1_i2_orfp1	unnamed protein product [Arctia plantaginis]	plasma membrane:0.25	nuclear:0.16	ER:0.16
TRINITY_DN15176_c0_g1_i4_orfp1	6-phosphofructo-2-kinase/fructose-2,6-bisphosphatase-like isoform X2 [Spodoptera frugiperda]	cytoplasmic:0.9	peroxisomal:0.04	nuclear:0.04
TRINITY_DN1507_c2_g1_i2_orfp1	unnamed protein product [Arctia plantaginis]	nuclear:0.7	cytoplasmic:0.26	Golgi apparatus:0.01
TRINITY_DN150_c9_g2_i1_orfp1	unnamed protein product [Arctia plantaginis]	cytoplasmic:0.51	nuclear:0.47	peroxisomal:0.01
TRINITY_DN1563_c0_g1_i2_orfp1	unnamed protein product [Arctia plantaginis]	cytoplasmic:0.85	nuclear:0.12	peroxisomal:0.02
TRINITY_DN1527_c2_g1_i1_orfp1	unnamed protein product [Arctia plantaginis]	plasma membrane:0.75	extracellular:0.1	lysosomal:0.08
TRINITY_DN1572_c0_g1_i3_orfp1	apolipophorin-3-like [Trichoplusia ni] >ABV68867.1 apolipophorin III [Trichoplusia ni]	extracellular:0.99	lysosomal:0	ER:0
TRINITY_DN1576_c0_g3_i1_orfp1	unnamed protein product [Chrysodeixis includens]	extracellular:0.55	plasma membrane:0.21	ER:0.12
TRINITY_DN15789_c0_g1_i4_orfp1	carbonyl reductase [NADPH] 1-like [Manduca sexta] >KAG6455153.1 hypothetical protein O3G_MSEX009066 [Manduca sexta]	cytoplasmic:0.66	peroxisomal:0.21	nuclear:0.05
TRINITY_DN15310_c0_g1_i1_orfp1	unnamed protein product [Arctia plantaginis] >CAB3249748.1 unnamed protein product [Arctia plantaginis]	cytoplasmic:0.84	nuclear:0.14	mitochondrial:0.01
TRINITY_DN15520_c0_g1_i1_orfp1	homeotic protein Sex combs reduced [Helicoverpa armigera]	nuclear:0.98	cytoplasmic:0.02	mitochondrial:0
TRINITY_DN1522_c0_g1_i1_orfp1	unnamed protein product [Arctia plantaginis] >CAB3241406.1 unnamed protein product [Arctia plantaginis]	cytoplasmic:0.91	nuclear:0.05	Golgi apparatus:0.01
TRINITY_DN15700_c0_g1_i4_orfp1	unnamed protein product [Spodoptera littoralis] >CAH1644745.1 unnamed protein product [Spodoptera littoralis]	cytoplasmic:0.79	nuclear:0.16	peroxisomal:0.03
TRINITY_DN1577_c0_g1_i5_orfp1	unnamed protein product [Arctia plantaginis]	extracellular:0.78	lysosomal:0.12	plasma membrane:0.07
TRINITY_DN15416_c0_g1_i1_orfp1	calphotin-like [Helicoverpa zea]	extracellular:0.83	mitochondrial:0.1	plasma membrane:0.02
TRINITY_DN1561_c8_g1_i1_orfp1	cytochrome c [Aricia agestis]	cytoplasmic:0.97	nuclear:0.01	peroxisomal:0.01
TRINITY_DN15663_c0_g1_i1_orfp1	caprin homolog [Helicoverpa armigera]	cytoplasmic:0.94	peroxisomal:0.03	nuclear:0.02
TRINITY_DN1507_c2_g2_i1_orfp1	NAD kinase 2, mitochondrial [Trichoplusia ni]	cytoplasmic:0.48	mitochondrial:0.44	nuclear:0.04
TRINITY_DN15216_c2_g1_i2_orfp1	unnamed protein product [Arctia plantaginis]	mitochondrial:0.83	cytoplasmic:0.14	peroxisomal:0.02
TRINITY_DN15725_c0_g1_i9_orfp1	unnamed protein product [Arctia plantaginis]	nuclear:0.55	cytoplasmic:0.41	plasma membrane:0.01
TRINITY_DN15363_c1_g1_i1_orfp1	unnamed protein product [Arctia plantaginis]	nuclear:0.61	cytoplasmic:0.37	peroxisomal:0.01
TRINITY_DN15373_c0_g1_i14_orfp1	unnamed protein product [Spodoptera exigua]	peroxisomal:0.28	ER:0.24	plasma membrane:0.21
TRINITY_DN1559_c0_g2_i1_orfp1	uncharacterized protein LOC110378442 [Helicoverpa armigera]	Golgi apparatus:0.32	ER:0.27	extracellular:0.23
TRINITY_DN15705_c0_g1_i1_orfp1	unnamed protein product [Arctia plantaginis] >CAB3238281.1 unnamed protein product [Arctia plantaginis]	cytoplasmic:0.94	nuclear:0.03	peroxisomal:0.02
TRINITY_DN15292_c0_g1_i6_orfp1	unnamed protein product [Arctia plantaginis] >CAB3249989.1 unnamed protein product [Arctia plantaginis]	cytoplasmic:0.45	nuclear:0.27	mitochondrial:0.14
TRINITY_DN15264_c1_g1_i1_orfp1	venom acid phosphatase Acph-1-like [Trichoplusia ni]	lysosomal:0.37	extracellular:0.33	Golgi apparatus:0.21
TRINITY_DN15267_c0_g1_i1_orfp1	elongation factor-like GTPase 1 [Helicoverpa armigera]	cytoplasmic:0.94	nuclear:0.05	peroxisomal:0.01
TRINITY_DN15775_c0_g1_i1_orfp1	uncharacterized protein LOC113508792 isoform X1 [Trichoplusia ni]	mitochondrial:0.51	peroxisomal:0.14	plasma membrane:0.08
TRINITY_DN15688_c1_g2_i1_orfp1	ribosome-associated membrane protein 4 [Bombyx mori] >XP_012550459.1 ribosome-associated membrane protein 4 isoform X1 [Bombyx mori] >XP_026499859.1 stress-associated endoplasmic reticulum protein 2 [Vanessa tameamea] >XP_028029491.1 stress-associated endoplasmic reticulum protein 2 [Bombyx mandarina] >XP_046973504.1 stress-associated endoplasmic reticulum protein 2 [Vanessa cardui] >XP_047540382…	Golgi apparatus:0.41	ER:0.19	peroxisomal:0.17
TRINITY_DN1554_c0_g1_i4_orfp1	prostamide/prostaglandin F synthase-like isoform X1 [Spodoptera frugiperda] >XP_035450899.1 prostamide/prostaglandin F synthase-like isoform X3 [Spodoptera frugiperda]	cytoplasmic:0.94	peroxisomal:0.04	nuclear:0.01
TRINITY_DN15058_c0_g1_i9_orfp1	unnamed protein product [Arctia plantaginis]	cytoplasmic:0.89	nuclear:0.07	peroxisomal:0.01
TRINITY_DN1560_c0_g1_i10_orfp1	unnamed protein product [Chrysodeixis includens]	cytoplasmic:0.65	nuclear:0.17	peroxisomal:0.07
TRINITY_DN15550_c0_g1_i1_orfp1	transferrin-like [Helicoverpa zea]	extracellular:0.38	lysosomal:0.32	plasma membrane:0.14
TRINITY_DN1530_c0_g2_i1_orfp1	fatty alcohol acetyltransferase [Agrotis segetum]	cytoplasmic:0.89	nuclear:0.07	peroxisomal:0.02
TRINITY_DN15556_c0_g3_i1_orfp1	unnamed protein product [Arctia plantaginis]	cytoplasmic:0.74	nuclear:0.23	peroxisomal:0.02
TRINITY_DN1556_c0_g1_i5_orfp1	cuticle protein 16.5-like [Spodoptera frugiperda]	extracellular:0.97	ER:0.02	plasma membrane:0.01
TRINITY_DN1572_c0_g1_i2_orfp1	hypothetical protein evm_012298 [Chilo suppressalis]	extracellular:0.99	lysosomal:0	ER:0
TRINITY_DN15215_c0_g1_i1_orfp1	hypothetical protein evm_007057 [Chilo suppressalis] >CAB3523950.1 unnamed protein product [Chilo suppressalis] >CAH0401272.1 unnamed protein product [Chilo suppressalis]	nuclear:0.84	cytoplasmic:0.14	mitochondrial:0.01
TRINITY_DN1543_c0_g1_i6_orfp1	hillarin [Spodoptera litura] >XP_022824368.1 hillarin [Spodoptera litura] >XP_022824453.1 hillarin [Spodoptera litura] >XP_022824531.1 hillarin [Spodoptera litura] >XP_022824605.1 hillarin [Spodoptera litura] >XP_035435771.1 hillarin-like [Spodoptera frugiperda] >XP_035435772.1 hillarin-like [Spodoptera frugiperda] >XP_035435773.1 hillarin-like [Spodoptera frugiperda] >XP_035435774.1 hillarin-lik…	cytoplasmic:0.77	nuclear:0.21	mitochondrial:0.01
TRINITY_DN1580_c0_g1_i16_orfp1	unnamed protein product [Arctia plantaginis]	ER:0.57	Golgi apparatus:0.12	lysosomal:0.12
TRINITY_DN1558_c0_g1_i8_orfp1	unnamed protein product [Arctia plantaginis] >CAB3261780.1 unnamed protein product [Arctia plantaginis]	cytoplasmic:0.92	nuclear:0.06	mitochondrial:0.01
TRINITY_DN15515_c0_g1_i1_orfp1	signal recognition particle 54 kDa protein [Manduca sexta] >KAG6465210.1 hypothetical protein O3G_MSEX015003 [Manduca sexta]	cytoplasmic:0.99	nuclear:0.01	peroxisomal:0
TRINITY_DN1574_c0_g1_i9_orfp1	ras-related protein Rab-9B-like [Spodoptera frugiperda] >KAG8117346.1 hypothetical protein SFRUCORN_019495 [Spodoptera frugiperda] >CAB3513902.1 unnamed protein product [Spodoptera littoralis] >CAH1643686.1 unnamed protein product [Spodoptera littoralis]	cytoplasmic:0.96	nuclear:0.02	peroxisomal:0.01
TRINITY_DN15412_c0_g1_i1_orfp1	transmembrane emp24 domain-containing protein 2 [Spodoptera litura]	Golgi apparatus:0.53	ER:0.34	plasma membrane:0.08
TRINITY_DN15548_c0_g1_i1_orfp1	hypothetical protein TSAR_003675 [Trichomalopsis sarcophagae]	extracellular:0.54	ER:0.29	Golgi apparatus:0.08
TRINITY_DN1537_c0_g1_i10_orfp1	hypothetical protein HW555_013369 [Spodoptera exigua] >CAH0699502.1 unnamed protein product [Spodoptera exigua]	plasma membrane:0.39	Golgi apparatus:0.24	extracellular:0.11
TRINITY_DN15702_c0_g1_i15_orfp1	unnamed protein product [Arctia plantaginis]	cytoplasmic:0.96	nuclear:0.02	peroxisomal:0.01
TRINITY_DN1509_c0_g1_i3_orfp1	kinesin-like protein Klp10A isoform X6 [Spodoptera frugiperda]	cytoplasmic:0.81	nuclear:0.11	mitochondrial:0.03
TRINITY_DN15201_c0_g1_i1_orfp1	ribosome maturation protein SBDS [Manduca sexta] >KAG6448333.1 hypothetical protein O3G_MSEX005433 [Manduca sexta]	cytoplasmic:0.91	nuclear:0.08	peroxisomal:0.01
TRINITY_DN1556_c1_g1_i1_orfp1	unnamed protein product [Arctia plantaginis]	extracellular:0.96	ER:0.02	plasma membrane:0.01
TRINITY_DN15280_c0_g1_i1_orfp1	titin [Helicoverpa armigera]	cytoplasmic:0.67	nuclear:0.28	peroxisomal:0.02
TRINITY_DN15578_c0_g1_i4_orfp1	unnamed protein product [Arctia plantaginis]	cytoplasmic:0.92	peroxisomal:0.05	nuclear:0.02
TRINITY_DN15598_c0_g1_i1_orfp1	eukaryotic translation initiation factor 3 subunit K [Helicoverpa armigera] >XP_022834120.1 eukaryotic translation initiation factor 3 subunit K [Spodoptera litura] >XP_035458065.1 eukaryotic translation initiation factor 3 subunit K [Spodoptera frugiperda] >KAF9406134.1 hypothetical protein HW555_013394 [Spodoptera exigua] >CAB3516802.1 unnamed protein product [Spodoptera littoralis] >KAF9413272…	cytoplasmic:0.84	peroxisomal:0.12	nuclear:0.02
TRINITY_DN1514_c0_g3_i6_orfp1	40S ribosomal protein S7 isoform X1 [Helicoverpa armigera] >XP_047035053.1 40S ribosomal protein S7 isoform X1 [Helicoverpa zea] >PZC76530.1 hypothetical protein B5X24_HaOG204495 [Helicoverpa armigera]	cytoplasmic:0.9	nuclear:0.07	mitochondrial:0.01
TRINITY_DN16353_c0_g1_i4_orfp1	protein hook isoform X1 [Trichoplusia ni]	cytoplasmic:0.87	nuclear:0.06	peroxisomal:0.02
TRINITY_DN15823_c0_g2_i2_orfp1	uncharacterized protein LOC111349142 [Spodoptera litura] >XP_022815889.1 uncharacterized protein LOC111349142 [Spodoptera litura] >XP_022815890.1 uncharacterized protein LOC111349142 [Spodoptera litura]	extracellular:0.33	ER:0.25	plasma membrane:0.18
TRINITY_DN16363_c0_g1_i1_orfp1	nascent polypeptide-associated complex subunit alpha [Helicoverpa armigera] >XP_021201752.1 nascent polypeptide-associated complex subunit alpha [Helicoverpa armigera] >XP_047038083.1 nascent polypeptide-associated complex subunit alpha [Helicoverpa zea] >CAB3512710.1 unnamed protein product [Spodoptera littoralis] >PZC84772.1 hypothetical protein B5X24_HaOG203762 [Helicoverpa armigera] >CAH16429…	cytoplasmic:0.52	nuclear:0.47	peroxisomal:0.01
TRINITY_DN15834_c0_g1_i1_orfp1	small nuclear ribonucleoprotein Sm D3 isoform X1 [Hyposmocoma kahamanoa] >CAH0713383.1 unnamed protein product, partial [Brenthis ino]	cytoplasmic:0.88	nuclear:0.07	peroxisomal:0.03
TRINITY_DN16009_c0_g1_i1_orfp1	unnamed protein product [Arctia plantaginis]	cytoplasmic:0.98	peroxisomal:0.01	nuclear:0.01
TRINITY_DN1599_c1_g2_i1_orfp1	unnamed protein product [Arctia plantaginis] >CAB3249861.1 unnamed protein product [Arctia plantaginis]	cytoplasmic:0.97	nuclear:0.01	peroxisomal:0.01
TRINITY_DN16131_c0_g1_i1_orfp1	unnamed protein product [Chrysodeixis includens]	cytoplasmic:0.58	nuclear:0.38	peroxisomal:0.02
TRINITY_DN16462_c0_g1_i1_orfp1	unnamed protein product [Arctia plantaginis] >CAB3222296.1 unnamed protein product [Arctia plantaginis]	cytoplasmic:0.92	mitochondrial:0.03	peroxisomal:0.03
TRINITY_DN15860_c0_g1_i2_orfp1	unnamed protein product [Arctia plantaginis] >CAB3261212.1 unnamed protein product [Arctia plantaginis]	cytoplasmic:0.88	peroxisomal:0.08	nuclear:0.02
TRINITY_DN16053_c0_g1_i2_orfp1	unnamed protein product [Arctia plantaginis]	peroxisomal:0.31	ER:0.21	plasma membrane:0.15
TRINITY_DN1656_c0_g1_i1_orfp1	alpha-tocopherol transfer protein-like [Trichoplusia ni]	cytoplasmic:0.61	nuclear:0.33	peroxisomal:0.04
TRINITY_DN1594_c0_g2_i1_orfp1	hypothetical protein evm_000542 [Chilo suppressalis]	nuclear:0.72	cytoplasmic:0.27	mitochondrial:0
TRINITY_DN16272_c0_g1_i1_orfp1	hypothetical protein HW555_003109 [Spodoptera exigua]	extracellular:0.34	plasma membrane:0.33	ER:0.14
TRINITY_DN16042_c0_g1_i1_orfp1	pro-corazonin-like [Trichoplusia ni]	extracellular:0.97	ER:0.01	plasma membrane:0.01
TRINITY_DN15980_c0_g1_i1_orfp1	transforming growth factor beta-1-induced transcript 1 protein isoform X2 [Helicoverpa armigera]	mitochondrial:0.4	cytoplasmic:0.21	extracellular:0.19
TRINITY_DN158_c0_g1_i5_orfp1	unnamed protein product [Arctia plantaginis]	lysosomal:0.49	extracellular:0.21	ER:0.12
TRINITY_DN1624_c0_g1_i4_orfp1	teneurin-m isoform X8 [Spodoptera litura]	cytoplasmic:0.83	peroxisomal:0.09	nuclear:0.04
TRINITY_DN1629_c0_g1_i16_orfp1	unnamed protein product [Arctia plantaginis]	cytoplasmic:0.64	nuclear:0.34	peroxisomal:0.02
TRINITY_DN16486_c0_g1_i4_orfp1	unnamed protein product [Arctia plantaginis]	cytoplasmic:0.97	nuclear:0.02	peroxisomal:0.01
TRINITY_DN1648_c0_g1_i4_orfp1	unnamed protein product [Arctia plantaginis]	nuclear:0.82	cytoplasmic:0.07	lysosomal:0.02
TRINITY_DN1637_c0_g1_i1_orfp1	unnamed protein product [Arctia plantaginis]	extracellular:0.51	plasma membrane:0.2	lysosomal:0.14
TRINITY_DN162_c2_g3_i1_orfp1	ATPase family associated with various cellular activities (AAA) domain-containing protein [Phthorimaea operculella]	cytoplasmic:0.82	nuclear:0.11	mitochondrial:0.06
TRINITY_DN1590_c0_g1_i10_orfp1	unnamed protein product [Arctia plantaginis]	extracellular:0.67	ER:0.15	plasma membrane:0.09
TRINITY_DN158_c0_g1_i4_orfp1	unnamed protein product [Arctia plantaginis]	lysosomal:0.51	extracellular:0.21	ER:0.11
TRINITY_DN162_c2_g1_i1_orfp1	unnamed protein product [Arctia plantaginis]	cytoplasmic:0.76	nuclear:0.13	peroxisomal:0.03
TRINITY_DN16320_c0_g1_i1_orfp1	unnamed protein product [Arctia plantaginis]	nuclear:0.81	cytoplasmic:0.18	mitochondrial:0
TRINITY_DN1602_c0_g1_i21_orfp1	ribosome-binding protein 1 isoform X4 [Spodoptera litura]	ER:0.69	extracellular:0.15	plasma membrane:0.06
TRINITY_DN1590_c0_g1_i5_orfp1	unnamed protein product [Arctia plantaginis] >CAB3256199.1 unnamed protein product [Arctia plantaginis]	extracellular:0.74	ER:0.09	plasma membrane:0.06
TRINITY_DN1645_c0_g1_i5_orfp1	unnamed protein product [Arctia plantaginis] >CAB3249772.1 unnamed protein product [Arctia plantaginis]	ER:0.36	Golgi apparatus:0.22	plasma membrane:0.18
TRINITY_DN16327_c1_g1_i1_orfp1	unnamed protein product [Arctia plantaginis] >CAB3246620.1 unnamed protein product [Arctia plantaginis]	nuclear:0.93	cytoplasmic:0.06	mitochondrial:0.01
TRINITY_DN16561_c0_g1_i1_orfp1	ras-related protein Rab-10 [Trichoplusia ni] >CAH0584008.1 unnamed protein product [Chrysodeixis includens]	cytoplasmic:0.96	nuclear:0.03	peroxisomal:0.01
TRINITY_DN1646_c0_g1_i4_orfp1	titin [Trichoplusia ni]	nuclear:0.79	cytoplasmic:0.11	Golgi apparatus:0.03
TRINITY_DN16048_c0_g1_i1_orfp1	hypothetical protein HF086_005204 [Spodoptera exigua] >CAH0696852.1 unnamed protein product [Spodoptera exigua]	cytoplasmic:0.88	nuclear:0.09	peroxisomal:0.03
TRINITY_DN16051_c0_g2_i3_orfp1	unnamed protein product [Arctia plantaginis]	cytoplasmic:0.77	nuclear:0.13	peroxisomal:0.04
TRINITY_DN1613_c0_g2_i1_orfp1	unnamed protein product [Chrysodeixis includens]	Golgi apparatus:0.54	plasma membrane:0.15	ER:0.13
TRINITY_DN1649_c0_g3_i1_orfp1	unnamed protein product [Arctia plantaginis]	cytoplasmic:0.92	peroxisomal:0.04	nuclear:0.03
TRINITY_DN16359_c0_g1_i1_orfp1	serotriflin-like [Helicoverpa zea]	extracellular:0.98	lysosomal:0.02	plasma membrane:0
TRINITY_DN16228_c0_g1_i1_orfp1	unnamed protein product [Arctia plantaginis]	cytoplasmic:0.52	nuclear:0.46	mitochondrial:0.01
TRINITY_DN16065_c0_g1_i2_orfp1	FK506-binding protein 2 isoform X1 [Vanessa tameamea] >XP_046977568.1 FK506-binding protein 2 isoform X1 [Vanessa cardui]	ER:0.62	extracellular:0.13	Golgi apparatus:0.07
TRINITY_DN1586_c0_g1_i1_orfp1	unnamed protein product [Arctia plantaginis]	extracellular:0.95	ER:0.03	plasma membrane:0.01
TRINITY_DN1655_c3_g1_i14_orfp1	hypothetical protein B5X24_HaOG203466 [Helicoverpa armigera]	nuclear:0.62	cytoplasmic:0.36	mitochondrial:0
TRINITY_DN16133_c1_g1_i1_orfp1	unnamed protein product [Arctia plantaginis] >CAB3259189.1 unnamed protein product [Arctia plantaginis]	mitochondrial:0.79	cytoplasmic:0.11	peroxisomal:0.04
TRINITY_DN16299_c0_g1_i1_orfp1	unnamed protein product [Arctia plantaginis] >CAB3228345.1 unnamed protein product [Arctia plantaginis]	extracellular:0.8	ER:0.1	Golgi apparatus:0.04
TRINITY_DN165_c0_g1_i2_orfp1	unnamed protein product [Arctia plantaginis]	extracellular:0.53	plasma membrane:0.19	ER:0.13
TRINITY_DN160_c0_g1_i2_orfp1	integrin-linked protein kinase [Trichoplusia ni] >CAH0584060.1 unnamed protein product [Chrysodeixis includens]	cytoplasmic:0.71	peroxisomal:0.12	nuclear:0.11
TRINITY_DN16260_c0_g1_i1_orfp1	cuticle protein 19-like [Spodoptera litura]	extracellular:0.74	plasma membrane:0.07	ER:0.07
TRINITY_DN16033_c0_g1_i1_orfp1	ribosomal protein S18 [Lysiphlebia japonica] >KAF1803895.1 40S ribosomal protein S18 [Mucor lusitanicus] >KAF1804172.1 40S ribosomal protein S18 [Mucor lusitanicus] >OAC97994.1 hypothetical protein MUCCIDRAFT_157551 [Mucor lusitanicus CBS 277.49] >OAD08275.1 hypothetical protein MUCCIDRAFT_151512 [Mucor lusitanicus CBS 277.49]	mitochondrial:0.86	cytoplasmic:0.11	nuclear:0.03
TRINITY_DN1639_c1_g1_i2_orfp1	trafficking protein particle complex subunit 2-like protein [Trichoplusia ni]	cytoplasmic:0.82	nuclear:0.07	peroxisomal:0.03
TRINITY_DN16164_c1_g1_i5_orfp1	RecName: Full=Chorion class A protein Ld2/Ld41; Flags: Precursor [Lymantria dispar] >AAA67870.1 chorion protein [Lymantria dispar]	extracellular:0.96	ER:0.02	plasma membrane:0.01
TRINITY_DN16073_c0_g1_i2_orfp1	arrestin domain-containing protein 17-like isoform X2 [Helicoverpa armigera]	cytoplasmic:0.85	peroxisomal:0.07	nuclear:0.04
TRINITY_DN15889_c0_g2_i1_orfp1	unnamed protein product [Arctia plantaginis] >CAB3247733.1 unnamed protein product [Arctia plantaginis]	nuclear:0.92	cytoplasmic:0.08	mitochondrial:0
TRINITY_DN16045_c0_g1_i2_orfp1	uncharacterized protein LOC110375836 isoform X4 [Helicoverpa armigera] >XP_047027064.1 uncharacterized protein LOC124635217 isoform X8 [Helicoverpa zea]	extracellular:0.43	lysosomal:0.21	ER:0.2
TRINITY_DN1649_c1_g1_i3_orfp1	uncharacterized protein LOC111352437 [Spodoptera litura] >CAB3515151.1 unnamed protein product [Spodoptera littoralis] >CAH1644988.1 unnamed protein product [Spodoptera littoralis]	extracellular:0.57	lysosomal:0.23	plasma membrane:0.09
TRINITY_DN1643_c0_g4_i2_orfp1	protein tramtrack, beta isoform isoform X8 [Helicoverpa armigera]	nuclear:0.52	cytoplasmic:0.4	Golgi apparatus:0.03
TRINITY_DN15908_c0_g1_i5_orfp1	unnamed protein product [Spodoptera littoralis] >CAH1642825.1 unnamed protein product [Spodoptera littoralis]	cytoplasmic:0.77	nuclear:0.2	peroxisomal:0.01
TRINITY_DN1589_c0_g1_i2_orfp1	alanine--tRNA ligase, cytoplasmic [Trichoplusia ni] >XP_026738558.1 alanine--tRNA ligase, cytoplasmic [Trichoplusia ni]	cytoplasmic:0.98	nuclear:0.01	peroxisomal:0
TRINITY_DN1649_c0_g1_i1_orfp1	CDP-diacylglycerol--inositol 3-phosphatidyltransferase [Helicoverpa armigera] >XP_047033362.1 CDP-diacylglycerol--inositol 3-phosphatidyltransferase [Helicoverpa zea] >PZC83585.1 hypothetical protein B5X24_HaOG207568 [Helicoverpa armigera]	Golgi apparatus:0.42	ER:0.25	plasma membrane:0.12
TRINITY_DN16543_c0_g1_i1_orfp1	probable protein BRICK1-B [Bombyx mori] >XP_013137065.1 PREDICTED: probable protein BRICK1-A [Papilio polytes] >XP_013162685.1 PREDICTED: probable protein BRICK1-A [Papilio xuthus] >XP_014365746.1 probable protein BRICK1-B [Papilio machaon] >XP_021195491.1 probable protein BRICK1-B isoform X2 [Helicoverpa armigera] >XP_022125235.1 probable protein BRICK1-B [Pieris rapae] >XP_022814164.1 probable …	cytoplasmic:0.91	nuclear:0.04	peroxisomal:0.03
TRINITY_DN15870_c0_g1_i3_orfp1	unnamed protein product [Arctia plantaginis]	nuclear:0.6	cytoplasmic:0.35	peroxisomal:0.02
TRINITY_DN16358_c0_g3_i1_orfp1	unnamed protein product [Arctia plantaginis] >CAB3234854.1 unnamed protein product [Arctia plantaginis]	nuclear:0.9	cytoplasmic:0.09	peroxisomal:0
TRINITY_DN16562_c0_g1_i2_orfp1	probable methylthioribulose-1-phosphate dehydratase [Helicoverpa armigera]	cytoplasmic:0.98	nuclear:0.01	peroxisomal:0
TRINITY_DN16371_c1_g1_i1_orfp1	unnamed protein product [Arctia plantaginis]	mitochondrial:0.76	cytoplasmic:0.12	nuclear:0.09
TRINITY_DN1649_c1_g1_i2_orfp1	chitin deacetylase 1 [Glyphodes pyloalis]	cytoplasmic:0.56	peroxisomal:0.33	nuclear:0.07
TRINITY_DN1644_c0_g1_i4_orfp1	scavenger receptor class B member 1 isoform X1 [Trichoplusia ni]	lysosomal:0.42	extracellular:0.2	plasma membrane:0.15
TRINITY_DN16345_c0_g1_i1_orfp1	unnamed protein product [Arctia plantaginis]	cytoplasmic:0.38	nuclear:0.3	peroxisomal:0.07
TRINITY_DN164_c0_g1_i1_orfp1	protein Skeletor, isoforms B/C isoform X2 [Helicoverpa zea]	mitochondrial:0.88	peroxisomal:0.06	cytoplasmic:0.04
TRINITY_DN15869_c1_g1_i3_orfp1	BTB/POZ domain-containing protein 6 [Trichoplusia ni]	nuclear:0.48	cytoplasmic:0.47	peroxisomal:0.02
TRINITY_DN16292_c0_g1_i2_orfp1	unnamed protein product [Arctia plantaginis]	cytoplasmic:0.93	nuclear:0.04	peroxisomal:0.02
TRINITY_DN16360_c0_g1_i4_orfp1	actin-related protein 2/3 complex subunit 5 [Spodoptera litura] >AHV90277.1 actin related protein 2/3 complex subunit 5, partial [Spodoptera frugiperda]	cytoplasmic:0.93	peroxisomal:0.04	nuclear:0.02
TRINITY_DN1585_c0_g1_i1_orfp1	unnamed protein product [Spodoptera littoralis] >CAH1637714.1 unnamed protein product [Spodoptera littoralis]	cytoplasmic:0.97	nuclear:0.02	peroxisomal:0.01
TRINITY_DN16296_c1_g1_i1_orfp1	hypothetical protein O3G_MSEX001917 [Manduca sexta]	nuclear:0.57	cytoplasmic:0.39	mitochondrial:0.01
TRINITY_DN16017_c0_g1_i1_orfp1	unnamed protein product [Arctia plantaginis]	cytoplasmic:0.9	nuclear:0.08	peroxisomal:0.01
TRINITY_DN16010_c0_g1_i2_orfp1	DgyrCDS7731 [Dimorphilus gyrociliatus]	cytoplasmic:0.94	nuclear:0.04	peroxisomal:0.01
TRINITY_DN1612_c1_g1_i2_orfp1	voltage-dependent calcium channel subunit alpha-2/delta-3 isoform X5 [Helicoverpa armigera]	extracellular:0.48	ER:0.2	plasma membrane:0.15
TRINITY_DN15943_c0_g1_i1_orfp1	hypothetical protein B5X24_HaOG208600 [Helicoverpa armigera]	extracellular:0.77	plasma membrane:0.07	Golgi apparatus:0.06
TRINITY_DN16214_c0_g1_i2_orfp1	puff-specific protein Bx42 [Spodoptera litura] >XP_022828545.1 puff-specific protein Bx42 [Spodoptera litura] >XP_022828546.1 puff-specific protein Bx42 [Spodoptera litura]	nuclear:0.87	cytoplasmic:0.12	peroxisomal:0
TRINITY_DN16130_c0_g5_i1_orfp1	profilin [Spodoptera litura] >XP_035445948.1 profilin [Spodoptera frugiperda] >KAF9415939.1 hypothetical protein HW555_006571 [Spodoptera exigua] >CAB3515009.1 unnamed protein product [Spodoptera littoralis] >AFP36379.1 profilin, partial [Spodoptera frugiperda] >KAF9809487.1 hypothetical protein SFRURICE_020784 [Spodoptera frugiperda] >KAG8113705.1 hypothetical protein SFRUCORN_000859 [Spodoptera…	cytoplasmic:0.97	nuclear:0.02	peroxisomal:0.01
TRINITY_DN16273_c1_g1_i1_orfp1	unnamed protein product [Arctia plantaginis]	nuclear:0.5	cytoplasmic:0.46	Golgi apparatus:0.01
TRINITY_DN165_c0_g1_i7_orfp1	uncharacterized protein LOC115440955 isoform X2 [Manduca sexta]	extracellular:0.62	plasma membrane:0.11	ER:0.09
TRINITY_DN1658_c1_g1_i3_orfp1	golgin subfamily A member 4-like [Helicoverpa zea]	nuclear:0.57	cytoplasmic:0.4	peroxisomal:0.02
TRINITY_DN16400_c0_g4_i1_orfp1	unnamed protein product [Arctia plantaginis]	mitochondrial:0.87	cytoplasmic:0.12	peroxisomal:0.01
TRINITY_DN15_c0_g1_i1_orfp1	sterile alpha and TIR motif-containing protein 1 isoform X1 [Trichoplusia ni]	nuclear:0.71	cytoplasmic:0.26	Golgi apparatus:0.01
TRINITY_DN15856_c0_g1_i11_orfp1	uncharacterized protein LOC110374710 [Helicoverpa armigera] >XP_047033440.1 uncharacterized protein LOC124639953 [Helicoverpa zea] >PZC87092.1 hypothetical protein B5X24_HaOG201328 [Helicoverpa armigera]	Golgi apparatus:0.39	ER:0.21	plasma membrane:0.19
TRINITY_DN16540_c0_g1_i1_orfp1	TRINITY_DN16540_c0_g1_i1_m.146328 TRINITY_DN16540_c0_g1::TRINITY_DN16540_c0_g1_i1::g.146328 ORF type:complete len:412 (+),score=153.39,XP_030019740.1 100 0 TRINITY_DN16540_c0_g1_i1:222-1457(+)	extracellular:0.97	ER:0.01	plasma membrane:0.01
TRINITY_DN16294_c0_g2_i1_orfp1	uncharacterized protein LOC110384577 isoform X2 [Helicoverpa armigera]	nuclear:0.78	cytoplasmic:0.2	Golgi apparatus:0.01
TRINITY_DN1641_c0_g2_i1_orfp1	unnamed protein product [Arctia plantaginis]	ER:0.53	Golgi apparatus:0.2	extracellular:0.1
TRINITY_DN16546_c0_g2_i1_orfp1	unnamed protein product [Arctia plantaginis] >CAB3240448.1 unnamed protein product [Arctia plantaginis]	cytoplasmic:0.95	nuclear:0.04	peroxisomal:0
TRINITY_DN1623_c0_g1_i1_orfp1	unnamed protein product [Arctia plantaginis]	extracellular:0.74	ER:0.16	plasma membrane:0.04
TRINITY_DN1658_c0_g2_i1_orfp1	unnamed protein product [Arctia plantaginis] >CAB3242210.1 unnamed protein product [Arctia plantaginis]	cytoplasmic:0.62	nuclear:0.35	peroxisomal:0.01
TRINITY_DN16169_c0_g1_i1_orfp1	unnamed protein product [Arctia plantaginis] >CAB3261645.1 unnamed protein product [Arctia plantaginis]	cytoplasmic:0.75	plasma membrane:0.09	peroxisomal:0.07
TRINITY_DN1643_c4_g1_i2_orfp1	unnamed protein product [Arctia plantaginis] >CAB3229819.1 unnamed protein product [Arctia plantaginis]	mitochondrial:0.67	cytoplasmic:0.28	nuclear:0.02
TRINITY_DN16573_c0_g1_i1_orfp1	myb-like protein W [Trichoplusia ni]	cytoplasmic:0.7	nuclear:0.28	peroxisomal:0.01
TRINITY_DN16314_c0_g2_i1_orfp1	hypothetical protein TSAR_013453 [Trichomalopsis sarcophagae]	cytoplasmic:0.96	peroxisomal:0.02	nuclear:0.01
TRINITY_DN1609_c0_g1_i1_orfp1	E3 ubiquitin-protein ligase lubel-like isoform X2 [Helicoverpa zea]	nuclear:0.51	cytoplasmic:0.2	mitochondrial:0.07
TRINITY_DN15904_c0_g2_i3_orfp1	hypothetical protein HW555_011069 [Spodoptera exigua] >KAH9628808.1 hypothetical protein HF086_004968 [Spodoptera exigua]	plasma membrane:0.52	Golgi apparatus:0.25	ER:0.09
TRINITY_DN15844_c0_g1_i1_orfp1	unnamed protein product [Arctia plantaginis]	nuclear:0.83	cytoplasmic:0.08	lysosomal:0.02
TRINITY_DN16213_c0_g1_i3_orfp1	uncharacterized protein LOC110382384 [Helicoverpa armigera]	lysosomal:0.45	plasma membrane:0.2	ER:0.19
TRINITY_DN16162_c0_g2_i1_orfp1	unnamed protein product [Danaus chrysippus]	nuclear:0.95	cytoplasmic:0.03	mitochondrial:0.01
TRINITY_DN17060_c0_g1_i1_orfp1	unnamed protein product [Arctia plantaginis] >CAB3253045.1 unnamed protein product [Arctia plantaginis]	cytoplasmic:0.96	nuclear:0.03	mitochondrial:0.01
TRINITY_DN16605_c0_g1_i1_orfp1	unnamed protein product [Arctia plantaginis] >CAB3243450.1 unnamed protein product [Arctia plantaginis]	cytoplasmic:0.64	nuclear:0.23	mitochondrial:0.03
TRINITY_DN17162_c0_g1_i1_orfp1	vacuolar protein sorting-associated protein 33A [Helicoverpa zea]	cytoplasmic:0.82	nuclear:0.06	peroxisomal:0.05
TRINITY_DN1685_c10_g1_i1_orfp1	unnamed protein product [Arctia plantaginis] >CAB3248433.1 unnamed protein product [Arctia plantaginis]	cytoplasmic:0.56	plasma membrane:0.11	peroxisomal:0.08
TRINITY_DN17184_c0_g1_i1_orfp1	unnamed protein product [Arctia plantaginis]	cytoplasmic:0.94	peroxisomal:0.03	nuclear:0.02
TRINITY_DN1724_c0_g2_i1_orfp1	unnamed protein product [Arctia plantaginis]	cytoplasmic:0.87	nuclear:0.09	peroxisomal:0.02
TRINITY_DN1691_c0_g1_i3_orfp1	WD repeat-containing protein 47-like [Trichoplusia ni]	cytoplasmic:0.55	nuclear:0.38	peroxisomal:0.02
TRINITY_DN1728_c0_g1_i1_orfp1	hypothetical protein O3G_MSEX003786 [Manduca sexta]	cytoplasmic:0.9	peroxisomal:0.06	nuclear:0.02
TRINITY_DN17064_c0_g1_i1_orfp1	TRINITY_DN17064_c0_g1_i1_m.14701 TRINITY_DN17064_c0_g1::TRINITY_DN17064_c0_g1_i1::g.14701 ORF type:internal len:129 (+),score=14.99 TRINITY_DN17064_c0_g1_i1:2-385(+)	extracellular:0.69	ER:0.13	plasma membrane:0.08
TRINITY_DN1702_c0_g2_i1_orfp1	cuticular protein RR-1 [Spodoptera litura]	cytoplasmic:0.52	nuclear:0.29	peroxisomal:0.12
TRINITY_DN16645_c0_g1_i1_orfp1	GMP reductase 1-like [Helicoverpa zea] >XP_049701769.1 GMP reductase 1 [Helicoverpa armigera]	cytoplasmic:0.83	peroxisomal:0.14	nuclear:0.02
TRINITY_DN1731_c0_g1_i8_orfp1	ATP-binding cassette sub-family B member 3 [Trichoplusia ni]	ER:0.29	peroxisomal:0.27	Golgi apparatus:0.18
TRINITY_DN17121_c0_g1_i1_orfp1	hypothetical protein HW555_009555 [Spodoptera exigua] >KAH9630003.1 hypothetical protein HF086_001473 [Spodoptera exigua]	cytoplasmic:0.91	nuclear:0.04	peroxisomal:0.03
TRINITY_DN16790_c0_g1_i4_orfp1	unnamed protein product [Arctia plantaginis]	cytoplasmic:0.93	peroxisomal:0.03	nuclear:0.02
TRINITY_DN1713_c0_g1_i1_orfp1	unnamed protein product [Spodoptera littoralis] >CAH1639475.1 unnamed protein product [Spodoptera littoralis]	nuclear:0.91	cytoplasmic:0.09	plasma membrane:0
TRINITY_DN1725_c1_g1_i2_orfp1	unnamed protein product [Arctia plantaginis]	nuclear:0.49	cytoplasmic:0.46	peroxisomal:0.02
TRINITY_DN16790_c0_g1_i6_orfp1	unnamed protein product [Arctia plantaginis]	cytoplasmic:0.95	nuclear:0.04	peroxisomal:0
TRINITY_DN1727_c1_g1_i5_orfp1	flotillin-1 isoform X1 [Manduca sexta] >KAG6442857.1 hypothetical protein O3G_MSEX002548 [Manduca sexta]	cytoplasmic:0.86	nuclear:0.05	mitochondrial:0.04
TRINITY_DN16732_c0_g1_i10_orfp1	hypothetical protein B5X24_HaOG214789 [Helicoverpa armigera]	plasma membrane:0.74	extracellular:0.13	ER:0.05
TRINITY_DN17244_c0_g1_i2_orfp1	unnamed protein product [Arctia plantaginis] >CAB3256305.1 unnamed protein product [Arctia plantaginis]	cytoplasmic:0.91	nuclear:0.08	peroxisomal:0
TRINITY_DN17252_c0_g1_i1_orfp1	ribosomal protein L3, partial [Bombyx mori]	mitochondrial:0.47	cytoplasmic:0.28	nuclear:0.14
TRINITY_DN1709_c0_g1_i2_orfp1	transmembrane 9 superfamily member 3-like [Manduca sexta] >KAG6452798.1 hypothetical protein O3G_MSEX007788 [Manduca sexta]	cytoplasmic:0.89	peroxisomal:0.07	nuclear:0.02
TRINITY_DN1708_c0_g1_i10_orfp1	unnamed protein product [Arctia plantaginis]	cytoplasmic:0.98	nuclear:0.01	peroxisomal:0.01
TRINITY_DN1685_c0_g2_i2_orfp1	unnamed protein product [Arctia plantaginis]	nuclear:0.45	cytoplasmic:0.39	mitochondrial:0.1
TRINITY_DN17148_c0_g1_i2_orfp1	unnamed protein product [Arctia plantaginis]	extracellular:0.71	lysosomal:0.24	plasma membrane:0.02
TRINITY_DN17086_c0_g1_i1_orfp1	unnamed protein product [Arctia plantaginis] >CAB3257626.1 unnamed protein product [Arctia plantaginis]	extracellular:0.42	plasma membrane:0.22	mitochondrial:0.08
TRINITY_DN1668_c0_g1_i3_orfp1	peripheral plasma membrane protein CASK isoform X1 [Hyposmocoma kahamanoa]	peroxisomal:0.28	plasma membrane:0.27	Golgi apparatus:0.14
TRINITY_DN1697_c0_g1_i1_orfp1	hypothetical protein SFRUCORN_001402 [Spodoptera frugiperda]	cytoplasmic:0.93	peroxisomal:0.04	nuclear:0.02
TRINITY_DN1710_c0_g1_i5_orfp1	menin-like [Spodoptera frugiperda] >KAG8117879.1 hypothetical protein SFRUCORN_012793 [Spodoptera frugiperda]	nuclear:0.93	cytoplasmic:0.05	mitochondrial:0.01
TRINITY_DN17022_c0_g1_i1_orfp1	proteasome subunit alpha type-4 [Helicoverpa armigera] >XP_047031387.1 proteasome subunit alpha type-4 [Helicoverpa zea] >PZC83841.1 hypothetical protein B5X24_HaOG206998 [Helicoverpa armigera]	cytoplasmic:0.77	nuclear:0.22	mitochondrial:0.01
TRINITY_DN17233_c0_g2_i1_orfp1	jg18194 [Pararge aegeria aegeria]	nuclear:0.76	cytoplasmic:0.12	plasma membrane:0.04
TRINITY_DN16825_c0_g1_i1_orfp1	ATP synthase-coupling factor 6, mitochondrial-like [Trichoplusia ni] >XP_026745348.1 ATP synthase-coupling factor 6, mitochondrial-like [Trichoplusia ni]	cytoplasmic:0.87	nuclear:0.1	mitochondrial:0.01
TRINITY_DN1703_c0_g1_i5_orfp1	dnaJ homolog subfamily C member 7 [Helicoverpa armigera] >XP_047041838.1 dnaJ homolog subfamily C member 7 [Helicoverpa zea] >PZC74687.1 hypothetical protein B5X24_HaOG207356 [Helicoverpa armigera]	cytoplasmic:0.6	nuclear:0.37	peroxisomal:0.01
TRINITY_DN16765_c0_g1_i1_orfp1	multiple inositol polyphosphate phosphatase 1-like [Trichoplusia ni]	lysosomal:0.37	extracellular:0.26	plasma membrane:0.24
TRINITY_DN17369_c0_g1_i3_orfp1	unnamed protein product [Arctia plantaginis]	cytoplasmic:0.86	nuclear:0.07	peroxisomal:0.04
TRINITY_DN17029_c0_g1_i1_orfp1	unnamed protein product [Arctia plantaginis]	extracellular:0.63	plasma membrane:0.14	ER:0.12
TRINITY_DN1668_c3_g1_i3_orfp1	host cell factor isoform X1 [Helicoverpa armigera]	cytoplasmic:0.89	nuclear:0.08	peroxisomal:0.01
TRINITY_DN17073_c0_g2_i2_orfp1	protein windbeutel [Helicoverpa zea]	ER:0.77	extracellular:0.12	Golgi apparatus:0.04
TRINITY_DN16728_c0_g2_i1_orfp1	ras-related protein Rap-2c [Helicoverpa armigera] >XP_022821853.1 ras-related protein Rap-2c [Spodoptera litura] >XP_035447620.1 ras-related protein Rap-2c-like [Spodoptera frugiperda] >XP_047019536.1 ras-related protein Rap-2c [Helicoverpa zea] >KAF9421602.1 hypothetical protein HW555_002535 [Spodoptera exigua] >CAB3510048.1 unnamed protein product [Spodoptera littoralis] >KAF9816148.1 hypotheti…	cytoplasmic:0.96	nuclear:0.02	peroxisomal:0.02
TRINITY_DN1733_c0_g1_i4_orfp1	unnamed protein product [Arctia plantaginis]	mitochondrial:0.65	cytoplasmic:0.15	extracellular:0.11
TRINITY_DN17343_c1_g2_i1_orfp1	PREDICTED: alpha-amylase 1-like [Papilio xuthus]	extracellular:0.27	plasma membrane:0.21	lysosomal:0.16
TRINITY_DN16999_c0_g1_i1_orfp1	nuclear pore complex protein Nup107 [Trichoplusia ni]	cytoplasmic:0.62	nuclear:0.31	peroxisomal:0.04
TRINITY_DN16783_c0_g1_i4_orfp1	ragulator complex protein LAMTOR3 homolog [Danaus plexippus plexippus] >OWR51094.1 ragulator complex protein LAMTOR3-A [Danaus plexippus plexippus]	cytoplasmic:0.82	peroxisomal:0.15	nuclear:0.02
TRINITY_DN166_c0_g1_i1_orfp1	hypothetical protein HW555_010549 [Spodoptera exigua] >CAH0694347.1 unnamed protein product [Spodoptera exigua]	nuclear:0.34	cytoplasmic:0.34	mitochondrial:0.28
TRINITY_DN17062_c0_g1_i1_orfp1	unnamed protein product [Arctia plantaginis]	nuclear:0.35	mitochondrial:0.27	cytoplasmic:0.22
TRINITY_DN168_c1_g1_i1_orfp1	uncharacterized protein LOC124644459 [Helicoverpa zea]	cytoplasmic:0.87	nuclear:0.06	peroxisomal:0.04
TRINITY_DN168_c0_g1_i6_orfp1	zinc phosphodiesterase ELAC protein 2 isoform X1 [Trichoplusia ni]	cytoplasmic:0.63	mitochondrial:0.25	nuclear:0.08
TRINITY_DN1672_c0_g1_i1_orfp1	leucine-rich repeat-containing protein 4C-like [Parasteatoda tepidariorum]	extracellular:0.63	ER:0.18	plasma membrane:0.1
TRINITY_DN1677_c0_g1_i4_orfp1	unnamed protein product [Arctia plantaginis]	cytoplasmic:0.85	nuclear:0.12	peroxisomal:0.03
TRINITY_DN16690_c0_g1_i1_orfp1	unnamed protein product [Arctia plantaginis] >CAB3253629.1 unnamed protein product [Arctia plantaginis]	cytoplasmic:0.95	peroxisomal:0.03	nuclear:0.01
TRINITY_DN1686_c0_g1_i3_orfp1	synaptosomal-associated protein 25 isoform X1 [Galleria mellonella] >XP_026760770.1 synaptosomal-associated protein 25 isoform X1 [Galleria mellonella]	cytoplasmic:0.94	nuclear:0.03	peroxisomal:0.01
TRINITY_DN1683_c7_g1_i5_orfp1	unnamed protein product [Arctia plantaginis]	nuclear:0.92	cytoplasmic:0.05	mitochondrial:0.01
TRINITY_DN1669_c0_g1_i4_orfp1	unnamed protein product [Arctia plantaginis]	cytoplasmic:0.51	nuclear:0.45	peroxisomal:0.01
TRINITY_DN16762_c1_g1_i1_orfp1	PREDICTED: THAP domain-containing protein 4-like isoform X3 [Amyelois transitella]	nuclear:0.5	cytoplasmic:0.45	peroxisomal:0.02
TRINITY_DN16_c0_g1_i10_orfp1	unnamed protein product [Arctia plantaginis]	nuclear:0.96	cytoplasmic:0.03	plasma membrane:0
TRINITY_DN17176_c0_g1_i3_orfp1	zwei Ig domain protein zig-8-like [Trichoplusia ni]	ER:0.32	extracellular:0.21	plasma membrane:0.17
TRINITY_DN17343_c0_g1_i1_orfp1	unnamed protein product [Chrysodeixis includens]	cytoplasmic:0.66	peroxisomal:0.17	nuclear:0.11
TRINITY_DN1699_c0_g1_i10_orfp1	uncharacterized protein LOC114245972 [Bombyx mandarina]	cytoplasmic:0.47	peroxisomal:0.38	nuclear:0.07
TRINITY_DN170_c0_g1_i3_orfp1	CD63 antigen [Helicoverpa armigera] >PZC81542.1 hypothetical protein B5X24_HaOG212466 [Helicoverpa armigera]	plasma membrane:0.33	extracellular:0.25	ER:0.18
TRINITY_DN1663_c0_g1_i1_orfp1	RNA-binding protein 5-like [Trichoplusia ni]	nuclear:0.98	cytoplasmic:0.02	mitochondrial:0
TRINITY_DN17186_c0_g1_i1_orfp1	protein ROP isoform X2 [Spodoptera litura] >XP_035429863.1 protein ROP-like isoform X2 [Spodoptera frugiperda]	cytoplasmic:0.97	nuclear:0.02	peroxisomal:0.01
TRINITY_DN16606_c2_g2_i1_orfp1	ATP-dependent RNA helicase Ddx1 [Manduca sexta] >KAG6446848.1 hypothetical protein O3G_MSEX004612 [Manduca sexta]	cytoplasmic:0.91	nuclear:0.06	peroxisomal:0.02
TRINITY_DN16772_c0_g1_i1_orfp1	putative inorganic phosphate cotransporter [Spodoptera frugiperda]	cytoplasmic:0.67	peroxisomal:0.14	Golgi apparatus:0.05
TRINITY_DN17396_c0_g1_i1_orfp1	unnamed protein product [Arctia plantaginis] >CAB3231997.1 unnamed protein product [Arctia plantaginis]	mitochondrial:0.6	cytoplasmic:0.37	nuclear:0.02
TRINITY_DN1699_c1_g1_i3_orfp1	unnamed protein product [Arctia plantaginis]	cytoplasmic:0.89	nuclear:0.09	peroxisomal:0.01
TRINITY_DN16607_c0_g3_i1_orfp1	cuticle protein 7-like [Spodoptera litura]	mitochondrial:0.34	cytoplasmic:0.28	nuclear:0.24
TRINITY_DN1662_c5_g1_i1_orfp1	unnamed protein product [Arctia plantaginis]	extracellular:0.74	lysosomal:0.08	ER:0.08
TRINITY_DN16636_c0_g1_i1_orfp1	unnamed protein product [Arctia plantaginis]	ER:0.72	extracellular:0.13	Golgi apparatus:0.07
TRINITY_DN1688_c0_g1_i1_orfp1	U4/U6 small nuclear ribonucleoprotein Prp3 isoform X1 [Helicoverpa armigera] >XP_049704034.1 U4/U6 small nuclear ribonucleoprotein Prp3 isoform X2 [Helicoverpa armigera]	nuclear:0.94	cytoplasmic:0.05	plasma membrane:0
TRINITY_DN16924_c0_g1_i1_orfp1	unnamed protein product [Arctia plantaginis] >CAB3258113.1 unnamed protein product [Arctia plantaginis]	cytoplasmic:0.85	nuclear:0.09	mitochondrial:0.04
TRINITY_DN17149_c0_g3_i1_orfp1	hypothetical protein B5X24_HaOG213118 [Helicoverpa armigera]	cytoplasmic:0.89	nuclear:0.07	peroxisomal:0.03
TRINITY_DN16677_c0_g2_i3_orfp1	uncharacterized protein LOC118282380 isoform X1 [Spodoptera frugiperda] >KAF9421988.1 hypothetical protein HW555_002208 [Spodoptera exigua]	extracellular:0.47	plasma membrane:0.17	Golgi apparatus:0.16
TRINITY_DN17076_c0_g1_i1_orfp1	hypothetical protein evm_006365 [Chilo suppressalis]	cytoplasmic:0.82	nuclear:0.06	peroxisomal:0.05
TRINITY_DN1706_c0_g1_i1_orfp1	unnamed protein product [Arctia plantaginis] >CAB3258205.1 unnamed protein product [Arctia plantaginis]	cytoplasmic:0.76	Golgi apparatus:0.1	peroxisomal:0.06
TRINITY_DN17234_c0_g1_i1_orfp1	unnamed protein product [Arctia plantaginis] >CAB3237450.1 unnamed protein product [Arctia plantaginis]	cytoplasmic:0.76	peroxisomal:0.2	nuclear:0.02
TRINITY_DN17343_c1_g3_i1_orfp1	alpha-amylase 1-like isoform X2 [Zerene cesonia]	cytoplasmic:0.85	peroxisomal:0.06	mitochondrial:0.04
TRINITY_DN17136_c0_g1_i1_orfp1	unnamed protein product [Arctia plantaginis] >CAB3257922.1 unnamed protein product [Arctia plantaginis]	nuclear:0.85	cytoplasmic:0.06	peroxisomal:0.02
TRINITY_DN16843_c0_g1_i4_orfp1	unnamed protein product [Arctia plantaginis]	cytoplasmic:0.91	nuclear:0.06	peroxisomal:0.02
TRINITY_DN172_c0_g1_i2_orfp1	unnamed protein product [Arctia plantaginis]	cytoplasmic:0.84	nuclear:0.08	peroxisomal:0.03
TRINITY_DN17199_c0_g2_i1_orfp1	dynein light chain 1, cytoplasmic isoform X2 [Galleria mellonella] >XP_031764455.1 dynein light chain 1, cytoplasmic isoform X2 [Galleria mellonella]	cytoplasmic:0.95	peroxisomal:0.02	nuclear:0.02
TRINITY_DN1670_c0_g1_i1_orfp1	serine/threonine-protein phosphatase 2A activator-like [Maniola jurtina] >XP_045761457.1 serine/threonine-protein phosphatase 2A activator-like [Maniola jurtina] >XP_045761458.1 serine/threonine-protein phosphatase 2A activator-like [Maniola jurtina] >XP_045761459.1 serine/threonine-protein phosphatase 2A activator-like [Maniola jurtina] >XP_045761460.1 serine/threonine-protein phosphatase 2A act…	cytoplasmic:0.96	peroxisomal:0.03	nuclear:0.01
TRINITY_DN16823_c0_g1_i1_orfp1	PREDICTED: ejaculatory bulb-specific protein 3-like [Papilio xuthus] >KPJ05755.1 Ejaculatory bulb-specific protein 3 [Papilio xuthus]	extracellular:0.43	ER:0.39	Golgi apparatus:0.08
TRINITY_DN16944_c0_g3_i1_orfp1	hypothetical protein HF086_018190 [Spodoptera exigua]	cytoplasmic:0.79	nuclear:0.17	mitochondrial:0.02
TRINITY_DN17767_c0_g1_i1_orfp1	partner of xrn-2 protein 1 [Helicoverpa armigera] >XP_047039903.1 partner of xrn-2 protein 1-like [Helicoverpa zea] >XP_049695929.1 partner of xrn-2 protein 1-like [Helicoverpa armigera] >PZC72756.1 hypothetical protein B5X24_HaOG210683 [Helicoverpa armigera]	cytoplasmic:0.86	nuclear:0.09	peroxisomal:0.02
TRINITY_DN1767_c0_g1_i14_orfp1	troponin I isoform X11 [Ostrinia furnacalis]	nuclear:0.64	cytoplasmic:0.34	plasma membrane:0.01
TRINITY_DN1786_c0_g2_i4_orfp1	unnamed protein product [Arctia plantaginis] >CAB3222033.1 unnamed protein product [Arctia plantaginis]	plasma membrane:0.32	lysosomal:0.18	ER:0.11
TRINITY_DN1746_c0_g1_i3_orfp1	dopamine N-acetyltransferase-like isoform X2 [Trichoplusia ni]	cytoplasmic:0.94	nuclear:0.05	mitochondrial:0.01
TRINITY_DN18181_c0_g1_i13_orfp1	threonine--tRNA ligase 1, cytoplasmic isoform X2 [Manduca sexta]	cytoplasmic:0.9	nuclear:0.08	peroxisomal:0.01
TRINITY_DN17832_c0_g1_i1_orfp1	unnamed protein product [Arctia plantaginis]	cytoplasmic:0.91	nuclear:0.04	peroxisomal:0.04
TRINITY_DN1787_c0_g1_i1_orfp1	density-regulated protein homolog [Spodoptera litura] >XP_035439276.1 density-regulated protein homolog [Spodoptera frugiperda] >XP_035439353.1 density-regulated protein homolog [Spodoptera frugiperda] >CAB3508700.1 unnamed protein product [Spodoptera littoralis] >KAF9799362.1 hypothetical protein SFRURICE_015007 [Spodoptera frugiperda] >KAF9822665.1 hypothetical protein SFRURICE_012444 [Spodopte…	cytoplasmic:0.85	nuclear:0.09	peroxisomal:0.05
TRINITY_DN1775_c0_g1_i9_orfp1	unnamed protein product [Arctia plantaginis] >CAB3251303.1 unnamed protein product [Arctia plantaginis]	cytoplasmic:0.98	nuclear:0.01	peroxisomal:0.01
TRINITY_DN17410_c0_g1_i1_orfp1	unnamed protein product [Arctia plantaginis]	cytoplasmic:0.96	nuclear:0.03	peroxisomal:0
TRINITY_DN1802_c0_g1_i1_orfp1	coatomer subunit epsilon [Trichoplusia ni]	cytoplasmic:0.88	nuclear:0.08	mitochondrial:0.02
TRINITY_DN17800_c0_g1_i1_orfp1	unnamed protein product [Arctia plantaginis] >CAB3255718.1 unnamed protein product [Arctia plantaginis]	cytoplasmic:0.94	nuclear:0.04	peroxisomal:0.01
TRINITY_DN17750_c0_g1_i2_orfp1	unnamed protein product [Arctia plantaginis]	cytoplasmic:0.78	nuclear:0.07	extracellular:0.05
TRINITY_DN1766_c0_g1_i1_orfp1	unnamed protein product [Arctia plantaginis] >CAB3240579.1 unnamed protein product [Arctia plantaginis]	cytoplasmic:0.6	nuclear:0.36	peroxisomal:0.02
TRINITY_DN1767_c0_g1_i17_orfp1	troponin I isoform X9 [Bombyx mandarina] >ACN86370.1 troponin I transcript variant C [Bombyx mandarina]	nuclear:0.59	cytoplasmic:0.39	peroxisomal:0.01
TRINITY_DN1781_c9_g1_i1_orfp1	unnamed protein product [Arctia plantaginis]	cytoplasmic:0.88	peroxisomal:0.06	nuclear:0.04
TRINITY_DN1762_c0_g3_i3_orfp1	mitochondrial import receptor subunit TOM40 homolog 1-like [Spodoptera frugiperda]	cytoplasmic:0.81	nuclear:0.08	peroxisomal:0.07
TRINITY_DN18084_c0_g1_i1_orfp1	U6 snRNA-associated Sm-like protein LSm7 [Helicoverpa armigera] >XP_035444318.1 U6 snRNA-associated Sm-like protein LSm7 isoform X1 [Spodoptera frugiperda] >XP_047031804.1 U6 snRNA-associated Sm-like protein LSm7 [Helicoverpa zea] >KAF9418906.1 hypothetical protein HW555_004426 [Spodoptera exigua] >KAF9799522.1 hypothetical protein SFRURICE_018709 [Spodoptera frugiperda] >KAG8107417.1 hypothetica…	cytoplasmic:0.8	nuclear:0.19	peroxisomal:0.01
TRINITY_DN1767_c0_g1_i2_orfp1	troponin I isoform X9 [Galleria mellonella]	nuclear:0.57	cytoplasmic:0.4	peroxisomal:0.01
TRINITY_DN179_c0_g1_i2_orfp1	unnamed protein product [Arctia plantaginis]	cytoplasmic:0.88	nuclear:0.08	mitochondrial:0.03
TRINITY_DN1750_c0_g1_i7_orfp1	phosphatidate phosphatase LPIN2 isoform X2 [Trichoplusia ni]	nuclear:0.79	cytoplasmic:0.2	mitochondrial:0
TRINITY_DN1765_c0_g1_i5_orfp1	unnamed protein product [Arctia plantaginis]	extracellular:0.99	lysosomal:0	plasma membrane:0
TRINITY_DN173_c0_g1_i2_orfp1	uncharacterized protein LOC111352987 [Spodoptera litura]	cytoplasmic:0.79	peroxisomal:0.05	extracellular:0.05
TRINITY_DN1810_c0_g1_i4_orfp1	cytoplasmic dynein 1 intermediate chain isoform X7 [Helicoverpa armigera]	nuclear:0.87	cytoplasmic:0.11	plasma membrane:0
TRINITY_DN17447_c0_g2_i1_orfp1	unnamed protein product [Arctia plantaginis] >CAB3252250.1 unnamed protein product [Arctia plantaginis]	extracellular:0.45	plasma membrane:0.17	lysosomal:0.08
TRINITY_DN18087_c0_g2_i2_orfp1	hypothetical protein SFRURICE_009104 [Spodoptera frugiperda] >KAG8106235.1 hypothetical protein SFRUCORN_018360 [Spodoptera frugiperda]	extracellular:0.66	plasma membrane:0.13	ER:0.07
TRINITY_DN1819_c0_g1_i1_orfp1	unnamed protein product [Spodoptera exigua]	nuclear:0.62	cytoplasmic:0.34	mitochondrial:0.01
TRINITY_DN178_c1_g3_i2_orfp1	uncharacterized protein LOC113498913 [Trichoplusia ni] >CAH0585774.1 unnamed protein product [Chrysodeixis includens]	mitochondrial:0.94	cytoplasmic:0.05	peroxisomal:0.01
TRINITY_DN18174_c0_g1_i1_orfp1	unnamed protein product [Parnassius apollo]	Golgi apparatus:0.55	plasma membrane:0.22	ER:0.13
TRINITY_DN1785_c0_g1_i6_orfp1	unnamed protein product [Arctia plantaginis]	mitochondrial:0.39	cytoplasmic:0.35	nuclear:0.2
TRINITY_DN1767_c0_g1_i13_orfp1	troponin I isoform X15 [Melitaea cinxia]	nuclear:0.6	cytoplasmic:0.38	peroxisomal:0.01
TRINITY_DN17757_c0_g1_i2_orfp1	ras-like protein 2 [Spodoptera litura] >CAB3506692.1 unnamed protein product [Spodoptera littoralis] >CAH0678169.1 unnamed protein product [Spodoptera exigua] >CAH1636214.1 unnamed protein product [Spodoptera littoralis]	cytoplasmic:0.96	nuclear:0.04	peroxisomal:0.01
TRINITY_DN1770_c0_g1_i4_orfp1	unnamed protein product [Arctia plantaginis] >CAB3254366.1 unnamed protein product [Arctia plantaginis]	cytoplasmic:0.87	nuclear:0.08	peroxisomal:0.02
TRINITY_DN173_c0_g1_i1_orfp1	unnamed protein product [Arctia plantaginis] >CAB3237471.1 unnamed protein product [Arctia plantaginis]	ER:0.39	plasma membrane:0.23	Golgi apparatus:0.22
TRINITY_DN17526_c0_g4_i1_orfp1	unnamed protein product [Arctia plantaginis] >CAB3252002.1 unnamed protein product [Arctia plantaginis]	cytoplasmic:0.91	nuclear:0.03	peroxisomal:0.03
TRINITY_DN17802_c0_g2_i1_orfp1	probable isocitrate dehydrogenase [NAD] subunit alpha, mitochondrial isoform X3 [Trichoplusia ni]	extracellular:0.63	plasma membrane:0.1	cytoplasmic:0.06
TRINITY_DN1757_c0_g1_i2_orfp1	cuticle protein 8-like [Vanessa cardui]	extracellular:0.86	ER:0.09	plasma membrane:0.03
TRINITY_DN1765_c0_g1_i4_orfp1	unnamed protein product [Arctia plantaginis]	extracellular:0.99	lysosomal:0	plasma membrane:0
TRINITY_DN17948_c0_g1_i9_orfp1	insulin-like growth factor 2 mRNA-binding protein 1 isoform X2 [Helicoverpa armigera] >XP_047040854.1 insulin-like growth factor 2 mRNA-binding protein 1 isoform X1 [Helicoverpa zea]	cytoplasmic:0.89	nuclear:0.05	peroxisomal:0.04
TRINITY_DN1815_c0_g1_i1_orfp1	60S ribosomal protein L3 [Bombus pyrosoma]	cytoplasmic:0.97	nuclear:0.02	peroxisomal:0.01
TRINITY_DN1782_c0_g1_i12_orfp1	unnamed protein product [Arctia plantaginis]	cytoplasmic:0.92	peroxisomal:0.03	nuclear:0.03
TRINITY_DN1784_c0_g2_i9_orfp1	transcription-associated protein 1-like isoform X8 [Helicoverpa armigera] >XP_049706758.1 transcription-associated protein 1 isoform X3 [Helicoverpa armigera]	cytoplasmic:0.57	nuclear:0.37	peroxisomal:0.04
TRINITY_DN1809_c0_g1_i22_orfp1	unnamed protein product [Arctia plantaginis]	mitochondrial:0.94	cytoplasmic:0.02	nuclear:0.02
TRINITY_DN1804_c0_g1_i1_orfp1	ejaculatory bulb-specific protein 3-like [Trichoplusia ni]	ER:0.77	Golgi apparatus:0.09	plasma membrane:0.06
TRINITY_DN1778_c2_g1_i3_orfp1	transcription factor IIIB 90 kDa subunit-like [Trichoplusia ni]	nuclear:0.84	cytoplasmic:0.15	peroxisomal:0
TRINITY_DN17904_c0_g1_i6_orfp1	probable E3 ubiquitin-protein ligase HERC4 isoform X3 [Helicoverpa zea]	cytoplasmic:0.83	nuclear:0.12	peroxisomal:0.03
TRINITY_DN18162_c0_g1_i4_orfp1	unnamed protein product [Arctia plantaginis] >CAB3259148.1 unnamed protein product [Arctia plantaginis]	extracellular:0.99	lysosomal:0	ER:0
TRINITY_DN17746_c0_g2_i1_orfp1	arylalkylamine N-acetyltransferase 1-like [Helicoverpa zea]	cytoplasmic:0.93	nuclear:0.04	peroxisomal:0.02
TRINITY_DN17492_c0_g1_i7_orfp1	ethanolamine-phosphate cytidylyltransferase isoform X1 [Trichoplusia ni]	cytoplasmic:0.9	peroxisomal:0.05	nuclear:0.04
TRINITY_DN17438_c0_g1_i1_orfp1	mitochondrial carrier homolog 2-like [Helicoverpa zea] >PZC82360.1 hypothetical protein B5X24_HaOG210663 [Helicoverpa armigera]	cytoplasmic:0.71	peroxisomal:0.19	Golgi apparatus:0.03
TRINITY_DN17754_c0_g1_i1_orfp1	hypothetical protein evm_007996 [Chilo suppressalis] >CAB3521587.1 unnamed protein product [Chilo suppressalis] >CAH0398909.1 unnamed protein product [Chilo suppressalis]	ER:0.44	Golgi apparatus:0.23	extracellular:0.16
TRINITY_DN17581_c0_g1_i1_orfp1	unnamed protein product [Arctia plantaginis]	extracellular:0.4	mitochondrial:0.32	plasma membrane:0.12
TRINITY_DN1740_c0_g1_i1_orfp1	PREDICTED: diphthamide biosynthesis protein 1-like [Amyelois transitella] >XP_013197989.1 PREDICTED: diphthamide biosynthesis protein 1-like [Amyelois transitella] >XP_013198699.1 PREDICTED: diphthamide biosynthesis protein 1-like [Amyelois transitella]	cytoplasmic:0.9	peroxisomal:0.05	nuclear:0.03
TRINITY_DN1778_c1_g1_i5_orfp1	chromobox protein homolog 1 isoform X2 [Manduca sexta]	nuclear:0.97	cytoplasmic:0.02	mitochondrial:0
TRINITY_DN1795_c0_g1_i17_orfp1	longitudinals lacking protein-like [Plutella xylostella] >XP_021192239.1 longitudinals lacking protein-like [Helicoverpa armigera] >XP_022818289.1 longitudinals lacking protein-like [Spodoptera litura] >XP_022818290.1 longitudinals lacking protein-like [Spodoptera litura] >XP_023945541.1 longitudinals lacking protein-like [Bicyclus anynana] >XP_026320461.1 longitudinals lacking protein-like [Hypo…	cytoplasmic:0.75	nuclear:0.2	peroxisomal:0.02
TRINITY_DN1813_c0_g1_i2_orfp1	major facilitator superfamily domain-containing protein 6 [Spodoptera litura]	cytoplasmic:0.3	plasma membrane:0.26	peroxisomal:0.21
TRINITY_DN175_c0_g1_i5_orfp1	unnamed protein product [Arctia plantaginis]	cytoplasmic:0.94	nuclear:0.05	peroxisomal:0
TRINITY_DN1786_c1_g1_i2_orfp1	unnamed protein product [Arctia plantaginis] >CAB3256306.1 unnamed protein product [Arctia plantaginis]	cytoplasmic:0.82	peroxisomal:0.12	nuclear:0.02
TRINITY_DN18207_c0_g2_i1_orfp1	unnamed protein product [Arctia plantaginis] >CAB3261419.1 unnamed protein product [Arctia plantaginis]	extracellular:0.71	plasma membrane:0.14	ER:0.04
TRINITY_DN1748_c7_g1_i4_orfp1	unnamed protein product [Arctia plantaginis] >CAB3253597.1 unnamed protein product [Arctia plantaginis]	cytoplasmic:0.86	nuclear:0.06	peroxisomal:0.04
TRINITY_DN1796_c0_g1_i2_orfp1	unnamed protein product [Arctia plantaginis] >CAB3243496.1 unnamed protein product [Arctia plantaginis]	cytoplasmic:0.9	nuclear:0.05	peroxisomal:0.03
TRINITY_DN1798_c0_g1_i13_orfp1	atypical protein kinase C isoform X1 [Spodoptera litura]	cytoplasmic:0.88	nuclear:0.09	mitochondrial:0.01
TRINITY_DN17505_c0_g1_i1_orfp1	elongator complex protein 5 [Spodoptera litura]	cytoplasmic:0.91	nuclear:0.07	peroxisomal:0.01
TRINITY_DN18165_c0_g2_i1_orfp1	unnamed protein product [Arctia plantaginis]	cytoplasmic:0.95	nuclear:0.04	mitochondrial:0.01
TRINITY_DN17878_c0_g1_i2_orfp1	heat shock factor-binding protein 1 [Spodoptera litura] >XP_035446567.1 heat shock factor-binding protein 1-like [Spodoptera frugiperda] >KAF9409401.1 hypothetical protein HW555_011225 [Spodoptera exigua] >CAB3514906.1 unnamed protein product [Spodoptera littoralis] >KAF9804193.1 hypothetical protein SFRURICE_020621 [Spodoptera frugiperda] >KAG8114253.1 hypothetical protein SFRUCORN_014014 [Spodo…	cytoplasmic:0.87	nuclear:0.07	peroxisomal:0.03
TRINITY_DN178_c2_g1_i2_orfp1	oxysterol-binding protein-related protein 8 isoform X1 [Helicoverpa zea]	cytoplasmic:0.52	nuclear:0.46	peroxisomal:0.01
TRINITY_DN18054_c0_g1_i1_orfp1	unnamed protein product [Arctia plantaginis]	cytoplasmic:0.47	nuclear:0.25	plasma membrane:0.05
TRINITY_DN1771_c1_g3_i6_orfp1	uncharacterized protein LOC113497022 [Trichoplusia ni]	plasma membrane:0.76	ER:0.08	extracellular:0.07
TRINITY_DN17444_c0_g1_i1_orfp1	unnamed protein product [Arctia plantaginis]	extracellular:0.68	lysosomal:0.21	Golgi apparatus:0.05
TRINITY_DN1804_c0_g2_i1_orfp1	ejaculatory bulb-specific protein 3-like [Trichoplusia ni]	ER:0.71	Golgi apparatus:0.13	extracellular:0.07
TRINITY_DN18143_c0_g1_i1_orfp1	hypothetical protein B5X24_HaOG216919 [Helicoverpa armigera]	extracellular:0.94	plasma membrane:0.03	lysosomal:0.01
TRINITY_DN1788_c0_g1_i3_orfp1	unnamed protein product [Arctia plantaginis]	nuclear:0.48	cytoplasmic:0.39	peroxisomal:0.03
TRINITY_DN17460_c0_g1_i1_orfp1	ATP synthase subunit b, mitochondrial [Manduca sexta] >KAG6451327.1 hypothetical protein O3G_MSEX007059 [Manduca sexta]	mitochondrial:0.96	cytoplasmic:0.02	nuclear:0.01
TRINITY_DN1777_c0_g1_i2_orfp1	NADH-ubiquinone oxidoreductase 49 kDa subunit [Trichoplusia ni]	mitochondrial:0.91	cytoplasmic:0.07	peroxisomal:0.02
TRINITY_DN1792_c0_g1_i3_orfp1	unnamed protein product [Arctia plantaginis] >CAB3256016.1 unnamed protein product [Arctia plantaginis]	cytoplasmic:0.64	nuclear:0.35	peroxisomal:0.01
TRINITY_DN1741_c2_g1_i15_orfp1	moesin/ezrin/radixin homolog 1 isoform X2 [Spodoptera litura]	cytoplasmic:0.99	nuclear:0.01	peroxisomal:0
TRINITY_DN1785_c0_g1_i14_orfp1	glycogenin-2-like isoform X4 [Trichoplusia ni]	mitochondrial:0.48	cytoplasmic:0.34	nuclear:0.13
TRINITY_DN1748_c3_g1_i3_orfp1	unnamed protein product [Arctia plantaginis]	cytoplasmic:0.8	nuclear:0.19	mitochondrial:0
TRINITY_DN17777_c1_g1_i1_orfp1	unnamed protein product [Arctia plantaginis]	cytoplasmic:0.96	peroxisomal:0.03	nuclear:0.01
TRINITY_DN18015_c1_g1_i1_orfp1	unnamed protein product [Arctia plantaginis]	Golgi apparatus:0.7	ER:0.13	peroxisomal:0.08
TRINITY_DN17732_c0_g1_i1_orfp1	unnamed protein product [Arctia plantaginis] >CAB3260574.1 unnamed protein product [Arctia plantaginis]	cytoplasmic:0.84	peroxisomal:0.1	nuclear:0.03
TRINITY_DN1833_c1_g1_i6_orfp1	uncharacterized protein LOC110378904 isoform X2 [Helicoverpa armigera] >XP_047033749.1 uncharacterized protein LOC124640063 isoform X2 [Helicoverpa zea]	nuclear:0.46	cytoplasmic:0.45	plasma membrane:0.03
TRINITY_DN1838_c0_g2_i1_orfp1	unnamed protein product [Arctia plantaginis]	nuclear:0.6	cytoplasmic:0.37	peroxisomal:0.01
TRINITY_DN18303_c0_g2_i1_orfp1	unnamed protein product [Arctia plantaginis] >CAB3250134.1 unnamed protein product [Arctia plantaginis]	cytoplasmic:0.86	peroxisomal:0.1	nuclear:0.02
TRINITY_DN18760_c0_g1_i1_orfp1	protein lethal(2)essential for life-like [Helicoverpa zea]	extracellular:0.43	ER:0.31	Golgi apparatus:0.15
TRINITY_DN18659_c2_g1_i1_orfp1	unnamed protein product [Arctia plantaginis] >CAB3260633.1 unnamed protein product [Arctia plantaginis]	cytoplasmic:0.93	peroxisomal:0.04	nuclear:0.02
TRINITY_DN1877_c0_g1_i5_orfp1	calmodulin [Bombyx mori] >NP_001171813.1 calmodulin [Saccoglossus kowalevskii] >NP_001191509.1 calmodulin [Aplysia californica] >NP_001246276.1 calmodulin, isoform C [Drosophila melanogaster] >NP_001246277.1 calmodulin, isoform D [Drosophila melanogaster] >NP_001286337.1 calmodulin, isoform E [Drosophila melanogaster] >NP_523710.1 calmodulin, isoform A [Drosophila melanogaster] >NP_725120.1 calmo…	cytoplasmic:0.97	nuclear:0.02	peroxisomal:0
TRINITY_DN1869_c0_g1_i5_orfp1	unnamed protein product [Arctia plantaginis]	nuclear:0.65	cytoplasmic:0.33	peroxisomal:0
TRINITY_DN182_c1_g3_i1_orfp1	peptidyl-prolyl cis-trans isomerase FKBP8 [Helicoverpa armigera]	cytoplasmic:0.79	nuclear:0.14	mitochondrial:0.02
TRINITY_DN18673_c0_g1_i3_orfp1	unnamed protein product [Pieris macdunnoughi]	extracellular:0.63	ER:0.19	plasma membrane:0.09
TRINITY_DN1822_c0_g1_i9_orfp1	unnamed protein product [Arctia plantaginis]	plasma membrane:0.38	extracellular:0.31	ER:0.17
TRINITY_DN1884_c0_g1_i3_orfp1	unnamed protein product [Arctia plantaginis] >CAB3237760.1 unnamed protein product [Arctia plantaginis]	extracellular:0.86	ER:0.08	Golgi apparatus:0.02
TRINITY_DN19042_c0_g1_i1_orfp1	unnamed protein product [Arctia plantaginis] >CAB3248967.1 unnamed protein product [Arctia plantaginis]	cytoplasmic:0.9	peroxisomal:0.06	nuclear:0.02
TRINITY_DN18725_c0_g1_i1_orfp1	unnamed protein product [Arctia plantaginis] >CAB3249984.1 unnamed protein product [Arctia plantaginis]	nuclear:0.9	cytoplasmic:0.08	mitochondrial:0.01
TRINITY_DN18453_c0_g3_i4_orfp1	unnamed protein product [Arctia plantaginis]	extracellular:0.88	ER:0.05	lysosomal:0.03
TRINITY_DN1859_c2_g2_i4_orfp1	TRINITY_DN1859_c2_g2_i4_m.165533 TRINITY_DN1859_c2_g2::TRINITY_DN1859_c2_g2_i4::g.165533 ORF type:5prime_partial len:96 (-),score=3.15,zf-H2C2_2 PF13465.9 6.7e-09,zf-H2C2_2|PF13465.9|7.3e-08,zf-C2H2|PF00096.29|0.0004,zf-C2H2|PF00096.29|3.7e-06,zf-C2H2_4|PF13894.9|0.004,zf-C2H2_4|PF13894.9|0.00038,zf-C2H2_4|PF13894.9|2.4,zf-met|PF12874.10|0.059,zf-met|PF12874.10|0.23,zf-C2H2_jaz|PF12171.11|0.58,zf…	cytoplasmic:0.65	nuclear:0.13	peroxisomal:0.08
TRINITY_DN18714_c0_g1_i1_orfp1	coactosin-like protein isoform X2 [Manduca sexta]	cytoplasmic:0.93	nuclear:0.06	peroxisomal:0.01
TRINITY_DN18377_c0_g1_i4_orfp1	unnamed protein product [Spodoptera exigua]	nuclear:0.49	cytoplasmic:0.39	peroxisomal:0.06
TRINITY_DN18269_c0_g1_i1_orfp1	unnamed protein product [Arctia plantaginis] >CAB3246720.1 unnamed protein product [Arctia plantaginis]	extracellular:0.86	plasma membrane:0.05	lysosomal:0.03
TRINITY_DN1865_c0_g1_i3_orfp1	unnamed protein product [Arctia plantaginis]	cytoplasmic:0.56	mitochondrial:0.27	nuclear:0.1
TRINITY_DN18616_c0_g1_i2_orfp1	unnamed protein product [Arctia plantaginis]	extracellular:0.97	lysosomal:0.02	plasma membrane:0.01
TRINITY_DN18386_c0_g1_i1_orfp1	ubiquitin thioesterase otubain-like isoform X2 [Spodoptera litura]	ER:0.27	extracellular:0.26	cytoplasmic:0.18
TRINITY_DN1873_c0_g1_i3_orfp1	receptor expression-enhancing protein 5-like isoform X3 [Danaus plexippus plexippus]	plasma membrane:0.32	cytoplasmic:0.21	peroxisomal:0.14
TRINITY_DN18727_c0_g1_i1_orfp1	hypothetical protein HF086_014371 [Spodoptera exigua] >CAH0695655.1 unnamed protein product [Spodoptera exigua]	extracellular:0.94	plasma membrane:0.04	lysosomal:0.01
TRINITY_DN18713_c0_g2_i1_orfp1	unnamed protein product [Chrysodeixis includens]	cytoplasmic:0.9	nuclear:0.07	peroxisomal:0.01
TRINITY_DN1898_c0_g2_i2_orfp1	dipeptidyl peptidase 3 isoform X1 [Trichoplusia ni]	cytoplasmic:0.7	mitochondrial:0.25	nuclear:0.03
TRINITY_DN1893_c0_g1_i15_orfp1	unnamed protein product [Arctia plantaginis]	nuclear:0.78	cytoplasmic:0.2	Golgi apparatus:0.01
TRINITY_DN18639_c0_g1_i1_orfp1	unnamed protein product [Arctia plantaginis]	mitochondrial:0.85	cytoplasmic:0.1	peroxisomal:0.05
TRINITY_DN18839_c0_g1_i12_orfp1	protein UBASH3A homolog isoform X1 [Helicoverpa armigera]	mitochondrial:0.85	cytoplasmic:0.12	peroxisomal:0.02
TRINITY_DN18435_c0_g1_i1_orfp1	unnamed protein product [Arctia plantaginis] >CAB3247823.1 unnamed protein product [Arctia plantaginis]	mitochondrial:0.68	cytoplasmic:0.25	nuclear:0.03
TRINITY_DN19002_c0_g1_i1_orfp1	unnamed protein product [Arctia plantaginis]	extracellular:0.52	lysosomal:0.19	plasma membrane:0.13
TRINITY_DN1834_c0_g1_i13_orfp1	unnamed protein product [Arctia plantaginis]	cytoplasmic:0.89	nuclear:0.07	peroxisomal:0.02
TRINITY_DN1854_c0_g2_i2_orfp1	WW domain-containing oxidoreductase [Helicoverpa armigera]	cytoplasmic:0.97	nuclear:0.01	peroxisomal:0.01
TRINITY_DN1851_c0_g1_i4_orfp1	dnaJ protein homolog 1 [Spodoptera litura]	cytoplasmic:0.95	nuclear:0.04	peroxisomal:0.01
TRINITY_DN18608_c0_g1_i6_orfp1	polypeptide N-acetylgalactosaminyltransferase 5 [Trichoplusia ni] >XP_026746494.1 polypeptide N-acetylgalactosaminyltransferase 5 [Trichoplusia ni]	Golgi apparatus:0.81	ER:0.13	plasma membrane:0.03
TRINITY_DN18_c0_g1_i10_orfp1	transmembrane 9 superfamily member 2 [Trichoplusia ni]	lysosomal:0.36	Golgi apparatus:0.31	ER:0.15
TRINITY_DN1891_c0_g3_i1_orfp1	Protein DJ-1 [Papilio machaon]	cytoplasmic:0.85	peroxisomal:0.1	nuclear:0.04
TRINITY_DN1873_c0_g1_i8_orfp1	receptor expression-enhancing protein 5 isoform X1 [Helicoverpa zea] >XP_047036532.1 receptor expression-enhancing protein 5 isoform X1 [Helicoverpa zea]	plasma membrane:0.26	cytoplasmic:0.25	peroxisomal:0.16
TRINITY_DN1896_c0_g1_i2_orfp1	uridine 5'-monophosphate synthase [Helicoverpa armigera]	cytoplasmic:0.96	peroxisomal:0.02	nuclear:0.01
TRINITY_DN1904_c0_g1_i1_orfp1	unnamed protein product [Arctia plantaginis]	nuclear:0.9	cytoplasmic:0.08	plasma membrane:0.01
TRINITY_DN188_c1_g1_i1_orfp1	unnamed protein product [Arctia plantaginis]	cytoplasmic:0.98	nuclear:0.01	peroxisomal:0.01
TRINITY_DN18998_c0_g1_i1_orfp1	dihydrofolate reductase [Maniola jurtina]	cytoplasmic:0.98	nuclear:0.01	peroxisomal:0.01
TRINITY_DN18902_c0_g1_i1_orfp1	unnamed protein product [Spodoptera littoralis] >CAH1642888.1 unnamed protein product [Spodoptera littoralis]	ER:0.76	extracellular:0.1	Golgi apparatus:0.05
TRINITY_DN1833_c8_g1_i2_orfp1	unnamed protein product [Arctia plantaginis] >CAB3261486.1 unnamed protein product [Arctia plantaginis]	cytoplasmic:0.97	peroxisomal:0.02	nuclear:0.01
TRINITY_DN18605_c0_g2_i6_orfp1	septin-2 isoform X2 [Manduca sexta]	cytoplasmic:0.93	nuclear:0.07	peroxisomal:0
TRINITY_DN1832_c1_g1_i14_orfp1	aminopeptidase N-like isoform X1 [Trichoplusia ni] >XP_026729084.1 aminopeptidase N-like isoform X1 [Trichoplusia ni] >XP_026729085.1 aminopeptidase N-like isoform X1 [Trichoplusia ni] >XP_026729086.1 aminopeptidase N-like isoform X1 [Trichoplusia ni]	plasma membrane:0.47	extracellular:0.22	ER:0.18
TRINITY_DN18722_c0_g1_i1_orfp1	unnamed protein product [Arctia plantaginis] >CAB3250366.1 unnamed protein product [Arctia plantaginis]	cytoplasmic:0.81	nuclear:0.19	mitochondrial:0
TRINITY_DN1903_c0_g1_i2_orfp1	unnamed protein product [Arctia plantaginis]	extracellular:0.83	lysosomal:0.13	plasma membrane:0.02
TRINITY_DN18276_c0_g1_i1_orfp1	unnamed protein product [Arctia plantaginis]	mitochondrial:0.94	cytoplasmic:0.03	nuclear:0.03
TRINITY_DN18254_c0_g1_i1_orfp1	unnamed protein product [Arctia plantaginis]	nuclear:0.91	cytoplasmic:0.04	lysosomal:0.01
TRINITY_DN1829_c0_g1_i7_orfp1	F-actin-monooxygenase Mical isoform X5 [Helicoverpa zea]	nuclear:0.8	cytoplasmic:0.19	plasma membrane:0.01
TRINITY_DN18616_c0_g1_i1_orfp1	unnamed protein product [Arctia plantaginis]	extracellular:0.97	lysosomal:0.02	plasma membrane:0.01
TRINITY_DN1841_c0_g1_i4_orfp1	unnamed protein product [Arctia plantaginis] >CAB3260601.1 unnamed protein product [Arctia plantaginis]	peroxisomal:0.63	cytoplasmic:0.33	nuclear:0.02
TRINITY_DN1902_c0_g2_i1_orfp1	unnamed protein product [Spodoptera littoralis] >CAH1639752.1 unnamed protein product [Spodoptera littoralis]	cytoplasmic:0.56	nuclear:0.42	peroxisomal:0.01
TRINITY_DN1891_c1_g1_i1_orfp1	unnamed protein product [Arctia plantaginis]	cytoplasmic:0.9	nuclear:0.06	peroxisomal:0.02
TRINITY_DN1836_c0_g1_i3_orfp1	unnamed protein product [Chrysodeixis includens]	nuclear:0.64	cytoplasmic:0.18	peroxisomal:0.04
TRINITY_DN1891_c1_g2_i1_orfp1	unnamed protein product [Arctia plantaginis]	cytoplasmic:0.68	peroxisomal:0.14	nuclear:0.06
TRINITY_DN18385_c1_g1_i9_orfp1	unnamed protein product [Arctia plantaginis]	cytoplasmic:0.92	nuclear:0.05	peroxisomal:0.02
TRINITY_DN1852_c1_g1_i1_orfp1	unnamed protein product [Spodoptera littoralis] >CAH1636474.1 unnamed protein product [Spodoptera littoralis]	cytoplasmic:0.89	nuclear:0.04	peroxisomal:0.04
TRINITY_DN188_c0_g1_i1_orfp1	chromatin modification-related protein MEAF6 [Helicoverpa zea]	cytoplasmic:0.65	nuclear:0.34	peroxisomal:0
TRINITY_DN18419_c0_g1_i2_orfp1	elongation factor 1-alpha 1 [Chelonia mydas] >XP_048701878.1 elongation factor 1-alpha 1 [Caretta caretta] >EMP34197.1 Elongation factor 1-alpha 1 [Chelonia mydas]	cytoplasmic:0.98	peroxisomal:0.01	nuclear:0.01
TRINITY_DN1846_c0_g1_i1_orfp1	unnamed protein product [Arctia plantaginis] >CAB3248476.1 unnamed protein product [Arctia plantaginis]	nuclear:0.89	cytoplasmic:0.1	plasma membrane:0
TRINITY_DN1895_c0_g1_i3_orfp1	unnamed protein product [Arctia plantaginis]	cytoplasmic:0.91	nuclear:0.05	peroxisomal:0.02
TRINITY_DN18628_c0_g1_i1_orfp1	unnamed protein product [Arctia plantaginis]	cytoplasmic:0.84	nuclear:0.1	peroxisomal:0.02
TRINITY_DN18259_c0_g1_i1_orfp1	exocyst complex component 6 [Spodoptera litura]	cytoplasmic:0.96	peroxisomal:0.03	nuclear:0.01
TRINITY_DN1883_c0_g1_i2_orfp1	annulin isoform X1 [Helicoverpa zea]	cytoplasmic:0.96	peroxisomal:0.01	nuclear:0.01
TRINITY_DN1864_c1_g2_i1_orfp1	ras-related protein Rab-8A [Zerene cesonia] >XP_045494043.1 ras-related protein Rab-8A [Colias croceus]	cytoplasmic:0.97	nuclear:0.02	peroxisomal:0.01
TRINITY_DN18540_c0_g1_i1_orfp1	unnamed protein product [Arctia plantaginis]	mitochondrial:0.97	cytoplasmic:0.02	peroxisomal:0
TRINITY_DN1886_c0_g1_i1_orfp1	catalase [Lymantria dispar] >QJH86675.1 catalase [Lymantria dispar]	cytoplasmic:0.93	peroxisomal:0.05	nuclear:0.02
TRINITY_DN18549_c0_g1_i4_orfp1	methylglutaconyl-CoA hydratase [Agrotis segetum]	mitochondrial:0.9	cytoplasmic:0.07	peroxisomal:0.02
TRINITY_DN1888_c0_g1_i1_orfp1	unnamed protein product [Arctia plantaginis]	cytoplasmic:0.57	nuclear:0.38	peroxisomal:0.02
TRINITY_DN18624_c0_g1_i1_orfp1	unnamed protein product [Arctia plantaginis]	Golgi apparatus:0.35	ER:0.31	extracellular:0.18
TRINITY_DN1861_c0_g1_i2_orfp1	unnamed protein product [Chrysodeixis includens]	cytoplasmic:0.63	nuclear:0.3	peroxisomal:0.02
TRINITY_DN19033_c0_g1_i1_orfp1	synapsin [Trichoplusia ni]	cytoplasmic:0.92	nuclear:0.05	mitochondrial:0.02
TRINITY_DN1857_c0_g1_i2_orfp1	aminopeptidase N-like isoform X1 [Helicoverpa zea]	plasma membrane:0.83	Golgi apparatus:0.06	ER:0.03
TRINITY_DN18625_c0_g1_i3_orfp1	hypothetical protein B5X24_HaOG201640 [Helicoverpa armigera]	plasma membrane:0.55	ER:0.12	cytoplasmic:0.08
TRINITY_DN18730_c0_g1_i1_orfp1	hypothetical protein HF086_008300 [Spodoptera exigua]	cytoplasmic:0.66	nuclear:0.33	peroxisomal:0
TRINITY_DN18888_c0_g2_i1_orfp1	angio-associated migratory cell protein [Helicoverpa armigera] >PZC77277.1 hypothetical protein B5X24_HaOG203594 [Helicoverpa armigera]	cytoplasmic:0.92	peroxisomal:0.05	nuclear:0.02
TRINITY_DN18633_c0_g1_i1_orfp1	uncharacterized protein LOC118262285 [Spodoptera frugiperda]	cytoplasmic:0.53	nuclear:0.44	peroxisomal:0.01
TRINITY_DN1823_c0_g1_i2_orfp1	uncharacterized protein LOC113496126 [Trichoplusia ni]	peroxisomal:0.9	cytoplasmic:0.09	nuclear:0
TRINITY_DN1875_c0_g2_i1_orfp1	unnamed protein product [Arctia plantaginis]	cytoplasmic:0.58	nuclear:0.24	Golgi apparatus:0.05
TRINITY_DN1872_c0_g1_i8_orfp1	lon protease homolog, mitochondrial isoform X1 [Helicoverpa zea]	cytoplasmic:0.8	mitochondrial:0.11	nuclear:0.05
TRINITY_DN18236_c0_g1_i1_orfp1	unnamed protein product [Arctia plantaginis]	cytoplasmic:0.75	peroxisomal:0.08	nuclear:0.07
TRINITY_DN19577_c0_g1_i1_orfp1	chromobox protein homolog 5 [Helicoverpa armigera] >XP_047042285.1 chromobox protein homolog 5-like [Helicoverpa zea] >PZC72797.1 hypothetical protein B5X24_HaOG210581 [Helicoverpa armigera]	nuclear:0.95	cytoplasmic:0.05	mitochondrial:0
TRINITY_DN19304_c0_g2_i2_orfp1	chemosensory protein 10 [Mythimna separata]	extracellular:0.65	ER:0.13	Golgi apparatus:0.12
TRINITY_DN19306_c0_g1_i2_orfp1	hypothetical protein SFRUCORN_015450 [Spodoptera frugiperda]	nuclear:0.97	cytoplasmic:0.03	mitochondrial:0
TRINITY_DN19557_c0_g1_i2_orfp1	peritrophin-1-like precursor [Papilio polytes] >BAM18950.1 obstructor-A [Papilio polytes]	extracellular:0.94	plasma membrane:0.02	ER:0.01
TRINITY_DN1967_c0_g2_i2_orfp1	hypothetical protein evm_009461 [Chilo suppressalis] >CAB3530066.1 unnamed protein product [Chilo suppressalis] >CAH0406658.1 unnamed protein product [Chilo suppressalis]	cytoplasmic:0.85	mitochondrial:0.06	nuclear:0.04
TRINITY_DN1930_c0_g1_i3_orfp1	uncharacterized protein LOC111355913 isoform X2 [Spodoptera litura]	ER:0.33	lysosomal:0.31	Golgi apparatus:0.18
TRINITY_DN19792_c0_g1_i2_orfp1	unnamed protein product [Arctia plantaginis] >CAB3256540.1 unnamed protein product [Arctia plantaginis]	mitochondrial:0.97	cytoplasmic:0.02	peroxisomal:0
TRINITY_DN19287_c0_g1_i5_orfp1	unnamed protein product [Arctia plantaginis]	ER:0.3	lysosomal:0.25	extracellular:0.18
TRINITY_DN1909_c0_g1_i1_orfp1	tyrosine-protein phosphatase non-receptor type 2 isoform X2 [Helicoverpa zea]	nuclear:0.57	cytoplasmic:0.4	Golgi apparatus:0.01
TRINITY_DN196_c0_g2_i1_orfp1	aldehyde dehydrogenase, mitochondrial [Helicoverpa zea]	mitochondrial:0.82	cytoplasmic:0.15	peroxisomal:0.01
TRINITY_DN1906_c0_g1_i3_orfp1	unnamed protein product [Arctia plantaginis]	extracellular:0.5	plasma membrane:0.27	ER:0.08
TRINITY_DN1976_c0_g1_i4_orfp1	RecName: Full=Megourin-2 [Megoura viciae]	extracellular:0.99	lysosomal:0	ER:0
TRINITY_DN1967_c0_g3_i1_orfp1	unnamed protein product [Arctia plantaginis] >CAB3242070.1 unnamed protein product [Arctia plantaginis]	plasma membrane:0.56	Golgi apparatus:0.15	extracellular:0.11
TRINITY_DN1922_c0_g1_i2_orfp1	unnamed protein product [Arctia plantaginis]	nuclear:0.77	cytoplasmic:0.21	Golgi apparatus:0.01
TRINITY_DN19086_c0_g2_i1_orfp1	unnamed protein product [Arctia plantaginis]	cytoplasmic:0.46	plasma membrane:0.16	extracellular:0.14
TRINITY_DN192_c0_g1_i8_orfp1	unnamed protein product [Arctia plantaginis]	nuclear:0.64	cytoplasmic:0.35	mitochondrial:0
TRINITY_DN19694_c0_g1_i1_orfp1	unnamed protein product [Arctia plantaginis] >CAB3236127.1 unnamed protein product [Arctia plantaginis]	cytoplasmic:0.96	nuclear:0.02	peroxisomal:0.02
TRINITY_DN19383_c0_g3_i4_orfp1	unnamed protein product [Spodoptera exigua]	nuclear:0.6	cytoplasmic:0.38	peroxisomal:0.01
TRINITY_DN1949_c0_g2_i1_orfp1	vitellogenin receptor-like [Trichoplusia ni]	plasma membrane:0.84	extracellular:0.12	ER:0.02
TRINITY_DN19640_c0_g1_i8_orfp1	unnamed protein product [Arctia plantaginis]	cytoplasmic:0.69	nuclear:0.18	peroxisomal:0.04
TRINITY_DN1948_c0_g2_i1_orfp1	unnamed protein product [Arctia plantaginis]	cytoplasmic:0.85	peroxisomal:0.07	nuclear:0.04
TRINITY_DN1921_c0_g1_i3_orfp1	microtubule-associated protein futsch [Helicoverpa zea]	nuclear:0.65	cytoplasmic:0.16	mitochondrial:0.03
TRINITY_DN19720_c0_g1_i1_orfp1	Isocitrate dehydrogenase [NADP] [Operophtera brumata]	cytoplasmic:0.99	nuclear:0.01	peroxisomal:0.01
TRINITY_DN1924_c0_g1_i9_orfp1	unnamed protein product [Arctia plantaginis]	nuclear:0.86	cytoplasmic:0.13	mitochondrial:0
TRINITY_DN1971_c0_g1_i1_orfp1	peroxisomal acyl-CoA oxidase 3 [Agrotis segetum]	peroxisomal:0.68	cytoplasmic:0.3	nuclear:0.02
TRINITY_DN1969_c0_g1_i14_orfp1	unnamed protein product [Arctia plantaginis]	Golgi apparatus:0.28	plasma membrane:0.25	ER:0.17
TRINITY_DN19536_c0_g1_i5_orfp1	SWI/SNF complex subunit SMARCC2 isoform X3 [Helicoverpa armigera]	nuclear:0.5	cytoplasmic:0.49	peroxisomal:0.01
TRINITY_DN197_c0_g2_i1_orfp1	vacuolar protein sorting-associated protein 26B-like [Spodoptera frugiperda] >KAF9793866.1 hypothetical protein SFRURICE_007397 [Spodoptera frugiperda]	cytoplasmic:0.93	nuclear:0.06	peroxisomal:0
TRINITY_DN1973_c0_g1_i3_orfp1	ribosomal protein S6 kinase beta-2 [Trichoplusia ni]	cytoplasmic:0.96	nuclear:0.02	peroxisomal:0.01
TRINITY_DN1977_c0_g6_i1_orfp1	unnamed protein product [Arctia plantaginis]	cytoplasmic:0.87	nuclear:0.09	peroxisomal:0.02
TRINITY_DN195_c0_g1_i4_orfp1	serrate RNA effector molecule homolog isoform X1 [Spodoptera litura]	nuclear:0.96	cytoplasmic:0.03	mitochondrial:0
TRINITY_DN1908_c0_g1_i4_orfp1	unnamed protein product [Euphydryas editha]	cytoplasmic:0.84	peroxisomal:0.12	nuclear:0.03
TRINITY_DN19466_c0_g1_i2_orfp1	uncharacterized protein LOC113501222 isoform X2 [Trichoplusia ni] >CAH0603208.1 unnamed protein product [Chrysodeixis includens]	extracellular:0.6	lysosomal:0.22	plasma membrane:0.1
TRINITY_DN19651_c1_g1_i1_orfp1	unnamed protein product [Arctia plantaginis]	cytoplasmic:0.95	peroxisomal:0.03	nuclear:0.01
TRINITY_DN19282_c0_g1_i5_orfp1	unnamed protein product [Arctia plantaginis] >CAB3257390.1 unnamed protein product [Arctia plantaginis]	nuclear:0.68	cytoplasmic:0.3	plasma membrane:0
TRINITY_DN19452_c0_g1_i1_orfp1	ribosomal protein S6 kinase 2 beta [Helicoverpa zea]	cytoplasmic:0.87	peroxisomal:0.07	nuclear:0.04
TRINITY_DN1966_c0_g1_i6_orfp1	unnamed protein product [Spodoptera exigua]	extracellular:0.55	plasma membrane:0.3	lysosomal:0.08
TRINITY_DN1925_c1_g1_i18_orfp1	unnamed protein product [Arctia plantaginis]	cytoplasmic:0.94	nuclear:0.04	ER:0
TRINITY_DN1917_c0_g1_i5_orfp1	unnamed protein product [Arctia plantaginis]	cytoplasmic:0.58	nuclear:0.35	Golgi apparatus:0.02
TRINITY_DN19122_c1_g5_i1_orfp1	unnamed protein product [Arctia plantaginis] >CAB3243340.1 unnamed protein product [Arctia plantaginis]	cytoplasmic:0.57	peroxisomal:0.33	mitochondrial:0.07
TRINITY_DN1986_c0_g2_i1_orfp1	unnamed protein product [Arctia plantaginis] >CAB3245658.1 unnamed protein product [Arctia plantaginis]	extracellular:0.3	Golgi apparatus:0.25	ER:0.24
TRINITY_DN1932_c0_g1_i3_orfp1	unnamed protein product [Arctia plantaginis]	cytoplasmic:0.83	nuclear:0.17	peroxisomal:0
TRINITY_DN19386_c0_g1_i3_orfp1	unnamed protein product [Arctia plantaginis]	extracellular:0.69	plasma membrane:0.2	ER:0.04
TRINITY_DN19815_c0_g1_i1_orfp1	unnamed protein product [Arctia plantaginis]	extracellular:0.57	plasma membrane:0.18	ER:0.1
TRINITY_DN19592_c0_g1_i1_orfp1	transferrin-like [Helicoverpa zea]	extracellular:0.72	plasma membrane:0.11	lysosomal:0.08
TRINITY_DN19679_c0_g1_i1_orfp1	dolichyl-diphosphooligosaccharide--protein glycosyltransferase subunit 1 [Trichoplusia ni]	Golgi apparatus:0.68	ER:0.25	plasma membrane:0.03
TRINITY_DN19708_c0_g4_i1_orfp1	unnamed protein product [Arctia plantaginis] >CAB3247907.1 unnamed protein product [Arctia plantaginis]	cytoplasmic:0.89	nuclear:0.07	peroxisomal:0.02
TRINITY_DN19252_c0_g1_i4_orfp1	uncharacterized protein LOC113498562 [Trichoplusia ni]	cytoplasmic:0.76	nuclear:0.2	peroxisomal:0.02
TRINITY_DN19676_c0_g1_i1_orfp1	unnamed protein product [Arctia plantaginis] >CAB3245979.1 unnamed protein product [Arctia plantaginis]	extracellular:0.7	plasma membrane:0.26	lysosomal:0.02
TRINITY_DN19217_c0_g2_i10_orfp1	tudor domain-containing protein 7 isoform X1 [Helicoverpa zea]	cytoplasmic:0.91	nuclear:0.06	peroxisomal:0.01
TRINITY_DN1929_c0_g1_i4_orfp1	NADPH oxidase 5 [Spodoptera litura]	peroxisomal:0.46	cytoplasmic:0.43	nuclear:0.05
TRINITY_DN19118_c1_g1_i1_orfp1	unnamed protein product [Arctia plantaginis] >CAB3262107.1 unnamed protein product [Arctia plantaginis]	cytoplasmic:0.87	nuclear:0.08	peroxisomal:0.02
TRINITY_DN19658_c0_g1_i1_orfp1	hypothetical protein SFRURICE_009065 [Spodoptera frugiperda]	cytoplasmic:0.94	nuclear:0.04	peroxisomal:0.01
TRINITY_DN19405_c0_g2_i1_orfp1	unnamed protein product [Arctia plantaginis]	cytoplasmic:0.95	nuclear:0.05	peroxisomal:0
TRINITY_DN19107_c0_g1_i4_orfp1	laminin subunit alpha-1-like, partial [Trichoplusia ni]	mitochondrial:0.66	plasma membrane:0.08	cytoplasmic:0.08
TRINITY_DN19765_c1_g3_i3_orfp1	serine protease 33 [Mamestra configurata]	extracellular:0.46	lysosomal:0.33	plasma membrane:0.12
TRINITY_DN19579_c0_g2_i2_orfp1	uncharacterized protein LOC110381257 isoform X1 [Helicoverpa armigera]	lysosomal:0.71	extracellular:0.14	plasma membrane:0.05
TRINITY_DN1981_c0_g3_i1_orfp1	26S proteasome non-ATPase regulatory subunit 14 [Manduca sexta] >KAG6443314.1 hypothetical protein O3G_MSEX002793 [Manduca sexta]	cytoplasmic:0.51	extracellular:0.14	mitochondrial:0.12
TRINITY_DN19630_c0_g1_i1_orfp1	unnamed protein product [Arctia plantaginis]	extracellular:0.96	plasma membrane:0.02	lysosomal:0.01
TRINITY_DN19189_c0_g2_i1_orfp1	tryptophan 2,3-dioxygenase [Manduca sexta] >KAG6440265.1 hypothetical protein O3G_MSEX001228 [Manduca sexta]	cytoplasmic:0.91	peroxisomal:0.03	nuclear:0.02
TRINITY_DN1934_c0_g1_i5_orfp1	unnamed protein product [Parnassius apollo]	cytoplasmic:0.79	nuclear:0.1	peroxisomal:0.06
TRINITY_DN19422_c0_g1_i1_orfp1	unnamed protein product [Arctia plantaginis]	cytoplasmic:0.93	nuclear:0.04	peroxisomal:0.01
TRINITY_DN19084_c1_g3_i2_orfp1	unnamed protein product [Arctia plantaginis] >CAB3247419.1 unnamed protein product [Arctia plantaginis]	nuclear:0.99	cytoplasmic:0.01	mitochondrial:0
TRINITY_DN1911_c0_g1_i7_orfp1	unnamed protein product [Chrysodeixis includens]	plasma membrane:0.88	extracellular:0.09	ER:0.01
TRINITY_DN19878_c0_g1_i1_orfp1	unnamed protein product [Spodoptera exigua]	cytoplasmic:0.63	nuclear:0.34	peroxisomal:0.02
TRINITY_DN19594_c0_g3_i1_orfp1	28 kDa heat- and acid-stable phosphoprotein [Helicoverpa armigera] >XP_047024364.1 28 kDa heat- and acid-stable phosphoprotein [Helicoverpa zea] >PZC86428.1 hypothetical protein B5X24_HaOG209147 [Helicoverpa armigera]	cytoplasmic:0.64	nuclear:0.35	peroxisomal:0.01
TRINITY_DN19818_c1_g3_i1_orfp1	Ubiquitin-related modifier 1-like [Papilio machaon]	cytoplasmic:0.92	nuclear:0.04	peroxisomal:0.03
TRINITY_DN19086_c1_g1_i2_orfp1	unnamed protein product [Arctia plantaginis]	extracellular:0.44	lysosomal:0.31	plasma membrane:0.17
TRINITY_DN1925_c0_g3_i1_orfp1	asparagine--tRNA ligase, cytoplasmic [Helicoverpa zea]	cytoplasmic:0.92	nuclear:0.06	peroxisomal:0.02
TRINITY_DN19105_c0_g1_i1_orfp1	unnamed protein product [Arctia plantaginis]	cytoplasmic:0.98	peroxisomal:0.01	nuclear:0.01
TRINITY_DN196_c0_g1_i9_orfp1	uncharacterized protein LOC124645359 [Helicoverpa zea] >PZC76335.1 hypothetical protein B5X24_HaOG204782 [Helicoverpa armigera]	extracellular:0.95	plasma membrane:0.02	lysosomal:0.01
TRINITY_DN19570_c0_g1_i2_orfp1	unnamed protein product [Arctia plantaginis]	mitochondrial:0.93	cytoplasmic:0.04	nuclear:0.03
TRINITY_DN19700_c0_g1_i1_orfp1	unnamed protein product [Arctia plantaginis]	extracellular:0.86	ER:0.09	plasma membrane:0.03
TRINITY_DN19072_c0_g1_i1_orfp1	protein transport protein Sec61 subunit beta [Galleria mellonella]	peroxisomal:0.74	Golgi apparatus:0.07	plasma membrane:0.06
TRINITY_DN19443_c0_g1_i1_orfp1	glucose-6-phosphate 1-epimerase [Pieris rapae] >XP_047520661.1 glucose-6-phosphate 1-epimerase [Pieris napi]	cytoplasmic:0.88	peroxisomal:0.08	nuclear:0.03
TRINITY_DN19436_c0_g1_i1_orfp1	protein SEC13 homolog [Helicoverpa zea]	cytoplasmic:0.62	nuclear:0.34	mitochondrial:0.02
TRINITY_DN1950_c0_g1_i2_orfp1	unnamed protein product [Arctia plantaginis]	nuclear:0.62	cytoplasmic:0.37	Golgi apparatus:0
TRINITY_DN1938_c0_g1_i20_orfp1	unnamed protein product [Chrysodeixis includens]	plasma membrane:0.69	Golgi apparatus:0.15	ER:0.06
TRINITY_DN19112_c0_g1_i1_orfp1	unnamed protein product [Arctia plantaginis]	mitochondrial:0.9	cytoplasmic:0.07	peroxisomal:0.02
TRINITY_DN19073_c0_g1_i1_orfp1	unnamed protein product [Arctia plantaginis]	extracellular:0.86	plasma membrane:0.04	Golgi apparatus:0.04
TRINITY_DN1963_c4_g2_i3_orfp1	Y-box factor homolog [Helicoverpa zea] >PZC80037.1 hypothetical protein B5X24_HaOG215506 [Helicoverpa armigera]	nuclear:0.79	cytoplasmic:0.19	peroxisomal:0.01
TRINITY_DN19075_c0_g1_i1_orfp1	unnamed protein product [Arctia plantaginis] >CAB3245966.1 unnamed protein product [Arctia plantaginis]	extracellular:0.97	ER:0.02	plasma membrane:0.01
TRINITY_DN19696_c0_g3_i2_orfp1	hypothetical protein SFRURICE_003797 [Spodoptera frugiperda]	plasma membrane:0.36	extracellular:0.2	peroxisomal:0.13
TRINITY_DN1910_c0_g1_i1_orfp1	unnamed protein product [Spodoptera littoralis] >CAH1635263.1 unnamed protein product [Spodoptera littoralis]	cytoplasmic:0.9	peroxisomal:0.05	nuclear:0.03
TRINITY_DN19084_c1_g1_i1_orfp1	LOW QUALITY PROTEIN: chitooligosaccharidolytic beta-N-acetylglucosaminidase [Helicoverpa zea]	lysosomal:0.61	extracellular:0.18	Golgi apparatus:0.1
TRINITY_DN1908_c0_g1_i2_orfp1	unnamed protein product [Chrysodeixis includens]	cytoplasmic:0.81	nuclear:0.15	peroxisomal:0.04
TRINITY_DN20000_c0_g1_i1_orfp1	unnamed protein product [Arctia plantaginis]	extracellular:0.71	plasma membrane:0.23	ER:0.02
TRINITY_DN2062_c0_g1_i1_orfp1	aminopeptidase N8 [Hyphantria cunea]	extracellular:0.56	plasma membrane:0.29	ER:0.06
TRINITY_DN2061_c2_g1_i1_orfp1	unnamed protein product [Arctia plantaginis]	nuclear:0.93	cytoplasmic:0.06	mitochondrial:0
TRINITY_DN20213_c0_g1_i2_orfp1	hypothetical protein GEV33_003070 [Tenebrio molitor]	extracellular:0.91	ER:0.05	plasma membrane:0.02
TRINITY_DN20687_c0_g1_i2_orfp1	PREDICTED: ras-like GTP-binding protein Rho1 isoform X1 [Fopius arisanus] >XP_011314460.1 PREDICTED: ras-like GTP-binding protein Rho1 isoform X1 [Fopius arisanus] >XP_011314461.1 PREDICTED: ras-like GTP-binding protein Rho1 isoform X1 [Fopius arisanus] >XP_015112161.1 ras-like GTP-binding protein Rho1 isoform X1 [Diachasma alloeum] >XP_015112162.1 ras-like GTP-binding protein Rho1 isoform X1 [Di…	cytoplasmic:0.81	mitochondrial:0.16	nuclear:0.03
TRINITY_DN2010_c0_g1_i1_orfp1	lipoyltransferase 1, mitochondrial [Trichoplusia ni]	mitochondrial:0.94	cytoplasmic:0.04	nuclear:0.02
TRINITY_DN2045_c0_g2_i1_orfp1	larval cuticle protein LCP-17-like [Spodoptera litura]	extracellular:0.47	ER:0.21	Golgi apparatus:0.17
TRINITY_DN2069_c0_g1_i11_orfp1	unnamed protein product, partial [Iphiclides podalirius]	cytoplasmic:0.98	nuclear:0.01	peroxisomal:0.01
TRINITY_DN1993_c0_g1_i5_orfp1	unnamed protein product [Spodoptera exigua]	cytoplasmic:0.81	peroxisomal:0.11	nuclear:0.04
TRINITY_DN20550_c0_g3_i2_orfp1	unnamed protein product [Arctia plantaginis]	plasma membrane:0.54	lysosomal:0.13	cytoplasmic:0.13
TRINITY_DN20135_c0_g2_i7_orfp1	unnamed protein product [Arctia plantaginis]	cytoplasmic:0.87	nuclear:0.11	peroxisomal:0.01
TRINITY_DN2011_c0_g1_i2_orfp1	unnamed protein product [Arctia plantaginis] >CAB3246638.1 unnamed protein product [Arctia plantaginis]	extracellular:0.35	Golgi apparatus:0.22	lysosomal:0.17
TRINITY_DN205_c0_g1_i5_orfp1	titin homolog [Helicoverpa armigera]	cytoplasmic:0.74	nuclear:0.18	plasma membrane:0.04
TRINITY_DN2054_c0_g1_i1_orfp1	proliferating cell nuclear antigen [Plutella xylostella] >KAG7299715.1 hypothetical protein JYU34_016714 [Plutella xylostella] >CAG9115816.1 unnamed protein product [Plutella xylostella]	nuclear:0.88	cytoplasmic:0.12	mitochondrial:0
TRINITY_DN2032_c1_g1_i10_orfp1	unnamed protein product [Arctia plantaginis]	lysosomal:0.97	extracellular:0.01	Golgi apparatus:0.01
TRINITY_DN19941_c0_g2_i2_orfp1	tolloid-like protein 1 isoform X2 [Helicoverpa armigera]	cytoplasmic:0.86	peroxisomal:0.07	nuclear:0.03
TRINITY_DN20723_c0_g1_i3_orfp1	hypothetical protein HW555_004530 [Spodoptera exigua] >KAH9632348.1 hypothetical protein HF086_010273 [Spodoptera exigua] >CAH0702444.1 unnamed protein product [Spodoptera exigua]	Golgi apparatus:0.67	ER:0.13	plasma membrane:0.12
TRINITY_DN2001_c0_g1_i21_orfp1	TRINITY_DN2001_c0_g1_i21_m.12238 TRINITY_DN2001_c0_g1::TRINITY_DN2001_c0_g1_i21::g.12238 ORF type:5prime_partial len:433 (-),score=57.15 TRINITY_DN2001_c0_g1_i21:107-1405(-)	extracellular:0.84	plasma membrane:0.07	ER:0.04
TRINITY_DN2058_c0_g1_i6_orfp1	unnamed protein product [Arctia plantaginis]	plasma membrane:0.55	ER:0.17	peroxisomal:0.08
TRINITY_DN2001_c0_g1_i18_orfp1	TRINITY_DN2001_c0_g1_i18_m.12240 TRINITY_DN2001_c0_g1::TRINITY_DN2001_c0_g1_i18::g.12240 ORF type:5prime_partial len:674 (-),score=103.26 TRINITY_DN2001_c0_g1_i18:657-2678(-)	extracellular:0.8	plasma membrane:0.07	ER:0.05
TRINITY_DN20184_c0_g1_i1_orfp1	unnamed protein product [Arctia plantaginis]	peroxisomal:0.3	ER:0.29	Golgi apparatus:0.14
TRINITY_DN20333_c0_g1_i2_orfp1	unnamed protein product [Arctia plantaginis] >CAB3238995.1 unnamed protein product [Arctia plantaginis]	cytoplasmic:0.98	nuclear:0.01	peroxisomal:0.01
TRINITY_DN2065_c1_g1_i2_orfp1	unnamed protein product [Arctia plantaginis]	extracellular:0.94	lysosomal:0.02	plasma membrane:0.01
TRINITY_DN20424_c0_g1_i1_orfp1	unnamed protein product [Arctia plantaginis] >CAB3261408.1 unnamed protein product [Arctia plantaginis]	cytoplasmic:0.69	nuclear:0.27	peroxisomal:0.03
TRINITY_DN20007_c0_g1_i1_orfp1	hypothetical protein B5X24_HaOG203859 [Helicoverpa armigera]	ER:0.41	peroxisomal:0.19	Golgi apparatus:0.16
TRINITY_DN20644_c0_g1_i1_orfp1	hypothetical protein B5X24_HaOG202878 [Helicoverpa armigera]	mitochondrial:0.95	cytoplasmic:0.04	peroxisomal:0.01
TRINITY_DN20043_c0_g1_i1_orfp1	ITG-like peptide isoform X1 [Manduca sexta]	extracellular:0.92	lysosomal:0.03	plasma membrane:0.02
TRINITY_DN1989_c0_g1_i2_orfp1	unnamed protein product [Arctia plantaginis]	nuclear:0.68	cytoplasmic:0.29	peroxisomal:0.01
TRINITY_DN2059_c0_g1_i5_orfp1	unnamed protein product [Arctia plantaginis]	cytoplasmic:0.86	nuclear:0.1	peroxisomal:0.02
TRINITY_DN20093_c0_g1_i1_orfp1	unnamed protein product [Arctia plantaginis]	cytoplasmic:0.69	nuclear:0.31	Golgi apparatus:0
TRINITY_DN20413_c0_g1_i4_orfp1	vitamin K epoxide reductase complex subunit 1 [Helicoverpa zea] >XP_047030581.1 vitamin K epoxide reductase complex subunit 1 [Helicoverpa zea] >XP_047030582.1 vitamin K epoxide reductase complex subunit 1 [Helicoverpa zea]	plasma membrane:0.43	Golgi apparatus:0.23	ER:0.15
TRINITY_DN1998_c0_g1_i1_orfp1	unnamed protein product [Arctia plantaginis]	extracellular:0.94	Golgi apparatus:0.02	lysosomal:0.02
TRINITY_DN1996_c0_g1_i1_orfp1	double-stranded RNA-specific editase Adar-like isoform X2 [Danaus plexippus plexippus]	cytoplasmic:0.75	peroxisomal:0.1	nuclear:0.1
TRINITY_DN200_c0_g1_i7_orfp1	hypothetical protein SFRURICE_019435 [Spodoptera frugiperda]	nuclear:0.84	cytoplasmic:0.15	mitochondrial:0
TRINITY_DN206_c1_g1_i2_orfp1	ATP synthase subunit s, mitochondrial [Helicoverpa armigera] >PZC72722.1 hypothetical protein B5X24_HaOG210701 [Helicoverpa armigera]	cytoplasmic:0.82	peroxisomal:0.07	mitochondrial:0.04
TRINITY_DN2004_c1_g1_i3_orfp1	unnamed protein product [Arctia plantaginis] >CAB3255765.1 unnamed protein product [Arctia plantaginis]	cytoplasmic:0.92	nuclear:0.07	peroxisomal:0
TRINITY_DN2069_c0_g1_i13_orfp1	unnamed protein product, partial [Iphiclides podalirius]	cytoplasmic:0.93	peroxisomal:0.04	nuclear:0.02
TRINITY_DN2046_c0_g1_i1_orfp1	unnamed protein product [Arctia plantaginis]	cytoplasmic:0.78	nuclear:0.09	peroxisomal:0.04
TRINITY_DN20036_c0_g2_i1_orfp1	unnamed protein product [Arctia plantaginis] >CAB3225961.1 unnamed protein product [Arctia plantaginis]	cytoplasmic:0.75	nuclear:0.12	mitochondrial:0.09
TRINITY_DN20036_c1_g2_i2_orfp1	unnamed protein product [Arctia plantaginis]	cytoplasmic:0.92	peroxisomal:0.04	nuclear:0.02
TRINITY_DN20725_c0_g1_i1_orfp1	PREDICTED: eukaryotic translation initiation factor 1A, X-chromosomal [Papilio polytes] >XP_013182407.1 PREDICTED: eukaryotic translation initiation factor 1A, X-chromosomal [Papilio xuthus] >XP_013195856.1 PREDICTED: eukaryotic translation initiation factor 1A, X-chromosomal [Amyelois transitella] >XP_014370291.1 eukaryotic translation initiation factor 1A, X-chromosomal [Papilio machaon] >XP_01…	cytoplasmic:0.96	nuclear:0.02	peroxisomal:0.02
TRINITY_DN2010_c5_g1_i2_orfp1	unnamed protein product [Chrysodeixis includens]	mitochondrial:0.9	cytoplasmic:0.05	peroxisomal:0.04
TRINITY_DN2048_c0_g1_i8_orfp1	myotubularin-related protein 4 isoform X2 [Trichoplusia ni]	cytoplasmic:0.94	peroxisomal:0.02	nuclear:0.02
TRINITY_DN20101_c0_g1_i2_orfp1	unnamed protein product [Arctia plantaginis]	mitochondrial:0.98	cytoplasmic:0.01	peroxisomal:0.01
TRINITY_DN2071_c2_g1_i1_orfp1	unnamed protein product [Chrysodeixis includens]	cytoplasmic:0.96	nuclear:0.02	mitochondrial:0.01
TRINITY_DN2045_c1_g1_i13_orfp1	unnamed protein product [Arctia plantaginis]	nuclear:0.74	cytoplasmic:0.24	plasma membrane:0.01
TRINITY_DN2055_c0_g1_i1_orfp1	unnamed protein product [Arctia plantaginis]	cytoplasmic:0.92	nuclear:0.05	mitochondrial:0.01
TRINITY_DN20085_c0_g1_i1_orfp1	GPI transamidase component PIG-T [Trichoplusia ni]	lysosomal:0.31	plasma membrane:0.23	extracellular:0.21
TRINITY_DN20337_c0_g2_i1_orfp1	unnamed protein product [Spodoptera exigua]	nuclear:0.47	cytoplasmic:0.37	peroxisomal:0.09
TRINITY_DN2014_c8_g1_i6_orfp1	unnamed protein product [Arctia plantaginis]	nuclear:0.56	cytoplasmic:0.37	extracellular:0.02
TRINITY_DN19_c1_g2_i2_orfp1	NCK-interacting protein with SH3 domain isoform X1 [Trichoplusia ni]	cytoplasmic:0.91	peroxisomal:0.06	nuclear:0.02
TRINITY_DN19_c2_g1_i1_orfp1	unnamed protein product [Chrysodeixis includens]	extracellular:0.86	lysosomal:0.07	plasma membrane:0.05
TRINITY_DN2048_c2_g2_i1_orfp1	unnamed protein product [Arctia plantaginis] >CAB3257032.1 unnamed protein product [Arctia plantaginis]	nuclear:0.76	cytoplasmic:0.21	Golgi apparatus:0.01
TRINITY_DN20185_c0_g1_i1_orfp1	unnamed protein product [Arctia plantaginis]	cytoplasmic:0.71	plasma membrane:0.1	nuclear:0.06
TRINITY_DN20420_c0_g1_i6_orfp1	unnamed protein product [Arctia plantaginis] >CAB3253593.1 unnamed protein product [Arctia plantaginis]	cytoplasmic:0.51	nuclear:0.44	peroxisomal:0.03
TRINITY_DN20189_c0_g1_i1_orfp1	hypothetical protein evm_001422 [Chilo suppressalis] >CAB3525362.1 unnamed protein product [Chilo suppressalis] >CAG9752878.1 unnamed protein product [Diatraea saccharalis] >CAG9791563.1 unnamed protein product [Diatraea saccharalis] >CAH0402689.1 unnamed protein product [Chilo suppressalis]	cytoplasmic:0.74	mitochondrial:0.18	nuclear:0.06
TRINITY_DN2026_c0_g1_i1_orfp1	unnamed protein product [Arctia plantaginis] >CAB3253915.1 unnamed protein product [Arctia plantaginis]	nuclear:0.93	cytoplasmic:0.04	mitochondrial:0.01
TRINITY_DN203_c0_g1_i2_orfp1	unnamed protein product [Arctia plantaginis]	cytoplasmic:0.89	mitochondrial:0.05	nuclear:0.04
TRINITY_DN199_c0_g2_i1_orfp1	juvenile hormone epoxide hydrolase [Anticarsia gemmatalis]	Golgi apparatus:0.54	ER:0.31	lysosomal:0.07
TRINITY_DN20368_c0_g1_i1_orfp1	hypothetical protein HW555_010146 [Spodoptera exigua] >KAH9636419.1 hypothetical protein HF086_013473 [Spodoptera exigua] >CAH0693922.1 unnamed protein product [Spodoptera exigua]	cytoplasmic:0.89	mitochondrial:0.04	peroxisomal:0.03
TRINITY_DN20664_c0_g2_i1_orfp1	WD repeat-containing protein 3 [Helicoverpa armigera]	nuclear:0.49	cytoplasmic:0.48	peroxisomal:0.02
TRINITY_DN2003_c0_g1_i1_orfp1	unnamed protein product [Parnassius apollo]	lysosomal:0.48	extracellular:0.42	Golgi apparatus:0.04
TRINITY_DN2022_c0_g1_i21_orfp1	transcriptional enhancer factor TEF-1 isoform X4 [Helicoverpa zea] >PZC82483.1 hypothetical protein B5X24_HaOG210232 [Helicoverpa armigera]	cytoplasmic:0.62	nuclear:0.14	peroxisomal:0.13
TRINITY_DN2066_c0_g1_i6_orfp1	unnamed protein product [Arctia plantaginis]	extracellular:0.5	ER:0.19	plasma membrane:0.15
TRINITY_DN20621_c0_g1_i9_orfp1	unnamed protein product [Arctia plantaginis]	cytoplasmic:0.9	nuclear:0.06	peroxisomal:0.02
TRINITY_DN2043_c1_g2_i3_orfp1	unnamed protein product [Arctia plantaginis]	cytoplasmic:0.59	nuclear:0.33	peroxisomal:0.02
TRINITY_DN20366_c0_g1_i1_orfp1	unnamed protein product [Arctia plantaginis] >CAB3243498.1 unnamed protein product [Arctia plantaginis]	nuclear:0.55	cytoplasmic:0.41	mitochondrial:0.02
TRINITY_DN20202_c0_g3_i1_orfp1	unnamed protein product [Arctia plantaginis] >CAB3236198.1 unnamed protein product [Arctia plantaginis]	cytoplasmic:0.91	peroxisomal:0.05	nuclear:0.03
TRINITY_DN20136_c0_g1_i1_orfp1	unnamed protein product [Arctia plantaginis] >CAB3250837.1 unnamed protein product [Arctia plantaginis]	cytoplasmic:0.93	peroxisomal:0.03	nuclear:0.03
TRINITY_DN20223_c0_g1_i1_orfp1	hypothetical protein SFRURICE_016268 [Spodoptera frugiperda] >KAG8118211.1 hypothetical protein SFRUCORN_017450 [Spodoptera frugiperda]	lysosomal:0.37	Golgi apparatus:0.28	ER:0.14
TRINITY_DN1995_c0_g1_i3_orfp1	unnamed protein product [Arctia plantaginis] >CAB3249977.1 unnamed protein product [Arctia plantaginis]	cytoplasmic:0.68	nuclear:0.25	peroxisomal:0.02
TRINITY_DN20333_c0_g1_i1_orfp1	hypothetical protein HW555_011481 [Spodoptera exigua]	cytoplasmic:0.55	nuclear:0.42	peroxisomal:0.01
TRINITY_DN1988_c0_g1_i1_orfp1	unnamed protein product [Arctia plantaginis] >CAB3237478.1 unnamed protein product [Arctia plantaginis]	peroxisomal:0.86	cytoplasmic:0.12	mitochondrial:0.01
TRINITY_DN20162_c0_g2_i1_orfp1	unnamed protein product [Arctia plantaginis] >CAB3256603.1 unnamed protein product [Arctia plantaginis]	cytoplasmic:0.66	mitochondrial:0.28	nuclear:0.05
TRINITY_DN2038_c0_g1_i2_orfp1	unnamed protein product [Arctia plantaginis] >CAB3253468.1 unnamed protein product [Arctia plantaginis]	cytoplasmic:0.89	peroxisomal:0.05	nuclear:0.04
TRINITY_DN2014_c4_g1_i1_orfp1	alpha-tocopherol transfer protein-like [Trichoplusia ni]	cytoplasmic:0.94	peroxisomal:0.04	nuclear:0.02
TRINITY_DN20690_c0_g2_i2_orfp1	unnamed protein product [Arctia plantaginis] >CAB3253287.1 unnamed protein product [Arctia plantaginis]	mitochondrial:0.66	cytoplasmic:0.32	nuclear:0.01
TRINITY_DN20113_c0_g1_i1_orfp1	unnamed protein product [Arctia plantaginis] >CAB3234409.1 unnamed protein product [Arctia plantaginis]	extracellular:0.86	plasma membrane:0.1	ER:0.02
TRINITY_DN2037_c2_g2_i2_orfp1	chromatin-remodeling ATPase INO80 isoform X1 [Helicoverpa armigera] >XP_049693800.1 chromatin-remodeling ATPase INO80 isoform X2 [Helicoverpa armigera]	nuclear:0.99	cytoplasmic:0.01	mitochondrial:0
TRINITY_DN1999_c0_g1_i3_orfp1	mitogen-activated protein kinase kinase kinase kinase 5 isoform X4 [Helicoverpa zea]	nuclear:0.53	cytoplasmic:0.42	peroxisomal:0.01
TRINITY_DN1_c0_g2_i1_orfp1	chymotrypsin-1-like [Trichoplusia ni]	cytoplasmic:0.76	extracellular:0.1	peroxisomal:0.06
TRINITY_DN21193_c0_g1_i1_orfp1	sorting nexin-20 [Trichoplusia ni]	cytoplasmic:0.93	peroxisomal:0.04	nuclear:0.02
TRINITY_DN21473_c0_g1_i4_orfp1	unnamed protein product [Arctia plantaginis]	cytoplasmic:0.53	nuclear:0.42	peroxisomal:0.02
TRINITY_DN21272_c1_g1_i1_orfp1	hypothetical protein HF086_015014 [Spodoptera exigua] >CAH0683232.1 unnamed protein product [Spodoptera exigua]	nuclear:0.64	cytoplasmic:0.28	mitochondrial:0.02
TRINITY_DN2096_c1_g1_i9_orfp1	hypothetical protein HW555_001680 [Spodoptera exigua] >CAH0683277.1 unnamed protein product [Spodoptera exigua]	cytoplasmic:0.96	peroxisomal:0.03	nuclear:0.01
TRINITY_DN2120_c0_g1_i3_orfp1	unnamed protein product [Chrysodeixis includens]	mitochondrial:0.92	cytoplasmic:0.06	peroxisomal:0.01
TRINITY_DN21326_c0_g1_i1_orfp1	unnamed protein product [Arctia plantaginis]	cytoplasmic:0.65	peroxisomal:0.13	mitochondrial:0.09
TRINITY_DN20768_c0_g2_i1_orfp1	unnamed protein product, partial [Iphiclides podalirius]	Golgi apparatus:0.32	plasma membrane:0.32	ER:0.12
TRINITY_DN20952_c0_g4_i1_orfp1	splicing factor 3B subunit 2 [Helicoverpa armigera]	nuclear:0.96	cytoplasmic:0.04	mitochondrial:0
TRINITY_DN21094_c0_g1_i1_orfp1	PREDICTED: serine/arginine-rich splicing factor 2 [Ceratosolen solmsi marchali] >XP_011497236.1 PREDICTED: serine/arginine-rich splicing factor 2 [Ceratosolen solmsi marchali]	nuclear:0.93	cytoplasmic:0.06	mitochondrial:0
TRINITY_DN2131_c1_g1_i2_orfp1	ribosomal protein S11e [Mythimna separata]	cytoplasmic:0.96	nuclear:0.03	mitochondrial:0
TRINITY_DN2112_c5_g1_i1_orfp1	unnamed protein product [Chrysodeixis includens]	cytoplasmic:0.81	nuclear:0.18	peroxisomal:0
TRINITY_DN2112_c0_g1_i2_orfp1	unnamed protein product [Arctia plantaginis]	extracellular:0.65	Golgi apparatus:0.13	ER:0.09
TRINITY_DN2107_c0_g2_i10_orfp1	protein still life, isoform SIF type 1 isoform X3 [Spodoptera litura]	nuclear:0.73	cytoplasmic:0.26	mitochondrial:0
TRINITY_DN21213_c0_g1_i2_orfp1	unnamed protein product [Arctia plantaginis] >CAB3228177.1 unnamed protein product [Arctia plantaginis]	extracellular:0.97	ER:0.01	plasma membrane:0.01
TRINITY_DN20920_c0_g1_i1_orfp1	unnamed protein product [Arctia plantaginis]	cytoplasmic:0.91	nuclear:0.06	peroxisomal:0.02
TRINITY_DN2147_c0_g1_i1_orfp1	unnamed protein product [Arctia plantaginis]	nuclear:0.65	cytoplasmic:0.34	peroxisomal:0
TRINITY_DN2168_c0_g1_i1_orfp1	D-beta-hydroxybutyrate dehydrogenase, mitochondrial [Helicoverpa armigera] >XP_022828249.1 D-beta-hydroxybutyrate dehydrogenase, mitochondrial [Spodoptera litura] >XP_022828250.1 D-beta-hydroxybutyrate dehydrogenase, mitochondrial [Spodoptera litura] >XP_022828251.1 D-beta-hydroxybutyrate dehydrogenase, mitochondrial [Spodoptera litura] >XP_047025109.1 D-beta-hydroxybutyrate dehydrogenase, mitoch…	mitochondrial:0.49	peroxisomal:0.18	cytoplasmic:0.08
TRINITY_DN20967_c0_g1_i1_orfp1	GTP-binding protein REM 1-like [Trichoplusia ni]	cytoplasmic:0.87	mitochondrial:0.09	nuclear:0.03
TRINITY_DN2160_c0_g1_i1_orfp1	unnamed protein product [Arctia plantaginis] >CAB3257051.1 unnamed protein product [Arctia plantaginis]	cytoplasmic:0.89	nuclear:0.04	Golgi apparatus:0.03
TRINITY_DN21241_c0_g1_i4_orfp1	hypothetical protein B5X24_HaOG200262 [Helicoverpa armigera]	Golgi apparatus:0.43	extracellular:0.19	ER:0.17
TRINITY_DN21389_c0_g2_i1_orfp1	hypothetical protein HW555_002659 [Spodoptera exigua] >CAH0695297.1 unnamed protein product [Spodoptera exigua]	mitochondrial:0.9	nuclear:0.06	cytoplasmic:0.03
TRINITY_DN2165_c0_g1_i5_orfp1	unnamed protein product [Arctia plantaginis] >CAB3249458.1 unnamed protein product [Arctia plantaginis]	cytoplasmic:0.87	nuclear:0.09	mitochondrial:0.02
TRINITY_DN21227_c1_g1_i1_orfp1	hypothetical protein HW555_002564 [Spodoptera exigua]	cytoplasmic:0.49	nuclear:0.35	Golgi apparatus:0.05
TRINITY_DN2134_c0_g1_i3_orfp1	unnamed protein product [Chrysodeixis includens]	cytoplasmic:0.95	nuclear:0.03	peroxisomal:0.02
TRINITY_DN2164_c0_g1_i1_orfp1	unnamed protein product [Arctia plantaginis]	cytoplasmic:0.75	peroxisomal:0.21	nuclear:0.02
TRINITY_DN2088_c0_g1_i6_orfp1	integrin alpha-PS1 isoform X1 [Spodoptera litura]	plasma membrane:0.28	ER:0.26	extracellular:0.2
TRINITY_DN2121_c0_g1_i1_orfp1	unnamed protein product [Arctia plantaginis] >CAB3230066.1 unnamed protein product [Arctia plantaginis]	Golgi apparatus:0.57	ER:0.18	plasma membrane:0.11
TRINITY_DN2126_c0_g1_i1_orfp1	heat shock protein 20.4 [Bombyx mori] >XP_037877362.1 protein lethal(2)essential for life-like [Bombyx mori] >AAG30945.2 heat shock protein hsp20.4 [Bombyx mori]	cytoplasmic:0.93	nuclear:0.06	peroxisomal:0.01
TRINITY_DN2078_c12_g1_i2_orfp1	unnamed protein product [Arctia plantaginis]	extracellular:0.77	ER:0.08	Golgi apparatus:0.05
TRINITY_DN2147_c0_g2_i18_orfp1	uncharacterized protein LOC110378155 isoform X4 [Helicoverpa armigera]	nuclear:0.66	cytoplasmic:0.32	mitochondrial:0
TRINITY_DN20757_c0_g1_i1_orfp1	unnamed protein product [Arctia plantaginis]	cytoplasmic:0.79	nuclear:0.08	peroxisomal:0.07
TRINITY_DN2087_c0_g3_i2_orfp1	polycomb protein Scm [Spodoptera litura]	cytoplasmic:0.82	nuclear:0.05	peroxisomal:0.05
TRINITY_DN2138_c0_g1_i7_orfp1	unnamed protein product [Arctia plantaginis]	nuclear:0.83	cytoplasmic:0.15	Golgi apparatus:0.01
TRINITY_DN2120_c5_g1_i3_orfp1	PREDICTED: 40S ribosomal protein S3a [Amyelois transitella]	cytoplasmic:0.98	nuclear:0.01	peroxisomal:0
TRINITY_DN2112_c0_g1_i4_orfp1	unnamed protein product [Arctia plantaginis]	extracellular:0.69	Golgi apparatus:0.1	ER:0.09
TRINITY_DN2108_c0_g2_i2_orfp1	unnamed protein product [Arctia plantaginis]	cytoplasmic:0.82	nuclear:0.09	mitochondrial:0.05
TRINITY_DN2097_c0_g1_i1_orfp1	protein catecholamines up-like [Spodoptera litura]	Golgi apparatus:0.54	ER:0.25	extracellular:0.08
TRINITY_DN211_c1_g1_i2_orfp1	leucine-rich repeats and immunoglobulin-like domains protein 3 [Helicoverpa zea]	plasma membrane:0.57	extracellular:0.26	ER:0.08
TRINITY_DN210_c0_g1_i2_orfp1	unnamed protein product [Arctia plantaginis]	cytoplasmic:0.5	mitochondrial:0.39	peroxisomal:0.05
TRINITY_DN21431_c0_g1_i1_orfp1	unnamed protein product [Arctia plantaginis] >CAB3255487.1 unnamed protein product [Arctia plantaginis]	extracellular:0.59	plasma membrane:0.15	ER:0.12
TRINITY_DN2122_c0_g1_i7_orfp1	unnamed protein product [Arctia plantaginis]	extracellular:0.69	plasma membrane:0.12	lysosomal:0.05
TRINITY_DN209_c0_g1_i3_orfp1	unnamed protein product [Spodoptera exigua]	cytoplasmic:0.36	nuclear:0.34	peroxisomal:0.21
TRINITY_DN21048_c0_g1_i1_orfp1	unnamed protein product [Arctia plantaginis]	extracellular:0.85	ER:0.05	plasma membrane:0.04
TRINITY_DN2076_c0_g1_i3_orfp1	unnamed protein product [Spodoptera littoralis] >CAH1647162.1 unnamed protein product [Spodoptera littoralis]	cytoplasmic:0.98	mitochondrial:0.01	peroxisomal:0.01
TRINITY_DN21074_c1_g2_i3_orfp1	unnamed protein product [Spodoptera littoralis] >CAH1635606.1 unnamed protein product [Spodoptera littoralis]	Golgi apparatus:0.77	ER:0.08	peroxisomal:0.06
TRINITY_DN2098_c0_g1_i1_orfp1	unnamed protein product [Arctia plantaginis] >CAB3257266.1 unnamed protein product [Arctia plantaginis]	cytoplasmic:0.79	nuclear:0.15	peroxisomal:0.03
TRINITY_DN20759_c0_g1_i1_orfp1	unnamed protein product [Chrysodeixis includens]	cytoplasmic:0.97	nuclear:0.02	peroxisomal:0
TRINITY_DN2144_c0_g1_i1_orfp1	unnamed protein product [Arctia plantaginis] >CAB3249067.1 unnamed protein product [Arctia plantaginis]	mitochondrial:0.91	cytoplasmic:0.07	peroxisomal:0.02
TRINITY_DN2155_c0_g1_i2_orfp1	sex-lethal homolog isoform X1 [Trichoplusia ni]	cytoplasmic:0.79	nuclear:0.19	mitochondrial:0.01
TRINITY_DN2142_c0_g1_i7_orfp1	unnamed protein product [Arctia plantaginis]	extracellular:0.59	plasma membrane:0.08	lysosomal:0.07
TRINITY_DN2156_c0_g1_i4_orfp1	titin homolog isoform X8 [Helicoverpa zea]	cytoplasmic:0.93	nuclear:0.04	peroxisomal:0.02
TRINITY_DN2112_c0_g1_i15_orfp1	unnamed protein product [Arctia plantaginis]	extracellular:0.63	ER:0.12	Golgi apparatus:0.11
TRINITY_DN214_c0_g1_i1_orfp1	enoyl-[acyl-carrier-protein] reductase, mitochondrial-like [Helicoverpa zea]	mitochondrial:0.59	cytoplasmic:0.19	peroxisomal:0.1
TRINITY_DN2131_c0_g1_i9_orfp1	unnamed protein product [Arctia plantaginis]	nuclear:0.54	cytoplasmic:0.18	plasma membrane:0.08
TRINITY_DN20_c0_g1_i28_orfp1	hypothetical protein B5X24_HaOG205777 [Helicoverpa armigera]	cytoplasmic:0.51	nuclear:0.23	peroxisomal:0.09
TRINITY_DN2149_c0_g1_i18_orfp1	unnamed protein product [Arctia plantaginis]	mitochondrial:0.65	nuclear:0.26	cytoplasmic:0.07
TRINITY_DN20743_c0_g1_i2_orfp1	prolyl 4-hydroxylase subunit alpha-1 isoform X1 [Helicoverpa armigera] >XP_049696380.1 prolyl 4-hydroxylase subunit alpha-1 isoform X2 [Helicoverpa armigera] >XP_049696381.1 prolyl 4-hydroxylase subunit alpha-1 isoform X1 [Helicoverpa armigera]	ER:0.8	extracellular:0.06	Golgi apparatus:0.05
TRINITY_DN21277_c0_g1_i1_orfp1	unnamed protein product [Arctia plantaginis]	nuclear:0.53	cytoplasmic:0.46	mitochondrial:0
TRINITY_DN21468_c0_g5_i1_orfp1	nuclear protein localization protein 4 homolog isoform X2 [Helicoverpa armigera]	cytoplasmic:0.77	peroxisomal:0.11	nuclear:0.09
TRINITY_DN2142_c0_g1_i14_orfp1	unnamed protein product [Arctia plantaginis]	extracellular:0.47	ER:0.23	Golgi apparatus:0.19
TRINITY_DN2080_c0_g1_i3_orfp1	unnamed protein product [Arctia plantaginis]	cytoplasmic:0.73	mitochondrial:0.24	peroxisomal:0.03
TRINITY_DN20912_c0_g1_i1_orfp1	signal peptidase complex catalytic subunit SEC11A [Helicoverpa armigera] >XP_022825645.1 signal peptidase complex catalytic subunit SEC11A [Spodoptera litura] >XP_035438386.1 signal peptidase complex catalytic subunit SEC11A-like [Spodoptera frugiperda] >XP_047022659.1 signal peptidase complex catalytic subunit SEC11A [Helicoverpa zea] >CAB3222830.1 unnamed protein product [Arctia plantaginis] >C…	Golgi apparatus:0.52	ER:0.13	plasma membrane:0.13
TRINITY_DN2147_c0_g2_i1_orfp1	uncharacterized protein LOC110378155 isoform X6 [Helicoverpa armigera]	cytoplasmic:0.46	nuclear:0.4	plasma membrane:0.03
TRINITY_DN2147_c0_g2_i19_orfp1	uncharacterized protein LOC110378155 isoform X18 [Helicoverpa armigera]	cytoplasmic:0.89	nuclear:0.08	peroxisomal:0.01
TRINITY_DN20998_c0_g1_i1_orfp1	unnamed protein product [Arctia plantaginis]	lysosomal:0.61	extracellular:0.23	Golgi apparatus:0.08
TRINITY_DN2150_c0_g2_i2_orfp1	DET1- and DDB1-associated protein 1 [Helicoverpa armigera] >XP_047030678.1 DET1- and DDB1-associated protein 1 [Helicoverpa zea] >PZC83056.1 hypothetical protein B5X24_HaOG208529 [Helicoverpa armigera]	extracellular:0.7	plasma membrane:0.13	peroxisomal:0.04
TRINITY_DN2121_c1_g1_i9_orfp1	activin receptor type-1 isoform X1 [Spodoptera litura]	plasma membrane:0.34	ER:0.24	extracellular:0.18
TRINITY_DN2118_c0_g1_i1_orfp1	hypothetical protein B5X24_HaOG208822 [Helicoverpa armigera]	peroxisomal:0.39	mitochondrial:0.35	cytoplasmic:0.17
TRINITY_DN2123_c0_g1_i4_orfp1	semaphorin-2A isoform X1 [Helicoverpa armigera] >XP_047028823.1 semaphorin-2A isoform X1 [Helicoverpa zea] >PZC84951.1 hypothetical protein B5X24_HaOG203272 [Helicoverpa armigera]	lysosomal:0.35	ER:0.22	plasma membrane:0.17
TRINITY_DN2073_c0_g1_i2_orfp1	unnamed protein product [Arctia plantaginis]	cytoplasmic:0.76	nuclear:0.12	peroxisomal:0.09
TRINITY_DN21066_c0_g1_i3_orfp1	unnamed protein product [Arctia plantaginis] >CAB3234398.1 unnamed protein product [Arctia plantaginis]	peroxisomal:0.51	cytoplasmic:0.47	nuclear:0.02
TRINITY_DN2141_c0_g1_i6_orfp1	uncharacterized protein LOC110379761 isoform X1 [Helicoverpa armigera]	nuclear:0.59	cytoplasmic:0.39	peroxisomal:0.01
TRINITY_DN2105_c0_g1_i1_orfp1	hemolin [Lymantria dispar]	cytoplasmic:0.69	nuclear:0.27	peroxisomal:0.02
TRINITY_DN21427_c0_g1_i1_orfp1	unnamed protein product [Arctia plantaginis] >CAB3236174.1 unnamed protein product [Arctia plantaginis]	nuclear:0.75	cytoplasmic:0.2	mitochondrial:0.01
TRINITY_DN2162_c0_g1_i2_orfp1	transforming acidic coiled-coil-containing protein 3-like [Trichoplusia ni]	cytoplasmic:0.69	nuclear:0.24	ER:0.01
TRINITY_DN210_c0_g1_i1_orfp1	unnamed protein product [Arctia plantaginis]	cytoplasmic:0.56	mitochondrial:0.35	peroxisomal:0.05
TRINITY_DN2083_c0_g1_i4_orfp1	conserved oligomeric Golgi complex subunit 1 [Trichoplusia ni]	cytoplasmic:0.9	peroxisomal:0.06	nuclear:0.02
TRINITY_DN21177_c0_g1_i1_orfp1	ubiquitin-conjugating enzyme E2 J1 [Helicoverpa armigera] >XP_047033424.1 ubiquitin-conjugating enzyme E2 J1-like [Helicoverpa zea] >PZC77843.1 hypothetical protein B5X24_HaOG202954 [Helicoverpa armigera]	extracellular:0.34	ER:0.24	Golgi apparatus:0.22
TRINITY_DN20_c0_g1_i9_orfp1	unnamed protein product [Chrysodeixis includens]	Golgi apparatus:0.53	plasma membrane:0.26	peroxisomal:0.08
TRINITY_DN213_c0_g1_i6_orfp1	unnamed protein product [Spodoptera littoralis] >CAH1641363.1 unnamed protein product [Spodoptera littoralis]	cytoplasmic:0.45	nuclear:0.28	Golgi apparatus:0.12
TRINITY_DN2131_c1_g1_i1_orfp1	40S ribosomal protein S11 isoform X1 [Pectinophora gossypiella]	cytoplasmic:0.95	nuclear:0.03	mitochondrial:0
TRINITY_DN21238_c0_g3_i1_orfp1	unnamed protein product [Arctia plantaginis] >CAB3236167.1 unnamed protein product [Arctia plantaginis]	cytoplasmic:0.91	peroxisomal:0.04	nuclear:0.03
TRINITY_DN21054_c0_g1_i1_orfp1	myophilin-like [Spodoptera litura] >CAB3517346.1 unnamed protein product [Spodoptera littoralis] >CAH1647259.1 unnamed protein product [Spodoptera littoralis]	cytoplasmic:0.93	peroxisomal:0.04	nuclear:0.03
TRINITY_DN2110_c0_g1_i34_orfp1	Down syndrome cell adhesion molecule-like protein Dscam2 isoform X44 [Helicoverpa zea]	cytoplasmic:0.76	nuclear:0.18	peroxisomal:0.04
TRINITY_DN2087_c0_g1_i1_orfp1	ubiquitin carboxyl-terminal hydrolase [Trichoplusia ni]	cytoplasmic:0.97	peroxisomal:0.02	nuclear:0.01
TRINITY_DN2211_c0_g4_i3_orfp1	thiosulfate sulfurtransferase/rhodanese-like domain-containing protein 3 isoform X1 [Pieris napi]	mitochondrial:0.63	cytoplasmic:0.25	nuclear:0.1
TRINITY_DN22600_c1_g2_i1_orfp1	unnamed protein product [Chrysodeixis includens]	ER:0.35	plasma membrane:0.29	Golgi apparatus:0.19
TRINITY_DN21794_c0_g2_i4_orfp1	peroxiredoxin [Helicoverpa armigera] >XP_047022514.1 peroxiredoxin [Helicoverpa zea] >PZC85483.1 hypothetical protein B5X24_HaOG216591 [Helicoverpa armigera]	ER:0.37	Golgi apparatus:0.28	extracellular:0.17
TRINITY_DN2230_c0_g1_i9_orfp1	unnamed protein product [Spodoptera exigua]	cytoplasmic:0.84	nuclear:0.12	peroxisomal:0.02
TRINITY_DN21740_c0_g1_i1_orfp1	unnamed protein product [Arctia plantaginis] >CAB3237453.1 unnamed protein product [Arctia plantaginis]	extracellular:0.96	plasma membrane:0.03	lysosomal:0.01
TRINITY_DN2237_c0_g4_i2_orfp1	unnamed protein product [Arctia plantaginis] >CAB3250680.1 unnamed protein product [Arctia plantaginis]	cytoplasmic:0.6	extracellular:0.28	nuclear:0.05
TRINITY_DN22268_c0_g1_i1_orfp1	thioredoxin reductase-like selenoprotein T homolog CG3887 [Helicoverpa armigera] >XP_047041373.1 thioredoxin reductase-like selenoprotein T homolog CG3887 [Helicoverpa zea] >PZC73683.1 hypothetical protein B5X24_HaOG208954 [Helicoverpa armigera]	extracellular:0.38	ER:0.25	Golgi apparatus:0.18
TRINITY_DN2191_c0_g1_i6_orfp1	cytochrome P450 CYP6B53 [Lymantria dispar]	extracellular:0.33	Golgi apparatus:0.25	ER:0.19
TRINITY_DN21748_c0_g3_i1_orfp1	unnamed protein product [Arctia plantaginis] >CAB3255768.1 unnamed protein product [Arctia plantaginis]	cytoplasmic:0.86	nuclear:0.05	peroxisomal:0.05
TRINITY_DN22602_c0_g2_i1_orfp1	unnamed protein product [Arctia plantaginis]	cytoplasmic:0.92	nuclear:0.06	peroxisomal:0.01
TRINITY_DN2259_c0_g1_i11_orfp1	unnamed protein product [Chrysodeixis includens]	cytoplasmic:0.93	peroxisomal:0.04	nuclear:0.02
TRINITY_DN21810_c0_g1_i1_orfp1	unnamed protein product [Parnassius apollo]	extracellular:0.99	lysosomal:0.01	plasma membrane:0
TRINITY_DN2237_c7_g1_i1_orfp1	B-cell CLL/lymphoma 7 protein family member A [Spodoptera litura] >XP_035436900.1 B-cell CLL/lymphoma 7 protein family member A-like [Spodoptera frugiperda] >CAB3516440.1 unnamed protein product [Spodoptera littoralis] >KAF9822389.1 hypothetical protein SFRURICE_017664 [Spodoptera frugiperda] >KAG8106347.1 hypothetical protein SFRUCORN_018967 [Spodoptera frugiperda] >CAH1646324.1 unnamed protein …	cytoplasmic:0.92	nuclear:0.05	peroxisomal:0.01
TRINITY_DN21840_c0_g1_i1_orfp1	unnamed protein product [Spodoptera exigua]	cytoplasmic:0.98	nuclear:0.01	peroxisomal:0.01
TRINITY_DN21737_c0_g1_i1_orfp1	invertebrate-type lysozyme 3 isoform X1 [Plutella xylostella]	extracellular:0.93	ER:0.04	lysosomal:0.01
TRINITY_DN2200_c0_g1_i4_orfp1	unnamed protein product [Arctia plantaginis] >CAB3238353.1 unnamed protein product [Arctia plantaginis]	cytoplasmic:0.96	nuclear:0.02	peroxisomal:0.01
TRINITY_DN21990_c0_g2_i1_orfp1	pre-mRNA-splicing factor SPF27 [Spodoptera litura] >XP_035434102.1 LOW QUALITY PROTEIN: pre-mRNA-splicing factor SPF27-like [Spodoptera frugiperda] >KAF9795801.1 hypothetical protein SFRURICE_013807 [Spodoptera frugiperda] >KAG8117983.1 hypothetical protein SFRUCORN_014717 [Spodoptera frugiperda]	nuclear:0.77	cytoplasmic:0.21	mitochondrial:0.01
TRINITY_DN2198_c0_g1_i1_orfp1	protein yellow-like isoform X2 [Trichoplusia ni] >XP_026725271.1 protein yellow-like isoform X2 [Trichoplusia ni] >XP_026725272.1 protein yellow-like isoform X2 [Trichoplusia ni]	extracellular:0.33	lysosomal:0.22	ER:0.2
TRINITY_DN2255_c2_g1_i2_orfp1	Histone H3, partial [Anas platyrhynchos] >EOB06725.1 Histone H3, partial [Anas platyrhynchos]	nuclear:0.6	mitochondrial:0.29	cytoplasmic:0.07
TRINITY_DN2242_c0_g1_i3_orfp1	ubiquitin carboxyl-terminal hydrolase 8 isoform X2 [Trichoplusia ni]	cytoplasmic:0.91	nuclear:0.07	peroxisomal:0.01
TRINITY_DN22234_c0_g1_i2_orfp1	serine/threonine-protein kinase unc-51 [Trichoplusia ni]	cytoplasmic:0.95	nuclear:0.03	peroxisomal:0.01
TRINITY_DN22270_c0_g1_i1_orfp1	unnamed protein product [Arctia plantaginis]	extracellular:0.46	plasma membrane:0.39	ER:0.05
TRINITY_DN2178_c1_g1_i1_orfp1	unnamed protein product [Arctia plantaginis]	ER:0.99	Golgi apparatus:0.01	lysosomal:0
TRINITY_DN2219_c0_g1_i1_orfp1	unnamed protein product [Arctia plantaginis]	mitochondrial:0.71	peroxisomal:0.18	cytoplasmic:0.08
TRINITY_DN22377_c0_g1_i1_orfp1	unnamed protein product [Arctia plantaginis] >CAB3260631.1 unnamed protein product [Arctia plantaginis]	cytoplasmic:0.72	nuclear:0.22	peroxisomal:0.06
TRINITY_DN21720_c0_g1_i9_orfp1	tubulin gamma-1 chain [Helicoverpa armigera] >XP_047041829.1 tubulin gamma-1 chain-like [Helicoverpa zea] >XP_049692616.1 tubulin gamma-1 chain-like [Helicoverpa armigera] >AFM38215.1 tubulin gamma-1 chain [Spodoptera exigua] >KAF9420261.1 hypothetical protein HW555_003482 [Spodoptera exigua] >PZC72154.1 hypothetical protein B5X24_HaOG211809 [Helicoverpa armigera] >CAH0694918.1 unnamed protein pr…	cytoplasmic:0.68	nuclear:0.27	peroxisomal:0.03
TRINITY_DN21698_c0_g1_i1_orfp1	uncharacterized protein LOC111364958 [Spodoptera litura]	extracellular:0.94	ER:0.03	plasma membrane:0.02
TRINITY_DN21718_c0_g1_i1_orfp1	glyceraldehyde-3-phosphate dehydrogenase [Lymantria dispar]	cytoplasmic:0.97	nuclear:0.02	peroxisomal:0.01
TRINITY_DN221_c0_g2_i1_orfp1	larval cuticle protein LCP-17 [Helicoverpa armigera] >XP_047030500.1 larval cuticle protein LCP-17-like [Helicoverpa zea] >PZC82070.1 hypothetical protein B5X24_HaOG211160 [Helicoverpa armigera]	Golgi apparatus:0.47	ER:0.14	plasma membrane:0.13
TRINITY_DN2258_c0_g1_i5_orfp1	guanylate kinase isoform X1 [Helicoverpa armigera] >XP_047021495.1 guanylate kinase isoform X3 [Helicoverpa zea]	cytoplasmic:0.79	mitochondrial:0.18	nuclear:0.02
TRINITY_DN2188_c1_g2_i1_orfp1	regulator of chromosome condensation-like isoform X2 [Spodoptera frugiperda]	nuclear:0.39	cytoplasmic:0.3	mitochondrial:0.28
TRINITY_DN22021_c0_g1_i6_orfp1	uncharacterized protein LOC111350918 isoform X1 [Spodoptera litura]	nuclear:0.48	cytoplasmic:0.45	peroxisomal:0.04
TRINITY_DN21706_c0_g1_i1_orfp1	unnamed protein product [Arctia plantaginis]	cytoplasmic:0.82	peroxisomal:0.09	nuclear:0.04
TRINITY_DN22140_c0_g1_i1_orfp1	unnamed protein product [Arctia plantaginis] >CAB3255729.1 unnamed protein product [Arctia plantaginis]	Golgi apparatus:0.37	ER:0.32	extracellular:0.17
TRINITY_DN22465_c0_g1_i10_orfp1	unnamed protein product [Chrysodeixis includens]	peroxisomal:0.9	cytoplasmic:0.09	nuclear:0.01
TRINITY_DN2254_c0_g1_i6_orfp1	unnamed protein product [Arctia plantaginis]	cytoplasmic:0.86	peroxisomal:0.06	nuclear:0.04
TRINITY_DN2190_c0_g1_i10_orfp1	unnamed protein product [Spodoptera littoralis] >CAH1638120.1 unnamed protein product [Spodoptera littoralis]	cytoplasmic:0.5	mitochondrial:0.48	peroxisomal:0.01
TRINITY_DN2239_c0_g1_i1_orfp1	unnamed protein product [Arctia plantaginis] >CAB3237675.1 unnamed protein product [Arctia plantaginis]	cytoplasmic:0.63	nuclear:0.33	peroxisomal:0.02
TRINITY_DN22098_c0_g1_i1_orfp1	unnamed protein product [Chrysodeixis includens]	ER:0.37	extracellular:0.3	Golgi apparatus:0.2
TRINITY_DN22572_c0_g1_i1_orfp1	ubiquitin-60S ribosomal protein L40 [Vanessa tameamea] >XP_028174976.1 ubiquitin-60S ribosomal protein L40 [Ostrinia furnacalis] >XP_045447403.1 ubiquitin-60S ribosomal protein L40 [Melitaea cinxia] >XP_047530679.1 ubiquitin-60S ribosomal protein L40 [Vanessa atalanta] >XP_050346635.1 ubiquitin-60S ribosomal protein L40 [Nymphalis io] >ADT80702.1 ribosomal protein L40 [Euphydryas aurinia] >CAG957…	cytoplasmic:0.86	nuclear:0.13	mitochondrial:0.01
TRINITY_DN2226_c0_g1_i1_orfp1	uncharacterized protein LOC124638872 [Helicoverpa zea]	cytoplasmic:0.75	extracellular:0.07	peroxisomal:0.06
TRINITY_DN2190_c0_g1_i12_orfp1	unnamed protein product [Arctia plantaginis]	Golgi apparatus:0.54	peroxisomal:0.14	ER:0.12
TRINITY_DN22424_c0_g4_i1_orfp1	aspartate aminotransferase, mitochondrial [Aricia agestis]	mitochondrial:0.66	cytoplasmic:0.32	nuclear:0.01
TRINITY_DN22230_c0_g1_i2_orfp1	unnamed protein product [Arctia plantaginis]	cytoplasmic:0.96	nuclear:0.03	peroxisomal:0.01
TRINITY_DN2243_c0_g1_i2_orfp1	aquaporin AQPAe.a isoform X2 [Trichoplusia ni]	Golgi apparatus:0.4	plasma membrane:0.26	peroxisomal:0.16
TRINITY_DN2220_c4_g1_i4_orfp1	calcyphosin-like protein isoform X4 [Trichoplusia ni] >XP_026739668.1 calcyphosin-like protein isoform X4 [Trichoplusia ni]	cytoplasmic:0.98	nuclear:0.01	peroxisomal:0.01
TRINITY_DN2225_c0_g1_i1_orfp1	cuticle protein-like [Helicoverpa zea]	extracellular:0.62	ER:0.23	plasma membrane:0.07
TRINITY_DN2217_c0_g1_i2_orfp1	beta-TrCP [Trichoplusia ni]	cytoplasmic:0.89	peroxisomal:0.05	nuclear:0.03
TRINITY_DN2170_c0_g1_i1_orfp1	chemosensory protein 24 [Cnaphalocrocis medinalis]	extracellular:0.67	ER:0.21	Golgi apparatus:0.05
TRINITY_DN2219_c2_g1_i1_orfp1	SAP domain-containing ribonucleoprotein [Helicoverpa armigera]	nuclear:0.51	cytoplasmic:0.41	plasma membrane:0.02
TRINITY_DN21928_c0_g3_i1_orfp1	uncharacterized protein LOC110370275 [Helicoverpa armigera] >XP_047025248.1 extensin isoform X2 [Helicoverpa zea]	extracellular:0.34	nuclear:0.15	plasma membrane:0.14
TRINITY_DN2240_c0_g1_i6_orfp1	transcriptional repressor p66-alpha isoform X7 [Helicoverpa armigera]	cytoplasmic:0.71	nuclear:0.27	peroxisomal:0.02
TRINITY_DN22150_c0_g1_i1_orfp1	unnamed protein product [Arctia plantaginis]	extracellular:0.77	ER:0.12	plasma membrane:0.05
TRINITY_DN22477_c1_g1_i1_orfp1	mesencephalic astrocyte-derived neurotrophic factor homolog [Helicoverpa armigera] >XP_047024581.1 mesencephalic astrocyte-derived neurotrophic factor homolog [Helicoverpa zea] >PZC86235.1 hypothetical protein B5X24_HaOG211396 [Helicoverpa armigera]	extracellular:0.95	ER:0.03	lysosomal:0.01
TRINITY_DN21806_c0_g1_i3_orfp1	unnamed protein product [Arctia plantaginis]	cytoplasmic:0.95	peroxisomal:0.03	nuclear:0.01
TRINITY_DN21919_c0_g3_i1_orfp1	unnamed protein product [Arctia plantaginis]	cytoplasmic:0.77	nuclear:0.19	peroxisomal:0.03
TRINITY_DN2237_c0_g5_i1_orfp1	hypothetical protein HW555_010946 [Spodoptera exigua]	mitochondrial:0.51	cytoplasmic:0.44	nuclear:0.03
TRINITY_DN22157_c0_g1_i1_orfp1	mortality factor 4-like protein 1 [Maniola hyperantus]	nuclear:0.56	cytoplasmic:0.42	mitochondrial:0.01
TRINITY_DN22371_c0_g1_i1_orfp1	unnamed protein product [Arctia plantaginis]	extracellular:0.89	ER:0.06	plasma membrane:0.02
TRINITY_DN22329_c0_g1_i1_orfp1	unnamed protein product [Chrysodeixis includens]	cytoplasmic:0.91	peroxisomal:0.04	nuclear:0.03
TRINITY_DN2182_c0_g1_i1_orfp1	unnamed protein product [Arctia plantaginis] >CAB3238287.1 unnamed protein product [Arctia plantaginis]	cytoplasmic:0.77	Golgi apparatus:0.11	peroxisomal:0.04
TRINITY_DN224_c0_g1_i1_orfp1	unnamed protein product [Arctia plantaginis]	cytoplasmic:0.94	nuclear:0.04	peroxisomal:0.01
TRINITY_DN21773_c0_g1_i1_orfp1	hypothetical protein evm_008403 [Chilo suppressalis] >CAB3524174.1 unnamed protein product [Chilo suppressalis] >CAH0401495.1 unnamed protein product [Chilo suppressalis]	nuclear:0.72	cytoplasmic:0.25	peroxisomal:0.02
TRINITY_DN221_c7_g1_i2_orfp1	unnamed protein product [Arctia plantaginis]	extracellular:0.79	ER:0.11	plasma membrane:0.05
TRINITY_DN22530_c0_g1_i2_orfp1	unnamed protein product [Arctia plantaginis]	plasma membrane:0.33	extracellular:0.28	lysosomal:0.23
TRINITY_DN22684_c0_g1_i1_orfp1	unnamed protein product [Arctia plantaginis] >CAB3256997.1 unnamed protein product [Arctia plantaginis]	cytoplasmic:0.51	nuclear:0.47	peroxisomal:0.01
TRINITY_DN22_c0_g1_i7_orfp1	unnamed protein product [Chrysodeixis includens]	lysosomal:0.57	plasma membrane:0.17	extracellular:0.13
TRINITY_DN23113_c0_g4_i1_orfp1	V-type proton ATPase subunit D [Manduca sexta] >Q9U0S4.1 RecName: Full=V-type proton ATPase subunit D; Short=V-ATPase subunit D; AltName: Full=Vacuolar proton pump subunit D [Manduca sexta] >KAG6442436.1 hypothetical protein O3G_MSEX002347 [Manduca sexta] >CAB65912.1 vacuolar ATPase subunit D [Manduca sexta]	mitochondrial:0.56	cytoplasmic:0.4	nuclear:0.02
TRINITY_DN22926_c1_g2_i1_orfp1	ubiquinol-cytochrome C reductase [Lymantria dispar]	mitochondrial:0.84	cytoplasmic:0.08	nuclear:0.03
TRINITY_DN2286_c0_g1_i1_orfp1	calphotin-like [Spodoptera litura]	extracellular:0.97	ER:0.01	plasma membrane:0.01
TRINITY_DN2272_c0_g1_i21_orfp1	unnamed protein product [Arctia plantaginis]	cytoplasmic:0.6	nuclear:0.37	peroxisomal:0.01
TRINITY_DN2321_c0_g1_i2_orfp1	unnamed protein product [Arctia plantaginis]	cytoplasmic:0.98	peroxisomal:0.01	nuclear:0.01
TRINITY_DN2348_c1_g1_i1_orfp1	unnamed protein product [Arctia plantaginis]	mitochondrial:0.66	cytoplasmic:0.29	nuclear:0.03
TRINITY_DN2281_c0_g1_i6_orfp1	unnamed protein product [Arctia plantaginis]	extracellular:0.49	plasma membrane:0.27	ER:0.1
TRINITY_DN2304_c0_g1_i1_orfp1	ATP-binding cassette sub-family D member 3 [Helicoverpa armigera]	mitochondrial:0.81	cytoplasmic:0.11	peroxisomal:0.05
TRINITY_DN23177_c0_g1_i1_orfp1	serine protease filzig [Helicoverpa armigera]	extracellular:0.55	plasma membrane:0.34	ER:0.04
TRINITY_DN2348_c0_g1_i9_orfp1	unnamed protein product [Arctia plantaginis] >CAB3242019.1 unnamed protein product [Arctia plantaginis]	extracellular:0.97	plasma membrane:0.02	lysosomal:0.01
TRINITY_DN23216_c0_g2_i1_orfp1	muscle-specific protein 20-like [Spodoptera litura] >CAB3516622.1 unnamed protein product [Spodoptera littoralis] >CAH1646518.1 unnamed protein product [Spodoptera littoralis]	cytoplasmic:0.9	peroxisomal:0.06	nuclear:0.03
TRINITY_DN23010_c0_g2_i1_orfp1	protein canopy 4-like [Trichoplusia ni]	extracellular:0.34	ER:0.33	Golgi apparatus:0.2
TRINITY_DN2292_c0_g1_i4_orfp1	unnamed protein product [Arctia plantaginis]	peroxisomal:0.37	cytoplasmic:0.19	Golgi apparatus:0.14
TRINITY_DN228_c0_g1_i4_orfp1	unnamed protein product [Spodoptera exigua]	mitochondrial:0.88	nuclear:0.1	cytoplasmic:0.02
TRINITY_DN2333_c0_g1_i2_orfp1	unnamed protein product [Arctia plantaginis]	nuclear:0.58	cytoplasmic:0.28	peroxisomal:0.03
TRINITY_DN2301_c0_g1_i1_orfp1	hypothetical protein HW555_013890 [Spodoptera exigua] >CAH0673817.1 unnamed protein product [Spodoptera exigua]	peroxisomal:0.64	cytoplasmic:0.33	nuclear:0.01
TRINITY_DN2300_c0_g1_i1_orfp1	unnamed protein product [Arctia plantaginis]	cytoplasmic:0.61	peroxisomal:0.31	nuclear:0.05
TRINITY_DN2268_c0_g1_i1_orfp1	uncharacterized protein LOC113496472 [Trichoplusia ni]	plasma membrane:0.38	extracellular:0.24	Golgi apparatus:0.15
TRINITY_DN22772_c0_g1_i12_orfp1	unnamed protein product [Arctia plantaginis] >CAB3236187.1 unnamed protein product [Arctia plantaginis]	cytoplasmic:0.64	nuclear:0.32	peroxisomal:0.02
TRINITY_DN22754_c0_g1_i1_orfp1	cuticle protein 19 [Helicoverpa armigera] >XP_049702889.1 cuticle protein 19 [Helicoverpa armigera] >PZC79464.1 hypothetical protein B5X24_HaOG216347 [Helicoverpa armigera]	extracellular:0.61	ER:0.25	Golgi apparatus:0.05
TRINITY_DN22685_c0_g1_i1_orfp1	rap guanine nucleotide exchange factor 2 [Trichoplusia ni]	cytoplasmic:0.82	nuclear:0.16	mitochondrial:0.01
TRINITY_DN2315_c3_g3_i1_orfp1	transmembrane protein 70 homolog, mitochondrial [Helicoverpa zea]	mitochondrial:0.64	cytoplasmic:0.13	peroxisomal:0.08
TRINITY_DN23380_c0_g2_i1_orfp1	zinc finger MYM-type protein 3 isoform X5 [Helicoverpa zea]	nuclear:0.75	cytoplasmic:0.17	plasma membrane:0.04
TRINITY_DN23315_c0_g1_i2_orfp1	L-2-hydroxyglutarate dehydrogenase, mitochondrial [Helicoverpa armigera]	mitochondrial:0.44	cytoplasmic:0.22	peroxisomal:0.15
TRINITY_DN2340_c0_g1_i14_orfp1	alcohol dehydrogenase AD1 [Galleria mellonella]	peroxisomal:0.93	cytoplasmic:0.03	Golgi apparatus:0.01
TRINITY_DN22724_c1_g2_i2_orfp1	leucine-rich repeat neuronal protein 3-like [Manduca sexta]	nuclear:0.32	mitochondrial:0.24	cytoplasmic:0.13
TRINITY_DN2306_c0_g1_i9_orfp1	unnamed protein product [Arctia plantaginis]	cytoplasmic:0.67	nuclear:0.32	mitochondrial:0.01
TRINITY_DN22805_c0_g1_i1_orfp1	unnamed protein product [Arctia plantaginis]	mitochondrial:0.96	cytoplasmic:0.03	peroxisomal:0
TRINITY_DN2317_c0_g1_i1_orfp1	hypothetical protein B5X24_HaOG209822 [Helicoverpa armigera]	extracellular:0.35	plasma membrane:0.22	ER:0.11
TRINITY_DN226_c0_g1_i1_orfp1	unnamed protein product [Arctia plantaginis]	peroxisomal:0.27	plasma membrane:0.2	mitochondrial:0.19
TRINITY_DN232_c0_g2_i3_orfp1	unnamed protein product [Arctia plantaginis] >CAB3253542.1 unnamed protein product [Arctia plantaginis]	nuclear:0.9	cytoplasmic:0.09	mitochondrial:0
TRINITY_DN2314_c0_g1_i4_orfp1	rab GTPase-activating protein 1-like isoform X3 [Helicoverpa armigera]	cytoplasmic:0.7	nuclear:0.28	peroxisomal:0.01
TRINITY_DN2350_c0_g1_i2_orfp1	disks large 1 tumor suppressor protein isoform X3 [Spodoptera litura]	cytoplasmic:0.89	peroxisomal:0.05	nuclear:0.03
TRINITY_DN23282_c0_g2_i1_orfp1	unnamed protein product [Arctia plantaginis]	cytoplasmic:0.73	nuclear:0.24	peroxisomal:0.02
TRINITY_DN2306_c0_g1_i11_orfp1	protein phosphatase inhibitor 2-like [Galleria mellonella]	cytoplasmic:0.87	nuclear:0.13	peroxisomal:0
TRINITY_DN23066_c0_g1_i6_orfp1	unnamed protein product [Arctia plantaginis]	cytoplasmic:0.77	peroxisomal:0.19	nuclear:0.02
TRINITY_DN2278_c0_g2_i6_orfp1	LIM domain-containing protein jub [Helicoverpa armigera] >PZC81148.1 hypothetical protein B5X24_HaOG213249 [Helicoverpa armigera]	cytoplasmic:0.94	nuclear:0.03	peroxisomal:0.01
TRINITY_DN23395_c1_g1_i1_orfp1	vacuolar protein sorting-associated protein 29 [Vanessa tameamea] >XP_034827573.1 vacuolar protein sorting-associated protein 29 [Maniola hyperantus] >XP_045771005.1 vacuolar protein sorting-associated protein 29 [Maniola jurtina] >XP_046963892.1 vacuolar protein sorting-associated protein 29 [Vanessa cardui] >XP_047537996.1 vacuolar protein sorting-associated protein 29 [Vanessa atalanta] >XP_05…	cytoplasmic:0.95	peroxisomal:0.03	mitochondrial:0.01
TRINITY_DN23349_c0_g2_i7_orfp1	unnamed protein product [Arctia plantaginis] >CAB3253012.1 unnamed protein product [Arctia plantaginis]	nuclear:0.71	cytoplasmic:0.2	mitochondrial:0.02
TRINITY_DN23007_c0_g1_i6_orfp1	hypothetical protein KQX54_013544 [Cotesia glomerata]	cytoplasmic:0.72	nuclear:0.08	extracellular:0.06
TRINITY_DN22846_c0_g1_i1_orfp1	probable small nuclear ribonucleoprotein Sm D2 [Helicoverpa zea] >XP_049705202.1 probable small nuclear ribonucleoprotein Sm D2 [Helicoverpa armigera] >CAH0597665.1 unnamed protein product [Chrysodeixis includens]	cytoplasmic:0.8	nuclear:0.19	mitochondrial:0
TRINITY_DN2284_c0_g2_i1_orfp1	unnamed protein product [Arctia plantaginis] >CAB3261196.1 unnamed protein product [Arctia plantaginis]	cytoplasmic:0.97	nuclear:0.02	peroxisomal:0.01
TRINITY_DN23058_c0_g1_i1_orfp1	argininosuccinate synthase [Helicoverpa zea]	cytoplasmic:0.97	peroxisomal:0.01	nuclear:0.01
TRINITY_DN2264_c0_g1_i1_orfp1	uncharacterized protein LOC110384139 [Helicoverpa armigera] >XP_047020390.1 uncharacterized protein LOC124630497 [Helicoverpa zea] >PZC85372.1 hypothetical protein B5X24_HaOG201868 [Helicoverpa armigera]	cytoplasmic:0.66	peroxisomal:0.13	Golgi apparatus:0.06
TRINITY_DN2333_c0_g2_i4_orfp1	unnamed protein product [Arctia plantaginis]	cytoplasmic:0.62	nuclear:0.15	peroxisomal:0.07
TRINITY_DN23442_c0_g1_i1_orfp1	unnamed protein product [Chrysodeixis includens]	extracellular:0.76	lysosomal:0.09	plasma membrane:0.09
TRINITY_DN234_c0_g1_i6_orfp1	neural-cadherin isoform X1 [Helicoverpa zea]	extracellular:0.6	plasma membrane:0.18	ER:0.09
TRINITY_DN227_c0_g3_i3_orfp1	unnamed protein product [Arctia plantaginis]	nuclear:0.8	cytoplasmic:0.13	extracellular:0.02
TRINITY_DN2296_c1_g2_i1_orfp1	unnamed protein product [Arctia plantaginis]	cytoplasmic:0.79	peroxisomal:0.09	nuclear:0.07
TRINITY_DN22907_c0_g1_i1_orfp1	unnamed protein product [Chrysodeixis includens]	cytoplasmic:0.97	peroxisomal:0.01	nuclear:0.01
TRINITY_DN22789_c0_g1_i2_orfp1	choline transporter-like 2 isoform X2 [Helicoverpa armigera]	plasma membrane:0.72	Golgi apparatus:0.14	ER:0.04
TRINITY_DN22776_c0_g1_i1_orfp1	heat shock protein 60 [Chilo suppressalis]	mitochondrial:0.58	cytoplasmic:0.38	nuclear:0.03
TRINITY_DN22938_c0_g1_i5_orfp1	unnamed protein product [Arctia plantaginis]	mitochondrial:0.86	cytoplasmic:0.11	peroxisomal:0.01
TRINITY_DN23095_c0_g1_i1_orfp1	unnamed protein product [Arctia plantaginis]	extracellular:0.98	ER:0.01	plasma membrane:0.01
TRINITY_DN2342_c0_g1_i2_orfp1	unnamed protein product [Arctia plantaginis] >CAB3237787.1 unnamed protein product [Arctia plantaginis]	nuclear:0.6	cytoplasmic:0.37	peroxisomal:0.01
TRINITY_DN22609_c0_g1_i1_orfp1	unnamed protein product [Arctia plantaginis] >CAB3238801.1 unnamed protein product [Arctia plantaginis]	extracellular:0.45	cytoplasmic:0.24	mitochondrial:0.11
TRINITY_DN2285_c0_g1_i3_orfp1	LOW QUALITY PROTEIN: uncharacterized PE-PGRS family protein PE_PGRS54 [Manduca sexta]	cytoplasmic:0.8	nuclear:0.07	extracellular:0.04
TRINITY_DN22925_c0_g1_i5_orfp1	unnamed protein product [Arctia plantaginis] >CAB3250488.1 unnamed protein product [Arctia plantaginis]	nuclear:0.41	cytoplasmic:0.29	peroxisomal:0.18
TRINITY_DN2275_c0_g1_i4_orfp1	unnamed protein product [Arctia plantaginis] >CAB3247555.1 unnamed protein product [Arctia plantaginis]	nuclear:0.52	cytoplasmic:0.45	peroxisomal:0.01
TRINITY_DN22748_c0_g2_i5_orfp1	ATP synthase mitochondrial F1 complex assembly factor 1 [Helicoverpa armigera] >PZC72440.1 hypothetical protein B5X24_HaOG211135 [Helicoverpa armigera]	mitochondrial:0.89	cytoplasmic:0.08	nuclear:0.02
TRINITY_DN22644_c0_g1_i5_orfp1	hypothetical protein B5X24_HaOG206425 [Helicoverpa armigera]	nuclear:0.67	cytoplasmic:0.33	mitochondrial:0
TRINITY_DN23041_c0_g1_i1_orfp1	integrator complex subunit 11 [Spodoptera litura]	nuclear:0.91	cytoplasmic:0.08	mitochondrial:0
TRINITY_DN2313_c0_g1_i1_orfp1	aminopeptidase N [Trichoplusia ni] >XP_026737339.1 aminopeptidase N [Trichoplusia ni]	plasma membrane:0.85	cytoplasmic:0.03	extracellular:0.03
TRINITY_DN22822_c0_g1_i1_orfp1	unnamed protein product [Arctia plantaginis]	lysosomal:0.9	Golgi apparatus:0.06	extracellular:0.02
TRINITY_DN23020_c0_g1_i1_orfp1	unnamed protein product [Arctia plantaginis]	cytoplasmic:0.95	peroxisomal:0.03	nuclear:0.02
TRINITY_DN2285_c1_g1_i5_orfp1	unnamed protein product [Arctia plantaginis]	extracellular:0.98	plasma membrane:0.01	lysosomal:0.01
TRINITY_DN22958_c0_g1_i2_orfp1	carboxylesterase 7 [Mythimna separata]	cytoplasmic:0.89	peroxisomal:0.07	nuclear:0.02
TRINITY_DN23470_c1_g1_i1_orfp1	unnamed protein product, partial [Iphiclides podalirius]	Golgi apparatus:0.36	peroxisomal:0.23	plasma membrane:0.12
TRINITY_DN23389_c0_g2_i1_orfp1	unnamed protein product [Arctia plantaginis] >CAB3240555.1 unnamed protein product [Arctia plantaginis]	cytoplasmic:0.74	peroxisomal:0.17	plasma membrane:0.03
TRINITY_DN2288_c0_g1_i7_orfp1	unnamed protein product [Arctia plantaginis]	cytoplasmic:0.94	nuclear:0.03	peroxisomal:0.01
TRINITY_DN23276_c1_g3_i2_orfp1	synaptobrevin homolog YKT6 [Helicoverpa armigera] >XP_049700418.1 synaptobrevin homolog YKT6 [Helicoverpa armigera]	cytoplasmic:0.41	mitochondrial:0.34	nuclear:0.1
TRINITY_DN22956_c0_g1_i4_orfp1	unnamed protein product [Arctia plantaginis]	nuclear:0.98	cytoplasmic:0.01	mitochondrial:0
TRINITY_DN23712_c0_g1_i1_orfp1	nucleosome assembly protein 1-like 1 isoform X1 [Trichoplusia ni] >XP_026736187.1 nucleosome assembly protein 1-like 1 isoform X1 [Trichoplusia ni]	cytoplasmic:0.89	nuclear:0.1	peroxisomal:0.01
TRINITY_DN2368_c0_g1_i13_orfp1	unnamed protein product [Arctia plantaginis]	cytoplasmic:0.56	nuclear:0.42	peroxisomal:0.01
TRINITY_DN24298_c0_g5_i1_orfp1	unnamed protein product [Arctia plantaginis]	cytoplasmic:0.6	nuclear:0.38	peroxisomal:0.01
TRINITY_DN24337_c0_g1_i1_orfp1	unnamed protein product [Arctia plantaginis] >CAB3257527.1 unnamed protein product [Arctia plantaginis]	cytoplasmic:0.93	nuclear:0.05	peroxisomal:0.01
TRINITY_DN2448_c0_g3_i1_orfp1	unnamed protein product [Arctia plantaginis]	nuclear:0.53	cytoplasmic:0.2	peroxisomal:0.07
TRINITY_DN2393_c0_g1_i1_orfp1	unnamed protein product [Parnassius apollo]	mitochondrial:0.59	cytoplasmic:0.38	nuclear:0.02
TRINITY_DN23974_c0_g1_i1_orfp1	protein Mo25 [Spodoptera litura] >XP_022834583.1 protein Mo25 [Spodoptera litura] >XP_026727240.1 protein Mo25 [Trichoplusia ni] >XP_026727241.1 protein Mo25 [Trichoplusia ni] >XP_035446722.1 protein Mo25 [Spodoptera frugiperda] >XP_035446723.1 protein Mo25 [Spodoptera frugiperda] >KAF9415942.1 hypothetical protein HW555_006574 [Spodoptera exigua] >CAB3230898.1 unnamed protein product [Arctia pla…	cytoplasmic:0.92	peroxisomal:0.03	nuclear:0.03
TRINITY_DN2358_c0_g1_i2_orfp1	uncharacterized protein LOC111358107 isoform X2 [Spodoptera litura]	extracellular:0.72	plasma membrane:0.1	ER:0.07
TRINITY_DN2420_c0_g1_i3_orfp1	uncharacterized protein CG3556 [Trichoplusia ni] >XP_026740480.1 uncharacterized protein CG3556 [Trichoplusia ni]	extracellular:0.76	ER:0.1	lysosomal:0.06
TRINITY_DN24212_c0_g3_i2_orfp1	unnamed protein product [Chrysodeixis includens]	cytoplasmic:0.95	nuclear:0.04	peroxisomal:0.01
TRINITY_DN2413_c0_g1_i1_orfp1	unnamed protein product [Arctia plantaginis]	cytoplasmic:0.84	nuclear:0.06	peroxisomal:0.04
TRINITY_DN24124_c0_g1_i1_orfp1	unnamed protein product [Arctia plantaginis] >CAB3257811.1 unnamed protein product [Arctia plantaginis]	peroxisomal:0.86	cytoplasmic:0.12	mitochondrial:0.01
TRINITY_DN24100_c0_g1_i1_orfp1	unnamed protein product [Arctia plantaginis] >CAB3257966.1 unnamed protein product [Arctia plantaginis]	cytoplasmic:0.85	peroxisomal:0.1	nuclear:0.03
TRINITY_DN2411_c0_g1_i1_orfp1	40S ribosomal protein S10 [Trichoplusia ni] >CAH0628976.1 unnamed protein product [Chrysodeixis includens]	cytoplasmic:0.9	nuclear:0.05	peroxisomal:0.04
TRINITY_DN24347_c0_g1_i1_orfp1	17-beta-hydroxysteroid dehydrogenase 14-like [Helicoverpa zea]	cytoplasmic:0.86	peroxisomal:0.08	nuclear:0.03
TRINITY_DN23694_c0_g1_i1_orfp1	unnamed protein product [Arctia plantaginis]	cytoplasmic:0.66	nuclear:0.28	peroxisomal:0.03
TRINITY_DN24463_c0_g1_i1_orfp1	exocyst complex component 5 isoform X2 [Helicoverpa armigera]	cytoplasmic:0.93	peroxisomal:0.04	nuclear:0.02
TRINITY_DN24131_c0_g1_i1_orfp1	unnamed protein product [Arctia plantaginis]	cytoplasmic:0.89	peroxisomal:0.07	nuclear:0.03
TRINITY_DN23597_c0_g1_i1_orfp1	unnamed protein product [Arctia plantaginis]	cytoplasmic:0.83	peroxisomal:0.12	nuclear:0.02
TRINITY_DN23915_c0_g1_i2_orfp1	hypothetical protein O3G_MSEX013321 [Manduca sexta]	mitochondrial:0.86	cytoplasmic:0.1	peroxisomal:0.04
TRINITY_DN235_c2_g1_i3_orfp1	serine/threonine-protein kinase SMG1 [Trichoplusia ni]	nuclear:0.53	cytoplasmic:0.42	peroxisomal:0.03
TRINITY_DN244_c6_g1_i1_orfp1	hypothetical protein B5X24_HaOG206725 [Helicoverpa armigera]	cytoplasmic:0.78	mitochondrial:0.12	peroxisomal:0.1
TRINITY_DN2421_c0_g1_i6_orfp1	protein bicaudal D isoform X2 [Trichoplusia ni]	cytoplasmic:0.77	nuclear:0.12	extracellular:0.04
TRINITY_DN23888_c0_g2_i1_orfp1	actin, muscle-type A2 [Bombyx mori] >XP_013199497.1 PREDICTED: actin, muscle-type A2 [Amyelois transitella] >XP_021196684.1 actin, muscle-type A2 [Helicoverpa armigera] >XP_022837900.1 actin, muscle-type A2 [Spodoptera litura] >XP_026314060.1 actin, muscle-type A2 [Hyposmocoma kahamanoa] >XP_026738711.1 actin, muscle-type A2 [Trichoplusia ni] >XP_028179440.1 actin, muscle-type A2 [Ostrinia furnac…	cytoplasmic:0.95	nuclear:0.04	peroxisomal:0.01
TRINITY_DN24161_c0_g1_i2_orfp1	alkylglycerol monooxygenase isoform X1 [Manduca sexta] >XP_030020928.1 alkylglycerol monooxygenase isoform X1 [Manduca sexta] >KAG6445767.1 hypothetical protein O3G_MSEX004098 [Manduca sexta] >KAG6445768.1 hypothetical protein O3G_MSEX004098 [Manduca sexta] >KAG6445769.1 hypothetical protein O3G_MSEX004098 [Manduca sexta] >KAG6445770.1 hypothetical protein O3G_MSEX004098 [Manduca sexta]	peroxisomal:0.74	cytoplasmic:0.24	mitochondrial:0.01
TRINITY_DN2457_c0_g1_i2_orfp1	unnamed protein product [Arctia plantaginis]	mitochondrial:0.79	cytoplasmic:0.11	peroxisomal:0.08
TRINITY_DN2433_c0_g1_i1_orfp1	hypothetical protein HW555_006031 [Spodoptera exigua] >KAH9645863.1 hypothetical protein HF086_010062 [Spodoptera exigua]	mitochondrial:0.84	cytoplasmic:0.09	peroxisomal:0.03
TRINITY_DN243_c1_g1_i1_orfp1	unnamed protein product [Chrysodeixis includens]	extracellular:0.7	lysosomal:0.11	ER:0.07
TRINITY_DN2384_c0_g1_i24_orfp1	unnamed protein product [Chrysodeixis includens]	cytoplasmic:0.55	nuclear:0.39	extracellular:0.02
TRINITY_DN2454_c0_g1_i2_orfp1	unnamed protein product [Arctia plantaginis] >CAB3246357.1 unnamed protein product [Arctia plantaginis]	lysosomal:0.34	peroxisomal:0.17	extracellular:0.16
TRINITY_DN24153_c0_g1_i2_orfp1	unnamed protein product [Arctia plantaginis]	cytoplasmic:0.98	nuclear:0.01	peroxisomal:0.01
TRINITY_DN241_c0_g1_i4_orfp1	unnamed protein product [Arctia plantaginis]	nuclear:0.6	cytoplasmic:0.32	mitochondrial:0.05
TRINITY_DN2399_c0_g1_i2_orfp1	unnamed protein product [Arctia plantaginis]	ER:0.79	Golgi apparatus:0.11	extracellular:0.06
TRINITY_DN238_c0_g1_i4_orfp1	unnamed protein product [Arctia plantaginis]	extracellular:0.57	mitochondrial:0.27	cytoplasmic:0.07
TRINITY_DN2425_c0_g1_i1_orfp1	unnamed protein product [Arctia plantaginis] >CAB3247777.1 unnamed protein product [Arctia plantaginis]	mitochondrial:0.9	cytoplasmic:0.07	peroxisomal:0.02
TRINITY_DN2452_c0_g1_i1_orfp1	histone acetyltransferase type B catalytic subunit [Helicoverpa zea] >XP_047034680.1 histone acetyltransferase type B catalytic subunit [Helicoverpa zea]	nuclear:0.66	cytoplasmic:0.31	peroxisomal:0.01
TRINITY_DN24269_c0_g1_i1_orfp1	unnamed protein product [Arctia plantaginis]	cytoplasmic:0.62	nuclear:0.33	peroxisomal:0.03
TRINITY_DN2403_c0_g1_i2_orfp1	tropomyosin-2-like isoform X4 [Ctenocephalides felis]	cytoplasmic:0.73	nuclear:0.2	peroxisomal:0.03
TRINITY_DN2430_c0_g1_i2_orfp1	protein IWS1 homolog A [Helicoverpa armigera]	cytoplasmic:0.49	nuclear:0.36	peroxisomal:0.09
TRINITY_DN2378_c0_g1_i2_orfp1	unnamed protein product [Arctia plantaginis] >CAB3229837.1 unnamed protein product [Arctia plantaginis]	cytoplasmic:0.9	nuclear:0.06	peroxisomal:0.02
TRINITY_DN2394_c0_g1_i6_orfp1	5'-deoxynucleotidase HDDC2 [Helicoverpa zea] >XP_049692693.1 5'-deoxynucleotidase HDDC2 [Helicoverpa armigera] >PZC73145.1 hypothetical protein B5X24_HaOG209964 [Helicoverpa armigera]	cytoplasmic:0.96	peroxisomal:0.02	nuclear:0.02
TRINITY_DN24106_c0_g1_i1_orfp1	unnamed protein product [Arctia plantaginis] >CAB3238036.1 unnamed protein product [Arctia plantaginis]	cytoplasmic:0.6	nuclear:0.34	plasma membrane:0.03
TRINITY_DN244_c1_g1_i1_orfp1	unnamed protein product [Arctia plantaginis]	cytoplasmic:0.89	nuclear:0.07	peroxisomal:0.02
TRINITY_DN2441_c0_g1_i3_orfp1	methenyltetrahydrofolate synthase domain-containing protein [Helicoverpa zea] >XP_049705087.1 methenyltetrahydrofolate synthase domain-containing protein isoform X1 [Helicoverpa armigera] >XP_049705088.1 methenyltetrahydrofolate synthase domain-containing protein isoform X2 [Helicoverpa armigera] >XP_049705089.1 methenyltetrahydrofolate synthase domain-containing protein isoform X3 [Helicoverpa a…	nuclear:0.52	cytoplasmic:0.45	peroxisomal:0.01
TRINITY_DN2412_c2_g1_i1_orfp1	hypothetical protein SFRUCORN_017782 [Spodoptera frugiperda]	cytoplasmic:0.92	nuclear:0.05	peroxisomal:0.02
TRINITY_DN24218_c0_g1_i1_orfp1	unnamed protein product [Arctia plantaginis]	cytoplasmic:0.93	peroxisomal:0.04	nuclear:0.03
TRINITY_DN2379_c5_g1_i1_orfp1	unnamed protein product [Chrysodeixis includens]	cytoplasmic:0.71	mitochondrial:0.26	nuclear:0.02
TRINITY_DN2456_c0_g1_i2_orfp1	adhesive plaque matrix protein-like isoform X2 [Helicoverpa zea]	extracellular:0.97	plasma membrane:0.01	lysosomal:0.01
TRINITY_DN242_c1_g1_i1_orfp1	ruvB-like helicase 1 [Pieris brassicae]	cytoplasmic:0.9	nuclear:0.05	peroxisomal:0.04
TRINITY_DN244_c0_g1_i1_orfp1	eukaryotic translation initiation factor 6 [Trichoplusia ni] >CAD0201097.1 unnamed protein product [Chrysodeixis includens]	cytoplasmic:0.95	peroxisomal:0.02	nuclear:0.02
TRINITY_DN24283_c0_g1_i1_orfp1	apolipophorins [Nasonia vitripennis]	cytoplasmic:0.86	peroxisomal:0.08	nuclear:0.02
TRINITY_DN24137_c0_g3_i1_orfp1	uncharacterized protein LOC113501020 [Trichoplusia ni] >CAH0603246.1 unnamed protein product [Chrysodeixis includens]	ER:0.31	extracellular:0.23	lysosomal:0.16
TRINITY_DN2446_c0_g1_i1_orfp1	EEF1A lysine methyltransferase 2 [Trichoplusia ni]	cytoplasmic:0.98	nuclear:0.01	peroxisomal:0.01
TRINITY_DN2411_c10_g1_i5_orfp1	peroxidase [Trichoplusia ni]	extracellular:0.43	lysosomal:0.17	Golgi apparatus:0.14
TRINITY_DN23678_c0_g1_i1_orfp1	unnamed protein product [Arctia plantaginis] >CAB3261562.1 unnamed protein product [Arctia plantaginis]	cytoplasmic:0.97	nuclear:0.02	peroxisomal:0.01
TRINITY_DN23666_c0_g1_i1_orfp1	unnamed protein product [Arctia plantaginis] >CAB3255710.1 unnamed protein product [Arctia plantaginis]	extracellular:0.96	plasma membrane:0.03	lysosomal:0.01
TRINITY_DN24334_c0_g1_i2_orfp1	unnamed protein product [Arctia plantaginis]	cytoplasmic:0.96	peroxisomal:0.02	nuclear:0.01
TRINITY_DN23734_c0_g2_i1_orfp1	stress-induced-phosphoprotein 1 [Helicoverpa zea]	cytoplasmic:0.85	nuclear:0.09	Golgi apparatus:0.02
TRINITY_DN2367_c0_g1_i2_orfp1	unnamed protein product [Arctia plantaginis] >CAB3234213.1 unnamed protein product [Arctia plantaginis]	nuclear:0.78	cytoplasmic:0.11	plasma membrane:0.02
TRINITY_DN24002_c0_g1_i3_orfp1	PREDICTED: ubiquitin-conjugating enzyme E2-17 kDa [Amyelois transitella] >XP_021192975.1 ubiquitin-conjugating enzyme E2-17 kDa [Helicoverpa armigera] >XP_022120265.1 ubiquitin-conjugating enzyme E2-17 kDa [Pieris rapae] >XP_022814915.1 ubiquitin-conjugating enzyme E2-17 kDa [Spodoptera litura] >XP_026500089.1 ubiquitin-conjugating enzyme E2-17 kDa [Vanessa tameamea] >XP_026733241.1 ubiquitin-con…	cytoplasmic:0.94	nuclear:0.04	peroxisomal:0.01
TRINITY_DN24536_c0_g3_i2_orfp1	hypothetical protein B5X24_HaOG210297 [Helicoverpa armigera]	cytoplasmic:0.76	nuclear:0.22	mitochondrial:0.01
TRINITY_DN2442_c1_g1_i1_orfp1	glycosyltransferase 25 family member [Spodoptera litura]	ER:0.82	Golgi apparatus:0.08	extracellular:0.04
TRINITY_DN24236_c0_g1_i2_orfp1	unnamed protein product [Arctia plantaginis]	cytoplasmic:0.6	nuclear:0.29	plasma membrane:0.03
TRINITY_DN2414_c0_g1_i6_orfp1	tyrosine 3-monooxygenase isoform X1 [Manduca sexta] >ABQ95973.1 tyrosine hydroxylase isoform A [Manduca sexta] >KAG6446546.1 hypothetical protein O3G_MSEX004502 [Manduca sexta] >KAG6446547.1 hypothetical protein O3G_MSEX004502 [Manduca sexta]	cytoplasmic:0.96	nuclear:0.04	peroxisomal:0
TRINITY_DN2411_c2_g1_i1_orfp1	unnamed protein product [Arctia plantaginis] >CAB3247713.1 unnamed protein product [Arctia plantaginis]	extracellular:0.67	plasma membrane:0.11	ER:0.07
TRINITY_DN2396_c0_g1_i1_orfp1	hypothetical protein SFRURICE_014619 [Spodoptera frugiperda]	nuclear:0.99	cytoplasmic:0.01	mitochondrial:0
TRINITY_DN2376_c0_g3_i1_orfp1	40S ribosomal protein S23 [Aricia agestis]	cytoplasmic:0.56	mitochondrial:0.39	nuclear:0.03
TRINITY_DN237_c0_g1_i8_orfp1	hypothetical protein HW555_006543 [Spodoptera exigua] >KAH9640228.1 hypothetical protein HF086_013427 [Spodoptera exigua] >CAH0700544.1 unnamed protein product [Spodoptera exigua]	Golgi apparatus:0.3	plasma membrane:0.3	ER:0.19
TRINITY_DN24475_c0_g2_i1_orfp1	unnamed protein product [Spodoptera exigua]	cytoplasmic:0.81	nuclear:0.13	peroxisomal:0.02
TRINITY_DN24044_c0_g1_i1_orfp1	unnamed protein product [Arctia plantaginis]	cytoplasmic:0.88	peroxisomal:0.03	extracellular:0.03
TRINITY_DN2438_c0_g4_i3_orfp1	unnamed protein product [Arctia plantaginis]	lysosomal:0.88	extracellular:0.06	ER:0.03
TRINITY_DN24225_c0_g2_i1_orfp1	macrophage mannose receptor 1-like [Spodoptera litura]	extracellular:0.87	ER:0.04	plasma membrane:0.04
TRINITY_DN24585_c0_g1_i3_orfp1	epidermal growth factor receptor substrate 15-like 1 isoform X1 [Helicoverpa armigera]	nuclear:0.56	cytoplasmic:0.41	peroxisomal:0.01
TRINITY_DN2415_c0_g1_i5_orfp1	multiple coagulation factor deficiency protein 2 homolog isoform X1 [Helicoverpa zea] >XP_047039851.1 multiple coagulation factor deficiency protein 2 homolog isoform X1 [Helicoverpa zea]	extracellular:0.91	plasma membrane:0.06	ER:0.02
TRINITY_DN24445_c0_g1_i2_orfp1	uncharacterized protein LOC113498604 [Trichoplusia ni]	cytoplasmic:0.63	peroxisomal:0.14	nuclear:0.13
TRINITY_DN24359_c0_g3_i2_orfp1	unnamed protein product [Spodoptera littoralis] >CAH1644343.1 unnamed protein product [Spodoptera littoralis]	extracellular:0.37	ER:0.31	Golgi apparatus:0.09
TRINITY_DN24236_c0_g2_i1_orfp1	hypothetical protein B5X24_HaOG204260 [Helicoverpa armigera]	cytoplasmic:0.87	peroxisomal:0.05	nuclear:0.03
TRINITY_DN24038_c0_g1_i1_orfp1	unnamed protein product [Arctia plantaginis] >CAB3255678.1 unnamed protein product [Arctia plantaginis]	cytoplasmic:0.84	peroxisomal:0.12	nuclear:0.03
TRINITY_DN2418_c2_g1_i2_orfp1	unnamed protein product [Arctia plantaginis] >CAB3234841.1 unnamed protein product [Arctia plantaginis]	cytoplasmic:0.87	nuclear:0.06	ER:0.01
TRINITY_DN2419_c0_g2_i3_orfp1	hypothetical protein SFRUCORN_003203 [Spodoptera frugiperda]	cytoplasmic:0.94	peroxisomal:0.04	nuclear:0.01
TRINITY_DN2402_c0_g1_i2_orfp1	triokinase/FMN cyclase [Manduca sexta] >KAG6451908.1 hypothetical protein O3G_MSEX007381 [Manduca sexta] >KAG6451909.1 hypothetical protein O3G_MSEX007381 [Manduca sexta]	cytoplasmic:0.97	nuclear:0.02	peroxisomal:0.01
TRINITY_DN23709_c0_g2_i2_orfp1	hypothetical protein HW555_007854 [Spodoptera exigua] >CAH0702946.1 unnamed protein product [Spodoptera exigua]	cytoplasmic:0.96	nuclear:0.02	peroxisomal:0.02
TRINITY_DN2504_c0_g1_i12_orfp1	unnamed protein product [Arctia plantaginis] >CAB3247207.1 unnamed protein product [Arctia plantaginis]	plasma membrane:0.5	ER:0.19	Golgi apparatus:0.08
TRINITY_DN2533_c3_g1_i17_orfp1	unnamed protein product [Arctia plantaginis] >CAB3247176.1 unnamed protein product [Arctia plantaginis]	nuclear:0.84	cytoplasmic:0.15	mitochondrial:0.01
TRINITY_DN248_c0_g1_i4_orfp1	PREDICTED: calcium-transporting ATPase sarcoplasmic/endoplasmic reticulum type isoform X1 [Amyelois transitella] >XP_013195601.1 PREDICTED: calcium-transporting ATPase sarcoplasmic/endoplasmic reticulum type isoform X1 [Amyelois transitella] >XP_013195608.1 PREDICTED: calcium-transporting ATPase sarcoplasmic/endoplasmic reticulum type isoform X1 [Amyelois transitella]	peroxisomal:0.49	cytoplasmic:0.16	Golgi apparatus:0.13
TRINITY_DN2479_c0_g1_i3_orfp1	rap1 GTPase-GDP dissociation stimulator 1-A [Trichoplusia ni]	cytoplasmic:0.95	peroxisomal:0.03	nuclear:0.01
TRINITY_DN2459_c1_g1_i2_orfp1	Small nuclear ribonucleoprotein F [Operophtera brumata]	cytoplasmic:0.87	nuclear:0.1	mitochondrial:0.02
TRINITY_DN2472_c0_g1_i3_orfp1	nucleolar protein 4 isoform X2 [Helicoverpa armigera]	cytoplasmic:0.49	nuclear:0.48	peroxisomal:0.01
TRINITY_DN25079_c0_g1_i3_orfp1	unnamed protein product [Arctia plantaginis]	lysosomal:0.41	extracellular:0.4	plasma membrane:0.14
TRINITY_DN2532_c0_g1_i2_orfp1	stromal cell-derived factor 2-like [Spodoptera frugiperda] >KAF9815020.1 hypothetical protein SFRURICE_010578 [Spodoptera frugiperda]	ER:0.32	Golgi apparatus:0.26	extracellular:0.2
TRINITY_DN2458_c1_g1_i1_orfp1	23 kDa integral membrane protein [Helicoverpa armigera] >XP_047021082.1 23 kDa integral membrane protein-like [Helicoverpa zea] >PZC81565.1 hypothetical protein B5X24_HaOG212489 [Helicoverpa armigera]	Golgi apparatus:0.4	extracellular:0.26	ER:0.19
TRINITY_DN25108_c0_g1_i1_orfp1	actin-related protein 3 [Spodoptera litura] >XP_035435457.1 actin-related protein 3 [Spodoptera frugiperda] >KAF9424804.1 hypothetical protein HW555_000105 [Spodoptera exigua] >CAB3510618.1 unnamed protein product [Spodoptera littoralis] >ALA09392.1 actin [Spodoptera frugiperda] >KAF9797857.1 hypothetical protein SFRURICE_001460 [Spodoptera frugiperda] >KAG8109056.1 hypothetical protein SFRUCORN_…	cytoplasmic:0.97	nuclear:0.02	peroxisomal:0.01
TRINITY_DN25132_c0_g3_i2_orfp1	hypothetical protein B5X24_HaOG210631 [Helicoverpa armigera]	cytoplasmic:0.96	nuclear:0.04	peroxisomal:0
TRINITY_DN2479_c4_g1_i1_orfp1	unnamed protein product [Arctia plantaginis]	cytoplasmic:0.71	nuclear:0.25	peroxisomal:0.02
TRINITY_DN2470_c1_g1_i1_orfp1	unnamed protein product [Arctia plantaginis]	nuclear:0.77	cytoplasmic:0.2	Golgi apparatus:0.01
TRINITY_DN2493_c0_g1_i4_orfp1	signal recognition particle receptor subunit beta [Galleria mellonella]	peroxisomal:0.43	plasma membrane:0.2	Golgi apparatus:0.16
TRINITY_DN2503_c0_g2_i4_orfp1	ubiquitin-like protein 4A [Manduca sexta] >KAG6463522.1 hypothetical protein O3G_MSEX013920 [Manduca sexta]	cytoplasmic:0.85	nuclear:0.09	peroxisomal:0.04
TRINITY_DN25238_c0_g6_i1_orfp1	FAM172 family protein homolog CG10038 [Helicoverpa armigera]	mitochondrial:0.8	cytoplasmic:0.15	nuclear:0.03
TRINITY_DN2507_c0_g1_i1_orfp1	unnamed protein product [Chrysodeixis includens]	cytoplasmic:0.26	extracellular:0.25	peroxisomal:0.19
TRINITY_DN25501_c0_g1_i1_orfp1	phosphoglycerate kinase [Trichoplusia ni]	cytoplasmic:0.93	peroxisomal:0.04	nuclear:0.03
TRINITY_DN247_c0_g1_i25_orfp1	unnamed protein product [Arctia plantaginis]	cytoplasmic:0.92	nuclear:0.04	peroxisomal:0.02
TRINITY_DN2534_c0_g2_i1_orfp1	unnamed protein product [Arctia plantaginis] >CAB3253830.1 unnamed protein product [Arctia plantaginis]	nuclear:0.56	cytoplasmic:0.43	peroxisomal:0
TRINITY_DN2476_c1_g2_i1_orfp1	transcription initiation factor IIB isoform X1 [Bombyx mori]	cytoplasmic:0.86	nuclear:0.07	peroxisomal:0.06
TRINITY_DN2511_c2_g1_i1_orfp1	probable elongation factor 1-delta isoform X1 [Helicoverpa armigera]	cytoplasmic:0.6	nuclear:0.22	peroxisomal:0.13
TRINITY_DN2492_c0_g1_i3_orfp1	protein transport protein Sec23A isoform X1 [Spodoptera litura]	cytoplasmic:0.97	nuclear:0.02	peroxisomal:0.01
TRINITY_DN2491_c0_g1_i1_orfp1	PREDICTED: phosphoglycerate mutase 1 [Amyelois transitella]	cytoplasmic:0.97	nuclear:0.01	peroxisomal:0.01
TRINITY_DN2546_c0_g1_i1_orfp1	aminopeptidase N3 [Lymantria dispar]	extracellular:0.43	plasma membrane:0.26	lysosomal:0.22
TRINITY_DN2535_c0_g1_i2_orfp1	DNA-(apurinic or apyrimidinic site) endonuclease [Helicoverpa armigera]	cytoplasmic:0.53	nuclear:0.45	peroxisomal:0.01
TRINITY_DN24874_c0_g1_i1_orfp1	unnamed protein product [Arctia plantaginis] >CAB3252611.1 unnamed protein product [Arctia plantaginis]	nuclear:0.93	cytoplasmic:0.06	plasma membrane:0
TRINITY_DN255_c3_g1_i1_orfp1	unnamed protein product [Arctia plantaginis]	cytoplasmic:0.98	nuclear:0.01	peroxisomal:0
TRINITY_DN24657_c0_g1_i4_orfp1	heat shock protein 19.5 [Mythimna separata]	cytoplasmic:0.9	nuclear:0.05	peroxisomal:0.02
TRINITY_DN2495_c0_g1_i1_orfp1	60S ribosomal protein L14 [Spodoptera litura] >XP_035445589.1 60S ribosomal protein L14-like [Spodoptera frugiperda] >XP_035446882.1 60S ribosomal protein L14-like [Spodoptera frugiperda] >KAH9637143.1 hypothetical protein HF086_016165 [Spodoptera exigua] >CAH1638764.1 unnamed protein product [Spodoptera littoralis]	cytoplasmic:0.96	nuclear:0.02	mitochondrial:0.01
TRINITY_DN254_c0_g1_i2_orfp1	unnamed protein product [Arctia plantaginis] >CAB3242603.1 unnamed protein product [Arctia plantaginis]	nuclear:0.95	cytoplasmic:0.04	plasma membrane:0
TRINITY_DN2496_c0_g1_i18_orfp1	unnamed protein product [Spodoptera exigua]	nuclear:0.72	cytoplasmic:0.18	mitochondrial:0.02
TRINITY_DN2482_c0_g2_i5_orfp1	hypothetical protein evm_011309 [Chilo suppressalis] >CAB3530657.1 unnamed protein product [Chilo suppressalis] >CAH0407248.1 unnamed protein product [Chilo suppressalis]	cytoplasmic:0.79	nuclear:0.16	peroxisomal:0.02
TRINITY_DN25204_c0_g1_i1_orfp1	unnamed protein product [Arctia plantaginis]	nuclear:0.55	cytoplasmic:0.4	Golgi apparatus:0.02
TRINITY_DN2471_c0_g1_i2_orfp1	syntaxin-7 [Helicoverpa armigera] >XP_049695901.1 syntaxin-7 [Helicoverpa armigera]	cytoplasmic:0.53	nuclear:0.42	Golgi apparatus:0.02
TRINITY_DN2527_c0_g1_i10_orfp1	unnamed protein product [Arctia plantaginis]	cytoplasmic:0.86	nuclear:0.08	peroxisomal:0.03
TRINITY_DN2460_c0_g2_i2_orfp1	unnamed protein product [Arctia plantaginis] >CAB3241189.1 unnamed protein product [Arctia plantaginis]	cytoplasmic:0.69	peroxisomal:0.16	nuclear:0.09
TRINITY_DN2465_c0_g1_i11_orfp1	unnamed protein product [Arctia plantaginis]	cytoplasmic:0.82	nuclear:0.1	peroxisomal:0.03
TRINITY_DN245_c0_g1_i1_orfp1	RNA polymerase-associated protein CTR9 homolog [Helicoverpa zea] >XP_049703522.1 RNA polymerase-associated protein CTR9 homolog [Helicoverpa armigera]	nuclear:0.96	cytoplasmic:0.03	plasma membrane:0
TRINITY_DN24753_c0_g3_i1_orfp1	unnamed protein product [Arctia plantaginis]	extracellular:0.97	lysosomal:0.02	plasma membrane:0.01
TRINITY_DN249_c1_g2_i1_orfp1	E3 UFM1-protein ligase 1 homolog [Helicoverpa armigera] >PZC84126.1 hypothetical protein B5X24_HaOG205848 [Helicoverpa armigera]	cytoplasmic:0.65	nuclear:0.31	peroxisomal:0.02
TRINITY_DN245_c0_g2_i2_orfp1	nuclear pore complex protein Nup93 [Helicoverpa armigera] >XP_047042298.1 nuclear pore complex protein Nup93-like [Helicoverpa zea]	cytoplasmic:0.72	nuclear:0.2	peroxisomal:0.03
TRINITY_DN25195_c0_g1_i1_orfp1	unnamed protein product [Arctia plantaginis]	lysosomal:0.98	extracellular:0.01	Golgi apparatus:0.01
TRINITY_DN2513_c0_g1_i1_orfp1	palmitoyltransferase ZDHHC6 [Helicoverpa armigera]	extracellular:0.25	lysosomal:0.25	Golgi apparatus:0.16
TRINITY_DN24600_c0_g1_i1_orfp1	unnamed protein product [Arctia plantaginis]	mitochondrial:0.83	cytoplasmic:0.12	peroxisomal:0.03
TRINITY_DN25125_c0_g1_i1_orfp1	unnamed protein product [Arctia plantaginis]	extracellular:0.7	ER:0.15	plasma membrane:0.06
TRINITY_DN25532_c0_g2_i2_orfp1	unnamed protein product [Arctia plantaginis]	cytoplasmic:0.83	nuclear:0.13	peroxisomal:0.03
TRINITY_DN2524_c0_g3_i1_orfp1	unnamed protein product [Arctia plantaginis]	Golgi apparatus:0.43	ER:0.19	extracellular:0.19
TRINITY_DN2494_c0_g1_i1_orfp1	unnamed protein product [Spodoptera littoralis] >CAH1635302.1 unnamed protein product [Spodoptera littoralis]	lysosomal:0.44	Golgi apparatus:0.23	ER:0.14
TRINITY_DN25164_c0_g1_i1_orfp1	unnamed protein product [Spodoptera littoralis] >CAH1640902.1 unnamed protein product [Spodoptera littoralis]	mitochondrial:0.68	cytoplasmic:0.28	peroxisomal:0.03
TRINITY_DN2486_c0_g1_i8_orfp1	unnamed protein product [Arctia plantaginis]	cytoplasmic:0.83	nuclear:0.15	peroxisomal:0.01
TRINITY_DN24593_c0_g1_i3_orfp1	unnamed protein product [Spodoptera littoralis] >CAH1637055.1 unnamed protein product [Spodoptera littoralis]	cytoplasmic:0.63	peroxisomal:0.22	nuclear:0.09
TRINITY_DN25170_c0_g1_i6_orfp1	unnamed protein product [Arctia plantaginis]	cytoplasmic:0.52	mitochondrial:0.31	nuclear:0.15
TRINITY_DN2511_c2_g1_i2_orfp1	elongation factor 1-delta isoform X2 [Helicoverpa armigera]	cytoplasmic:0.55	nuclear:0.23	peroxisomal:0.16
TRINITY_DN2529_c0_g1_i22_orfp1	unnamed protein product [Arctia plantaginis] >CAB3250025.1 unnamed protein product [Arctia plantaginis]	cytoplasmic:0.76	peroxisomal:0.12	nuclear:0.07
TRINITY_DN2522_c0_g1_i8_orfp1	thymosin beta isoform X4 [Helicoverpa armigera] >XP_047025315.1 thymosin beta isoform X4 [Helicoverpa zea] >ADD21558.1 thymosin isoform 2 [Helicoverpa armigera]	cytoplasmic:0.93	nuclear:0.04	peroxisomal:0.01
TRINITY_DN2551_c1_g1_i4_orfp1	unnamed protein product [Parnassius apollo]	cytoplasmic:0.9	nuclear:0.04	peroxisomal:0.04
TRINITY_DN25263_c0_g1_i1_orfp1	unnamed protein product, partial [Iphiclides podalirius]	cytoplasmic:0.91	nuclear:0.09	peroxisomal:0
TRINITY_DN2556_c0_g1_i1_orfp1	unnamed protein product [Arctia plantaginis]	mitochondrial:0.61	cytoplasmic:0.37	peroxisomal:0.01
TRINITY_DN2517_c0_g1_i1_orfp1	unnamed protein product [Arctia plantaginis]	cytoplasmic:0.86	nuclear:0.11	peroxisomal:0.02
TRINITY_DN24891_c0_g1_i1_orfp1	probable small nuclear ribonucleoprotein E [Helicoverpa armigera] >XP_026734023.1 probable small nuclear ribonucleoprotein E [Trichoplusia ni] >XP_030039406.1 probable small nuclear ribonucleoprotein E [Manduca sexta] >XP_030039417.1 probable small nuclear ribonucleoprotein E [Manduca sexta] >XP_037301602.1 probable small nuclear ribonucleoprotein E [Manduca sexta] >XP_038206186.1 probable small …	cytoplasmic:0.96	nuclear:0.03	mitochondrial:0
TRINITY_DN2482_c0_g1_i4_orfp1	unnamed protein product [Arctia plantaginis] >CAB3260692.1 unnamed protein product [Arctia plantaginis]	cytoplasmic:0.84	nuclear:0.07	peroxisomal:0.05
TRINITY_DN25200_c0_g1_i1_orfp1	unnamed protein product [Spodoptera exigua]	extracellular:0.87	ER:0.07	plasma membrane:0.03
TRINITY_DN2545_c0_g4_i2_orfp1	ubiquitin conjugation factor E4 B isoform X2 [Helicoverpa armigera]	cytoplasmic:0.94	mitochondrial:0.03	nuclear:0.02
TRINITY_DN25052_c0_g1_i1_orfp1	unnamed protein product [Arctia plantaginis] >CAB3250615.1 unnamed protein product [Arctia plantaginis]	cytoplasmic:0.91	nuclear:0.07	peroxisomal:0.01
TRINITY_DN2464_c0_g1_i1_orfp1	unnamed protein product, partial [Iphiclides podalirius]	extracellular:0.52	mitochondrial:0.24	plasma membrane:0.08
TRINITY_DN2543_c0_g2_i5_orfp1	protein tramtrack, alpha isoform-like isoform X3 [Spodoptera litura]	nuclear:0.8	cytoplasmic:0.07	lysosomal:0.02
TRINITY_DN2467_c0_g1_i6_orfp1	unnamed protein product [Arctia plantaginis] >CAB3247883.1 unnamed protein product [Arctia plantaginis]	cytoplasmic:0.94	peroxisomal:0.04	mitochondrial:0.01
TRINITY_DN2476_c0_g1_i9_orfp1	hypothetical protein evm_006629 [Chilo suppressalis] >CAB3526259.1 unnamed protein product [Chilo suppressalis]	cytoplasmic:0.91	nuclear:0.08	peroxisomal:0.01
TRINITY_DN2539_c2_g1_i4_orfp1	unnamed protein product [Arctia plantaginis] >CAB3250716.1 unnamed protein product [Arctia plantaginis]	Golgi apparatus:0.41	ER:0.35	plasma membrane:0.08
TRINITY_DN2470_c0_g1_i3_orfp1	unnamed protein product [Arctia plantaginis]	extracellular:0.52	Golgi apparatus:0.19	plasma membrane:0.11
TRINITY_DN2488_c0_g1_i3_orfp1	autophagy-related protein 16-1 isoform X2 [Helicoverpa armigera] >XP_047025701.1 autophagy-related protein 16-1 isoform X2 [Helicoverpa zea]	cytoplasmic:0.51	nuclear:0.44	peroxisomal:0.02
TRINITY_DN2460_c0_g3_i1_orfp1	hypothetical protein evm_002384 [Chilo suppressalis] >CAB3524615.1 unnamed protein product [Chilo suppressalis] >CAH0397382.1 unnamed protein product [Chilo suppressalis]	Golgi apparatus:0.45	plasma membrane:0.16	ER:0.13
TRINITY_DN2502_c0_g1_i12_orfp1	unnamed protein product [Arctia plantaginis]	nuclear:0.87	cytoplasmic:0.12	plasma membrane:0
TRINITY_DN2524_c0_g1_i1_orfp1	arylsulfatase I [Helicoverpa armigera]	lysosomal:0.47	extracellular:0.3	plasma membrane:0.08
TRINITY_DN2522_c1_g1_i1_orfp1	unnamed protein product [Arctia plantaginis]	cytoplasmic:0.89	nuclear:0.1	peroxisomal:0.01
TRINITY_DN2541_c1_g1_i1_orfp1	unnamed protein product [Arctia plantaginis] >CAB3231986.1 unnamed protein product [Arctia plantaginis]	nuclear:0.61	cytoplasmic:0.34	Golgi apparatus:0.01
TRINITY_DN25450_c1_g2_i1_orfp1	adenosine deaminase-like protein [Helicoverpa zea]	cytoplasmic:0.85	peroxisomal:0.07	nuclear:0.04
TRINITY_DN2528_c0_g1_i2_orfp1	unnamed protein product [Arctia plantaginis] >CAB3241622.1 unnamed protein product [Arctia plantaginis]	extracellular:0.26	ER:0.24	Golgi apparatus:0.21
TRINITY_DN2522_c0_g1_i10_orfp1	thymosin beta isoform X4 [Helicoverpa armigera] >XP_047025315.1 thymosin beta isoform X4 [Helicoverpa zea] >ADD21558.1 thymosin isoform 2 [Helicoverpa armigera]	cytoplasmic:0.91	nuclear:0.06	peroxisomal:0.02
TRINITY_DN24888_c0_g1_i2_orfp1	hypothetical protein SFRURICE_004020 [Spodoptera frugiperda] >KAG8119478.1 hypothetical protein SFRUCORN_007454 [Spodoptera frugiperda]	nuclear:0.58	cytoplasmic:0.38	peroxisomal:0.02
TRINITY_DN25016_c0_g3_i1_orfp1	unnamed protein product [Arctia plantaginis] >CAB3256553.1 unnamed protein product [Arctia plantaginis]	extracellular:0.98	ER:0.01	plasma membrane:0.01
TRINITY_DN24876_c0_g2_i1_orfp1	NEDD8-conjugating enzyme Ubc12 [Danaus plexippus plexippus] >KAG6461626.1 hypothetical protein O3G_MSEX012749 [Manduca sexta] >CAB3236979.1 unnamed protein product [Arctia plantaginis] >CAG5042076.1 unnamed protein product [Parnassius apollo] >CAG9575646.1 unnamed protein product [Danaus chrysippus] >VVC89583.1 unnamed protein product [Leptidea sinapis]	cytoplasmic:0.98	nuclear:0.02	peroxisomal:0
TRINITY_DN2459_c0_g1_i6_orfp1	40S ribosomal protein S16 isoform X2 [Helicoverpa armigera] >XP_022823748.1 40S ribosomal protein S16 isoform X2 [Spodoptera litura] >XP_035443263.1 40S ribosomal protein S16 isoform X2 [Spodoptera frugiperda] >XP_047027688.1 40S ribosomal protein S16 isoform X2 [Helicoverpa zea] >Q95V31.1 RecName: Full=40S ribosomal protein S16 [Spodoptera frugiperda] >AAL26583.1 ribosomal protein S16 [Spodopter…	cytoplasmic:0.93	mitochondrial:0.02	nuclear:0.02
TRINITY_DN25096_c0_g1_i1_orfp1	unnamed protein product [Arctia plantaginis] >CAB3255083.1 unnamed protein product [Arctia plantaginis]	peroxisomal:0.67	mitochondrial:0.16	cytoplasmic:0.09
TRINITY_DN2511_c1_g1_i1_orfp1	unnamed protein product [Spodoptera exigua]	extracellular:0.72	plasma membrane:0.14	ER:0.07
TRINITY_DN2480_c0_g1_i4_orfp1	unnamed protein product [Arctia plantaginis]	cytoplasmic:0.7	plasma membrane:0.06	peroxisomal:0.06
TRINITY_DN2657_c1_g1_i1_orfp1	unnamed protein product [Spodoptera littoralis] >CAH1638367.1 unnamed protein product [Spodoptera littoralis]	cytoplasmic:0.84	nuclear:0.08	peroxisomal:0.04
TRINITY_DN26233_c0_g2_i4_orfp1	unnamed protein product [Arctia plantaginis]	cytoplasmic:0.48	peroxisomal:0.44	nuclear:0.03
TRINITY_DN2664_c0_g1_i1_orfp1	uncharacterized protein LOC111356604 [Spodoptera litura]	Golgi apparatus:0.42	plasma membrane:0.37	ER:0.11
TRINITY_DN2652_c0_g1_i2_orfp1	unnamed protein product [Arctia plantaginis]	cytoplasmic:0.91	peroxisomal:0.04	nuclear:0.03
TRINITY_DN2613_c0_g3_i1_orfp1	unnamed protein product [Arctia plantaginis]	extracellular:0.45	ER:0.28	plasma membrane:0.12
TRINITY_DN2566_c0_g1_i3_orfp1	protein vav-like [Helicoverpa armigera] >XP_049698213.1 protein vav isoform X2 [Helicoverpa armigera]	cytoplasmic:0.79	peroxisomal:0.07	nuclear:0.06
TRINITY_DN26479_c0_g1_i1_orfp1	unnamed protein product [Arctia plantaginis]	ER:0.63	Golgi apparatus:0.2	extracellular:0.06
TRINITY_DN2632_c0_g1_i6_orfp1	unnamed protein product [Arctia plantaginis]	cytoplasmic:0.56	nuclear:0.16	mitochondrial:0.13
TRINITY_DN2639_c0_g1_i8_orfp1	unnamed protein product [Arctia plantaginis]	extracellular:0.85	ER:0.06	plasma membrane:0.04
TRINITY_DN2623_c0_g1_i5_orfp1	unnamed protein product [Arctia plantaginis]	cytoplasmic:0.9	nuclear:0.06	peroxisomal:0.02
TRINITY_DN25614_c1_g1_i1_orfp1	TRINITY_DN25614_c1_g1_i1_m.142896 TRINITY_DN25614_c1_g1::TRINITY_DN25614_c1_g1_i1::g.142896 ORF type:internal len:218 (+),score=66.46 TRINITY_DN25614_c1_g1_i1:2-652(+)	extracellular:0.95	ER:0.03	plasma membrane:0.01
TRINITY_DN25680_c0_g2_i2_orfp1	nephrin-like isoform X1 [Spodoptera litura] >XP_022829222.1 nephrin-like isoform X1 [Spodoptera litura]	plasma membrane:0.45	Golgi apparatus:0.15	ER:0.15
TRINITY_DN25730_c0_g1_i1_orfp1	eukaryotic translation initiation factor 3 subunit E [Trichoplusia ni]	cytoplasmic:0.85	peroxisomal:0.11	nuclear:0.02
TRINITY_DN25867_c1_g1_i1_orfp1	proteasome subunit beta type-3 [Manduca sexta] >KAG6446055.1 hypothetical protein O3G_MSEX004246 [Manduca sexta]	cytoplasmic:0.93	nuclear:0.06	peroxisomal:0.01
TRINITY_DN26164_c0_g1_i1_orfp1	mannose-6-phosphate isomerase isoform X1 [Helicoverpa zea]	cytoplasmic:0.98	nuclear:0.01	peroxisomal:0.01
TRINITY_DN2660_c1_g1_i2_orfp1	unnamed protein product [Arctia plantaginis]	nuclear:0.67	cytoplasmic:0.31	mitochondrial:0
TRINITY_DN2573_c0_g1_i5_orfp1	TBC1 domain family member 15 isoform X3 [Helicoverpa armigera]	cytoplasmic:0.76	peroxisomal:0.19	nuclear:0.03
TRINITY_DN26391_c0_g2_i3_orfp1	unnamed protein product [Arctia plantaginis]	extracellular:0.98	ER:0.01	plasma membrane:0.01
TRINITY_DN26451_c0_g1_i1_orfp1	UBX domain-containing protein 1 [Trichoplusia ni]	cytoplasmic:0.67	nuclear:0.22	peroxisomal:0.04
TRINITY_DN2660_c0_g1_i6_orfp1	unnamed protein product [Arctia plantaginis]	nuclear:0.74	cytoplasmic:0.25	peroxisomal:0.01
TRINITY_DN26460_c0_g1_i4_orfp1	4'-phosphopantetheine phosphatase isoform X1 [Helicoverpa armigera] >PZC87155.1 hypothetical protein B5X24_HaOG201391 [Helicoverpa armigera]	cytoplasmic:0.96	peroxisomal:0.02	nuclear:0.01
TRINITY_DN2657_c1_g1_i11_orfp1	perilipin-4 isoform X22 [Bombyx mori]	cytoplasmic:0.83	nuclear:0.08	peroxisomal:0.03
TRINITY_DN2581_c0_g1_i2_orfp1	unnamed protein product [Arctia plantaginis]	cytoplasmic:0.55	nuclear:0.42	peroxisomal:0.01
TRINITY_DN2584_c0_g1_i3_orfp1	uncharacterized protein LOC118262362 [Spodoptera frugiperda] >KAG8116698.1 hypothetical protein SFRUCORN_000761 [Spodoptera frugiperda]	Golgi apparatus:0.35	plasma membrane:0.24	lysosomal:0.15
TRINITY_DN26497_c0_g1_i1_orfp1	unnamed protein product [Arctia plantaginis]	peroxisomal:0.32	plasma membrane:0.24	cytoplasmic:0.17
TRINITY_DN265_c0_g1_i4_orfp1	protein couch potato isoform X2 [Manduca sexta] >CAH0683162.1 unnamed protein product [Spodoptera exigua]	cytoplasmic:0.87	peroxisomal:0.07	nuclear:0.03
TRINITY_DN2642_c0_g1_i1_orfp1	unnamed protein product [Arctia plantaginis]	nuclear:0.56	mitochondrial:0.19	cytoplasmic:0.17
TRINITY_DN26294_c0_g1_i1_orfp1	unnamed protein product [Arctia plantaginis]	cytoplasmic:0.88	nuclear:0.11	mitochondrial:0.01
TRINITY_DN262_c2_g1_i1_orfp1	hydroxymethylglutaryl-CoA synthase [Anticarsia gemmatalis]	cytoplasmic:0.91	nuclear:0.08	peroxisomal:0
TRINITY_DN261_c0_g1_i4_orfp1	translation elongation factor 1-alpha [Lymantria dispar]	cytoplasmic:0.98	nuclear:0.02	peroxisomal:0
TRINITY_DN2561_c0_g1_i10_orfp1	unnamed protein product [Arctia plantaginis] >CAB3252938.1 unnamed protein product [Arctia plantaginis]	cytoplasmic:0.89	nuclear:0.1	mitochondrial:0
TRINITY_DN2591_c0_g1_i10_orfp1	unnamed protein product [Spodoptera exigua]	mitochondrial:0.89	nuclear:0.04	cytoplasmic:0.03
TRINITY_DN26065_c0_g1_i1_orfp1	heparan-alpha-glucosaminide N-acetyltransferase isoform X2 [Trichoplusia ni]	cytoplasmic:0.84	peroxisomal:0.12	nuclear:0.02
TRINITY_DN2563_c0_g6_i1_orfp1	fatty alcohol acetyltransferase [Agrotis segetum]	Golgi apparatus:0.5	plasma membrane:0.17	ER:0.15
TRINITY_DN25947_c0_g1_i2_orfp1	unnamed protein product [Arctia plantaginis]	cytoplasmic:0.85	nuclear:0.07	peroxisomal:0.04
TRINITY_DN2597_c0_g1_i2_orfp1	proteasome activator complex subunit 3 isoform X1 [Nymphalis io]	cytoplasmic:0.76	nuclear:0.22	peroxisomal:0.02
TRINITY_DN25888_c1_g1_i1_orfp1	uncharacterized protein LOC111349245 [Spodoptera litura]	nuclear:0.89	cytoplasmic:0.09	plasma membrane:0.01
TRINITY_DN2662_c0_g1_i1_orfp1	hypothetical protein evm_002130 [Chilo suppressalis] >CAB3528091.1 unnamed protein product [Chilo suppressalis] >CAH0404678.1 unnamed protein product [Chilo suppressalis]	nuclear:0.99	cytoplasmic:0.01	mitochondrial:0
TRINITY_DN26403_c0_g1_i1_orfp1	TRINITY_DN26403_c0_g1_i1_m.141986 TRINITY_DN26403_c0_g1::TRINITY_DN26403_c0_g1_i1::g.141986 ORF type:complete len:83 (+),score=3.93 TRINITY_DN26403_c0_g1_i1:46-294(+)	extracellular:0.98	ER:0.01	plasma membrane:0
TRINITY_DN2659_c0_g1_i1_orfp1	hypothetical protein SFRURICE_018518 [Spodoptera frugiperda]	ER:0.4	extracellular:0.21	plasma membrane:0.18
TRINITY_DN2562_c0_g1_i10_orfp1	unnamed protein product [Arctia plantaginis]	cytoplasmic:0.83	peroxisomal:0.07	nuclear:0.06
TRINITY_DN2648_c0_g1_i5_orfp1	unnamed protein product [Arctia plantaginis]	mitochondrial:0.94	cytoplasmic:0.03	peroxisomal:0.02
TRINITY_DN2560_c0_g2_i1_orfp1	V-type proton ATPase catalytic subunit A [Vanessa cardui] >XP_046967756.1 V-type proton ATPase catalytic subunit A [Vanessa cardui] >XP_046967757.1 V-type proton ATPase catalytic subunit A [Vanessa cardui]	cytoplasmic:0.96	nuclear:0.02	peroxisomal:0.01
TRINITY_DN2591_c3_g1_i1_orfp1	pre-mRNA-processing factor 6 isoform X1 [Ostrinia furnacalis] >XP_028175021.1 pre-mRNA-processing factor 6 isoform X2 [Ostrinia furnacalis]	nuclear:0.93	cytoplasmic:0.06	plasma membrane:0
TRINITY_DN26209_c0_g1_i1_orfp1	unnamed protein product [Arctia plantaginis] >CAB3249353.1 unnamed protein product [Arctia plantaginis]	cytoplasmic:0.71	peroxisomal:0.25	nuclear:0.02
TRINITY_DN2581_c0_g2_i1_orfp1	hypothetical protein HW555_008255 [Spodoptera exigua]	cytoplasmic:0.93	nuclear:0.05	mitochondrial:0.01
TRINITY_DN26073_c1_g1_i1_orfp1	growth-blocking peptide, long form-like [Helicoverpa armigera] >AUB45120.1 growth-blocking peptide [Helicoverpa armigera armigera]	extracellular:0.99	lysosomal:0	plasma membrane:0
TRINITY_DN26263_c2_g2_i1_orfp1	unnamed protein product [Spodoptera littoralis] >CAH1643088.1 unnamed protein product [Spodoptera littoralis]	peroxisomal:0.56	ER:0.16	Golgi apparatus:0.08
TRINITY_DN25_c15_g2_i1_orfp1	60S ribosomal protein L27 [Zerene cesonia] >XP_038220667.1 60S ribosomal protein L27 [Zerene cesonia] >XP_045498112.1 60S ribosomal protein L27 [Colias croceus] >XP_045498113.1 60S ribosomal protein L27 [Colias croceus]	cytoplasmic:0.96	nuclear:0.02	peroxisomal:0
TRINITY_DN25647_c0_g1_i1_orfp1	unnamed protein product [Arctia plantaginis]	cytoplasmic:0.61	peroxisomal:0.24	nuclear:0.08
TRINITY_DN25733_c0_g1_i2_orfp1	unnamed protein product [Chrysodeixis includens]	cytoplasmic:0.56	nuclear:0.43	peroxisomal:0
TRINITY_DN25_c12_g1_i1_orfp1	unnamed protein product [Chrysodeixis includens]	Golgi apparatus:0.31	ER:0.22	extracellular:0.2
TRINITY_DN25676_c0_g1_i1_orfp1	unnamed protein product [Arctia plantaginis] >CAB3238274.1 unnamed protein product [Arctia plantaginis]	cytoplasmic:0.86	mitochondrial:0.08	peroxisomal:0.05
TRINITY_DN26637_c0_g1_i1_orfp1	unnamed protein product [Arctia plantaginis]	cytoplasmic:0.95	nuclear:0.04	peroxisomal:0.01
TRINITY_DN2635_c0_g2_i1_orfp1	ribosome biogenesis protein NOP53 [Helicoverpa zea]	nuclear:0.93	cytoplasmic:0.06	plasma membrane:0
TRINITY_DN2585_c0_g2_i6_orfp1	acyl-CoA Delta-9 desaturase isoform X2 [Helicoverpa armigera] >XP_047030312.1 acyl-CoA Delta-9 desaturase-like [Helicoverpa zea]	Golgi apparatus:0.72	ER:0.1	peroxisomal:0.07
TRINITY_DN2650_c0_g1_i4_orfp1	unnamed protein product [Arctia plantaginis]	extracellular:0.7	mitochondrial:0.12	plasma membrane:0.07
TRINITY_DN2566_c0_g2_i2_orfp1	PREDICTED: peptidyl-prolyl cis-trans isomerase [Amyelois transitella]	cytoplasmic:0.82	nuclear:0.1	peroxisomal:0.02
TRINITY_DN2663_c0_g1_i1_orfp1	unnamed protein product [Chrysodeixis includens]	mitochondrial:0.83	cytoplasmic:0.13	nuclear:0.02
TRINITY_DN260_c1_g1_i5_orfp1	unnamed protein product [Arctia plantaginis]	cytoplasmic:0.81	plasma membrane:0.05	peroxisomal:0.04
TRINITY_DN25768_c0_g2_i1_orfp1	TRINITY_DN25768_c0_g2_i1_m.68950 TRINITY_DN25768_c0_g2::TRINITY_DN25768_c0_g2_i1::g.68950 ORF type:5prime_partial len:66 (+),score=3.52 TRINITY_DN25768_c0_g2_i1:1-198(+)	cytoplasmic:0.83	nuclear:0.07	peroxisomal:0.04
TRINITY_DN2569_c0_g1_i3_orfp1	unnamed protein product [Arctia plantaginis] >CAB3249098.1 unnamed protein product [Arctia plantaginis]	nuclear:0.85	cytoplasmic:0.14	mitochondrial:0.01
TRINITY_DN2634_c1_g1_i4_orfp1	unnamed protein product [Arctia plantaginis] >CAB3261368.1 unnamed protein product [Arctia plantaginis]	nuclear:0.65	cytoplasmic:0.3	mitochondrial:0.02
TRINITY_DN25632_c0_g1_i1_orfp1	hypothetical protein B5X24_HaOG200228 [Helicoverpa armigera]	cytoplasmic:0.96	peroxisomal:0.02	nuclear:0.01
TRINITY_DN2651_c0_g1_i3_orfp1	unnamed protein product [Arctia plantaginis] >CAB3237417.1 unnamed protein product [Arctia plantaginis]	cytoplasmic:0.97	nuclear:0.02	peroxisomal:0
TRINITY_DN25755_c0_g2_i1_orfp1	unnamed protein product [Arctia plantaginis]	Golgi apparatus:0.27	ER:0.27	plasma membrane:0.15
TRINITY_DN25774_c0_g1_i2_orfp1	unnamed protein product [Spodoptera exigua]	cytoplasmic:0.78	peroxisomal:0.16	nuclear:0.04
TRINITY_DN2578_c0_g2_i1_orfp1	uncharacterized protein LOC113491800 [Trichoplusia ni]	extracellular:0.69	ER:0.15	plasma membrane:0.1
TRINITY_DN26346_c0_g1_i1_orfp1	queuosine salvage protein [Trichoplusia ni]	cytoplasmic:0.9	peroxisomal:0.06	nuclear:0.02
TRINITY_DN25772_c1_g1_i2_orfp1	unnamed protein product [Arctia plantaginis]	nuclear:0.96	cytoplasmic:0.03	mitochondrial:0
TRINITY_DN26375_c0_g1_i4_orfp1	TRINITY_DN26375_c0_g1_i4_m.141929 TRINITY_DN26375_c0_g1::TRINITY_DN26375_c0_g1_i4::g.141929 ORF type:internal len:137 (-),score=29.13 TRINITY_DN26375_c0_g1_i4:2-409(-)	cytoplasmic:0.87	nuclear:0.06	peroxisomal:0.04
TRINITY_DN26093_c0_g1_i1_orfp1	uncharacterized protein LOC110375344 [Helicoverpa armigera] >XP_047026272.1 uncharacterized protein LOC124634656 isoform X1 [Helicoverpa zea] >PZC78930.1 hypothetical protein B5X24_HaOG217020 [Helicoverpa armigera]	cytoplasmic:0.88	nuclear:0.05	peroxisomal:0.04
TRINITY_DN25748_c0_g1_i1_orfp1	collagenase [Helicoverpa armigera] >PZC72392.1 hypothetical protein B5X24_HaOG200522 [Helicoverpa armigera]	extracellular:0.69	plasma membrane:0.17	lysosomal:0.08
TRINITY_DN2609_c0_g1_i2_orfp1	unnamed protein product [Arctia plantaginis] >CAB3236259.1 unnamed protein product [Arctia plantaginis]	cytoplasmic:0.76	nuclear:0.23	peroxisomal:0.01
TRINITY_DN2658_c0_g1_i2_orfp1	ADP-ribosylation factor-like protein 1 [Bombyx mori] >XP_013197224.1 PREDICTED: ADP-ribosylation factor-like protein 1 [Amyelois transitella] >XP_013197225.1 PREDICTED: ADP-ribosylation factor-like protein 1 [Amyelois transitella] >XP_021188891.1 ADP-ribosylation factor-like protein 1 [Helicoverpa armigera] >XP_022829480.1 ADP-ribosylation factor-like protein 1 [Spodoptera litura] >XP_026326526.1…	cytoplasmic:0.87	peroxisomal:0.05	mitochondrial:0.02
TRINITY_DN26598_c0_g1_i1_orfp1	unnamed protein product [Chrysodeixis includens]	cytoplasmic:0.77	nuclear:0.19	peroxisomal:0.03
TRINITY_DN25875_c0_g1_i1_orfp1	unnamed protein product [Arctia plantaginis] >CAB3254989.1 unnamed protein product [Arctia plantaginis]	peroxisomal:0.29	Golgi apparatus:0.22	mitochondrial:0.17
TRINITY_DN26366_c0_g1_i1_orfp1	prohibitin-2 [Manduca sexta] >KAG6442428.1 hypothetical protein O3G_MSEX002339 [Manduca sexta]	cytoplasmic:0.87	peroxisomal:0.06	nuclear:0.05
TRINITY_DN26073_c0_g1_i1_orfp1	growth-blocking peptide, long form-like [Helicoverpa armigera] >AUB45120.1 growth-blocking peptide [Helicoverpa armigera armigera]	extracellular:0.98	ER:0.01	lysosomal:0.01
TRINITY_DN26295_c0_g2_i1_orfp1	uncharacterized protein LOC124635388 [Helicoverpa zea] >XP_047027225.1 uncharacterized protein LOC124635388 [Helicoverpa zea]	extracellular:0.84	lysosomal:0.06	plasma membrane:0.04
TRINITY_DN26574_c0_g2_i1_orfp1	A disintegrin and metalloproteinase with thrombospondin motifs 7 [Helicoverpa armigera] >XP_021187710.2 A disintegrin and metalloproteinase with thrombospondin motifs 7 [Helicoverpa armigera]	plasma membrane:0.5	extracellular:0.2	ER:0.17
TRINITY_DN25978_c0_g1_i1_orfp1	signal peptidase complex subunit 3 [Spodoptera litura] >KAF9409324.1 hypothetical protein HW555_011268 [Spodoptera exigua] >KAF9822831.1 hypothetical protein SFRURICE_000900 [Spodoptera frugiperda] >CAH1635339.1 unnamed protein product [Spodoptera littoralis] >KAG8109892.1 hypothetical protein SFRUCORN_018113 [Spodoptera frugiperda] >CAH0669226.1 unnamed protein product [Spodoptera exigua]	plasma membrane:0.34	Golgi apparatus:0.29	ER:0.13
TRINITY_DN2576_c2_g1_i1_orfp1	unnamed protein product [Chrysodeixis includens]	cytoplasmic:0.74	mitochondrial:0.14	peroxisomal:0.08
TRINITY_DN25796_c0_g4_i1_orfp1	hypothetical protein evm_011746 [Chilo suppressalis] >CAH2982181.1 unnamed protein product [Chilo suppressalis]	cytoplasmic:0.55	nuclear:0.43	peroxisomal:0.01
TRINITY_DN2591_c0_g1_i11_orfp1	protein Skeletor, isoforms B/C-like isoform X1 [Spodoptera frugiperda] >XP_035441601.1 protein Skeletor, isoforms B/C-like isoform X1 [Spodoptera frugiperda] >XP_035441603.1 protein Skeletor, isoforms B/C-like isoform X1 [Spodoptera frugiperda]	cytoplasmic:0.73	peroxisomal:0.13	nuclear:0.11
TRINITY_DN258_c2_g1_i2_orfp1	unnamed protein product [Spodoptera exigua]	nuclear:0.59	cytoplasmic:0.21	peroxisomal:0.07
TRINITY_DN25675_c0_g1_i1_orfp1	hypothetical protein HW555_011222 [Spodoptera exigua]	cytoplasmic:0.96	nuclear:0.03	peroxisomal:0
TRINITY_DN2604_c1_g1_i6_orfp1	unnamed protein product [Arctia plantaginis]	plasma membrane:0.22	extracellular:0.21	lysosomal:0.16
TRINITY_DN256_c0_g1_i2_orfp1	serine/threonine-protein phosphatase alpha-2 isoform [Manduca sexta] >XP_045453968.1 serine/threonine-protein phosphatase alpha-2 isoform isoform X3 [Melitaea cinxia] >PZC82596.1 hypothetical protein B5X24_HaOG210040 [Helicoverpa armigera] >CAB3511646.1 unnamed protein product [Spodoptera littoralis] >CAH0696933.1 unnamed protein product [Spodoptera exigua] >CAH1641311.1 unnamed protein product […	cytoplasmic:0.96	nuclear:0.03	peroxisomal:0.01
TRINITY_DN2576_c0_g3_i2_orfp1	succinate--CoA ligase [ADP/GDP-forming] subunit alpha, mitochondrial isoform X2 [Maniola hyperantus]	mitochondrial:0.85	cytoplasmic:0.13	peroxisomal:0.01
TRINITY_DN26860_c0_g1_i1_orfp1	unnamed protein product [Spodoptera littoralis] >CAH1635461.1 unnamed protein product [Spodoptera littoralis]	cytoplasmic:0.84	nuclear:0.09	peroxisomal:0.04
TRINITY_DN274_c0_g1_i4_orfp1	unnamed protein product [Arctia plantaginis]	mitochondrial:0.77	cytoplasmic:0.21	peroxisomal:0.01
TRINITY_DN2677_c0_g1_i5_orfp1	carboxypeptidase D isoform X5 [Helicoverpa armigera]	plasma membrane:0.22	mitochondrial:0.21	cytoplasmic:0.16
TRINITY_DN27165_c0_g2_i1_orfp1	TRINITY_DN27165_c0_g2_i1_m.133481 TRINITY_DN27165_c0_g2::TRINITY_DN27165_c0_g2_i1::g.133481 ORF type:internal len:79 (-),score=9.65 TRINITY_DN27165_c0_g2_i1:1-234(-)	cytoplasmic:0.84	nuclear:0.07	peroxisomal:0.03
TRINITY_DN26849_c0_g1_i1_orfp1	TRINITY_DN26849_c0_g1_i1_m.111754 TRINITY_DN26849_c0_g1::TRINITY_DN26849_c0_g1_i1::g.111754 ORF type:3prime_partial len:77 (+),score=2.76 TRINITY_DN26849_c0_g1_i1:84-311(+)	extracellular:0.97	ER:0.02	plasma membrane:0.01
TRINITY_DN2674_c0_g1_i2_orfp1	unnamed protein product [Arctia plantaginis]	extracellular:0.76	ER:0.12	Golgi apparatus:0.04
TRINITY_DN27582_c0_g1_i3_orfp1	dihydrolipoyllysine-residue acetyltransferase component of pyruvate dehydrogenase complex, mitochondrial isoform X3 [Pieris napi]	mitochondrial:0.94	cytoplasmic:0.06	nuclear:0
TRINITY_DN2673_c1_g1_i10_orfp1	unnamed protein product [Arctia plantaginis]	extracellular:0.96	ER:0.01	plasma membrane:0.01
TRINITY_DN2702_c0_g1_i1_orfp1	unnamed protein product [Arctia plantaginis]	cytoplasmic:0.79	nuclear:0.17	peroxisomal:0.03
TRINITY_DN27553_c0_g1_i1_orfp1	unnamed protein product [Arctia plantaginis]	Golgi apparatus:0.37	extracellular:0.26	ER:0.18
TRINITY_DN2760_c0_g1_i14_orfp1	TRINITY_DN2760_c0_g1_i14_m.43662 TRINITY_DN2760_c0_g1::TRINITY_DN2760_c0_g1_i14::g.43662 ORF type:complete len:151 (-),score=28.68 TRINITY_DN2760_c0_g1_i14:1807-2259(-)	cytoplasmic:0.84	nuclear:0.07	peroxisomal:0.03
TRINITY_DN2727_c0_g1_i2_orfp1	short-chain dehydrogenase/reductase family 16C member 6-like [Trichoplusia ni]	cytoplasmic:0.25	plasma membrane:0.21	peroxisomal:0.19
TRINITY_DN27026_c0_g6_i2_orfp1	TRINITY_DN27026_c0_g6_i2_m.41195 TRINITY_DN27026_c0_g6::TRINITY_DN27026_c0_g6_i2::g.41195 ORF type:5prime_partial len:119 (-),score=44.15 TRINITY_DN27026_c0_g6_i2:85-441(-)	cytoplasmic:0.84	nuclear:0.07	peroxisomal:0.03
TRINITY_DN27686_c0_g1_i1_orfp1	ribose-phosphate pyrophosphokinase 2-like [Spodoptera litura] >CAB3507856.1 unnamed protein product [Spodoptera littoralis] >CAH1637399.1 unnamed protein product [Spodoptera littoralis]	cytoplasmic:0.96	nuclear:0.04	peroxisomal:0
TRINITY_DN27493_c0_g1_i1_orfp1	unnamed protein product [Arctia plantaginis] >CAB3256199.1 unnamed protein product [Arctia plantaginis]	extracellular:0.72	ER:0.09	plasma membrane:0.07
TRINITY_DN2689_c0_g1_i4_orfp1	unnamed protein product [Arctia plantaginis]	cytoplasmic:0.9	nuclear:0.07	peroxisomal:0.02
TRINITY_DN27021_c0_g1_i1_orfp1	unnamed protein product [Arctia plantaginis]	cytoplasmic:0.74	nuclear:0.23	peroxisomal:0.01
TRINITY_DN2760_c6_g1_i1_orfp1	unnamed protein product [Arctia plantaginis] >CAB3242681.1 unnamed protein product [Arctia plantaginis]	nuclear:0.94	cytoplasmic:0.04	mitochondrial:0.01
TRINITY_DN268_c0_g2_i5_orfp1	ankyrin-2-like [Helicoverpa zea]	nuclear:0.93	cytoplasmic:0.06	plasma membrane:0.01
TRINITY_DN2711_c0_g1_i3_orfp1	unnamed protein product [Chrysodeixis includens]	cytoplasmic:0.83	peroxisomal:0.1	nuclear:0.03
TRINITY_DN2684_c0_g1_i1_orfp1	unnamed protein product [Arctia plantaginis]	nuclear:0.51	cytoplasmic:0.31	peroxisomal:0.06
TRINITY_DN275_c0_g1_i2_orfp1	unnamed protein product [Spodoptera exigua]	ER:0.29	plasma membrane:0.26	Golgi apparatus:0.22
TRINITY_DN26755_c1_g1_i1_orfp1	unnamed protein product [Chrysodeixis includens]	extracellular:0.45	plasma membrane:0.21	ER:0.14
TRINITY_DN2706_c0_g1_i3_orfp1	protein chiffon isoform X1 [Helicoverpa zea]	nuclear:0.93	cytoplasmic:0.05	plasma membrane:0
TRINITY_DN2697_c0_g1_i1_orfp1	unnamed protein product [Arctia plantaginis]	cytoplasmic:0.54	peroxisomal:0.18	plasma membrane:0.11
TRINITY_DN27517_c0_g1_i1_orfp1	uncharacterized protein LOC111361078 [Spodoptera litura] >CAH1647686.1 unnamed protein product [Spodoptera littoralis]	extracellular:0.92	ER:0.04	plasma membrane:0.02
TRINITY_DN27401_c0_g1_i4_orfp1	unnamed protein product [Arctia plantaginis]	cytoplasmic:0.83	nuclear:0.13	peroxisomal:0.02
TRINITY_DN26681_c0_g1_i3_orfp1	unnamed protein product [Arctia plantaginis]	cytoplasmic:0.71	peroxisomal:0.16	plasma membrane:0.05
TRINITY_DN2679_c1_g2_i1_orfp1	CRAL-TRIO domain-containing protein C3H8.02 [Maniola hyperantus]	cytoplasmic:0.64	nuclear:0.23	peroxisomal:0.08
TRINITY_DN26863_c0_g2_i1_orfp1	thioredoxin-like protein 4A [Bombyx mori] >XP_013136171.1 PREDICTED: thioredoxin-like protein 4A [Papilio polytes] >XP_013171544.1 PREDICTED: thioredoxin-like protein 4A [Papilio xuthus] >XP_013197739.1 PREDICTED: thioredoxin-like protein 4A [Amyelois transitella] >XP_014358890.1 thioredoxin-like protein 4A [Papilio machaon] >XP_021188854.1 thioredoxin-like protein 4A [Helicoverpa armigera] >XP_0…	cytoplasmic:0.92	nuclear:0.05	peroxisomal:0.02
TRINITY_DN2707_c0_g1_i2_orfp1	unnamed protein product [Spodoptera exigua]	nuclear:0.94	cytoplasmic:0.05	plasma membrane:0.01
TRINITY_DN26877_c0_g1_i1_orfp1	protein borderless-like [Trichoplusia ni]	ER:0.29	extracellular:0.25	plasma membrane:0.21
TRINITY_DN26890_c0_g4_i1_orfp1	unnamed protein product [Spodoptera exigua]	cytoplasmic:0.86	peroxisomal:0.08	nuclear:0.04
TRINITY_DN27484_c0_g1_i1_orfp1	hypothetical protein B5X24_HaOG206402 [Helicoverpa armigera]	nuclear:0.87	cytoplasmic:0.12	plasma membrane:0
TRINITY_DN27496_c0_g3_i1_orfp1	uncharacterized protein LOC110384033 [Helicoverpa armigera]	extracellular:0.94	plasma membrane:0.03	cytoplasmic:0.01
TRINITY_DN26704_c0_g4_i1_orfp1	unnamed protein product [Arctia plantaginis] >CAB3257580.1 unnamed protein product [Arctia plantaginis]	cytoplasmic:0.87	peroxisomal:0.09	nuclear:0.02
TRINITY_DN2732_c0_g1_i2_orfp1	unnamed protein product [Arctia plantaginis]	nuclear:0.73	cytoplasmic:0.22	plasma membrane:0.02
TRINITY_DN2697_c0_g2_i2_orfp1	hypothetical protein HW555_003251 [Spodoptera exigua] >KAH9636315.1 hypothetical protein HF086_003282 [Spodoptera exigua] >CAH0696384.1 unnamed protein product [Spodoptera exigua]	cytoplasmic:0.47	peroxisomal:0.21	plasma membrane:0.12
TRINITY_DN27502_c0_g1_i1_orfp1	EKC/KEOPS complex subunit bud32 [Manduca sexta] >KAG6457115.1 hypothetical protein O3G_MSEX010116 [Manduca sexta]	cytoplasmic:0.91	nuclear:0.04	peroxisomal:0.03
TRINITY_DN27026_c0_g5_i1_orfp1	unnamed protein product [Chrysodeixis includens]	extracellular:0.88	plasma membrane:0.04	ER:0.03
TRINITY_DN2739_c0_g1_i6_orfp1	disco-interacting protein 2 isoform X1 [Galleria mellonella]	cytoplasmic:0.5	nuclear:0.43	peroxisomal:0.04
TRINITY_DN2672_c0_g2_i1_orfp1	unnamed protein product [Arctia plantaginis] >CAB3256365.1 unnamed protein product [Arctia plantaginis]	cytoplasmic:0.97	nuclear:0.01	peroxisomal:0.01
TRINITY_DN2670_c0_g1_i2_orfp1	hypothetical protein B5X24_HaOG204330 [Helicoverpa armigera]	cytoplasmic:0.98	nuclear:0.01	peroxisomal:0
TRINITY_DN27539_c0_g3_i1_orfp1	unnamed protein product [Arctia plantaginis] >CAB3251351.1 unnamed protein product [Arctia plantaginis]	cytoplasmic:0.59	peroxisomal:0.24	mitochondrial:0.08
TRINITY_DN2688_c0_g1_i1_orfp1	CCR4-NOT transcription complex subunit 10 [Helicoverpa armigera] >XP_047033181.1 CCR4-NOT transcription complex subunit 10 [Helicoverpa zea] >PZC73413.1 hypothetical protein B5X24_HaOG209546 [Helicoverpa armigera]	cytoplasmic:0.84	nuclear:0.14	peroxisomal:0.01
TRINITY_DN2722_c0_g1_i1_orfp1	unnamed protein product [Arctia plantaginis]	cytoplasmic:0.9	peroxisomal:0.05	nuclear:0.03
TRINITY_DN2761_c0_g1_i2_orfp1	hypothetical protein B5X24_HaOG200161 [Helicoverpa armigera]	cytoplasmic:0.92	peroxisomal:0.05	nuclear:0.02
TRINITY_DN268_c0_g1_i1_orfp1	UPF0505 protein C16orf62 isoform X2 [Trichoplusia ni]	cytoplasmic:0.91	nuclear:0.06	peroxisomal:0.02
TRINITY_DN2668_c1_g1_i6_orfp1	unnamed protein product [Arctia plantaginis]	mitochondrial:0.88	cytoplasmic:0.08	nuclear:0.02
TRINITY_DN2764_c0_g1_i4_orfp1	unnamed protein product [Arctia plantaginis]	extracellular:0.37	lysosomal:0.18	ER:0.18
TRINITY_DN27465_c0_g1_i1_orfp1	unnamed protein product [Arctia plantaginis] >CAB3238617.1 unnamed protein product [Arctia plantaginis]	cytoplasmic:0.59	nuclear:0.22	peroxisomal:0.05
TRINITY_DN27262_c0_g1_i3_orfp1	unnamed protein product [Arctia plantaginis] >CAB3257565.1 unnamed protein product [Arctia plantaginis]	cytoplasmic:0.85	peroxisomal:0.07	nuclear:0.05
TRINITY_DN27057_c0_g1_i1_orfp1	unnamed protein product [Arctia plantaginis]	extracellular:0.36	lysosomal:0.32	plasma membrane:0.19
TRINITY_DN27303_c0_g1_i1_orfp1	unnamed protein product [Arctia plantaginis]	extracellular:0.42	plasma membrane:0.31	lysosomal:0.11
TRINITY_DN27425_c0_g2_i2_orfp1	fatty acyl reductase [Spodoptera exigua]	cytoplasmic:0.84	nuclear:0.06	peroxisomal:0.05
TRINITY_DN2724_c0_g1_i3_orfp1	neurofibromin [Helicoverpa armigera]	cytoplasmic:0.43	nuclear:0.18	peroxisomal:0.17
TRINITY_DN27434_c0_g1_i1_orfp1	unnamed protein product [Arctia plantaginis] >CAB3253284.1 unnamed protein product [Arctia plantaginis]	cytoplasmic:0.92	peroxisomal:0.05	nuclear:0.02
TRINITY_DN26842_c0_g2_i1_orfp1	unnamed protein product [Arctia plantaginis]	cytoplasmic:0.77	nuclear:0.22	peroxisomal:0
TRINITY_DN2735_c2_g1_i1_orfp1	unnamed protein product [Arctia plantaginis]	cytoplasmic:0.84	nuclear:0.13	peroxisomal:0.03
TRINITY_DN2746_c0_g1_i4_orfp1	unnamed protein product [Spodoptera littoralis] >CAH1647260.1 unnamed protein product [Spodoptera littoralis]	cytoplasmic:0.94	nuclear:0.05	mitochondrial:0
TRINITY_DN27150_c0_g1_i2_orfp1	unnamed protein product [Chrysodeixis includens]	extracellular:0.79	plasma membrane:0.09	ER:0.07
TRINITY_DN26923_c0_g1_i1_orfp1	unnamed protein product [Arctia plantaginis] >CAB3238417.1 unnamed protein product [Arctia plantaginis]	cytoplasmic:0.94	peroxisomal:0.03	nuclear:0.02
TRINITY_DN27490_c0_g1_i1_orfp1	39S ribosomal protein L9, mitochondrial [Helicoverpa zea] >PZC80894.1 hypothetical protein B5X24_HaOG213881 [Helicoverpa armigera]	mitochondrial:0.98	cytoplasmic:0.01	nuclear:0
TRINITY_DN266_c1_g1_i1_orfp1	hypothetical protein B5X24_HaOG206185 [Helicoverpa armigera]	extracellular:0.62	plasma membrane:0.2	ER:0.09
TRINITY_DN2738_c0_g1_i3_orfp1	unnamed protein product [Arctia plantaginis] >CAB3225933.1 unnamed protein product [Arctia plantaginis]	mitochondrial:0.74	cytoplasmic:0.2	nuclear:0.02
TRINITY_DN266_c0_g1_i7_orfp1	guanine nucleotide exchange factor DBS isoform X4 [Helicoverpa armigera]	cytoplasmic:0.88	nuclear:0.07	peroxisomal:0.04
TRINITY_DN27412_c0_g1_i5_orfp1	unnamed protein product [Arctia plantaginis] >CAB3235905.1 unnamed protein product [Arctia plantaginis]	nuclear:0.94	cytoplasmic:0.05	mitochondrial:0.01
TRINITY_DN2740_c1_g2_i1_orfp1	tyrosine aminotransferase-like [Trichoplusia ni]	cytoplasmic:0.75	mitochondrial:0.21	peroxisomal:0.03
TRINITY_DN273_c0_g1_i10_orfp1	uncharacterized protein LOC110370569 isoform X1 [Helicoverpa armigera] >XP_021182117.2 uncharacterized protein LOC110370569 isoform X1 [Helicoverpa armigera] >XP_021182118.2 uncharacterized protein LOC110370569 isoform X1 [Helicoverpa armigera] >XP_049701095.1 uncharacterized protein LOC110370569 isoform X1 [Helicoverpa armigera] >XP_049701096.1 uncharacterized protein LOC110370569 isoform X1 [He…	plasma membrane:0.46	ER:0.17	Golgi apparatus:0.15
TRINITY_DN27463_c0_g1_i2_orfp1	unnamed protein product [Arctia plantaginis] >CAB3251357.1 unnamed protein product [Arctia plantaginis]	ER:0.57	Golgi apparatus:0.22	extracellular:0.09
TRINITY_DN2713_c0_g1_i1_orfp1	unnamed protein product [Arctia plantaginis] >CAB3260625.1 unnamed protein product [Arctia plantaginis]	cytoplasmic:0.89	peroxisomal:0.04	nuclear:0.04
TRINITY_DN27061_c0_g1_i1_orfp1	unnamed protein product [Arctia plantaginis]	cytoplasmic:0.96	peroxisomal:0.03	nuclear:0.01
TRINITY_DN27281_c0_g1_i1_orfp1	unnamed protein product [Arctia plantaginis]	cytoplasmic:0.54	peroxisomal:0.37	nuclear:0.06
TRINITY_DN267_c1_g1_i1_orfp1	protein MON2 homolog isoform X2 [Helicoverpa armigera]	cytoplasmic:0.87	peroxisomal:0.09	nuclear:0.02
TRINITY_DN2767_c0_g1_i2_orfp1	unnamed protein product [Arctia plantaginis] >CAB3240301.1 unnamed protein product [Arctia plantaginis]	cytoplasmic:0.91	peroxisomal:0.05	nuclear:0.02
TRINITY_DN2675_c0_g1_i1_orfp1	unnamed protein product, partial [Arctia plantaginis]	mitochondrial:0.33	extracellular:0.3	nuclear:0.2
TRINITY_DN2700_c0_g2_i2_orfp1	chorion peroxidase-like [Spodoptera litura]	lysosomal:0.62	Golgi apparatus:0.11	plasma membrane:0.09
TRINITY_DN2765_c0_g1_i9_orfp1	unnamed protein product [Arctia plantaginis] >CAB3251350.1 unnamed protein product [Arctia plantaginis]	nuclear:0.87	cytoplasmic:0.12	plasma membrane:0
TRINITY_DN26854_c0_g1_i1_orfp1	tubulin-folding cofactor B [Trichoplusia ni]	cytoplasmic:0.97	peroxisomal:0.01	nuclear:0.01
TRINITY_DN26759_c0_g1_i1_orfp1	unnamed protein product [Arctia plantaginis]	Golgi apparatus:0.53	ER:0.16	peroxisomal:0.1
TRINITY_DN27359_c0_g1_i1_orfp1	transitional endoplasmic reticulum ATPase TER94 [Spodoptera litura] >XP_022819481.1 transitional endoplasmic reticulum ATPase TER94 [Spodoptera litura] >XP_035435070.1 transitional endoplasmic reticulum ATPase TER94 [Spodoptera frugiperda] >KAH9635854.1 hypothetical protein HF086_002414 [Spodoptera exigua] >CAB3510782.1 unnamed protein product [Spodoptera littoralis] >CAH0696024.1 unnamed protein…	cytoplasmic:0.92	nuclear:0.07	peroxisomal:0
TRINITY_DN27513_c0_g2_i1_orfp1	H+ transporting ATP synthase delta subunit [Bombyx mori] >XP_028042514.1 ATP synthase subunit delta, mitochondrial [Bombyx mandarina] >XP_028042521.1 ATP synthase subunit delta, mitochondrial [Bombyx mandarina] >ABF51307.1 H+ transporting ATP synthase delta subunit [Bombyx mori]	mitochondrial:0.94	cytoplasmic:0.06	peroxisomal:0
TRINITY_DN26914_c0_g1_i1_orfp1	unnamed protein product [Arctia plantaginis]	extracellular:0.76	plasma membrane:0.06	Golgi apparatus:0.06
TRINITY_DN27582_c1_g2_i1_orfp1	unnamed protein product [Arctia plantaginis] >CAB3234237.1 unnamed protein product [Arctia plantaginis]	cytoplasmic:0.58	nuclear:0.24	peroxisomal:0.13
TRINITY_DN280_c7_g1_i1_orfp1	beta-parvin-like [Spodoptera litura] >XP_035430066.1 beta-parvin-like [Spodoptera frugiperda] >KAF9417602.1 hypothetical protein HW555_005309 [Spodoptera exigua] >KAF9811699.1 hypothetical protein SFRURICE_011062 [Spodoptera frugiperda] >KAG8112465.1 hypothetical protein SFRUCORN_005020 [Spodoptera frugiperda] >KAH9628050.1 hypothetical protein HF086_018025 [Spodoptera exigua] >CAH0703580.1 unnam…	cytoplasmic:0.98	nuclear:0.02	peroxisomal:0
TRINITY_DN28167_c0_g1_i1_orfp1	dnaJ homolog subfamily C member 2 [Helicoverpa armigera] >PZC76219.1 hypothetical protein B5X24_HaOG204899 [Helicoverpa armigera]	cytoplasmic:0.45	nuclear:0.42	peroxisomal:0.02
TRINITY_DN27848_c0_g1_i1_orfp1	unnamed protein product [Arctia plantaginis]	peroxisomal:0.42	cytoplasmic:0.2	nuclear:0.17
TRINITY_DN28676_c0_g1_i2_orfp1	unnamed protein product [Arctia plantaginis]	plasma membrane:0.46	extracellular:0.44	ER:0.03
TRINITY_DN28831_c0_g1_i1_orfp1	unnamed protein product [Parnassius apollo]	cytoplasmic:0.94	mitochondrial:0.03	nuclear:0.02
TRINITY_DN2891_c0_g3_i2_orfp1	unnamed protein product [Arctia plantaginis]	peroxisomal:0.25	extracellular:0.24	plasma membrane:0.18
TRINITY_DN2891_c0_g1_i1_orfp1	ras-related protein Rac1 [Helicoverpa zea] >XP_049699491.1 ras-related protein Rac1 [Helicoverpa armigera] >PZC82288.1 hypothetical protein B5X24_HaOG210844 [Helicoverpa armigera]	cytoplasmic:0.89	peroxisomal:0.06	nuclear:0.04
TRINITY_DN28105_c0_g1_i1_orfp1	CDGSH iron-sulfur domain-containing protein 2 homolog [Bombyx mori] >XP_028028987.1 CDGSH iron-sulfur domain-containing protein 2 homolog [Bombyx mandarina]	cytoplasmic:0.51	peroxisomal:0.12	extracellular:0.11
TRINITY_DN2824_c0_g1_i1_orfp1	hypothetical protein SFRURICE_019794, partial [Spodoptera frugiperda]	cytoplasmic:0.51	nuclear:0.34	peroxisomal:0.08
TRINITY_DN2802_c0_g1_i8_orfp1	protein takeout [Trichoplusia ni]	ER:0.6	Golgi apparatus:0.19	plasma membrane:0.06
TRINITY_DN2816_c0_g1_i2_orfp1	unnamed protein product [Arctia plantaginis]	ER:0.24	extracellular:0.21	plasma membrane:0.17
TRINITY_DN28040_c0_g2_i1_orfp1	collagen type IV [Papilio xuthus]	extracellular:0.91	plasma membrane:0.05	ER:0.03
TRINITY_DN2780_c0_g2_i2_orfp1	unnamed protein product [Arctia plantaginis]	extracellular:0.7	plasma membrane:0.21	lysosomal:0.06
TRINITY_DN2811_c0_g1_i2_orfp1	unnamed protein product [Arctia plantaginis] >CAB3244304.1 unnamed protein product [Arctia plantaginis]	mitochondrial:0.9	cytoplasmic:0.08	peroxisomal:0.01
TRINITY_DN2803_c0_g1_i2_orfp1	kinesin heavy chain [Helicoverpa armigera] >XP_047020936.1 kinesin heavy chain [Helicoverpa zea] >PZC84375.1 hypothetical protein B5X24_HaOG204949 [Helicoverpa armigera]	cytoplasmic:0.64	nuclear:0.35	peroxisomal:0
TRINITY_DN28960_c0_g1_i5_orfp1	fatty acid-binding protein 2-like [Trichoplusia ni]	cytoplasmic:0.92	peroxisomal:0.03	nuclear:0.03
TRINITY_DN2842_c0_g1_i1_orfp1	unnamed protein product [Arctia plantaginis]	lysosomal:0.83	Golgi apparatus:0.08	extracellular:0.05
TRINITY_DN2841_c3_g2_i2_orfp1	TRINITY_DN2841_c3_g2_i2_m.87948 TRINITY_DN2841_c3_g2::TRINITY_DN2841_c3_g2_i2::g.87948 ORF type:5prime_partial len:228 (+),score=33.10 TRINITY_DN2841_c3_g2_i2:1-684(+)	extracellular:0.65	cytoplasmic:0.13	plasma membrane:0.06
TRINITY_DN2806_c0_g1_i11_orfp1	unnamed protein product [Chrysodeixis includens]	lysosomal:0.8	extracellular:0.14	plasma membrane:0.03
TRINITY_DN28619_c0_g2_i1_orfp1	uncharacterized protein LOC118268781 [Spodoptera frugiperda] >KAG8120415.1 hypothetical protein SFRUCORN_015456 [Spodoptera frugiperda]	cytoplasmic:0.79	nuclear:0.08	peroxisomal:0.07
TRINITY_DN2864_c0_g1_i2_orfp1	liprin-alpha-1-like isoform X4 [Spodoptera frugiperda]	nuclear:0.55	cytoplasmic:0.44	mitochondrial:0
TRINITY_DN2863_c0_g1_i4_orfp1	unconventional myosin-XVIIIa isoform X1 [Helicoverpa armigera]	nuclear:0.94	cytoplasmic:0.05	plasma membrane:0
TRINITY_DN2878_c0_g1_i1_orfp1	unnamed protein product [Arctia plantaginis] >CAB3243384.1 unnamed protein product [Arctia plantaginis]	cytoplasmic:0.94	nuclear:0.03	peroxisomal:0.02
TRINITY_DN281_c0_g1_i2_orfp1	aldose reductase-like isoform X3 [Trichoplusia ni]	cytoplasmic:0.91	peroxisomal:0.05	nuclear:0.02
TRINITY_DN28197_c0_g1_i1_orfp1	unnamed protein product [Arctia plantaginis]	cytoplasmic:0.53	nuclear:0.16	mitochondrial:0.13
TRINITY_DN288_c0_g1_i15_orfp1	uncharacterized protein LOC124640558 isoform X1 [Helicoverpa zea] >XP_047034313.1 uncharacterized protein LOC124640558 isoform X1 [Helicoverpa zea] >XP_047034315.1 uncharacterized protein LOC124640558 isoform X1 [Helicoverpa zea]	nuclear:0.78	cytoplasmic:0.17	mitochondrial:0.03
TRINITY_DN28532_c0_g1_i2_orfp1	unnamed protein product [Arctia plantaginis]	cytoplasmic:0.8	nuclear:0.18	peroxisomal:0.01
TRINITY_DN2836_c0_g1_i1_orfp1	AP-2 complex subunit sigma [Solenopsis invicta] >XP_004925710.1 AP-2 complex subunit sigma [Bombyx mori] >XP_006620169.1 AP-2 complex subunit sigma [Apis dorsata] >XP_008548363.1 PREDICTED: AP-2 complex subunit sigma [Microplitis demolitor] >XP_011067838.1 PREDICTED: AP-2 complex subunit sigma [Acromyrmex echinatior] >XP_011067839.1 PREDICTED: AP-2 complex subunit sigma [Acromyrmex echinatior] >X…	cytoplasmic:0.9	nuclear:0.06	peroxisomal:0.02
TRINITY_DN2770_c3_g1_i4_orfp1	unnamed protein product [Arctia plantaginis]	nuclear:0.55	cytoplasmic:0.42	plasma membrane:0.01
TRINITY_DN28191_c0_g1_i1_orfp1	hypothetical protein HW555_003513 [Spodoptera exigua] >CAH0686476.1 unnamed protein product [Spodoptera exigua]	extracellular:0.87	lysosomal:0.08	plasma membrane:0.03
TRINITY_DN2817_c0_g1_i1_orfp1	unnamed protein product [Arctia plantaginis]	cytoplasmic:0.61	nuclear:0.37	peroxisomal:0.02
TRINITY_DN28406_c0_g1_i1_orfp1	N66 matrix protein-like [Bicyclus anynana]	extracellular:0.9	plasma membrane:0.03	ER:0.03
TRINITY_DN2850_c0_g2_i1_orfp1	unnamed protein product [Arctia plantaginis]	cytoplasmic:0.63	nuclear:0.33	peroxisomal:0.02
TRINITY_DN2874_c0_g1_i4_orfp1	casein kinase I isoform X3 [Helicoverpa zea]	cytoplasmic:0.73	nuclear:0.24	peroxisomal:0.02
TRINITY_DN2841_c0_g1_i6_orfp1	speckle-type POZ protein isoform X2 [Plutella xylostella]	cytoplasmic:0.92	peroxisomal:0.04	nuclear:0.02
TRINITY_DN2862_c0_g1_i4_orfp1	uncharacterized protein LOC126056873 isoform X1 [Helicoverpa armigera]	cytoplasmic:0.83	nuclear:0.16	ER:0
TRINITY_DN28245_c0_g1_i2_orfp1	probable ubiquitin carboxyl-terminal hydrolase FAF-X [Helicoverpa armigera]	cytoplasmic:0.52	nuclear:0.43	peroxisomal:0.02
TRINITY_DN2876_c0_g1_i4_orfp1	unnamed protein product [Arctia plantaginis]	extracellular:0.92	plasma membrane:0.03	ER:0.02
TRINITY_DN2853_c0_g1_i13_orfp1	conserved hypothetical protein [Glyptapanteles flavicoxis]	cytoplasmic:0.74	nuclear:0.2	peroxisomal:0.02
TRINITY_DN28322_c0_g1_i1_orfp1	unnamed protein product [Arctia plantaginis]	extracellular:0.8	ER:0.08	Golgi apparatus:0.05
TRINITY_DN2844_c0_g1_i1_orfp1	uncharacterized protein LOC111359531 isoform X1 [Spodoptera litura] >CAB3515916.1 unnamed protein product [Spodoptera littoralis] >CAH1645786.1 unnamed protein product [Spodoptera littoralis]	plasma membrane:0.22	peroxisomal:0.17	ER:0.15
TRINITY_DN2865_c0_g1_i14_orfp1	uncharacterized protein LOC111361859 isoform X1 [Spodoptera litura] >CAB3510699.1 unnamed protein product [Spodoptera littoralis] >CAH1640335.1 unnamed protein product [Spodoptera littoralis]	cytoplasmic:0.61	nuclear:0.36	peroxisomal:0.01
TRINITY_DN2859_c0_g1_i5_orfp1	TRINITY_DN2859_c0_g1_i5_m.87173 TRINITY_DN2859_c0_g1::TRINITY_DN2859_c0_g1_i5::g.87173 ORF type:internal len:237 (+),score=57.34 TRINITY_DN2859_c0_g1_i5:1-708(+)	cytoplasmic:0.84	nuclear:0.07	peroxisomal:0.03
TRINITY_DN2770_c4_g1_i4_orfp1	unnamed protein product [Diatraea saccharalis]	nuclear:0.57	cytoplasmic:0.2	peroxisomal:0.05
TRINITY_DN287_c1_g4_i1_orfp1	unnamed protein product [Arctia plantaginis]	cytoplasmic:0.81	nuclear:0.11	mitochondrial:0.04
TRINITY_DN2890_c0_g1_i1_orfp1	GDP-mannose 4,6 dehydratase [Trichoplusia ni]	cytoplasmic:0.86	peroxisomal:0.08	nuclear:0.03
TRINITY_DN28045_c0_g1_i2_orfp1	unnamed protein product [Arctia plantaginis] >CAB3228248.1 unnamed protein product [Arctia plantaginis]	nuclear:0.93	cytoplasmic:0.06	plasma membrane:0
TRINITY_DN2861_c1_g1_i5_orfp1	unnamed protein product [Arctia plantaginis]	extracellular:0.79	ER:0.1	plasma membrane:0.06
TRINITY_DN2837_c0_g1_i4_orfp1	unnamed protein product, partial [Brenthis ino]	mitochondrial:0.51	peroxisomal:0.21	cytoplasmic:0.18
TRINITY_DN28685_c0_g1_i1_orfp1	unnamed protein product [Spodoptera littoralis] >CAH1641159.1 unnamed protein product [Spodoptera littoralis]	mitochondrial:0.85	cytoplasmic:0.09	peroxisomal:0.03
TRINITY_DN2825_c0_g1_i1_orfp1	unnamed protein product [Arctia plantaginis] >CAB3254860.1 unnamed protein product [Arctia plantaginis]	ER:0.44	extracellular:0.2	Golgi apparatus:0.19
TRINITY_DN2823_c0_g1_i1_orfp1	unnamed protein product [Spodoptera littoralis] >CAH1642812.1 unnamed protein product [Spodoptera littoralis]	cytoplasmic:0.97	nuclear:0.01	peroxisomal:0.01
TRINITY_DN27772_c0_g2_i3_orfp1	unnamed protein product [Arctia plantaginis] >CAB3248742.1 unnamed protein product [Arctia plantaginis]	cytoplasmic:0.96	nuclear:0.02	peroxisomal:0.01
TRINITY_DN283_c3_g1_i1_orfp1	unnamed protein product [Arctia plantaginis]	cytoplasmic:0.84	peroxisomal:0.07	nuclear:0.04
TRINITY_DN28236_c0_g2_i1_orfp1	unnamed protein product [Arctia plantaginis] >CAB3246608.1 unnamed protein product [Arctia plantaginis]	ER:0.55	extracellular:0.15	plasma membrane:0.13
TRINITY_DN2852_c0_g1_i6_orfp1	ankyrin repeat and sterile alpha motif domain-containing protein 1B isoform X7 [Helicoverpa armigera]	cytoplasmic:0.87	nuclear:0.09	peroxisomal:0.01
TRINITY_DN28960_c0_g1_i4_orfp1	fatty acid-binding protein 2-like [Trichoplusia ni]	cytoplasmic:0.92	peroxisomal:0.04	nuclear:0.03
TRINITY_DN2893_c0_g1_i1_orfp1	unnamed protein product [Arctia plantaginis] >CAB3228329.1 unnamed protein product [Arctia plantaginis]	extracellular:0.96	plasma membrane:0.03	lysosomal:0.01
TRINITY_DN28612_c0_g1_i1_orfp1	unnamed protein product [Arctia plantaginis] >CAB3255528.1 unnamed protein product [Arctia plantaginis]	cytoplasmic:0.62	nuclear:0.36	peroxisomal:0.01
TRINITY_DN278_c0_g1_i1_orfp1	uncharacterized protein LOC124640963 [Helicoverpa zea]	cytoplasmic:0.87	nuclear:0.04	peroxisomal:0.04
TRINITY_DN2891_c0_g2_i1_orfp1	calcineurin B homologous protein 1 [Helicoverpa armigera] >XP_022818043.1 calcineurin B homologous protein 1 [Spodoptera litura] >XP_035449649.1 calcineurin B homologous protein 1-like [Spodoptera frugiperda] >XP_047033442.1 calcineurin B homologous protein 1 [Helicoverpa zea] >KAF9407812.1 hypothetical protein HW555_012289 [Spodoptera exigua] >CAB3508306.1 unnamed protein product [Spodoptera lit…	cytoplasmic:0.97	nuclear:0.02	peroxisomal:0.01
TRINITY_DN2826_c0_g1_i1_orfp1	acetoacetyl-CoA thiolase [Anticarsia gemmatalis]	mitochondrial:0.91	cytoplasmic:0.08	nuclear:0.01
TRINITY_DN2840_c0_g5_i1_orfp1	unnamed protein product [Arctia plantaginis] >CAB3245315.1 unnamed protein product [Arctia plantaginis]	cytoplasmic:0.84	nuclear:0.08	mitochondrial:0.07
TRINITY_DN2797_c1_g2_i3_orfp1	unnamed protein product [Arctia plantaginis]	extracellular:0.34	plasma membrane:0.18	ER:0.14
TRINITY_DN28021_c0_g1_i1_orfp1	unnamed protein product [Arctia plantaginis] >CAB3239118.1 unnamed protein product [Arctia plantaginis]	cytoplasmic:0.96	nuclear:0.02	peroxisomal:0.01
TRINITY_DN28784_c0_g1_i1_orfp1	hypothetical protein B5X24_HaOG209118 [Helicoverpa armigera]	cytoplasmic:0.59	nuclear:0.36	peroxisomal:0.02
TRINITY_DN28191_c0_g1_i2_orfp1	hypothetical protein HW555_003513 [Spodoptera exigua] >CAH0686476.1 unnamed protein product [Spodoptera exigua]	extracellular:0.78	lysosomal:0.17	plasma membrane:0.03
TRINITY_DN2832_c0_g2_i1_orfp1	eukaryotic translation initiation factor 2 subunit 1 [Helicoverpa zea] >XP_049701559.1 eukaryotic translation initiation factor 2 subunit 1 [Helicoverpa armigera]	cytoplasmic:0.89	nuclear:0.09	peroxisomal:0.01
TRINITY_DN28265_c0_g3_i3_orfp1	3-hydroxyacyl-CoA dehydrogenase [Agrotis segetum]	mitochondrial:0.27	peroxisomal:0.27	cytoplasmic:0.21
TRINITY_DN2863_c0_g1_i1_orfp1	hypothetical protein B5X24_HaOG201964 [Helicoverpa armigera]	mitochondrial:0.34	nuclear:0.34	cytoplasmic:0.23
TRINITY_DN28707_c1_g1_i1_orfp1	aldo-keto reductase family 1 member B1 [Manduca sexta] >KAG6462833.1 hypothetical protein O3G_MSEX013490 [Manduca sexta]	peroxisomal:0.78	cytoplasmic:0.2	mitochondrial:0.01
TRINITY_DN284_c0_g1_i9_orfp1	uncharacterized protein LOC111361818 isoform X1 [Spodoptera litura]	extracellular:0.31	cytoplasmic:0.19	plasma membrane:0.18
TRINITY_DN28237_c1_g3_i1_orfp1	unnamed protein product [Arctia plantaginis] >CAB3250265.1 unnamed protein product [Arctia plantaginis]	cytoplasmic:0.9	peroxisomal:0.06	nuclear:0.02
TRINITY_DN2875_c0_g3_i1_orfp1	unnamed protein product [Arctia plantaginis] >CAB3234984.1 unnamed protein product [Arctia plantaginis]	mitochondrial:0.83	cytoplasmic:0.13	peroxisomal:0.02
TRINITY_DN27903_c0_g1_i2_orfp1	mitochondrial import inner membrane translocase subunit Tim8 [Spodoptera litura] >XP_026745997.1 mitochondrial import inner membrane translocase subunit Tim8 [Trichoplusia ni] >XP_035431680.1 mitochondrial import inner membrane translocase subunit Tim8-like [Spodoptera frugiperda] >XP_035431738.1 mitochondrial import inner membrane translocase subunit Tim8-like [Spodoptera frugiperda] >KAF9415332…	cytoplasmic:0.91	peroxisomal:0.05	mitochondrial:0.03
TRINITY_DN2795_c0_g1_i1_orfp1	hormone receptor 3 [Anticarsia gemmatalis]	nuclear:0.92	cytoplasmic:0.06	mitochondrial:0.01
TRINITY_DN2818_c0_g1_i1_orfp1	unnamed protein product [Arctia plantaginis]	nuclear:0.79	cytoplasmic:0.18	Golgi apparatus:0.01
TRINITY_DN2834_c0_g1_i1_orfp1	unnamed protein product [Arctia plantaginis] >CAB3255625.1 unnamed protein product [Arctia plantaginis]	cytoplasmic:0.71	nuclear:0.18	peroxisomal:0.05
TRINITY_DN2931_c1_g1_i4_orfp1	unnamed protein product [Arctia plantaginis]	Golgi apparatus:0.43	plasma membrane:0.19	ER:0.15
TRINITY_DN29117_c0_g1_i1_orfp1	unnamed protein product [Arctia plantaginis] >CAB3257220.1 unnamed protein product [Arctia plantaginis]	cytoplasmic:0.81	nuclear:0.17	peroxisomal:0.01
TRINITY_DN290_c0_g1_i1_orfp1	cuticle protein 7-like [Spodoptera litura] >TKX27867.1 cuticular protein RR-2 [Spodoptera litura]	extracellular:0.9	plasma membrane:0.06	ER:0.01
TRINITY_DN292_c0_g2_i1_orfp1	serine/threonine-protein kinase MARK2-like isoform X5 [Spodoptera litura]	cytoplasmic:0.92	nuclear:0.04	peroxisomal:0.02
TRINITY_DN30040_c0_g4_i1_orfp1	uncharacterized protein LOC111356265 [Spodoptera litura]	extracellular:0.76	plasma membrane:0.08	ER:0.06
TRINITY_DN29053_c0_g1_i1_orfp1	hypothetical protein B5X24_HaOG213973 [Helicoverpa armigera]	extracellular:0.66	ER:0.1	lysosomal:0.1
TRINITY_DN2910_c0_g1_i2_orfp1	unnamed protein product [Arctia plantaginis]	cytoplasmic:0.93	peroxisomal:0.03	nuclear:0.02
TRINITY_DN2997_c0_g1_i2_orfp1	eukaryotic translation initiation factor 4E-binding protein Mextli isoform X1 [Helicoverpa armigera]	cytoplasmic:0.45	nuclear:0.44	mitochondrial:0.09
TRINITY_DN2933_c5_g1_i1_orfp1	40S ribosomal protein S4 [Trichoplusia ni] >CAH0627483.1 unnamed protein product [Chrysodeixis includens]	cytoplasmic:0.66	mitochondrial:0.29	peroxisomal:0.03
TRINITY_DN29038_c0_g1_i1_orfp1	uncharacterized protein LOC125224965 [Leguminivora glycinivorella]	cytoplasmic:0.49	nuclear:0.46	peroxisomal:0.03
TRINITY_DN2914_c0_g1_i1_orfp1	unnamed protein product [Arctia plantaginis]	extracellular:0.85	plasma membrane:0.05	ER:0.05
TRINITY_DN30044_c0_g1_i2_orfp1	glucose dehydrogenase [FAD, quinone]-like [Helicoverpa zea]	lysosomal:0.41	ER:0.17	extracellular:0.17
TRINITY_DN2976_c0_g1_i2_orfp1	pre-mRNA-splicing factor ATP-dependent RNA helicase PRP16 [Trichoplusia ni]	cytoplasmic:0.56	nuclear:0.43	peroxisomal:0
TRINITY_DN29_c2_g1_i1_orfp1	protein-L-isoaspartate(D-aspartate) O-methyltransferase-like isoform X3 [Spodoptera frugiperda] >XP_035434060.1 protein-L-isoaspartate(D-aspartate) O-methyltransferase-like isoform X3 [Spodoptera frugiperda]	cytoplasmic:0.91	peroxisomal:0.06	nuclear:0.01
TRINITY_DN29_c0_g1_i3_orfp1	unnamed protein product [Arctia plantaginis]	nuclear:0.93	cytoplasmic:0.05	plasma membrane:0.01
TRINITY_DN2918_c0_g2_i6_orfp1	unnamed protein product [Arctia plantaginis]	nuclear:0.55	cytoplasmic:0.37	plasma membrane:0.03
TRINITY_DN2938_c0_g1_i1_orfp1	uncharacterized protein LOC110372709 [Helicoverpa armigera] >XP_047021084.1 superoxide dismutase [Cu-Zn] 2-like [Helicoverpa zea] >XP_047021085.1 superoxide dismutase [Cu-Zn] 2-like [Helicoverpa zea] >PZC81567.1 hypothetical protein B5X24_HaOG212491 [Helicoverpa armigera]	ER:0.44	extracellular:0.31	plasma membrane:0.06
TRINITY_DN2996_c0_g1_i7_orfp1	unnamed protein product [Spodoptera exigua]	peroxisomal:0.76	cytoplasmic:0.12	nuclear:0.08
TRINITY_DN29181_c0_g2_i2_orfp1	PREDICTED: SUMO-activating enzyme subunit 2 [Amyelois transitella]	nuclear:0.68	cytoplasmic:0.29	peroxisomal:0.01
TRINITY_DN29954_c0_g1_i2_orfp1	WD repeat-containing protein 20 isoform X2 [Spodoptera litura]	cytoplasmic:0.86	peroxisomal:0.05	nuclear:0.05
TRINITY_DN290_c0_g1_i7_orfp1	cuticle protein 7-like [Spodoptera litura] >TKX27867.1 cuticular protein RR-2 [Spodoptera litura]	extracellular:0.9	plasma membrane:0.06	ER:0.01
TRINITY_DN29_c7_g1_i1_orfp1	unnamed protein product [Arctia plantaginis] >CAB3243302.1 unnamed protein product [Arctia plantaginis]	extracellular:0.86	plasma membrane:0.09	ER:0.01
TRINITY_DN29769_c0_g1_i5_orfp1	unnamed protein product [Arctia plantaginis]	cytoplasmic:0.69	nuclear:0.26	peroxisomal:0.02
TRINITY_DN2944_c0_g1_i4_orfp1	unnamed protein product [Arctia plantaginis]	cytoplasmic:0.91	nuclear:0.07	peroxisomal:0.02
TRINITY_DN29013_c0_g1_i1_orfp1	unnamed protein product [Arctia plantaginis] >CAB3238919.1 unnamed protein product [Arctia plantaginis] >CAB3239083.1 unnamed protein product [Arctia plantaginis]	cytoplasmic:0.91	nuclear:0.05	peroxisomal:0.02
TRINITY_DN2977_c0_g1_i2_orfp1	peroxiredoxin-2 [Manduca sexta]	mitochondrial:0.86	cytoplasmic:0.09	peroxisomal:0.03
TRINITY_DN2960_c0_g1_i1_orfp1	unnamed protein product [Arctia plantaginis]	ER:0.28	Golgi apparatus:0.24	lysosomal:0.19
[truncated: 2,500 more rows]
