# Supplementary material for: Identification of differentially expressed genes and proteins related to diapause in Lymantria dispar: Insights for the mechanism of diapause from transcriptome and proteome analyses
Source: PLoS One. 2025 Jun 25;20(6):e0316065. doi: 10.1371/journal.pone.0316065 (PMC12192293; doi:10.1371/journal.pone.0316065)
Supplement: S14 File — (CSV) [file pone.0316065.s014.csv]

Gene_id	NR description	LN1	LN2	LN3	YN1	YN2	SX1	SX2	SX3	NMG1	NMG2	NMG3	ONMG1	ONMG2	ONMG3	YN3
TRINITY_DN0_c0_g1		1.09	2.61	0.2	0	13.53	2.36	5.7	0.02	1.72	5.86	0.2	0.65	4.34	0.36	13.2
TRINITY_DN0_c0_g2	uncharacterized protein LOC124641998 [Helicoverpa zea])	1.52	0.38	1.16	7.48	1.68	2.17	1.63	0.19	3.63	1.22	0.23	3.35	2.77	1.65	4.12
TRINITY_DN0_c0_g3	hypothetical protein JYU34_001646 [Plutella xylostella])	3.85	10.27	0.48	0	34.7	11.03	9.97	0.24	9.48	17.56	0.03	3.28	6.7	0.04	29.11
TRINITY_DN0_c0_g4		2.94	0.34	0	0	1.59	0.99	0	0	2.5	0.35	0	0.89	1.79	0	1.02
TRINITY_DN0_c0_g5		1.78	0.48	0.28	1.14	1.92	2.37	1.49	0.05	1.59	1.13	0.14	2.43	1.92	0.2	1.5
TRINITY_DN0_c0_g6		0.94	1	0.59	0	0.23	2.52	2.76	0.21	4.16	0.82	0	2.88	1.47	0	0.28
TRINITY_DN0_c0_g7		9.35	4.85	1.9	9.57	4.18	10.43	3.66	2.64	7.69	3.7	2.98	12.7	11.21	1.78	9.28
TRINITY_DN0_c1_g1		3.83	0	0.71	2.44	4.94	2.71	1.74	0	4.09	2.48	0	1.72	4.22	2.01	0
TRINITY_DN10000_c0_g1		3.05	3.06	0.9	2.75	2.41	4	0.61	0.98	1.91	3.31	1.16	3.19	3.5	1.11	0.27
TRINITY_DN10001_c0_g1		2.93	0.56	0.19	0.92	1.69	2.65	1.8	0.02	5.68	1.35	0.02	4.38	1.27	0.49	2.28
TRINITY_DN10001_c0_g2		0	0.27	0.16	0	0	0	0	0.18	5.93	0	0.21	0	3.2	0	0
TRINITY_DN10001_c0_g3		0	0.26	0	0.32	0.6	1.47	0.27	0	1.41	0.26	0.81	0.65	0	0	0
TRINITY_DN10001_c1_g1	hypothetical protein EVAR_48447_1 [Eumeta japonica])	1.44	0	0	1.14	1.05	2.16	0.93	0	0.28	1.23	0	1.16	0	0	0
TRINITY_DN10002_c0_g1		0	0	0.36	0	0	0	0	0	0	0	0	0	0	0	0
TRINITY_DN10005_c0_g1		0.37	0.2	0.07	0	0.6	0.94	0.24	0.02	0.45	0.13	0	0.59	0.94	0	0.32
TRINITY_DN10005_c0_g2	hypothetical protein NE865_07223 [Phthorimaea operculella])	1.37	0.09	0.67	0.78	4.47	1.67	1.5	0.2	2.23	1.09	0	2.37	1.99	1.43	4.03
TRINITY_DN10005_c0_g3		0	0	0	2	0	1.1	0.69	0	2.04	0	0	3.29	2.08	0	3.55
TRINITY_DN10005_c0_g4		3.88	7.05	0.87	3.02	7.99	4.86	8.45	6.28	8.22	13.33	6.65	3.81	6.59	8.24	8.12
TRINITY_DN10005_c0_g5		0	0	0	0	0	0	0	0	0	0	0	0	0	0	0
TRINITY_DN10005_c1_g1	jg6167 [Pararge aegeria aegeria])	0.03	0.03	0.23	0	3.42	0.33	0.63	0	0.1	0.19	0	0.07	0.27	0.12	2.14
TRINITY_DN10006_c0_g1		0.19	0	0	0	0	0.86	0.49	0	0	0.15	0	0	0	0.06	0.18
TRINITY_DN10007_c0_g1	cytochrome P450 monooxygenase, partial [Plecoptera oculata])	113.74	11.02	4.59	0.13	12.8	34.2	5.79	109.27	61.24	7.97	173.04	77.62	23.82	244.91	6.8
TRINITY_DN10007_c0_g2		1.1	2.23	0	0	1.32	1.76	0	0.32	1.06	0	2.06	1.74	0	0	5.7
TRINITY_DN10007_c1_g1		0	0	0	0	0	1.41	0	0.53	0	0	0	0	0	0	0
TRINITY_DN10008_c0_g1		0.2	0	0.76	0	0.12	0.74	0.24	0.24	0.1	0.22	0	0	0.25	0.1	0
TRINITY_DN10008_c0_g3		1	0	0.16	0	0	0	0	0.26	0.48	0	0	0	0.67	0.27	0
TRINITY_DN1000_c0_g1	hypothetical protein B5X24_HaOG211147 [Helicoverpa armigera])	14.88	16.74	33.76	21.18	23.06	13.78	21.52	1.8	15.92	31.33	3.38	15.05	15.13	10.66	22.01
TRINITY_DN1000_c2_g2		0.96	0.41	0.24	0.25	0.47	1.14	0	0	1.1	0.21	0	2.94	0.25	0	1.14
TRINITY_DN10010_c0_g1		0	0	0	0	0	0	1.45	0	0	0	0	0	0	0	0
TRINITY_DN10010_c0_g2		0	0	0	0	0	18.63	0	0	0	0	0	0	0	0	0
TRINITY_DN10010_c1_g1		0.67	0	0.42	0	0.33	0.4	0	0.51	0.13	1.18	0.21	0	0	0	0
TRINITY_DN10011_c0_g1	unnamed protein product [Arctia plantaginis])	24.76	29.29	15.48	10.93	29.5	26.44	35.81	13.75	30.99	32.26	16.74	29.28	34.29	26.11	21.16
TRINITY_DN10011_c0_g2		0	0	0	0	0	0	1.72	0	0	0	0	0	0	0	0
TRINITY_DN10011_c0_g3		0	0	0	0	0	0	0	0	1.26	0	0	1.24	3.7	0	0
TRINITY_DN10011_c0_g4		0.52	0.14	0	0	0	0	0	0	0.13	0.14	0	0.48	0.16	0	0
TRINITY_DN10011_c1_g1		0.02	0.63	0	0	2.36	0.96	0.47	0	0.38	0.93	0	0.09	0.07	0	1.46
TRINITY_DN10011_c2_g1		0	0.57	0.17	0	1.98	0	0	0	1.04	0	0	0	0	0	0
TRINITY_DN10012_c0_g1		0	0	0	0	3.91	0	0	0	0	0	0	0	0	0	0
TRINITY_DN10012_c1_g1		0	0.38	0.23	0	0.88	0.53	0	0	0.52	0	0.43	0	0	0	0
TRINITY_DN10013_c0_g1		0	0	2.04	0	0	0	0	0	0	0	0	4.02	0.98	0	0
TRINITY_DN10015_c0_g1	DNA-directed RNA polymerase II subunit RPB7 [Eumeta japonica])	0	0	0.99	0	8.02	0	0	0	0	0	0	0	0	0	0
TRINITY_DN10016_c0_g1	hypothetical protein B5X24_HaOG212190 [Helicoverpa armigera])	45.01	36.68	1.48	0.13	38.47	534.85	49.56	41.88	422.32	101.8	53.34	54.17	87.55	25.69	27.73
TRINITY_DN10016_c0_g2	reverse transcriptase, partial [Lymantria dispar])	0	0	0	0	1.63	0	0	0	0.16	0.18	0	1.05	0.22	0	0.49
TRINITY_DN10017_c0_g1		0	0	0	0	0	0	0	0	0	0	0	0	0	0	0
TRINITY_DN10018_c0_g1	uncharacterized protein LOC124634656 isoform X2 [Helicoverpa zea])	0	0	3.1	0	0	0	0	0	4.17	3.78	0	11.34	2.68	0	0
TRINITY_DN10019_c0_g1	uncharacterized protein LOC123865872 [Maniola jurtina])	0.39	0.48	0.58	0.23	1.21	0.81	0.99	0.39	1.3	1.67	0.46	0.69	0.81	0.46	0.46
TRINITY_DN10019_c0_g2		0	0	0	0	2.19	0	0.8	0	0	0	0	0	0	0	0
TRINITY_DN1001_c0_g1		1.45	0.3	0.32	0.27	1.1	1.32	0.5	0.33	1.45	0.26	0	2.43	0.95	0.16	0.63
TRINITY_DN1001_c0_g2		0.35	0.2	0.12	1.22	0.82	0.89	0.41	0.03	1.34	0.37	0	0.82	0.34	0	1.16
TRINITY_DN1001_c0_g4	uncharacterized protein LOC112050011 [Bicyclus anynana])	0.04	0.05	0	0	0	0.59	0.97	11.23	0	0	0	0	0	0.13	0.06
TRINITY_DN1001_c1_g1		0	0	0	0	1.88	0.29	0.43	0	0.55	0.21	0	0.49	0.75	0	0.29
TRINITY_DN10020_c0_g1	uncharacterized protein LOC124635732 [Helicoverpa zea])	0.33	0.13	0	0	0.25	0.12	0.11	0.02	0.37	1.27	0.09	0	0	0	0.23
TRINITY_DN10022_c0_g1		0	0	0	0	0.34	1.67	0	0.09	1.33	0	1.14	0	0	0	0
TRINITY_DN10023_c0_g1		5.07	2.55	0.97	1.52	4.52	17.23	5.16	3.22	16.19	4.68	3.4	8.64	9.81	1.56	4.18
TRINITY_DN10023_c1_g1	Mariner Mos1 transposase [Eumeta japonica])	1.11	0	0	6.93	0	0.42	0	0	0.27	0	0	0	0	0	3.82
TRINITY_DN10024_c0_g1	uncharacterized protein LOC113236260, partial [Hyposmocoma kahamanoa])	2.84	0.27	0	0	0	0	0	0.89	0	0	0	0	0	0	0.39
TRINITY_DN10027_c0_g1		7.92	4.46	4.51	19.35	16.72	8.72	10.75	0.94	16.45	10.51	1.18	5.81	13.55	4.37	14.88
TRINITY_DN10028_c0_g1		0	0	0	0	2.81	0	0	0	0	0	0	0	0	0	0
TRINITY_DN1002_c0_g1	probable ATP-dependent RNA helicase DDX10 [Trichoplusia ni])	2.18	3.49	16.35	7.84	4.23	3.32	4.64	8.17	5.92	3.75	6.16	4.69	4.78	6.49	6.13
TRINITY_DN10030_c0_g1		0	0	0	0	7.57	0	0	0	0	0	0	0	0	0	3.32
TRINITY_DN10031_c0_g1		0.34	0	0.37	2.75	0.36	1.34	1.59	0	2.27	0	0	1.29	1.21	0	2.74
TRINITY_DN10032_c0_g2		0	0.43	0	0	0	0	0	0	1.58	0.94	0	0	0	0.92	0
TRINITY_DN10032_c0_g3		0.07	0.07	0.03	0.08	0.71	0.4	0.15	0	0.25	0.05	0	0.2	0.41	0.24	0.16
TRINITY_DN10032_c0_g4		1.1	2.23	1.32	3.24	6.62	0	0	0	2.12	11.63	0	5.21	0	0	5.7
TRINITY_DN10033_c0_g1		0	0	0.1	0	1.48	0	0.53	0	0	0	0	0	0	0	0.44
TRINITY_DN10034_c0_g1	uncharacterized protein LOC124544043 [Vanessa cardui])	6.27	0	0	0	0	0	0	0	0	0	0	0	0	0	0
TRINITY_DN10035_c0_g1		0	0	0	0	0	0	0	0	0	0	0	1.72	0	0	0
TRINITY_DN10035_c0_g2		11.59	0	1.73	0	0	2.48	0	0	0	0	0	0	0	0	0
TRINITY_DN10035_c0_g4		0.74	0	0.77	0	0.9	0	0	0	0	0	0	0	0.33	1.05	0
TRINITY_DN10036_c0_g1		1.72	1.29	0.25	0.54	8.51	1.47	5.12	0	0.16	2.5	0.34	1.21	1.78	0	3.82
TRINITY_DN10037_c0_g1	uncharacterized protein LOC113492091 [Trichoplusia ni])	0	0	0	0	5.21	0	0	0	0	0	0	0	0	0	7.35
TRINITY_DN10039_c0_g1	unnamed protein product [Arctia plantaginis])	8.86	2.82	1.87	9.72	6.02	5.22	3.22	1.74	6.67	4.43	2.32	7.18	3.69	3.25	7.32
TRINITY_DN10039_c0_g2		0.06	0.74	0.36	0	1.16	0.18	0.31	0	0.25	0.21	0.1	0.07	0.38	0.18	0.62
TRINITY_DN1003_c0_g1	hypothetical protein HW555_013716 [Spodoptera exigua])	7.15	8.53	2.17	8.18	13.01	9.91	10.56	1.62	9.59	10.31	1.76	9.1	12.31	9.83	10.24
TRINITY_DN1003_c0_g2	hypothetical protein evm_001123 [Chilo suppressalis])	10.03	9.87	2.65	1.27	2.12	2.77	5.21	2.22	5.27	6.5	2.41	9.96	1.31	6.27	2.99
TRINITY_DN1003_c0_g3	hypothetical protein evm_001123 [Chilo suppressalis])	6.27	3.25	3.84	6.71	3.6	7.15	9.02	2.29	8.35	6.56	2.08	6.17	2.43	2.23	7.71
TRINITY_DN1003_c1_g1		3.09	4.19	2.48	3.01	8.67	1.64	1.92	0	0	0	0	0	12.44	0	7.08
TRINITY_DN1003_c2_g1		0.54	0	0.11	8.24	0.88	0.27	0.41	0	0.52	0	0	0	0	0.37	2.85
TRINITY_DN10040_c0_g2	actin-binding Rho-activating protein [Papilio machaon])	0.9	0.86	0.08	0	2.11	0.93	1.34	0.68	1.46	1.47	1.01	0.35	0.61	3.28	1.65
TRINITY_DN10041_c0_g1	unnamed protein product [Arctia plantaginis])	4.26	7.31	6.09	11.24	11.75	3.87	9.91	5.16	6.94	8.88	4.67	4.29	10.33	5.21	11.74
TRINITY_DN10041_c0_g2	unnamed protein product [Arctia plantaginis])	0	0	0	0	0.36	0	0	0	0	3.24	0	0.4	0	0	0
TRINITY_DN10042_c0_g3		0	0	0	4.96	0	0	1.04	0	0	0	0	0	0	0	3.87
TRINITY_DN10042_c0_g4	unnamed protein product [Arctia plantaginis])	1.59	2.55	0.37	26.31	3.84	1.78	2.43	0.39	1.3	2.65	0.33	1.77	2.58	0.58	12.08
TRINITY_DN10043_c0_g1	irregular chiasm C-roughest protein-like [Spodoptera litura])	1.89	0.07	0.06	0	1.3	0.88	0.39	0.05	1.96	0.43	0.03	2.68	0.57	0.25	0.44
TRINITY_DN10044_c0_g1		1.72	1.69	0.61	0	5.18	0.92	0.95	0.3	0.7	1.56	0	1.27	0.49	0.26	4.24
TRINITY_DN10044_c1_g1	hypothetical protein SFRUCORN_012734, partial [Spodoptera frugiperda])	0.13	0.32	0.62	0.03	0.72	0.54	0.32	0.11	0.17	0.22	0	0.27	0.36	0.08	0.53
TRINITY_DN10045_c0_g1	zwei Ig domain protein zig-8-like isoform X5 [Helicoverpa zea])	3.71	2.25	0.79	0	3.24	3.11	3.24	0.58	3.64	3.43	0.3	3.94	4.62	0.84	1.93
TRINITY_DN10045_c1_g1		2.25	1.59	1.94	0.11	0.55	0.69	0.42	1.55	2.8	3.26	1.45	0.74	0.39	1.13	0.15
TRINITY_DN10045_c2_g1		0	0	0	0	3.24	0.3	1.53	0.08	0.07	0.38	0	0.16	0.17	0	0.87
TRINITY_DN10046_c0_g1	hypothetical protein RR46_14978 [Papilio xuthus])	13.97	5.99	4.07	20.12	6.75	12.48	10.21	3.72	19.66	8.97	1.75	12.91	6	4.6	15.99
TRINITY_DN10047_c0_g1	unnamed protein product [Arctia plantaginis])	1.55	0.16	0.31	7.16	1.17	3.75	0.9	0.57	2.86	0.31	0.71	1.65	0.56	0.59	2.74
TRINITY_DN10048_c0_g1	proteasome subunit beta type-6 [Papilio machaon])	43.77	39.9	86.9	66.73	35.74	37.92	39.38	29.83	42.36	43.57	29.05	41.87	30.92	39.32	50.45
TRINITY_DN10049_c0_g1	unnamed protein product [Arctia plantaginis])	4.96	2.51	2.33	49.41	2.77	5.49	2.37	2.84	6.52	4.44	3.14	7.33	4.91	5.31	19.96
TRINITY_DN1004_c0_g1		2.58	1.91	0.67	5.88	1.99	4.56	4.56	0.53	3.03	3.39	0.68	4.18	2.99	1.65	4.2
TRINITY_DN10050_c1_g1	uncharacterized protein LOC113233354 [Hyposmocoma kahamanoa])	0.26	0.06	0.07	0	1.36	0.15	0.33	0	0.16	0.78	0	0.06	0.38	0	0.89
TRINITY_DN10050_c2_g1	unnamed protein product [Euphydryas editha])	0	0	1.13	0	0.8	0	0.94	0	0	0.18	0.26	0	0	0	0
TRINITY_DN10051_c0_g1	fatty acid synthase [Helicoverpa armigera])	8.41	0.12	0	0.02	0.11	2.09	0.01	0	4.01	0.07	0.02	2.9	0.26	0.04	0.04
TRINITY_DN10051_c0_g2	hypothetical protein B5X24_HaOG207602 [Helicoverpa armigera])	0.01	0	0	0	0	0.02	0.01	0.35	0.02	0	0.81	0.02	0	4.38	0
TRINITY_DN10051_c0_g3		0	0	0	0	0	0	0	0	0.39	0	0	1.76	0	0	0
TRINITY_DN10052_c0_g1	facilitated trehalose transporter Tret1-like [Helicoverpa zea])	0.09	0.5	0.37	20.9	2.57	0.39	1.06	0.06	0.59	0.97	0.19	0.08	1.58	1.33	10.44
TRINITY_DN10052_c0_g2		2.45	2.59	1.2	0.21	2.97	3.86	4.77	1.85	4.37	3.81	7.42	3.46	4.57	2.88	2.68
TRINITY_DN10052_c0_g3		0	0	0	0.88	2.28	0	1.24	0.39	0	0	0	0	0.92	0	2.08
TRINITY_DN10052_c1_g1		0	0	0	0	5.64	0	3.59	0	0	1.24	0	0	0.84	0	0
TRINITY_DN10053_c0_g1	unnamed protein product [Spodoptera littoralis])	0.24	0.88	1.63	0	1.89	1.6	3.75	5	8.29	3.03	2.17	0.95	1.47	1.67	0.74
TRINITY_DN10054_c0_g1		0	0	0	0	0	2.32	0.51	0.48	0	0	0	0	0	0.57	0
TRINITY_DN10054_c0_g2	unnamed protein product [Arctia plantaginis])	5.29	5.45	3.47	40.64	8.63	9.05	7.99	2.21	9.52	8.15	2.6	6.28	8.92	5.35	17.62
TRINITY_DN10054_c0_g3		0.14	0.15	0.27	0.41	0.3	0.46	0.41	0	0.28	0.28	0	0.23	0.29	0.1	0.64
TRINITY_DN10055_c0_g1	protein obstructor-E [Trichoplusia ni])	407.79	4.69	3.57	0.1	2.12	229.76	2.49	3.62	211.19	2.13	2.43	314.83	9.42	24.25	1.66
TRINITY_DN10056_c0_g1		1.18	0.42	0.23	0	0.77	4.06	0.68	0.4	0.82	0.3	0	0.81	0.78	0.03	0.05
TRINITY_DN10057_c0_g1		1.68	0	0	0	0	0	0	0	0	5.33	0	0	0	0	0
TRINITY_DN10058_c0_g1	hypothetical protein JYU34_012098 [Plutella xylostella])	3.81	5.27	3.07	6.71	24.58	25.12	5.33	3.47	12.66	9.46	1.85	6.78	8.27	1.92	31.09
TRINITY_DN10058_c1_g1	hypothetical protein SFRURICE_016203 [Spodoptera frugiperda])	2.23	0.67	0	0	3.87	2.89	3.72	0.11	1.22	4.08	0.27	0	3.05	0.35	4.95
TRINITY_DN10058_c5_g1	unnamed protein product [Arctia plantaginis])	2.45	0	0	0	1.47	0	1.12	0	0	0	0	0	0	0	0
TRINITY_DN10059_c0_g1	unnamed protein product [Arctia plantaginis])	12.05	15.28	4.1	35.8	14.01	8.39	18	6.14	12.67	11.89	8.92	11.63	20.56	11.46	21.13
TRINITY_DN1005_c0_g1	unnamed protein product [Arctia plantaginis])	9.18	0.54	0.29	0	0.95	7.35	0.59	0.23	7.92	0.97	0.14	11.01	1.94	0.5	0.57
TRINITY_DN10060_c0_g1		2.25	0	0.26	0	0	1.36	0	0.04	1.6	0	0	1.83	0	0	0
TRINITY_DN10060_c1_g1		0.2	0	0	0	1.66	0.26	0.23	0	0.13	0.06	0	0.33	0.12	0	0.8
TRINITY_DN10060_c1_g2		0	0.2	0	0	1.28	0	1.16	0	0.37	0.11	0	0	0.24	0	0
TRINITY_DN10061_c0_g1	unnamed protein product, partial [Iphiclides podalirius])	1.47	1.82	0.35	2	2.57	1.26	2.68	0.67	1.43	3.54	0.27	0.65	6.33	0.56	2.03
TRINITY_DN10061_c0_g2	protein tramtrack, beta isoform isoform X43 [Colias croceus])	0.13	0.96	0.18	0.71	1.38	0.09	1.95	0	0.48	1.36	0	0.18	0.64	0.39	0.53
TRINITY_DN10062_c0_g1	unnamed protein product [Arctia plantaginis])	7.17	2.28	2.11	12.65	2.48	6.43	3.96	0.59	9.28	3.54	0.67	7.5	2.59	1.35	6.95
TRINITY_DN10063_c0_g1		4.47	4.93	2.17	4.74	1.3	1.37	3.53	1.56	1.99	4.02	1.03	3.09	1.86	3.11	2.45
TRINITY_DN10063_c1_g1	unnamed protein product [Euphydryas editha])	14.77	8.59	11.14	29.35	15.42	14	9.5	2.54	7.8	10.39	3.82	11.6	14.06	5.43	31.62
TRINITY_DN10063_c3_g1	unnamed protein product [Euphydryas editha])	0	0.44	0.26	0	0.17	0	0	0	0.13	0.3	0.11	0.34	0	0	0
TRINITY_DN10064_c0_g1		2.13	0.22	0	0	0.26	4.4	0	0	2.2	0.05	0	0.84	0.05	0.2	0.17
TRINITY_DN10064_c0_g2		1	0.29	0	0	0.74	2.74	0	0	2.51	0	0	1	0.16	0	0.09
TRINITY_DN10066_c1_g1		0	2.51	0.25	0	0	0	0	0	0	0	0	0	0	0	0
TRINITY_DN10066_c2_g1	reverse transcriptase, partial [Lymantria dispar])	1.08	0	0.19	0	2.04	2.6	0.59	0.08	0	0.11	0	0	0.61	0.1	1.54
TRINITY_DN10066_c2_g2		0	1.88	1.35	0.55	0.56	2.1	1.1	1.71	1.88	0.43	0.24	1.14	0	0.9	1.09
TRINITY_DN10066_c2_g3		0	0	0	0	4	0	0	0.4	0	0	0	0	0	0	0
TRINITY_DN10067_c0_g1	unnamed protein product [Euphydryas editha])	0.98	1.26	0.08	0.63	1.29	0.38	2.14	0	0.52	2.63	0.15	0.3	2.23	0.32	1.31
TRINITY_DN10067_c0_g2	protein tramtrack, beta isoform isoform X21 [Helicoverpa armigera])	0.63	1.21	0.06	2.34	1.89	0.13	2.65	0.02	1.03	3	0.07	0.91	0.88	0.43	3.6
TRINITY_DN10067_c0_g3	PREDICTED: uncharacterized protein LOC106130136 [Amyelois transitella])	0.65	1.55	0.15	1.14	3	0.87	1.43	0	0.42	1.97	0.14	0.61	1.84	0.11	1.51
TRINITY_DN10067_c0_g4	unnamed protein product, partial [Iphiclides podalirius])	0.48	2.42	0.56	2.86	3.72	0.82	3.53	0.08	1.5	3.81	0.03	0.75	2.52	0.33	4.12
TRINITY_DN10067_c0_g5	protein tramtrack, beta isoform isoform X14 [Helicoverpa armigera])	3.01	4.45	0.37	2.67	6.48	0.87	8.82	0.14	1.45	7.86	0	1.22	3.26	0.78	4.81
TRINITY_DN10067_c0_g6	protein tramtrack, beta isoform isoform X21 [Hyposmocoma kahamanoa])	1.17	1.02	0.03	0.61	1.58	0.14	1.98	0.06	1.03	2.54	0.04	1.12	1.6	0.4	1.26
TRINITY_DN10067_c1_g1		0.56	0.2	0	0	0.11	0.14	0.45	0.07	0.27	0.94	0	0	0.58	0	0.67
TRINITY_DN10068_c0_g1		0.09	0	0.06	0	0.23	0.14	0.45	0	0	0.21	0	0	0	0	0.4
TRINITY_DN10069_c0_g1		1.21	0	0	0	0.06	0.62	0.12	0.08	0.51	0.26	0	0.42	0.62	0.09	0
TRINITY_DN10069_c0_g2	uncharacterized protein LOC126055450 isoform X1 [Helicoverpa armigera])	1.2	0.1	0	0	0.48	1.44	0.15	0.07	1.53	0.13	0.23	1.39	0.68	0.32	0.15
TRINITY_DN1006_c0_g1	unnamed protein product [Arctia plantaginis])	6.86	2.89	2.09	10.31	7.59	7.57	4.08	1.3	10.1	5.14	0.87	11.07	4.17	1.29	8.35
TRINITY_DN1006_c1_g1		0	0	4	0	0	0	0	0	0.8	0	0.75	0	0	0	0
TRINITY_DN10070_c0_g1		3.23	1.22	0.14	0	1.12	2.41	0	0.08	1.1	1.24	0.38	3.01	1.83	0.24	0.35
TRINITY_DN10071_c0_g1	unnamed protein product [Arctia plantaginis])	0.14	0	0	0	0	0.42	0	0.05	1.37	0	0	0.7	0.36	0.14	0.21
TRINITY_DN10071_c0_g2	unnamed protein product [Arctia plantaginis])	0.09	0.05	0.06	0	0	0.19	0.06	0.02	0.22	0.2	0	0.55	0	0.04	0.18
TRINITY_DN10071_c0_g3		0.29	0	0.04	0	0.07	0.25	0	0	0.23	0.59	0	0.79	0.28	0.28	0
TRINITY_DN10072_c0_g1	uncharacterized protein LOC113506018 [Trichoplusia ni])	0.58	0	0.19	0	0.3	0.18	1.22	0.77	2.7	0.27	0.47	0.85	0.74	1.64	0.43
TRINITY_DN10073_c0_g1		6.42	1.94	0.43	0.14	6.82	3.85	6.1	0	3.88	4.79	0.27	5.21	2.85	0.68	6.87
TRINITY_DN10073_c0_g2		2.43	1.68	0.32	0	2.37	3.33	2.5	0	2.96	3.48	0.2	1.85	1.71	0.13	2.45
TRINITY_DN10074_c0_g1		1.92	0.55	0.19	0.82	2.3	4.41	2.48	0.14	3.44	1.05	0.1	0.82	1.24	0.36	2.22
TRINITY_DN10074_c0_g2		0.92	0.36	0.12	6.05	1.14	0.91	0.7	0.08	1.12	0.92	0.1	0.99	0.82	0.39	2.79
TRINITY_DN10074_c1_g1	unnamed protein product [Arctia plantaginis])	0.55	0.3	0.08	1.68	0.7	0.59	0.35	0.05	0.87	0.67	0	1.03	0.78	0.04	0.66
TRINITY_DN10075_c0_g1	unnamed protein product [Arctia plantaginis])	3.77	2.1	0.28	8.33	5.43	2.36	5.3	0.24	3.87	6.2	0.19	5.26	4	1.25	7.06
TRINITY_DN10075_c1_g1	hypothetical protein evm_013688, partial [Chilo suppressalis])	0	0	9.29	0	0	1.65	0.38	2.9	0.35	0.39	0.3	0.5	0	0.4	1.14
TRINITY_DN10075_c2_g1	unnamed protein product [Parnassius apollo])	0.59	0.56	0	0	0.24	0.68	0.33	0	0	0.37	0	0.45	0	0	0.28
TRINITY_DN10076_c0_g1	hypothetical protein evm_005554 [Chilo suppressalis])	2.6	0.22	0.33	2.55	0.89	1.22	1.25	0	2.03	0.69	0	0.14	0.52	0	0.75
TRINITY_DN10076_c1_g1		0	0	0	0	0	4.1	0	0	0	0	0	0	0	0	0
TRINITY_DN10077_c0_g1	reverse transcriptase, partial [Bombyx mori])	0.63	0.19	0.04	0.12	0.3	1.13	0.09	0	0.81	0.32	0.08	0.67	0.38	0.1	0.25
TRINITY_DN10077_c0_g3		1.64	0	0	0	0	0	0	0	0.39	0	0	1.85	0	0	0
TRINITY_DN10077_c0_g5		0.52	0.24	0	0	0.68	0.29	0.04	0	0.26	0.04	0	0.8	0.12	0	0.14
TRINITY_DN10077_c2_g1		0.59	0.76	0	0	0	0.7	0	0	0.34	0	0	0.72	0.89	0.24	0
TRINITY_DN10078_c0_g1		0.34	0.19	0.57	0	1.61	14.17	0	0	2.24	0.49	0.89	3.42	3.34	0	6.6
TRINITY_DN10078_c0_g2		1.69	1.02	0.24	0	3.98	2.44	0.93	0.06	2.87	1.59	0.14	1.94	1.09	0.45	3.15
TRINITY_DN10078_c0_g3		0.29	0.36	0.03	0	4.7	0.35	0.55	0	0.05	0.33	0	0.16	0.63	0	3.16
TRINITY_DN10078_c1_g1		0	0.18	0	0	1.67	0.25	0	0	0.5	0.37	0	0	0.44	0	3.79
TRINITY_DN10079_c0_g1	endonuclease and reverse transcriptase-like protein [Bombyx mori])	32.57	16.44	27.24	0.35	11.62	9.18	10.29	12	12.92	15.3	6.78	28.87	10.21	2.68	3.27
TRINITY_DN1007_c0_g1		0.03	0	0	0	0	7.85	0.04	0	4.37	0	0	0.43	0	0	0
TRINITY_DN1007_c0_g2	larval cuticle protein 1-like [Galleria mellonella])	3.23	11.56	0	0	5.52	468.06	0.1	6.27	797.74	2.66	2.15	19.11	21.24	42.26	2.24
TRINITY_DN1007_c1_g1	uncharacterized protein LOC110371995 isoform X1 [Helicoverpa armigera])	51.89	25	23.7	11.85	30.61	36.3	23.68	3.68	36.49	23.32	3.56	51.7	35.03	19.3	20.46
TRINITY_DN1007_c1_g2		0	0	0.1	0	1.26	0	0	0	0	0	0	0	0	0	1.01
TRINITY_DN10080_c0_g1	broad-complex core protein isoforms 1/2/3/4/5 isoform X1 [Helicoverpa armigera])	32.9	29.3	7.67	0.15	41.06	41.15	23.99	0.95	40.68	27.06	1.21	32.78	45.81	2.68	21.13
TRINITY_DN10080_c1_g1		0	0.73	0.86	0	2.56	0	0	0.43	0	0	0	1.07	0	0	1.18
TRINITY_DN10080_c1_g2		0.31	0.16	0.1	0	0.94	0.45	0	0	0.15	0	0	0	0.2	0	0.9
TRINITY_DN10081_c0_g1		0.35	0.04	0	0	0.29	2.01	0	0	1.06	0	0	0.35	0.19	0	0
TRINITY_DN10081_c1_g1		0	0	0	8.39	0	0	0	0	0	0	0	0	0	0	2.48
TRINITY_DN10083_c0_g1		0	0	0.12	0	0.4	1.23	1.21	0	0.13	0	0	0	0	0	0.09
TRINITY_DN10083_c0_g3		0.23	0.04	0.02	0	0.08	1.65	1.46	0.04	0.08	0	0.03	0.12	0	0	0
TRINITY_DN10083_c0_g4		0.31	0.06	0.13	0	0.2	5.02	3.44	0.31	0.74	0.15	0.08	0.17	0.15	0.14	0.06
TRINITY_DN10083_c1_g1		0	0	0	0	0	0	0	0	0	0	2.94	0	0	0	0
TRINITY_DN10084_c0_g1		0	1.74	0	7.35	0	0	0.95	0	0	2.22	1.77	0	0.58	1.2	0
TRINITY_DN10084_c0_g2		0.06	0	0.97	0	1.02	0.66	0.48	0.27	0.25	0.22	0.05	1.11	0.31	0.19	1.18
TRINITY_DN10084_c0_g3		0	0	0.99	0	0.49	0	0	0	0	0.43	0	1.69	0	0	0.64
TRINITY_DN10084_c0_g4		0	0.27	0.16	0	0.71	0.37	1.73	0.07	0	1.21	0.06	0	1.12	0	0.71
TRINITY_DN10084_c0_g5		0.91	0.19	0.34	0	1.33	0.81	0.21	0	0.35	0.39	0	0	0.24	0	0.54
TRINITY_DN10084_c1_g1		0.33	0	0	0	2.25	0	2.29	0	1.07	1.22	0	0	0	0	0
TRINITY_DN10084_c2_g1		0	0	0.99	0	0	0	1.08	0	1.55	0	0	0	0	0.61	0
TRINITY_DN10085_c0_g1	reverse transcriptase, partial [Lymantria dispar])	1.37	1.66	0.49	2.99	4.02	2.18	2.82	0.4	2.65	3.31	0.35	2.69	3.46	0.89	3.75
TRINITY_DN10085_c1_g1	unnamed protein product, partial [Brenthis ino])	1.07	0.63	0.92	6.11	0.73	2.6	0.61	0.38	1.01	1.04	0.5	1.1	0.78	0.52	2.42
TRINITY_DN10086_c0_g1	unnamed protein product [Spodoptera littoralis])	47.92	19	10.98	0.42	28.16	68.91	25.32	36.71	91.94	35.37	49.08	61.12	22.09	52.28	16.19
TRINITY_DN10086_c1_g1	Zinc finger protein 26 [Eumeta japonica])	0.25	0.22	0.05	0	0.21	0.43	0.42	0.12	1.67	2.61	0.13	0.47	0.35	1.15	0.41
TRINITY_DN10087_c0_g1		0.4	0	0.13	0	0.74	0.9	0.45	0	2.13	0.87	0	2.59	0.79	0	0.3
TRINITY_DN10088_c0_g1	hypothetical protein SFRUCORN_020825 [Spodoptera frugiperda])	1.2	4.61	0.25	2.71	4.49	0.61	6.14	0.52	0.77	6.32	0	0	1.68	0	3.82
TRINITY_DN10089_c0_g1	unnamed protein product [Spodoptera exigua])	9.07	5.6	2.24	29.73	16.88	12.1	15.72	6.9	12.49	12.39	9.19	9.68	11.08	13.68	24.38
TRINITY_DN10089_c1_g1		0	0	0	0	0	8.39	0	1.9	0	0	0	0	0	0	0
TRINITY_DN10089_c2_g1		0	0.13	0.44	0	0	1.04	0	0.18	0	0.13	0	0.43	0	0.23	0
TRINITY_DN1008_c0_g1	unnamed protein product [Danaus chrysippus])	11.5	15.83	3.2	15.37	58.13	15.63	28.34	1.94	14.88	23.43	1.28	12.64	21.26	4.16	35.55
TRINITY_DN1008_c0_g2	unnamed protein product [Arctia plantaginis])	3.24	7.01	0.75	2.14	15.99	6.41	15.79	1.3	5.32	10.67	0.63	3.45	6.21	1.05	9.65
TRINITY_DN1008_c1_g1		2.09	1.71	0	0	3.46	17.7	1.66	1.15	9.27	1.12	0.82	2.32	1.72	3.21	1.62
TRINITY_DN1008_c6_g1		0	0	0	0	1.11	0	0	0	0	0	0	0	0	0	1.45
TRINITY_DN10090_c0_g1	cytochrome P450 CYP4S2 [Helicoverpa armigera])	0.27	2.93	0.4	0	18.73	1.82	6.77	0.84	1.18	1.89	0.8	0.27	1.01	2.61	12.09
TRINITY_DN10090_c1_g1	hypothetical protein B5X24_HaOG202416 [Helicoverpa armigera])	3.11	0.83	0.13	0.03	3.9	3.79	1.53	0.22	4.97	1.92	0.29	3.62	3.05	0.4	2.6
TRINITY_DN10090_c2_g1		4.43	0	3.52	2.23	0	1.03	0	1.58	1.42	0	0	0	6.45	0	0
TRINITY_DN10090_c2_g2		0	0	0	3.14	0	0	0	0	7.83	2.13	0	3.35	6.26	0	3.54
TRINITY_DN10091_c0_g1	unnamed protein product [Arctia plantaginis])	4.51	0.22	0.93	0	0.77	3.4	1.64	1.94	1.54	1.17	0.74	1.88	1.96	5.63	0.3
TRINITY_DN10092_c0_g1	unnamed protein product [Spodoptera littoralis])	7.15	2.43	0.37	0.05	2.28	5.19	2.1	1.19	6.25	2.11	0.82	6.35	3.81	1.05	1.74
TRINITY_DN10093_c0_g1		7.32	19.28	5.52	0.46	133.18	7.75	64.41	2.07	18.05	81.57	1.31	13.23	53.86	4.49	65.86
TRINITY_DN10094_c0_g1		0.37	0.22	0	0.08	0.95	0.34	0.47	0.02	0.82	0	0	2.77	1.27	0	0.35
TRINITY_DN10095_c0_g1	hypothetical protein JYU34_016444 [Plutella xylostella])	0.61	0	0.34	0.5	5.48	1.19	2.08	0	1.63	2.43	0	8.3	0	0.1	4.14
TRINITY_DN10096_c0_g1	hypothetical protein SFRUCORN_016836 [Spodoptera frugiperda])	0.42	0.98	4.65	0	1.82	2.71	0.92	0.52	0.81	0.88	0.37	1.17	0.98	1.69	0.5
TRINITY_DN10096_c1_g1		0.54	0.29	0.07	0	1.41	0.08	0.28	0	0.16	0	0	0.31	0.07	0	1.15
TRINITY_DN10096_c1_g2		0.42	0.63	0.37	0	0.67	0.55	0.48	0.02	0.63	0.14	0.1	0.57	0.35	0	0.53
TRINITY_DN10096_c1_g3		0.18	0	0	0	0.9	1.09	0.41	0	0.35	0	0	0	0	0	1.36
TRINITY_DN10096_c2_g1	unnamed protein product [Arctia plantaginis])	1.51	2.81	0.21	2.29	4.55	1	2.85	0.09	2.48	2.95	0.12	1.1	2.09	0.3	4.93
TRINITY_DN10097_c0_g1	hypothetical protein B5X24_HaOG213397 [Helicoverpa armigera])	4.05	2.91	3.36	2.08	8.49	8.22	3.16	0.32	6.35	2.65	1	6.26	7.03	3.03	4.97
TRINITY_DN10097_c0_g2	hypothetical protein evm_002973 [Chilo suppressalis])	0	0	1.26	0	0.96	0	0	0	1.07	1.11	0	0	0	0	3.6
TRINITY_DN10097_c1_g1		0	0	0.9	0	0.89	0	0	0	0	0.78	0	0	0	0	0
TRINITY_DN10098_c0_g1		0.24	0.06	0.08	0	0.29	0.18	0	0	0.12	0.14	0	1.02	0	0.11	0.25
TRINITY_DN10099_c0_g1	nephrin-like [Trichoplusia ni])	1.34	0.3	0.05	0.03	0.62	1.66	0.84	0.07	1.65	0.28	0.02	1.27	0.74	0.2	0.55
TRINITY_DN10099_c0_g2		0	0	0.13	0	0.75	0	0	0	0	0	0	0	0	1.5	0
TRINITY_DN1009_c0_g1	hypothetical protein evm_004685 [Chilo suppressalis])	9.19	6.5	5.15	2.3	6.9	7.87	6.01	6.89	17.02	7.61	2.71	11.85	10.42	4.55	4.22
TRINITY_DN1009_c0_g2		0	0	0	0.49	0	0	0	0	0	0	0	0.51	0	0.8	0
TRINITY_DN1009_c0_g3		3.19	4.09	2.84	5.43	2.93	2.44	1.36	0.62	4.46	1.35	1	1.89	1.29	1.49	0
TRINITY_DN1009_c1_g1		0.28	0.1	0	0.17	0	0.7	0.12	0.16	0.52	0	0	1.13	0.06	0	0
TRINITY_DN100_c0_g1	parafibromin [Helicoverpa armigera])	12.47	24.4	5.34	27.13	44.8	16.01	35.69	4.14	11.66	28.12	4.02	12.13	21.89	8.64	35.93
TRINITY_DN100_c1_g1		3.82	9.42	3.41	4.43	12.71	4.12	15.67	3.59	5.6	14.2	3.47	5.09	9.72	3.53	12.45
TRINITY_DN100_c2_g1	phosphatidylinositol 4-phosphate 5-kinase type-1 gamma isoform X4 [Spodoptera litura])	2.56	1.26	1.99	9.69	3.77	2.15	1.64	0.9	3.54	1.56	1.31	3.15	3.29	3.23	4.6
TRINITY_DN100_c2_g2	phosphatidylinositol 4-phosphate 5-kinase type-1 alpha isoform X6 [Plutella xylostella])	1.35	1	0.34	5.77	3.64	2.3	1.27	0.37	3.19	1.46	0.37	1.6	2.15	0.49	3.79
TRINITY_DN100_c2_g3	hypothetical protein EVAR_41505_1 [Eumeta japonica])	0.1	0.22	0.06	0	4.07	0.59	0.97	0	0.59	0.34	0	0.12	0	0	1.15
TRINITY_DN100_c2_g4		11.14	2.24	0.61	1.82	3.33	6.86	1.99	1.02	7.93	2.65	1.17	11.87	3.39	2.36	2.44
TRINITY_DN100_c3_g1	unnamed protein product [Arctia plantaginis])	4.33	2.88	3.71	6.26	5.31	5.38	4.69	0.85	4.72	5.25	1.39	4.79	5.44	2.79	5.95
TRINITY_DN100_c4_g1		2	0.99	0.27	0	0.44	5.14	1.86	1.4	3.74	0.97	0.89	1.49	1.74	0.07	2.43
TRINITY_DN100_c6_g1		0.65	4.66	0	0	2.37	0	1.9	0	1.24	0	0	1.04	0	0	3.26
TRINITY_DN100_c8_g1	unnamed protein product [Arctia plantaginis])	29.84	24.69	6.74	16.03	37.78	29.6	48.73	26.88	36.32	43.64	19.58	25.57	29.78	40.02	35.33
TRINITY_DN10100_c0_g1		0	0	0.72	0	3.02	0.85	0	0	0	0	0	0.24	0.25	0	0.85
TRINITY_DN10100_c0_g2		0	0	0	0	0	2.78	0	0	0	1.27	0	0	0	0	0
TRINITY_DN10100_c0_g3		0.29	0	0	0	0.23	0.92	0	0	0	0	0	1.61	1.24	0	0.89
TRINITY_DN10101_c0_g1	unnamed protein product [Arctia plantaginis])	0.63	1.24	0.11	2.03	2.46	0.57	2.51	0.11	0.49	1.01	0	1	1.55	0.36	2.02
TRINITY_DN10101_c0_g2	uncharacterized protein LOC113237973 [Hyposmocoma kahamanoa])	0.76	2.51	0.15	1.41	1.36	0.35	2.02	0.1	0.76	2.9	0	0.22	1.91	0.27	1.68
TRINITY_DN10101_c1_g2		0	0	0	0	0	0	0	0	0	0	0	0.49	0	0	0
TRINITY_DN10102_c0_g1		2.94	0.76	0.5	0	0.22	4.01	0.37	1.1	3.67	0.7	0.9	3.86	2.96	0.4	0.6
TRINITY_DN10102_c0_g2	hypothetical protein B5X24_HaOG211951 [Helicoverpa armigera])	0.07	0	0.17	0.95	0.25	0	0.25	0.03	0.2	0	0	0.54	0.08	0	0.19
TRINITY_DN10103_c0_g1	hypothetical protein EAI_11097, partial [Harpegnathos saltator])	0.38	0	0.32	0	0.47	0	0	0.78	0.12	0	0.71	0	0.48	1.03	0
TRINITY_DN10104_c0_g1		1.38	0.12	0	0	0.88	0.4	0.21	0	0	0.06	0	0.19	0.07	0.05	0.47
TRINITY_DN10105_c0_g1		0	0.21	0	0	1.92	0.59	0	0.07	0	0.21	0.16	0	0	0	0.29
TRINITY_DN10105_c0_g2		0	0	0	0	2.21	0	0.38	0	0	0	0	0	0	0	1.22
TRINITY_DN10106_c2_g1		0	0	0.32	0	0	0	0	0	1.53	0	0.92	1.55	0	0	0
TRINITY_DN10107_c0_g1	cytochrome P450, partial [Bombyx mori])	0	0.59	0.23	0	0.67	0.27	0.42	0.13	0.18	0	0	0	0	0	0
TRINITY_DN10108_c0_g1	cytochrome P450, partial [Bombyx mori])	0.13	0	0	0	1.08	0.19	0.3	0	0.37	0	0	0.15	0.95	0	0.36
TRINITY_DN10108_c0_g2		0.14	0.29	0	0	1.16	0.4	0	0	0.26	0	0	0	0	0	0.59
TRINITY_DN10108_c1_g1	unnamed protein product [Arctia plantaginis])	0.26	0.16	0.42	6.4	0.64	0.32	0.23	0.16	0.35	0.5	0.28	0.47	0.3	0.41	2.68
TRINITY_DN10108_c3_g1		0.24	0	0	0	0	0.52	0.42	0.05	0	0	0	0.28	0	0	0.17
TRINITY_DN10109_c0_g1		0.6	0.15	3.06	0.86	2.53	1.16	0.73	0.47	1.28	0.53	0.18	1.7	1.12	0.44	2.09
TRINITY_DN10109_c0_g2		0.19	1.01	1.95	1.46	1.39	0	0.86	0.41	0.37	0	0	0.24	0	0	2.26
TRINITY_DN1010_c0_g1		1.52	0.68	0.47	2.3	2.31	2.02	1.22	0.09	3.23	0.96	0.16	2.17	1.65	0.3	2.31
TRINITY_DN1010_c0_g2		0.61	0.31	0.1	2.94	0.96	0.71	0.53	0.05	1.12	0.4	0.1	0.62	0.72	0.55	1.75
TRINITY_DN1010_c0_g3		6.71	8.67	0	0	28.67	16.55	6.38	4.24	6.44	10.35	4.75	4.34	6.25	0	10.93
TRINITY_DN1010_c0_g4		3.64	1.24	0.77	5.42	1.9	2.86	2.18	1.56	4.82	2.69	1.41	3.49	2.55	2.24	3.45
TRINITY_DN10110_c0_g1		2.51	0.77	0.16	0.6	1.33	1.27	0.62	0.27	2.53	0.5	0.28	2.72	1.04	0.23	0.95
TRINITY_DN10111_c0_g1		0.15	0.04	0.51	0.71	0.42	0	0.24	0.02	0.19	0.7	0.06	0.09	0	0.04	0.59
TRINITY_DN10112_c0_g1	hypothetical protein HW555_012192 [Spodoptera exigua])	0	0	0	0	0.95	0	0.85	0.09	0	0	0.32	0.35	0	0.45	1.2
TRINITY_DN10112_c0_g2	uncharacterized protein LOC113237727 [Hyposmocoma kahamanoa])	1.39	0	0	0	0	6.77	0	0	0	0	0	0	0	6.88	0
TRINITY_DN10113_c0_g1		0	0.26	0.06	0	1.46	0.07	0.31	0.02	0.2	0.62	0.15	0.11	0.59	0	1.25
TRINITY_DN10113_c0_g2	unnamed protein product [Arctia plantaginis])	4.58	10.5	2.53	13.69	20.62	4.05	24.12	1.9	6.12	12.97	1.65	5.01	13.36	1.99	21.12
TRINITY_DN10113_c1_g1	protein tramtrack, beta isoform-like isoform X29 [Aricia agestis])	0.31	0.66	0.03	1.03	1.33	0.15	0.91	0	0.26	1.41	0	0.47	0.87	0	1.3
TRINITY_DN10114_c0_g1		0.38	0.08	0.35	0	1.15	0.45	0	0.03	0.08	0	0	0.27	0	0.15	0.73
TRINITY_DN10115_c0_g2		0.78	0.54	0.48	0	0	0.39	0.28	0.09	0	0.83	0	0.34	0	0.55	0.79
TRINITY_DN10115_c0_g3		0	0	0	0	0	0	0	0	0.83	0	0	0	0	0	0
TRINITY_DN10115_c2_g1		0	0	1.38	0	1.94	0	0	0	0	0.34	0	0.87	0.87	0	0
TRINITY_DN10116_c0_g1	Uncharacterized protein OBRU01_18422, partial [Operophtera brumata])	2.91	0.31	0	0	3.73	0.87	0.93	0	0.76	0.66	0	0	0.79	0	1.45
TRINITY_DN10116_c0_g2	hypothetical protein EVAR_32004_1 [Eumeta japonica])	0.56	0.4	0.03	0	3.14	0.67	0.77	0.04	2.04	1.84	0.39	0.73	0.49	0.99	1.41
TRINITY_DN10117_c0_g1	jg3256 [Pararge aegeria aegeria])	0.54	0.86	0	0	0.49	0	0.64	0	6.91	2.96	0.11	0	0	0.27	1.37
TRINITY_DN10117_c0_g2	jg25731 [Pararge aegeria aegeria])	0	0	0.34	0	0.67	0	0	0	0	0	0	0	0.8	0	0.91
TRINITY_DN10117_c0_g4		0	0	0	0	1.72	0	0.28	0	0	0.52	0	0	0.15	0	1.52
TRINITY_DN10118_c0_g1	unnamed protein product [Arctia plantaginis])	3.24	2.38	1.11	16.79	7.65	3.99	4.2	0.98	4.36	4.24	0.93	3.27	3.36	1.57	10.68
TRINITY_DN10118_c2_g1		0	0	1.03	0	0	2.86	0	0	0	0	0	0	0	0	0
TRINITY_DN10119_c0_g1	unnamed protein product [Spodoptera exigua])	0	1.8	0.2	0	1.69	3.4	3.67	0.95	2.36	1.17	1.89	0.24	1.34	3.21	0.79
TRINITY_DN1011_c0_g1	unnamed protein product [Arctia plantaginis])	1.96	0.64	0.12	0	0.61	5.33	1.09	5.34	6.38	1.95	5.48	3.95	2	13.52	0.45
TRINITY_DN10120_c0_g1		0.66	0	0	0	0.81	0.59	0.47	0	1.16	0.15	0	1.47	0.34	0.27	0.19
TRINITY_DN10120_c0_g2	unnamed protein product [Arctia plantaginis])	0.68	1.8	0.54	0.02	3.05	0.17	0.48	0.02	1.03	0.48	0	0.56	0.73	0.11	0.95
TRINITY_DN10121_c0_g2		0	0.82	0.48	0	0	0	0	0	0	1.66	0	0	0.54	0	1.85
TRINITY_DN10121_c0_g3		0	0	0	0	1.69	0	0	0	0.53	0	0	0.37	0	0	0.42
TRINITY_DN10122_c0_g1		0	0	0	0	2.71	0	0	0	0	0.2	0	0	0	0	0.27
TRINITY_DN10122_c0_g2		0	0	0	0	1.01	0	0.38	0	0	0.9	0	0	0	0	0.24
TRINITY_DN10123_c0_g1		2.79	0	0.83	0	5.02	4.51	2.52	1.19	0	0	0	0	2.14	0	7.28
TRINITY_DN10123_c0_g2	jg6233 [Pararge aegeria aegeria])	0	0	0	0	2.06	0	0.26	0	0	0.48	0	0	0	0	1.09
TRINITY_DN10123_c0_g3		2.2	0.43	0.25	8.26	1	1.39	4.35	0.27	3.27	0	0	2.91	4.19	0.46	3.94
TRINITY_DN10123_c0_g4		0	0	0	33.37	8.99	6.01	1.14	0.36	5.97	1.31	0	11.91	3.8	0	4.32
TRINITY_DN10124_c0_g1		0.34	0.32	0.42	0	1.96	0.44	0.72	0	0.29	0.69	0	0	1.51	0.15	2.78
TRINITY_DN10124_c1_g1		1	0	0	1.54	0	0	0	0.22	0.38	0	0	0	0	0.63	0
TRINITY_DN10125_c0_g1		0	0	0	0	0.84	0	0.2	0	0.33	0	0	0	0	0	0.76
TRINITY_DN10125_c0_g3		0	0	0	0	0	0	0	0	0	0	0	0	0	0	1.71
TRINITY_DN10125_c1_g1		0.32	0.52	0.2	0.2	0.79	1.92	1.3	0.36	0.47	0.71	0	0.41	0.21	0	0.95
TRINITY_DN10126_c0_g1	unnamed protein product [Arctia plantaginis])	0.5	0.28	0.44	2.43	3.01	0.17	1.3	0.05	0.54	0.82	0.12	0.53	0.74	0.16	2.5
TRINITY_DN10127_c0_g1		0	0	0	0	0	0	0	0	0	0	0	0	0	2.56	0
TRINITY_DN10127_c0_g2		0	0	0	0	0	0	0	0.04	0	0	0	0	0	8.31	0
TRINITY_DN10128_c0_g1	hypothetical protein O3G_MSEX001971 [Manduca sexta])	0	0.76	0.31	1.22	1.07	0.12	2.58	0.23	0.34	0.27	0	0.38	2.27	0.82	1.12
TRINITY_DN10128_c0_g2	unnamed protein product [Arctia plantaginis])	2.25	1.82	1.8	0	3.19	2.53	0.66	0.16	2.33	0.78	0.57	1.93	3.43	1.03	3.26
TRINITY_DN10128_c0_g3		0	0.15	0.09	0	1.73	0	0.79	0	0	0.96	0	0.33	0.69	0.14	1
TRINITY_DN10128_c0_g4		0	0.67	0	0	0.51	0	0.23	0.15	0	0	0	0	0	0	0.94
TRINITY_DN10128_c1_g1		0	0	0	0	0.75	0	0	0	0	0.33	0.26	0	0	0	0.48
TRINITY_DN10129_c0_g1		0	0	0	0	0.27	8.22	0.45	0	4.95	0.16	0	0	0	0	0
TRINITY_DN10129_c0_g2		0.5	0	0	0	0	2.61	0	0	1.67	0	0	0.33	0.67	0	0
TRINITY_DN1012_c0_g1		20.27	4.77	1.85	5.92	8.39	25.97	4.72	2.19	20.67	4.68	2.55	20.66	11.75	2.7	6.09
TRINITY_DN1012_c0_g2		1.21	0.65	0	0	0.37	0.16	0	0.39	2.04	0.24	0.09	0.93	0.25	0.94	0.29
TRINITY_DN1012_c1_g1		3.62	0	2.15	0	4.37	3	0	1.51	3.47	1.91	0	0	0	0	0
TRINITY_DN10130_c0_g1		0	0	0	0	0	0	0	0.7	0	0	2.46	0	0	0.64	0
TRINITY_DN10130_c0_g2		0.54	1.89	0.26	0	0.33	0	0	0.05	0	0	0.43	0	0.17	0	0
TRINITY_DN10130_c0_g3		0.11	0.61	0	0	0.28	0.17	0.27	0.31	0.22	0	0.27	0.27	0	0.45	0.49
TRINITY_DN10131_c0_g1		0.7	0.16	0.05	0.94	0.29	0.25	0.17	0.01	0.17	0.25	0	0.35	0.35	0	0.45
TRINITY_DN10131_c1_g1		0	0	0.94	0	0	0	0	0.07	0.18	0	0	0	0.24	0	0
TRINITY_DN10132_c0_g1		2.98	2.34	0	0.42	6.05	4.03	3.08	1.9	0	0.16	0	0.08	0.78	0	3.79
TRINITY_DN10133_c0_g1		8.36	0	0	0	0	27.08	0	0	0	0	1.33	0	0	0	0
TRINITY_DN10134_c0_g1		1.5	0.67	0.15	0.69	3.28	1.99	2.4	0	1.55	2.44	0.07	1.81	2.5	0.14	1.5
TRINITY_DN10134_c0_g2		2.11	2.1	0	0	0	0	5.51	0	2.02	0	0	0	0	2.68	3.71
TRINITY_DN10134_c1_g1		0	0	0.31	0	3.65	0.77	1.01	0	0.96	2.13	1.27	0	0.72	0	1.63
TRINITY_DN10134_c2_g1	unnamed protein product [Parnassius apollo])	1.38	0	0	0	0	0.41	0.16	0.62	0.27	0.91	0.44	1.19	0.7	1.26	0
TRINITY_DN10134_c2_g2		0	0	0	0	0	4.09	1.74	0	5.77	5.49	0	0	0	0	0
TRINITY_DN10134_c2_g3	hypothetical protein evm_002973 [Chilo suppressalis])	0.28	0	0	0	0.6	0.61	0.87	0	0.07	0.08	0	0	0.08	0	0.69
TRINITY_DN10135_c0_g1		6.39	1.08	0	0	2.56	1.84	0	0	0	0	0	3.35	0	0	0
TRINITY_DN10136_c0_g1	AGAP010276-PA-like protein [Anopheles sinensis])	0	0	0	0	4.45	0	0	0	0	0	0	0	0	0	1.24
TRINITY_DN10136_c1_g1	jg3174 [Pararge aegeria aegeria])	0	0.31	0.19	0	0.18	0	0.64	0.03	0	0.17	0.17	0.34	0.27	0	0
TRINITY_DN10136_c2_g1	hypothetical protein RR48_00071 [Papilio machaon])	0.31	0.5	0	0	1.53	0.69	1.62	0	0	0	0	0	1	0	0
TRINITY_DN10137_c0_g1	glycogen [starch] synthase [Trichoplusia ni])	1.01	0.13	0.12	17.58	0.6	0.8	0.48	0.1	0.82	0.17	0.28	0.57	0.18	1.89	6.94
TRINITY_DN10137_c0_g2		0	0.23	0.41	0	1.88	0	0.98	0	0.21	0	0	0	0.58	0	0.33
TRINITY_DN10137_c1_g1	protein krueppel-like [Trichoplusia ni])	1.56	0.31	0.09	10.57	0.89	0.96	0.28	0.04	0.88	0.45	0.03	1.66	1	0.16	4.13
TRINITY_DN10137_c2_g1		3.74	1.26	0	0	0	0	0	0	0	0	0	3.97	0	1.53	0
TRINITY_DN10138_c0_g1	uncharacterized protein LOC110382428 [Helicoverpa armigera])	3.2	0.28	0.23	0.08	0.35	1.76	0.35	0.27	1.91	1.28	0.18	1.87	0.69	1.32	0.51
TRINITY_DN10139_c0_g1		0.17	0.09	0.05	0.21	0.42	1.5	0	0	0	0	0	0.2	0	0.25	0.24
TRINITY_DN1013_c0_g1	unnamed protein product [Arctia plantaginis])	3.56	5.1	4.12	2.59	10.74	4.61	6.37	0.58	3.45	18.65	2.27	12.71	30.14	1.25	6.35
TRINITY_DN1013_c0_g2	hypothetical protein evm_005554 [Chilo suppressalis])	23.52	22.93	10.85	0.09	45.59	24.37	22.18	2.57	18.72	13.01	3.6	17.53	23.75	5.61	24.26
TRINITY_DN1013_c0_g3	hypothetical protein evm_005554 [Chilo suppressalis])	1.05	1.06	0.63	0	0	1.66	0.98	0	0	0	0	0	0	0	0
TRINITY_DN10141_c0_g1		2.1	0.98	0.61	9.56	1.56	1.75	1.42	0.42	2.71	2.45	1.12	2.66	1.48	1.41	4.63
TRINITY_DN10141_c2_g1		0.23	0	0	0	1.62	0.91	0.19	0.03	0.08	0	0	0.09	0.1	0.08	0.44
TRINITY_DN10142_c0_g1		0.57	0	0.24	3.51	0.31	1.31	0.4	0.03	0.94	0.57	0	0.95	0.85	0.37	1.08
TRINITY_DN10142_c0_g2		0	0.67	1.08	0	5.96	0.48	5.6	0	0	2.16	0	0	1.45	0	6.25
TRINITY_DN10143_c0_g1	hypothetical protein EVAR_18123_1 [Eumeta japonica])	0.8	0.6	0.93	0.24	2.26	1.03	0.51	0.53	1.1	1.09	0.39	1.18	0.65	0.64	1.47
TRINITY_DN10146_c0_g1		0	0	0.12	0	0	0	0	0	0	0	0	4.04	0.77	0	0
TRINITY_DN10147_c0_g1		0.33	0	0.21	0	0	1.51	0.7	0	0	0	0	0	0.91	0	1.04
TRINITY_DN10148_c0_g1		0	0	1.01	0	0.09	0	0	0.03	0	0	0	0	0	0	0.2
TRINITY_DN10148_c1_g1		0.35	0.11	0.33	0	0.04	0.21	0.09	0.14	0.14	0.16	0.11	0.04	0.17	0.63	0.2
TRINITY_DN10148_c2_g1		0.35	0.46	0	0.04	0.97	1.11	0.77	0.27	0.56	0.65	0.48	0.66	0.73	0.12	0.73
TRINITY_DN10149_c0_g1		1.48	2.97	0	0	10.65	0	0	0	0	0	0	0	0	0	0
TRINITY_DN1014_c0_g1	hypothetical protein JYU34_015727 [Plutella xylostella])	55.26	40.88	29.01	33.13	103.82	65.35	70.95	11.4	59.77	67.76	8.28	57.67	93.84	18.93	71.41
TRINITY_DN1014_c0_g2		2.23	0	0.59	0	0	0.48	1.69	0	2.13	2.04	0	3.04	0	0.35	0.49
TRINITY_DN1014_c0_g3		3.48	1.01	1.14	0.64	1.72	2.53	1.78	1.26	2.65	2.73	1.17	2.23	1.91	0.68	1.95
TRINITY_DN1014_c13_g1		33.48	19.21	14.65	37.73	39.39	29	37.73	5	35.62	38.27	9.76	45.54	41.65	24.69	38.35
TRINITY_DN1014_c1_g1		14.26	11.43	10.32	49.4	20.17	25.83	24.66	7.58	36.53	29.86	7.13	14.97	20.46	20.14	37.94
TRINITY_DN1014_c2_g1	hypothetical protein HF086_006638 [Spodoptera exigua])	4.51	11.65	2.8	21.33	12.74	6.86	14.71	4.89	9.44	14.39	5.76	5.36	5.89	6.25	16.43
TRINITY_DN1014_c3_g1		0	0	0	0	0	0	0	0	0	0	0	6.54	0.83	0	0
TRINITY_DN1014_c5_g1		0.71	1.36	1.16	1.42	1.21	1.25	3.13	0.59	3.01	1.86	0.11	0.87	3.6	1.15	3.5
TRINITY_DN1014_c6_g1		0.18	4.3	0	0.11	4.62	5.4	3.17	2.07	1.69	5.48	4.24	0.66	1.03	2.18	1.77
TRINITY_DN10150_c0_g1		2.74	0	0	12.31	0	0	0	1.16	0	0	0	0	0	0	0
TRINITY_DN10152_c0_g1	hypothetical protein RR46_03787, partial [Papilio xuthus])	0.63	2.15	0.06	0.33	2.68	0.67	2.65	0	0.8	2.33	0.14	0.32	3.37	0.18	2.85
TRINITY_DN10153_c0_g1		2.82	1.62	0.82	0.33	2.48	3.85	2.72	1.05	5.15	0.88	0.19	3.05	2.4	0.82	0.39
TRINITY_DN10153_c0_g2		0	1.56	0	0	3.66	0	3.66	0	1.46	0	0	0	0	1.78	1.28
TRINITY_DN10154_c0_g1	hypothetical protein HW555_000980 [Spodoptera exigua])	0	0	0	0	0	0	0	0.46	0.21	0	0.92	0	0	2.11	0
TRINITY_DN10154_c0_g2	hypothetical protein HF086_000228 [Spodoptera exigua])	0	0	0	0	1.03	0	0	1.77	0	0	0	0	0	0	0
TRINITY_DN10155_c0_g1	cyclin-dependent kinases regulatory subunit-like [Trichoplusia ni])	1.95	0.63	0.65	20.47	1.89	2.12	1.01	1.51	4.3	1.56	0.81	1.75	1.19	2.5	8.94
TRINITY_DN10155_c0_g2		0.83	0	0.17	0	0.33	0	0.3	0	0.53	0.59	0	0	0	0	1.69
TRINITY_DN10155_c0_g3		0.57	0.54	0.08	0.22	0.62	0.97	0.45	0.07	0.79	1.13	0.51	0.67	0.79	0.3	0.62
TRINITY_DN10155_c0_g4		0.44	0.17	0.38	0	0.64	0.94	0.82	0.05	0.8	0.5	0.06	0.31	0.1	0.19	0.5
TRINITY_DN10155_c1_g1		0	0	0	0	0	0	0	0	0	7.21	0	0	0	0	0
TRINITY_DN10156_c0_g1		10.81	0.58	0.18	1.85	0	3.33	1.52	0	3.45	2.42	0	7.15	0.75	0.59	0.44
TRINITY_DN10156_c0_g2		1.74	3.11	0.98	0.36	2.73	3.99	3.99	1.26	4.74	3.78	0.76	0.92	4.68	0.86	1.25
TRINITY_DN10156_c1_g1		0	0	5.47	0	0	0	0	0	0	0	0	7.68	0	0	0
TRINITY_DN10156_c1_g2		1.96	0	0	0	0	0	1.28	0	1.88	0	0	0	0	0	0
TRINITY_DN10157_c0_g1		0.8	0	0.62	3.01	0	0.6	0.66	0.14	1.53	0.22	0	0.25	0	0.41	2.91
TRINITY_DN10158_c0_g1		0.34	0	0	0	1.88	0.25	0	0.06	0	0.37	0	0	0	0	1.52
TRINITY_DN10159_c0_g1		0	0.78	0	0	0.36	4.79	0.51	0.82	3.41	1.28	0.23	0.18	0	0.74	0.64
TRINITY_DN1015_c0_g1	cyclic AMP response element-binding protein A [Helicoverpa armigera])	4.55	0.81	0.99	27.01	1.92	3.92	1.38	0.88	5.23	1.48	1.68	7.52	3	5.38	9.71
TRINITY_DN10160_c0_g1		5.91	3.62	0.66	8.61	7.06	6.95	7.11	1.64	11.53	7.56	1.53	7.36	6.46	2.65	7.82
TRINITY_DN10160_c1_g1		1.09	0	0.45	1.94	1.76	0	3.03	0	0.35	3.47	0	0.5	1.5	0	3.42
TRINITY_DN10160_c1_g2		0	1.3	0.61	0	3.89	0.37	1.07	0.34	0	1.58	0	0	0.33	0	4.01
TRINITY_DN10160_c2_g1		0.1	0	0.25	0.04	0	1.75	0.04	0.01	0.37	0	0.03	0.07	0	0.03	0.19
TRINITY_DN10162_c0_g1	insect intestinal mucin 3 [Mamestra configurata])	0	0	0	0	0	0	0	0.25	0	0	1.03	0	0	1.3	0
TRINITY_DN10163_c0_g1	unnamed protein product [Euphydryas editha])	0	6.21	0.77	0	2.4	0	0.93	0.19	0	0	0	0	0	0	1.71
TRINITY_DN10165_c0_g1		7.82	1.6	4.26	8.92	9.76	0	8.26	2.58	8.42	9.09	5.64	5.94	3.78	1.84	2.65
TRINITY_DN10166_c0_g1		0	0	1.31	0	0	0	0	0	0	0	0	1.08	0	0	0
TRINITY_DN10167_c0_g1	unnamed protein product [Euphydryas editha])	0	0	0	0	1.06	0.65	0.48	0	0	0	0	0	0	0	0
TRINITY_DN10167_c0_g3	unnamed protein product [Euphydryas editha])	0.29	0.08	0.14	0	1.26	0.32	0.09	0	0.29	0	0	0	0.27	0	0.63
TRINITY_DN10168_c0_g1	unnamed protein product [Arctia plantaginis])	0.61	1.81	0.21	12.14	2.06	0.95	4.23	0.39	1.05	2.31	0.16	0.61	0.5	0.18	4.35
TRINITY_DN10169_c0_g1		0	0	0	0	0	0	0	0	0	0	0	0	0	2.46	0
TRINITY_DN10169_c0_g3		0	0	0	0	0	0	0	0	0	0	0	0	0	3.07	0
TRINITY_DN1016_c0_g1		1.31	0.11	0	0	0.21	2.17	0.44	0.06	1.42	0.62	0.03	1.77	0.88	0.1	0.19
TRINITY_DN1016_c0_g2	unnamed protein product [Arctia plantaginis])	10.18	18.15	4.04	5.25	78.21	13.94	30.19	1.5	8.45	23.65	1.75	9.96	12.74	3.42	50.31
TRINITY_DN1016_c0_g3		7.28	3.57	0	0	2.1	18.25	0	0.27	19.68	3.34	2.35	15.85	4.88	3.88	0.79
TRINITY_DN1016_c0_g4		64.71	98.67	5.86	42.67	230.93	40.92	67.79	5.39	23.29	63.71	9.7	4.06	10.82	24.8	167.62
TRINITY_DN1016_c1_g1	hypothetical protein EVAR_59184_1 [Eumeta japonica])	3.35	1.84	0.4	0.34	4.29	8.75	3.06	1.53	7.54	3.39	1.67	4.28	2.57	1.13	3.21
TRINITY_DN10170_c0_g1		0	0	0	0	2.52	0	0	0	5.03	2.21	0	0	0	0	0
TRINITY_DN10171_c0_g1		0.83	0.85	0.5	0	10.96	0	0	0	0	2.63	0.75	2.54	1.23	0	0
TRINITY_DN10172_c0_g1		0.54	0	1.28	0	3.63	0	0	0	2.87	0.68	0	1.76	1.61	1.44	1.83
TRINITY_DN10173_c0_g1	hypothetical protein B5X24_HaOG202440 [Helicoverpa armigera])	0.32	0.52	0.2	0	0.6	0	0	0	0.16	0	0	0.2	0	0.17	0.24
TRINITY_DN10173_c0_g2	reverse transcriptase/integrase [Lymantria dispar])	0	1.13	0	0	0.29	0.17	0.28	0	0.69	0.52	0	0	0.15	0	0
TRINITY_DN10173_c1_g1		0	0	0.37	0	1.08	1.79	0	0	0	0	0	0	0	0	0
TRINITY_DN10173_c2_g1		0	0	0	0	0	2.73	0	0.16	0	0	0	0	0	0.24	0
TRINITY_DN10174_c0_g1	uncharacterized protein LOC111348251 [Spodoptera litura])	1.16	1.07	0.59	5.76	2.58	1.01	1.83	0.08	1.67	2.03	0.21	1.88	1.62	0.65	2.85
TRINITY_DN10175_c0_g1		3.64	0	0	0	0	1.88	1.2	0	0	1.29	0	0	4.4	0	4
TRINITY_DN10175_c0_g2		0	0	0.51	8.18	1.96	0	0	0	0	0	0	0	0	0	2.76
TRINITY_DN10175_c1_g1		0.18	0.38	0.15	0.14	0.07	0	0.22	0.71	0	0.13	0.32	0.07	0.07	0.23	0.08
TRINITY_DN10175_c2_g1		0	0.15	0.27	0	0.17	0.42	0.67	0	0.55	0.31	0	0	0.73	0	0.42
TRINITY_DN10176_c0_g1	uncharacterized protein LOC113237727 [Hyposmocoma kahamanoa])	0.14	2.16	0.76	0	7.41	8.66	7.16	0.64	2.19	1.56	0.31	1.67	1.26	0	5.85
TRINITY_DN10176_c0_g2	hypothetical protein HF086_001064 [Spodoptera exigua])	0	0	0	0	0	7.51	0	0	7.3	0	0	2.95	0	4.55	0
TRINITY_DN10177_c0_g1		25.29	9.68	4.83	17.59	24.95	16.24	25.67	6.89	12.98	21.22	2.87	22.58	14.57	7.7	24.3
TRINITY_DN10177_c3_g1		8.69	5.18	1.4	10.81	7.22	6.78	7.1	0.65	5.18	9.1	0.52	5.62	6.15	1.59	11.42
TRINITY_DN10178_c0_g1		22.78	1.36	3.17	1.2	1.83	117.18	10.06	0.51	65.51	17.47	0.5	86.49	1.64	0.65	0.93
TRINITY_DN10179_c0_g1	unnamed protein product [Arctia plantaginis])	0.16	1.32	0.26	9.15	6.22	0.29	1.92	0.79	0.64	3.72	1.13	0.26	1.9	1.49	7.67
TRINITY_DN10179_c0_g2	unnamed protein product [Arctia plantaginis])	0.98	0.94	0.16	16.01	1.53	1.86	1.67	1.05	3.2	1.9	2.1	0.33	1.57	1.73	6.16
TRINITY_DN1017_c0_g1	hypothetical protein SFRURICE_016464 [Spodoptera frugiperda])	129.71	29.52	7.44	0.14	70.5	194.95	25.31	6.94	208.68	37.84	11.67	170.35	48.5	41.03	37.26
TRINITY_DN1017_c0_g2		1.62	0	0	0	0	1.73	0	0	2.22	0	0	2.73	0	0	0
TRINITY_DN10180_c0_g1	jg13677 [Pararge aegeria aegeria])	0.45	0.48	1.52	0.58	0	0.67	0.7	1.53	0.88	0.33	0.36	0.19	0.97	0	0.66
TRINITY_DN10180_c0_g2	hypothetical protein JYU34_021769 [Plutella xylostella])	0.09	0	0	0	0.11	1.21	0	0	3.54	0.1	0.21	0	0	0.36	0
TRINITY_DN10181_c0_g1		0.22	0	0	0	3.84	0	1.18	0	0.58	0	0	0.09	0.55	0	3.65
TRINITY_DN10181_c1_g1		0	0	0	0	0	0	4	0	0	0	0	0	0	0	0
TRINITY_DN10182_c0_g1	hypothetical protein TSAR_011599 [Trichomalopsis sarcophagae])	0	0	0	0	0	0	0	0	0	0	0	0	0	5.58	0
TRINITY_DN10182_c0_g2	ATP synthase beta subunit [Anopheles sinensis])	0	0	0	0	0	0	0	0	0	0	0	0	0	7.41	0
TRINITY_DN10182_c1_g1		1.56	0.8	0	0	0.94	1.22	0.75	0	3	0	0	1.19	0	0	0
TRINITY_DN10182_c1_g2	ATP synthase subunit beta, mitochondrial [Spodoptera frugiperda])	345.15	511.28	400.54	163.71	334.54	315.96	413.39	188.35	317.21	455.58	215.79	308.99	503.84	593.11	253.63
TRINITY_DN10183_c0_g1	hypothetical protein JYU34_001482 [Plutella xylostella])	0.84	0.04	0.24	0	0.47	0.37	0	0.18	0.42	0.05	0.1	0.47	0.25	0.08	0.29
TRINITY_DN10183_c0_g2	unnamed protein product [Arctia plantaginis])	0	0.22	0.68	0	0.08	0.1	0	0.14	0	0.3	0.47	0.08	0.08	0.72	0.19
TRINITY_DN10183_c0_g3	hypothetical protein JYU34_001482 [Plutella xylostella])	0.46	0.12	0.38	0	0.49	0.45	0	0.38	0.11	0.08	0.19	0.39	0	0.17	0.42
TRINITY_DN10183_c0_g4	uncharacterized protein LOC113494244 [Trichoplusia ni])	0.22	0	0.28	0	0.96	0.33	0	0.17	0.11	0	0.09	0.27	0.14	0	0.48
TRINITY_DN10183_c0_g6	hypothetical protein JYU34_004594 [Plutella xylostella])	0.34	0.11	0.81	0	0.06	0.14	0	0	0.05	0.22	0.72	0.11	0.12	0	0
TRINITY_DN10184_c0_g1	unnamed protein product [Arctia plantaginis])	4.33	3.06	2.55	0.47	3.73	7.59	6.01	2.91	3.77	6.15	2.81	1.99	1.84	2.26	2.96
TRINITY_DN10184_c0_g2		0	0	0	0	2.34	0	0	0	0	0	0	0	0	0	6.43
TRINITY_DN10184_c1_g1		0	0	1.92	0	0.69	1.69	6.33	0	2.05	1.12	0	1.67	0	0	0.94
TRINITY_DN10185_c0_g1	unnamed protein product [Arctia plantaginis])	16.1	27.11	5.64	32.42	31.4	17.43	28.39	6.83	19.97	31.87	9.4	19.86	25.8	16	31.79
TRINITY_DN10187_c0_g1	jg22622 [Pararge aegeria aegeria])	97.04	57.42	34.03	31.36	129.96	59.09	49.05	9.52	51.19	42.59	20.81	77.26	71.93	17.47	87.09
TRINITY_DN10188_c0_g1		6.87	2.43	1.83	11.49	11.72	2.55	4.51	0.37	8.67	5.48	0.31	5.8	3.33	0.39	9.1
TRINITY_DN10188_c1_g1		4.61	6.17	1.83	0	1.85	5.01	2.75	0.43	5.9	4.86	0	2.49	7.09	0	2.68
TRINITY_DN10188_c1_g2		6.32	1.75	1.31	3.34	5.14	3.48	2.59	1.54	1.77	2.39	0.49	0.83	3.68	0	0.92
TRINITY_DN1018_c0_g1	solute carrier organic anion transporter family member 74D isoform X1 [Helicoverpa armigera])	1.82	0.29	0.48	4.96	1.96	0.27	0.69	0.21	2.46	0.81	0.19	2.26	1.27	0.48	2.4
TRINITY_DN1018_c0_g2	unnamed protein product [Arctia plantaginis])	7.03	5.17	6.29	18.68	10.42	7.09	8.76	11.59	9.52	8.43	10.2	7.09	6.74	11.02	13.7
TRINITY_DN1018_c0_g3	unnamed protein product [Arctia plantaginis])	12.94	6.87	2.24	47.97	8.82	11.38	9.7	3.48	17.32	12.62	3	13.98	10.78	12.06	23.06
TRINITY_DN1018_c0_g4	unnamed protein product [Arctia plantaginis])	2.09	1.39	1.23	15.43	2.89	2.39	1.65	0.34	4.24	2.07	0.29	2.28	1.81	1.62	7.31
TRINITY_DN10190_c0_g1		2.54	1.28	0	2.6	4.09	0	4.17	0.95	5.7	8.5	0	2.03	3.88	1.56	0
TRINITY_DN10191_c0_g1		0	0	1.1	0	0	0	1.78	0.19	0	0.64	0	0	0	0	0.99
TRINITY_DN10192_c0_g1	unnamed protein product [Arctia plantaginis])	58.51	8.42	0.31	20.68	7.85	21.01	4.34	8.17	22.87	8.08	13.48	32.29	10.2	19.31	16.48
TRINITY_DN10192_c0_g2	unnamed protein product [Timema monikensis])	0	0	0	0	3.12	2	2.54	0	0.62	2.05	0	0.96	0	0	0
TRINITY_DN10192_c1_g1		0	0.31	0	0	0.72	1.34	1.27	0.4	1.14	0.63	0.98	0	0	0.64	0
TRINITY_DN10193_c0_g1		0	0	0	1.66	0	0.62	0	0.13	0	0	0	0	0	0	6.5
TRINITY_DN10194_c0_g1	unnamed protein product [Arctia plantaginis])	1.9	2.38	0.31	6.58	10.71	2.73	3.63	0.31	3.3	6.38	0.41	2.8	7.85	0.53	17.69
TRINITY_DN10194_c0_g2		0.22	0	0	0	0.68	1.63	0	0	0.11	1.11	0	0.13	0	0	0.32
TRINITY_DN10195_c0_g1		0.26	0.56	0	4.55	0.16	0.19	0.15	0	1.26	0.86	0	0.96	0.99	0.92	1.7
TRINITY_DN10196_c0_g1	hypothetical protein EVAR_78331_1 [Eumeta japonica])	9.77	6.98	8.43	7.77	11.54	6.35	6.68	4.7	13.5	12.48	5.58	10.76	8.79	3.86	8.29
TRINITY_DN10197_c0_g1		1.79	0	0	0	0	0.38	1.39	0.62	0.74	0	0.21	1.36	1.03	0.55	0
TRINITY_DN10197_c0_g2	unnamed protein product [Arctia plantaginis])	2.45	4.43	0.45	12.62	7.45	2.79	7.56	0.65	3.93	6.98	0.51	2.88	3.57	0.99	10.88
TRINITY_DN10197_c1_g1		0	0.12	0	0	1.49	0	0.79	0	0.22	0	0	0.27	0	0	0.48
TRINITY_DN10199_c0_g1		1.09	0	0	0	0	0.65	0	1.16	0	0	0.18	0	0	1.14	0
TRINITY_DN10199_c1_g1		0	0	0.64	0	0.42	0	1.09	0.46	0.66	0	0	0	0	0	0
TRINITY_DN10199_c3_g1		0.6	0	0	0	1.45	0.93	0.59	0	0	0	0	0	0	0	0
TRINITY_DN10199_c4_g1		0	0	0	0	0	4.69	0	0	0	0	0	0	0	0	0
TRINITY_DN1019_c0_g1		1.51	0.14	1.11	4.41	1.12	1.39	2.42	0.09	1.26	0.63	0.06	0.61	0.35	0.65	2.12
TRINITY_DN1019_c1_g1	unnamed protein product [Arctia plantaginis])	2.41	0	0.49	0	4.84	2.52	1.54	0	0	0	0	1.23	0	0	0
TRINITY_DN1019_c2_g1	elongin-C isoform X2 [Pieris napi])	30.51	14.41	11.82	34.55	29.15	32.86	25.27	8.43	38.1	20.12	8.61	41.95	20.2	28.11	32.87
TRINITY_DN1019_c3_g1	unnamed protein product [Arctia plantaginis])	2.28	0.5	0.07	0.05	1.57	1.86	1.08	0.11	2.46	1.18	0.18	2.39	2.54	0.4	0.49
TRINITY_DN101_c0_g1	hypothetical protein O3G_MSEX009096 [Manduca sexta])	2.81	14.33	3.66	0.14	35.14	3.88	14.99	2.65	5.24	21.81	2.75	4.12	15.57	1.58	20.9
TRINITY_DN101_c3_g1		0	0.14	0	0	1.52	0.1	0.24	0	0.06	0.15	0.05	0	0.4	0	1.2
TRINITY_DN10200_c0_g1	reverse transcriptase, partial [Lymantria dispar])	0	0	2.46	12.12	1.6	2.06	1.95	0.4	3.82	0	0	4.95	1.94	3.87	0
TRINITY_DN10200_c0_g2	reverse transcriptase, partial [Lymantria dispar])	7.68	2.09	2.77	4.66	3.69	5.01	0	0	5.9	3.24	0	4.97	7.09	0	2.75
TRINITY_DN10201_c0_g1		0	0	0	1.68	0	0	0.85	0.27	0	0	0	0	0	0	0
TRINITY_DN10201_c0_g2		0	0	0	0	0	0	0	0	0.14	2.03	0	0	0	0	0
TRINITY_DN10201_c2_g1		0	0	0	0	0	0	0	0	0	0	0	0	0	0	0
TRINITY_DN10201_c3_g1		0	0	0.06	1.76	0.47	0	0	0.08	0	0	0	0	0	0	0.41
TRINITY_DN10202_c0_g1		6.79	1.36	0.11	5.62	0	2.72	1.45	0.2	3.53	0.2	0	2.8	0	0	2.72
TRINITY_DN10202_c0_g2		0	0	0	0	0	0	0	0	1	0	0	0	2.97	0	1.69
TRINITY_DN10202_c1_g1		0	0.59	0	7.93	0	0	2.17	0	0.37	0.41	0	0	1.07	0	4.97
TRINITY_DN10203_c0_g1	hypothetical protein SFRUCORN_015883, partial [Spodoptera frugiperda])	1.44	0.1	0.11	0	0.62	0.95	0.24	0.11	2.59	0.46	0.14	1.82	1.11	0.85	0.28
TRINITY_DN10205_c0_g1	unnamed protein product [Arctia plantaginis])	0.31	0.1	0.2	0	0.38	0.21	0.65	2.06	0.14	0.3	0.52	0.13	0.06	3.54	0.28
TRINITY_DN10205_c0_g2	unnamed protein product [Arctia plantaginis])	0	0	0	0	0	0	0.19	0.03	0.08	0	0	0	0	1.29	0.55
TRINITY_DN10206_c0_g1		0	1.1	0.65	0	2.6	3.45	0	0.94	0	0	0	3.41	0	0	0
TRINITY_DN10208_c0_g1		0.35	0.19	1.12	0.11	0.11	0.65	0.22	0	0	0	0.14	0.31	0	0	0.25
TRINITY_DN10209_c0_g1		0	0	1.33	0.75	0	1.68	2.72	0.68	5.22	6.35	0.95	2.38	2.35	0.62	0
TRINITY_DN1020_c0_g1	unnamed protein product [Spodoptera littoralis])	4.41	0.96	0.03	0.12	0.84	6.11	0.41	1.05	5.35	0.81	1.42	3.68	2.34	2.49	0.7
TRINITY_DN10210_c0_g1	hypothetical protein HW555_001646 [Spodoptera exigua])	2.23	4.04	0.61	0.14	3.72	3.32	3.2	1.57	4.34	4.18	1.33	2.87	4.95	1.94	2.51
TRINITY_DN10211_c0_g1	unnamed protein product [Arctia plantaginis])	4.72	0.4	0.13	11.07	3.2	2.29	1.76	0.03	3.91	0.95	0.18	7.25	1.54	0.9	5.8
TRINITY_DN10211_c0_g2		1.79	0.13	0	4.29	0.31	0.88	0.57	0.15	0.35	0.28	0	3.62	0.32	0.12	1.38
TRINITY_DN10211_c1_g1	unnamed protein product [Spodoptera exigua])	3.5	11.78	5.61	16.2	24.27	5.6	28.33	0.94	5.4	26.65	1.46	4.41	13.04	3.91	19.27
TRINITY_DN10211_c1_g2		0.57	6.44	2.47	15.28	5.72	0.28	1.82	0.17	2.16	30.55	4.1	0.49	3.73	3.56	13.1
TRINITY_DN10212_c0_g1		0	0	0.31	0	0	0	0.38	0.18	0	0	0	2.06	2.75	0	0.48
TRINITY_DN10213_c0_g1	PREDICTED: uncharacterized protein LOC106129988 [Amyelois transitella])	1.82	0.3	0.29	1.13	1.79	1.42	0.66	0.06	1.6	0.62	0.17	1.97	1.12	0.34	1.02
TRINITY_DN10213_c0_g2		1.31	0	0.13	1.25	1.73	0	0.4	0	0.1	0.57	0	1.1	0	0.72	0.62
TRINITY_DN10213_c0_g3	unnamed protein product [Parnassius apollo])	0.94	0.24	0	0	0.37	1.78	0.49	0.09	3.67	0.94	0.17	1.45	2.13	0.21	0.08
TRINITY_DN10214_c0_g1		0	0.31	0	0	3.27	0	0	0	0.57	0	0.25	1.21	0.81	0.32	1.38
TRINITY_DN10214_c0_g2		0.75	0	0	0	3.61	0	0.72	0	0	0	0	0	0	0	2.51
TRINITY_DN10214_c0_g3		0.18	0	0.53	0	1.58	0.56	2.19	0.02	0.35	0.81	0.56	1.61	0.48	0.3	1.49
TRINITY_DN10214_c1_g2	probable Ufm1-specific protease 1 [Helicoverpa armigera])	1.68	1.3	0.59	1.13	1.67	2.1	1.17	0.39	1.57	1.46	0.72	0.71	1.17	0.88	1.99
TRINITY_DN10214_c2_g1	unnamed protein product [Euphydryas editha])	0	0	0	0	5.37	0	0	0	0	0	0	0	0	0	0
TRINITY_DN10215_c0_g1	ubiA prenyltransferase domain-containing protein 1 homolog [Spodoptera litura])	2.89	1.37	1.5	9.24	3.74	2.53	1.94	0.69	3.55	2.7	0.81	3.19	3.3	2.35	6.08
TRINITY_DN10216_c0_g1		0	0	0	2.49	2.08	0	0	3.34	7.48	0	4.73	0	0	0	8.82
TRINITY_DN10217_c0_g1		0.2	5.75	0.48	0	10.43	0	9.77	1.16	1.05	9.4	3.17	0.26	8.17	2.02	5.31
TRINITY_DN10218_c0_g1	unnamed protein product [Arctia plantaginis])	33.63	72.36	16.4	94.19	78.4	30.56	83.57	20.33	45.56	108.73	28.7	36.32	60.15	26.81	88.83
TRINITY_DN10219_c0_g1	reverse transcriptase, partial [Bombyx mori])	2.37	0.71	0.42	0.45	2.6	0	0	0.11	1.29	1.08	0	0	0	0	1.05
TRINITY_DN1021_c0_g1		1.24	1.6	0.61	6.13	2.4	1.56	2.29	0.22	1.89	1.79	0.32	0.79	1.22	0.4	3.68
TRINITY_DN1021_c1_g1		0.26	0	0	0	0.42	0	0	0.07	1.01	0.67	0	0	0	0	0.24
TRINITY_DN1021_c1_g2		0.68	0	0	0	0	0	0	0	0	0	0	0	0	0	0.53
TRINITY_DN1021_c2_g1		0.33	0.12	0.07	0.4	0	0.64	0	0	0	0.24	0	0	0.14	0	0.31
TRINITY_DN10220_c0_g1		8.34	2.58	0.59	5.88	3.98	6.68	4.06	2.59	4.64	3.42	2.54	2.63	2.29	3.84	7.55
TRINITY_DN10222_c0_g1	immune-related Hdd23 [Hyphantria cunea])	0.15	3.72	0.88	0	6.06	0.23	10.39	14.36	1.14	13.65	29.94	5.93	30.11	106.17	4.27
TRINITY_DN10222_c0_g2		0.63	0.67	0.08	0	0.61	0	1.04	0.14	0.24	2.07	0.3	0.31	0.16	1.39	0.91
TRINITY_DN10223_c0_g1		5.56	1.21	4.36	3.19	10.12	8.87	6.31	0.8	7.23	3.44	1.37	6.85	2.28	1.9	5.02
TRINITY_DN10223_c0_g2	unnamed protein product [Arctia plantaginis])	6.77	2.32	0.44	7.9	3.79	54.7	2.89	0.17	31.96	3.97	0.27	6.3	5.06	0.8	5.56
TRINITY_DN10223_c0_g3		0	0	0	0	0.54	4.78	0.46	0	0.43	0	0	1.91	0	0	0
TRINITY_DN10223_c1_g1		1.34	0	0	2.01	0	0	1.22	0	1.29	1.41	0	0	0	0	0
TRINITY_DN10223_c2_g1		4.96	4.74	3.3	11.18	5	7.55	5.53	2.55	10.66	12.29	0	6.98	8.67	2.29	9.85
TRINITY_DN10223_c5_g1		0	0	2.36	0	0	0	0	0	3.79	5.55	0	8.43	2.01	0	0
TRINITY_DN10224_c0_g1		14.08	6.63	5.62	0.49	11.43	14.38	4.48	4.46	18.41	9.07	3.74	30.7	3.31	1.02	7.47
TRINITY_DN10226_c0_g1	hypothetical protein EVAR_17625_1 [Eumeta japonica])	4.19	0.33	2.08	0.69	4.08	4.81	2.52	0.32	2.33	1.12	0	3.79	1.89	1.23	1.89
TRINITY_DN10227_c0_g1		1.02	0	0	0	0	0	0	0	0.98	0	0	0	0	0	0
TRINITY_DN10227_c0_g2	hypothetical protein SFRURICE_015281 [Spodoptera frugiperda])	17.2	35.06	3.66	0.3	53.12	24.72	30.89	6.35	36.34	46.91	8.05	25.69	51.95	16.69	33.02
TRINITY_DN10227_c1_g1	unnamed protein product [Euphydryas editha])	3.52	0	0	0	0	0	0	1.56	0	0.93	0	0	0	0	0
TRINITY_DN10228_c0_g1	unnamed protein product [Arctia plantaginis])	42.71	0	0.84	0	0.28	42.68	0	0	265.12	0	0	32.22	1	0.11	0
TRINITY_DN10229_c0_g1		0	0	0.34	0	0	0	0	0.17	0	0	0	0	0	0.63	0
TRINITY_DN10229_c0_g2		0.36	0.48	0.31	1.25	1.47	0.59	1.19	0.35	0.92	0.76	0.21	0.61	0.5	0.16	1.27
TRINITY_DN10229_c1_g1	unnamed protein product [Arctia plantaginis])	0.93	0.17	0.93	0	0.29	1.6	0.29	0.13	2.53	1.05	0.12	0.36	0.38	0.38	0.66
TRINITY_DN1022_c0_g1		0.42	0.36	0.17	9.11	0.99	0.13	0.47	0.04	1.13	0.42	0.14	0.8	0.54	0.14	4.97
TRINITY_DN1022_c1_g2	unnamed protein product [Arctia plantaginis])	1.49	0.22	0.56	1.15	1.32	1.6	0.92	0.16	1.86	0.61	0.26	1.68	1.05	0.9	1.13
TRINITY_DN1022_c2_g1		0	0	0	0	3.41	0	0	0	0	0	0	0	0	0	0
TRINITY_DN10231_c0_g1		0	0	0.33	0	1.97	0	0	1.87	4.26	3.46	0.95	0	0	0.62	5.33
TRINITY_DN10232_c0_g1		0.18	0.63	5.37	0.45	1.37	1.05	0.81	11.1	1.19	0.21	10.78	0.22	0	3.61	1.05
TRINITY_DN10233_c0_g1	unnamed protein product [Spodoptera littoralis])	8.77	2.67	1.86	54.77	6.28	9.13	2.85	3.75	10.9	4.32	4.23	10.43	6.82	9.36	23.35
TRINITY_DN10234_c0_g1	cellular retinoic acid binding protein [Bombyx mori])	183.52	64.85	37.38	620.06	47.41	152.19	76.47	63.52	168.85	80.95	85.89	174.39	50.9	140.31	272.91
TRINITY_DN10235_c0_g1		0.97	0.52	0.24	2.49	1.79	1.71	0.7	0.08	0.47	0.65	0.68	2.76	0.6	0.38	0.97
TRINITY_DN10235_c0_g2	unnamed protein product [Chrysodeixis includens])	13.09	26.74	4.72	48.08	39.46	22.01	39.11	6.29	28.65	40.72	4.54	15.04	33.39	17.71	42.01
TRINITY_DN10236_c0_g1	amino acid transporter AVT1D-like [Spodoptera litura])	45.47	247.59	18.92	0	197.7	92.67	187.73	30.17	87.26	246.44	28.66	53.86	162.3	98.57	114.39
TRINITY_DN10237_c0_g1	uncharacterized protein LOC114357040 [Ostrinia furnacalis])	0.54	0.11	0.14	0.03	0.54	0.96	1	0.36	0.61	0.21	0.26	0.21	0.48	0.14	0.38
TRINITY_DN10237_c0_g3		0	0	0	0	0.2	0	0	0	0.16	0	0	0.62	1.49	0	0
TRINITY_DN10238_c0_g1	hypothetical protein B5X24_HaOG208831 [Helicoverpa armigera])	3.26	3.96	1.78	2.96	7.27	4.28	5.98	1.55	4.55	7.05	0.69	3.92	4.68	0.88	6.58
TRINITY_DN10238_c1_g1	uncharacterized protein LOC126381094 [Pectinophora gossypiella])	0.8	0.14	0.11	0	0.42	0.25	0.27	0.39	1.16	0.05	0.29	0.09	3.09	0.36	0.12
TRINITY_DN10238_c1_g2	uncharacterized protein LOC126381094 [Pectinophora gossypiella])	1.87	0.82	2.75	0.48	2.89	1.74	1.35	0.93	1.35	1.76	0.28	0.88	0.46	0.75	3.16
TRINITY_DN10238_c1_g3	craniofacial development protein 2-like [Melitaea cinxia])	0.33	0	0.2	0	0.4	0.5	2.09	0.11	0	0	0	0	0.45	0.36	0
TRINITY_DN10239_c0_g1	unnamed protein product [Spodoptera exigua])	1.01	0.29	0.24	3.48	2.4	1.36	1.63	0.04	1.11	1.31	0.17	1.57	0.91	0.79	2.84
TRINITY_DN10239_c2_g1	hemolin [Lymantria dispar])	0.36	10.78	0	0	13.11	5.03	11.48	0.15	3.15	8.01	0	0.84	6.68	0	8.35
TRINITY_DN10239_c2_g2		1.16	0	0.62	0	4.77	3.41	2.87	0	0.89	0	0	1.37	2.55	0.51	1.65
TRINITY_DN10239_c2_g3	unnamed protein product [Euphydryas editha])	0.75	0.51	0.72	0	2.56	4.1	4.18	0.35	0.68	0.38	0.54	0.54	0.56	0.79	1.84
TRINITY_DN10239_c2_g4		0.61	0.16	0.1	0	1.13	0.45	0.71	0	0.15	0.67	0.25	1.72	0	0.16	0.45
TRINITY_DN10239_c3_g1	unknown unsecreted protein [Papilio xuthus])	0	0	0.65	0	0	0	0	0	1.04	2.29	0	1.7	0	0	0
TRINITY_DN10239_c4_g1		0	0	0.68	13.46	0	0	0	0	1.1	1.2	0	0	0	0	1.97
TRINITY_DN1023_c0_g1	unnamed protein product [Euphydryas editha])	0.5	0.32	0.43	0	1.33	0.93	1.25	0.31	1.01	0.82	1.98	0.63	14.31	1.52	0.86
TRINITY_DN1023_c0_g2	unnamed protein product [Spodoptera littoralis])	33.15	8.96	13.36	0	3.81	39.92	22.93	12.92	131.32	55.97	48.28	65.94	335.07	491.99	2.28
TRINITY_DN1023_c0_g3	cytochrome P450, partial [Bombyx mori])	1.15	0.23	0.05	0	0.26	2.22	0.45	0.24	1.63	0.57	0.39	0.92	1.05	0.28	0.1
TRINITY_DN1023_c0_g4		0	0.77	0	0	1.34	0.56	0	0	1.41	0.39	0	2.56	5.62	3.24	0
TRINITY_DN10240_c0_g1	unnamed protein product [Euphydryas editha])	13.48	1.01	0.93	0.82	4.88	7.98	2.65	1.59	3.58	1.75	1.32	3.43	2.21	0.7	3.64
TRINITY_DN10240_c0_g2		0	4.94	0.97	0	0	0	0	0	0	0	0	0	0	0	0
TRINITY_DN10240_c0_g3		7.05	3.13	0.31	0	2.43	7.22	1.52	0.32	9.16	1.07	0.43	6.26	7.89	5.68	1.63
TRINITY_DN10241_c0_g1	cytoplasmic polyadenylation element-binding protein 1-A-like isoform X2 [Spodoptera frugiperda])	0.11	0.04	0.13	20.67	0.02	0.14	0.13	0.1	0.15	0.04	0.06	0.13	0.29	0	7.95
TRINITY_DN10242_c0_g1	LOW QUALITY PROTEIN: uncharacterized protein LOC113511028 [Galleria mellonella])	3.38	1.23	0.36	0.21	1.33	4.2	1.49	0.7	4.59	1.27	0.78	4.02	4.03	0.57	0.87
TRINITY_DN10243_c0_g1		0	0.64	0.56	0	0	0.27	0.83	0.85	0	0.8	0.58	1.22	3.41	3.36	2.41
TRINITY_DN10243_c1_g1	unnamed protein product [Arctia plantaginis])	1.11	0.51	0.09	0	0.74	0.1	0.35	0.39	0.62	0.99	0.52	0.09	0	1.87	0.4
TRINITY_DN10244_c0_g1	unnamed protein product [Arctia plantaginis])	35.76	45.33	27.19	41.58	62.79	37.92	68.03	18.06	48.27	68.72	18.73	40.07	59.34	48.12	57.33
TRINITY_DN10244_c0_g2		0.14	0	0	0	0	0	0.17	0	0.97	0	0.34	0.53	0	0	0.42
TRINITY_DN10245_c0_g1		0.49	0.7	0.1	0	6.61	0.97	1.69	0	0	1.25	0	0.21	0.85	0.34	3.62
TRINITY_DN10246_c0_g1	piggyBac transposable element-derived protein 3-like, partial [Bactrocera tryoni])	0.37	1.07	0.22	0	3.92	0.14	0.12	0.27	0.03	0.09	0.08	0.12	0.05	0.05	2.72
TRINITY_DN10246_c0_g2		0	0	0	1.99	0	0	0	0	0	0	0	0	0	0	1.44
TRINITY_DN10247_c0_g1	putative epidermal cell surface receptor [Trichoplusia ni])	15.62	2.28	0.87	0.75	5.55	11.56	2.37	0.37	18.78	2.36	0.54	16.94	4.4	5.65	3.01
TRINITY_DN10247_c0_g2		0	0	0	0	0.49	0.47	0.1	0	0.08	0	0	0.09	0.1	0	0.68
TRINITY_DN10247_c0_g3	unnamed protein product [Spodoptera exigua])	0.48	0	0	0	1.15	0.73	0	0	0	0	0	0.68	0	0	0.77
TRINITY_DN10247_c0_g4		1.81	0	0	0	6.55	0	0	0	0	0	0	0	0	0	0
TRINITY_DN10248_c0_g1	unnamed protein product [Arctia plantaginis])	0	0.26	0	0	0	0	1.59	0.34	0	0	0.99	0	0	0	0
TRINITY_DN10248_c0_g2	Alcohol dehydrogenase [Operophtera brumata])	0	0	0	0	0	0	0	0.54	0	0	0.83	0	0	0	0
TRINITY_DN10248_c0_g3	unnamed protein product [Arctia plantaginis])	0	0	0.09	0	0	0.44	0	0.45	0.95	0.25	0.17	0	0	0.87	0
TRINITY_DN10248_c0_g4	unnamed protein product [Arctia plantaginis])	0	0	0	0	0	0	0	0.71	0	0.28	0.22	0	0	0.84	0
TRINITY_DN10249_c0_g1		0.23	0.05	0.43	0	1.86	1.61	1.01	0.3	0.32	0	0.1	0.15	0	1.65	1.08
TRINITY_DN1024_c0_g1	WD repeat domain phosphoinositide-interacting protein 2 isoform X4 [Spodoptera litura])	33.19	14.73	10.94	29.19	18.98	30.63	13.68	4.13	25.97	16.29	4.85	32.85	16.21	9.02	19.2
TRINITY_DN1024_c0_g2	WD repeat domain phosphoinositide-interacting protein 2 isoform X2 [Ostrinia furnacalis])	5.43	3.22	8.12	1.3	8.74	10.59	6.49	1.53	5.18	5.19	2.22	4.56	3.11	3.04	4.77
TRINITY_DN1024_c0_g3		6.47	5.73	4.32	10.95	3.38	11.1	4.75	5.07	7.02	8.1	3.41	9.31	7.69	4.91	5.42
TRINITY_DN1024_c1_g1		6.69	6.75	1.57	10.85	12.98	13.06	5.93	3.17	9.34	8.95	6.6	9.26	8.21	3.89	16.19
TRINITY_DN1024_c2_g1	putative endonuclease/reverse transcriptase [Lymantria dispar])	3.4	1.85	3.89	0	2.42	5.86	6.3	1.62	2.25	2.91	1.48	2.76	5.07	2.69	2.19
TRINITY_DN10250_c0_g2		9.35	16.65	6.1	17.02	7.14	4.44	19.85	3.37	2.8	9.66	0	9.46	6.33	0.88	16.83
TRINITY_DN10251_c0_g1	unnamed protein product [Arctia plantaginis])	1.24	0.32	0.86	0.48	0.62	2.81	0.54	3.74	2.96	0.68	1.97	2.92	1.36	0.75	0.58
TRINITY_DN10252_c0_g1	fatty acid-binding protein 2-like [Helicoverpa zea])	0	0	0	0	0	0	0	1.06	0	0	1.2	0	0	3.71	0
TRINITY_DN10252_c0_g2		0	1.03	0	0	2.44	0	4.74	0.59	0	1.07	0	0	3.06	0	0
TRINITY_DN10253_c0_g1		0	0.27	0	0.92	1.21	0	0.29	0.14	0	0.27	0	1.21	1.41	0.12	0.36
TRINITY_DN10253_c0_g2		0.06	0	0.74	0	0.08	0	0	0.11	0	0	0.3	0.07	0.31	0	0.27
TRINITY_DN10254_c0_g1	unnamed protein product [Arctia plantaginis])	4.28	6.48	1.95	12.33	6.87	4.25	8.68	2.5	6.07	9.27	2.12	5.84	8.99	2.19	8.66
TRINITY_DN10255_c0_g1		8.16	3.92	2.77	7.93	2.75	8.94	4.64	4.22	8.55	5.51	4.9	7.84	4.52	2.5	6.36
TRINITY_DN10256_c0_g2	uncharacterized protein LOC123721179 [Papilio machaon])	0.3	0.25	0.47	0.04	0.65	0.85	0.42	0.1	0.31	0.11	0.2	0.38	0.2	0.08	0.34
TRINITY_DN10256_c0_g3	hypothetical protein RR48_05862 [Papilio machaon])	0.25	0	0.26	0	0.2	0.61	0.31	0.17	0.08	0.28	0	0.49	0	0	0
TRINITY_DN10256_c0_g4	hypothetical protein RR48_05862 [Papilio machaon])	0	0	0.37	0.08	0.32	0	0.4	0.16	0.26	0.07	0.2	0.37	0	0.12	0
TRINITY_DN10257_c0_g1		0.41	0.05	0.53	0	0.73	1.14	0.23	0	0.28	0.37	0	0.31	0.22	0.09	0.26
TRINITY_DN10257_c0_g2		0.36	0.19	0.46	0	0.44	0	0.33	0	0.09	0.1	0	0.43	0.11	0	0.26
TRINITY_DN10257_c0_g3		1	0.13	0	0	0.31	0.18	0.59	0.14	0	0	0	0.15	0	0	0
TRINITY_DN10258_c0_g1		76.86	140.2	115.87	109.63	169.24	75.8	271.24	170.6	154.34	247.08	118.52	77.37	48.26	160.8	129.7
TRINITY_DN10259_c0_g1		1.04	0.44	18.8	0	0	0.31	0	0.98	0.6	0.89	0.56	1.73	0	0	0
TRINITY_DN1025_c0_g1	piggyBac transposable element-derived protein 3-like [Pectinophora gossypiella])	2.76	2.03	2.31	0.12	4.24	1.05	1.72	1.01	0.97	1.78	2.86	1.31	5.13	2.41	2.36
TRINITY_DN1025_c2_g1	piggyBac transposable element-derived protein 3-like [Pectinophora gossypiella])	0.55	0.21	0.35	0.18	0.34	0	0	0.25	1.45	0.81	0.06	0	0.37	0.11	0.05
TRINITY_DN10260_c0_g1	reverse transcriptase (RNA-dependent DNA polymerase) domain-containing protein [Phthorimaea operculella])	5.65	2.55	5.46	0	20.59	5.99	7.79	0.37	8.83	4.21	0.78	3.46	8.26	1.42	4.65
TRINITY_DN10260_c0_g2	reverse transcriptase (RNA-dependent DNA polymerase) domain-containing protein [Phthorimaea operculella])	0	0	0	0	0	1.38	1.67	0	0	0	0	0	0	0	2.99
TRINITY_DN10260_c1_g1	unnamed protein product [Arctia plantaginis])	0.55	0	0	0	0.38	0.5	0.44	0	0.38	0.08	0	0.42	0.25	0	0.14
TRINITY_DN10261_c0_g1		0.1	0.43	1.06	0	3.4	0.1	0.63	0.59	0.97	2.13	0.51	0.08	0.11	0.41	1.62
TRINITY_DN10262_c0_g1		0	0	0	0	0	14.67	0	0	14.5	0	0	0.17	0	0	0
TRINITY_DN10263_c0_g1	hypothetical protein B5X24_HaOG211819 [Helicoverpa armigera])	25.68	0.2	0.03	0	0.08	6.97	0.19	0.14	11.29	0.26	0.14	13.71	0.52	0.1	0.18
TRINITY_DN10263_c1_g1	tigger transposable element-derived protein 4-like [Colias croceus])	1.35	1.24	1.4	3.8	3.81	2.4	4.13	0.99	2.81	2.76	1.35	2.39	4.19	1.07	3.79
TRINITY_DN10264_c0_g2		0	0	0.75	0	0.32	0	0	0	0	0.06	0	0	0.19	0.1	0.51
TRINITY_DN10264_c1_g1		0.42	0	0	0	0	0.64	0	0	1.2	0	0	0	0	0	0
TRINITY_DN10265_c0_g1		0	1.15	5.48	0	0	0	0	0	0	1.2	0	3.61	0	0	0
TRINITY_DN10266_c0_g1		0	0	0.61	4.83	1.43	1.77	0	0	0.32	0	0	0	0.85	0.32	0.91
TRINITY_DN10266_c1_g1		0	0.21	0.49	0.27	0.65	0.66	0	0.04	0.87	4.94	0.09	0.14	0	0.33	0.66
TRINITY_DN10267_c0_g1		0.61	0.9	0.21	0.5	1.15	0.82	2.62	0.83	1.35	3.1	0.68	0.53	0.84	0.85	1.44
TRINITY_DN10267_c1_g1		0	1.83	0	0	4.67	0	1.1	0	0.33	0	0	0	0	0	0.55
TRINITY_DN10268_c0_g1	hypothetical protein HF086_013155 [Spodoptera exigua])	0.14	0	0.3	0.17	0.08	0.3	0	1.18	0.51	0	0.11	0.17	0.08	0.13	0
TRINITY_DN10268_c0_g2		1.32	0.74	0.14	0.08	0.76	1.32	0.53	0	1.18	0.36	0	1.48	0.51	0	0
TRINITY_DN10268_c0_g3	hypothetical protein HW555_001695 [Spodoptera exigua])	11.37	59.07	5.96	25.62	97.62	12.4	75.01	20.18	19.36	93.51	19.31	14.91	28.37	16.25	62.51
TRINITY_DN10269_c0_g1		0.33	0	0	0	2.82	0.5	1.05	0	0.64	0	0	0.91	0	0	0.52
TRINITY_DN10269_c0_g3		0	0	0.09	0	0.53	1.06	0	0	0	0.32	0	0	0	1.02	0
TRINITY_DN10269_c0_g4	uncharacterized protein LOC110370548 isoform X2 [Helicoverpa armigera])	28.63	27.85	10.6	25.1	30.93	52.42	30.58	8.41	54.15	32.81	11.61	32.12	42.74	28.66	27.71
TRINITY_DN10269_c1_g1		0.4	0.22	0.17	0	2.01	1.46	0.23	0.05	0	0	0	0.33	0.34	1.21	0.31
TRINITY_DN1026_c0_g1	unnamed protein product [Arctia plantaginis])	26.5	0.21	0.38	2.25	0.68	11.66	0.51	0.64	18.34	0.43	0.65	26.61	0.9	0.84	1.19
TRINITY_DN10270_c0_g1	unnamed protein product [Spodoptera exigua])	0.18	0.07	0	0	0.25	0.66	0.06	0.47	0.75	0.08	0.28	0.08	0.08	0.34	0.22
TRINITY_DN10271_c0_g1		4.07	1.43	0	0	2.31	2.44	1.76	1.12	1.82	2.03	0.22	1.81	4.38	0	1.24
TRINITY_DN10271_c0_g2		0	0.55	0	1.47	1.99	0	5.33	0	1.02	1.13	0	1.55	0.76	0	1.12
TRINITY_DN10271_c1_g1		0	0	0.69	0	0	1.14	0	0	0.72	0	0	0	0	0	0
TRINITY_DN10272_c0_g1		4.33	4.19	0.19	0.02	5.46	9.88	3.7	3.36	7.01	5.41	2.18	3.85	6.28	1.97	5.15
TRINITY_DN10273_c0_g1		0.33	0	0	2.07	0	7.76	6.09	0	0.95	3.05	0	2.48	0.55	0.85	0
TRINITY_DN10273_c0_g2		2.76	0	0	0	0	4.29	0	0	2.65	0	0	4.14	0	0	0
TRINITY_DN10273_c2_g1		0.4	0	0	0	0	0	0.45	0.22	0.77	0	0.16	0	0	0.63	0
TRINITY_DN10274_c0_g1	uncharacterized protein LOC111351351 [Spodoptera litura])	0.05	0.11	0.47	0.13	0.46	0	0	0.09	0.16	0.18	0	0.42	0.26	0.2	0.15
TRINITY_DN10276_c0_g1		4.99	1.26	2.24	0	0	4.01	0	0	14.36	3.94	0	9.93	11.41	0	0
TRINITY_DN10277_c0_g1	reverse transcriptase, partial [Bombyx mori])	21.58	5.13	10.1	3.78	18.98	18.9	14	0.73	6.09	4.02	1.2	14.18	7.86	3.11	21.75
TRINITY_DN10277_c0_g2	cytochrome P450, partial [Bombyx mori])	0	0	2.24	0	4.56	12.56	6.64	0	0	5.97	0	0	0	0	0
TRINITY_DN10277_c0_g3		3.44	2.26	1	0.33	3.88	4.69	3.26	0.1	4.23	1.89	0.53	4.05	0.34	0.67	2.3
TRINITY_DN10277_c0_g4	reverse transcriptase, partial [Bombyx mori])	0.16	0.4	0	1.1	0.13	0.09	0.13	0.07	0.47	0.45	0	0.82	0.02	0.08	0.52
TRINITY_DN10277_c0_g5	uncharacterized protein LOC113230033 [Hyposmocoma kahamanoa])	2.94	0	0	0	9.43	4.66	3.68	0	0	0	0	0	0	0	0
TRINITY_DN10277_c2_g1		0	0.79	0	0	0	1.2	0	0.46	0	0.81	0	0	0	0	0
TRINITY_DN10278_c0_g1	unnamed protein product [Spodoptera littoralis])	11.05	7.89	4.83	2.76	9.78	9.05	15.93	1.81	10.4	12.72	1.26	8.51	9.96	3.4	6.66
TRINITY_DN10278_c0_g3		0	0	0.37	0	0.14	0	0.41	0	0	0	0	0	0	0.12	0.5
TRINITY_DN10279_c0_g1	unnamed protein product [Arctia plantaginis])	1.25	0	0	0	0	0.46	0	0	0.54	0	0	0.37	0	0	0
TRINITY_DN10279_c0_g2		0	0	0	0	0	0	0	0	2.62	0	0	0	0	0	0
TRINITY_DN10279_c0_g3		0	0.47	0	0	0.54	0	0.25	0.24	0.43	1.92	0	0.58	3.25	0.23	0.34
TRINITY_DN10280_c0_g1		5.4	0.62	0	0	2.89	0	0	0	0	0	0	0	0	0	6.91
TRINITY_DN10280_c0_g2		0	0	0.51	7.24	3.03	0	0	0.5	0	0.89	0	0	0	0	2.85
TRINITY_DN10280_c0_g3		1.13	0.27	0.36	1.2	1.01	1.76	0.63	0.52	1.31	0.86	0.59	1.96	0.31	0	1.96
TRINITY_DN10280_c0_g4		1.64	0.34	1.41	1.3	0.4	1.97	1.38	0	0.31	0.7	0.27	4.01	0.45	0	1.52
TRINITY_DN10283_c0_g1		0.89	1.13	0.61	0	0.2	0.12	0.6	0.07	0.4	0.27	0	0.38	0.3	0.4	0.92
TRINITY_DN10283_c0_g2	unnamed protein product [Arctia plantaginis])	12.77	9.82	2.93	23.74	13.97	5.7	15.44	2.92	7.16	14.42	3.15	13.78	14.28	4.65	17.86
TRINITY_DN10283_c0_g3		0.15	0.47	0	0	0.36	0	0	0.17	0.28	0	0.12	0.18	0.19	0.15	0
TRINITY_DN10284_c0_g1	hypothetical protein JTB14_015287 [Gonioctena quinquepunctata])	0	0.06	0.18	0	0.71	1.5	0.55	0.08	0.09	0.49	0.24	0.46	0.16	0.07	0.28
TRINITY_DN10284_c0_g2	unnamed protein product [Psylliodes chrysocephala])	0.16	0	0.1	0.1	0	1.18	0	0	0.16	0.27	0	0	0	0	0
TRINITY_DN10284_c0_g3	Protein of unknown function, partial [Cotesia congregata])	0	0	0	0	0	1.54	0.46	0	0	0	0	0.27	0.81	0	0
TRINITY_DN10285_c0_g2		0	0.1	0.23	0	1.01	0	0	0.26	0	0	0.07	0	0	0	0.26
TRINITY_DN10285_c0_g3		0.28	0.4	0	0	0.12	0	0.34	0.15	0.09	0.74	0.07	0.45	0.58	0	0.13
TRINITY_DN10285_c1_g1		10	0	2.97	0	0	5.47	1.48	0.47	0	0	0	2.71	5.14	0	0
TRINITY_DN10286_c0_g1		4.48	1.41	0.1	0.19	2.42	6.74	1.87	1.14	5.98	3.99	0.85	5.24	3.5	1	2.85
TRINITY_DN10286_c0_g2	fibroblast growth factor receptor homolog 1-like [Trichoplusia ni])	2.35	0.72	0.38	1.02	1.75	1.81	1.07	0.38	2.47	1.89	0.68	2.38	1.38	0.85	1.57
TRINITY_DN10286_c1_g1		0	0.14	0.33	0	0.89	0.39	1.4	0.03	0	0	0	0	0	0	0.47
TRINITY_DN10287_c0_g1		0	0.07	0.47	0	2.34	0.6	1.1	0	0.2	1.08	0.05	0	0.58	0	1.16
TRINITY_DN10287_c0_g2		1.2	0	2.88	0	2.89	0	1.1	0	0	0	0	0	0	0	8.33
TRINITY_DN10287_c0_g3		0	0	0.07	0	0.26	0	0	0	0.31	0	0	0	0	0	1.96
TRINITY_DN10288_c0_g1	hypothetical protein evm_010065 [Chilo suppressalis])	0.19	0.22	0.08	0	0.54	0.17	0.21	0.05	0.44	0.52	0.04	0.12	0.4	0.09	0.29
TRINITY_DN10288_c0_g2		1.54	2.37	0	0	0	1.2	0	0	0	0	0	0	1.14	0	0
TRINITY_DN10288_c1_g1		0.1	0.1	0.19	0	0	0.29	0	0	0.19	0.11	0.08	0	1.09	0.1	0.56
TRINITY_DN10288_c1_g2		0	0.23	0	0	0.52	0	0.48	0.54	0	0.23	0.35	0	0	0	1.93
TRINITY_DN10289_c0_g1	unnamed protein product [Arctia plantaginis])	5.17	12.34	2.09	15.16	15.61	4.83	25.06	3.05	6.6	18.62	1.9	4.76	7.81	4.73	17.78
TRINITY_DN10289_c0_g2	unnamed protein product [Parnassius apollo])	9.14	18.95	2.48	14	18.88	9.86	19.13	3.97	14.94	27.08	3.21	6.79	12.9	5.92	22.07
TRINITY_DN1028_c0_g1	Ribonuclease H-like domain,Homeobox domain-like,Winged helix-turn-helix DNA-binding domain [Cinara cedri])	2.02	1.04	0.13	0.41	0.84	3.17	1.16	0.13	1.08	0.77	0.2	1.8	0.93	0.58	0.8
TRINITY_DN1028_c0_g2		6.35	3	2.19	9.38	6.75	6.76	6.31	1.26	6.26	4.83	2.08	5.99	6.14	3.15	9.35
TRINITY_DN1028_c0_g3		4.97	7.08	1.34	6.03	7.31	4.83	8.05	1.39	6.42	8.81	1.47	4.8	5.39	1.73	7.5
TRINITY_DN1028_c1_g1		2.26	0.77	0	12.94	0.89	0	0	0	0	0	0	0	0	0	9.98
TRINITY_DN1028_c1_g2		8.71	22.97	3.2	0	19.38	6.26	9.58	9.34	23.95	30.35	21.28	5.27	18.79	4.59	13.36
TRINITY_DN1028_c7_g1		0	0	0	0	0	0	0	0	1.19	0	0	0	0.9	0.72	1.03
TRINITY_DN10290_c0_g1	uncharacterized protein LOC113227090 [Hyposmocoma kahamanoa])	0.27	0.2	0	0	1.01	0	0.67	0.04	0.09	0.41	0	0.11	0.23	0.18	0.78
TRINITY_DN10290_c0_g2	unnamed protein product [Euphydryas editha])	0	0.52	0	0	0	2.22	0	0	0.24	0	0	0	0	0.53	0.75
TRINITY_DN10291_c0_g1		0	0	0.13	0	0.25	8.4	0	0	0.19	0	0	0	0	0	0
TRINITY_DN10292_c0_g1		0	0.4	0	0	0.46	0	0	0.63	0	0	0	0	0	0	1.21
TRINITY_DN10293_c0_g1	jg6565 [Pararge aegeria aegeria])	0	0.04	0.26	0	1.36	0	0.04	0.15	0	0.2	0.21	0	0.24	0.06	1.15
TRINITY_DN10294_c0_g1		0	0	0	0	0	0	0	0.12	0	0	14.39	0	0	0	0
TRINITY_DN10295_c0_g1	hypothetical protein evm_002756 [Chilo suppressalis])	0	0	0.28	0	0	2.12	0	0	0	0	0	1.32	0	0	0
TRINITY_DN10295_c0_g2	unnamed protein product [Arctia plantaginis])	405.59	18.63	2.69	4.82	8.84	328.83	11.78	1.28	336.79	8.31	2.75	332.89	20.46	4.64	5.37
TRINITY_DN10295_c0_g3		0.79	0	0.06	0	0	1.36	0	0.01	0.43	0	0	1.15	0	0	0
TRINITY_DN10296_c0_g1		2.6	2.26	0.19	1.91	2.94	2.59	3.23	1.48	3.69	3.61	0.71	2.22	2.77	0.83	3.25
TRINITY_DN10296_c1_g1		0.64	0.36	0.79	0	1.34	1.93	0.68	0.21	0.61	0	0	1.74	1.74	0	0
TRINITY_DN10297_c0_g1	alpha-tocopherol transfer protein-like [Trichoplusia ni])	0.41	0.05	0.03	0.05	0.5	0.07	0	1.79	0.45	0.1	0.94	1.44	0.06	1.91	0.19
TRINITY_DN1029_c0_g1	cuticular protein RR-2 [Spodoptera litura])	360.82	0	0	0	0	15.75	0	0	248.16	0	0	380.97	0.06	0	0
TRINITY_DN102_c0_g1	unnamed protein product [Arctia plantaginis])	22.23	9.91	8.42	74.09	28.43	20.55	12.3	7.05	21.47	10.78	7.51	22.85	8.27	9.37	45.06
TRINITY_DN10302_c0_g1		6.7	6.22	1.38	23.08	7.56	8.02	7	3.86	6.83	5.49	2.27	6.27	6.3	3.44	12.29
TRINITY_DN10302_c0_g2	unnamed protein product [Arctia plantaginis])	0.45	0.03	0.14	0	0.28	0.38	0.13	0.08	0.55	0.34	0.12	0.69	0.19	0	0.5
TRINITY_DN10302_c0_g3	unnamed protein product [Arctia plantaginis])	0.14	0.31	0.18	0	0.36	0	0.36	0.24	0.5	0.16	0	0.08	0	0	0.31
TRINITY_DN10304_c0_g1		0.24	0	1.13	0	0.58	0	0	0.05	0.12	0.13	0.28	0.29	0	0.12	0
TRINITY_DN10305_c0_g1		0.76	0.05	0.14	2.24	1.44	0.93	0.58	0.04	0.96	0.34	0.06	0.42	0.58	0.2	1.78
TRINITY_DN10306_c0_g1	unnamed protein product [Arctia plantaginis])	1.36	0.19	0.29	0.16	0.15	0.87	5.93	0.21	1.17	0.68	0.02	1.73	0.38	0.34	0
TRINITY_DN10306_c0_g2		0.34	0.68	0.14	0.89	2.24	0.96	0.49	0.11	0	0	0	0.43	0	0	1.98
TRINITY_DN10307_c0_g1	hypothetical protein EVAR_5993_1 [Eumeta japonica])	0.53	0.7	0.33	0	0	0	0.29	0.21	1.96	0	1.82	2.47	0.36	1.64	0
TRINITY_DN10307_c1_g1	hypothetical protein EVAR_53057_1 [Eumeta japonica])	0	0	0	0	3.1	0	0	0	0	0	0	0	0	0	2.1
TRINITY_DN10307_c2_g1	hypothetical protein EVAR_98481_1 [Eumeta japonica])	0	0	0.14	0	0.27	0.66	0.73	0	0.63	0	0	0	0.58	0	0
TRINITY_DN10309_c0_g1		0	0	0	4.37	0	0	0	0	0	0	0	0	0	0	8.21
TRINITY_DN1030_c0_g1		4.44	0.67	1.06	1.77	0.71	2.52	0.52	1.08	3.82	1.01	1.82	5.52	1.66	2.67	1.08
TRINITY_DN1030_c0_g2	sesquipedalian-1-like [Trichoplusia ni])	1.12	0.29	0.21	10.28	1.49	1.81	0.78	0.05	1.68	0.6	0.23	1.34	1.09	0.26	4.23
TRINITY_DN1030_c1_g1		2.63	0.98	0	0.25	0.99	4.62	0.86	0.44	1.68	0.9	0.56	2.9	1.89	0.6	0.87
TRINITY_DN1030_c1_g2		0	1.25	0	0	5.85	0.94	0.6	0	0	0.64	0	0.9	0	0	2
TRINITY_DN10310_c0_g1		1.25	1.77	0.38	0.07	2.38	1.09	1.08	0.07	1.98	3.52	0.09	1.3	2.71	0.16	1.2
TRINITY_DN10310_c0_g2		0.8	0	0.73	0	0	0	0	0	0	0.42	0	1.11	0	0	0
TRINITY_DN10310_c1_g1		0.54	0.43	0	3.01	2.46	0.79	0.94	0	0.78	0.59	0	0.16	0.51	0.27	3.11
TRINITY_DN10310_c2_g1		0.73	6.73	1.77	1.03	2.63	5.68	7.05	0.22	4.2	5.39	0.65	7.7	3.22	0.85	6.1
TRINITY_DN10311_c0_g1	unnamed protein product [Arctia plantaginis])	2.33	2.57	0.42	8.83	7.02	1.67	0.87	0.26	3.02	1.1	0.32	2.3	1.49	0.57	6.93
TRINITY_DN10311_c0_g3	hypothetical protein evm_002973 [Chilo suppressalis])	0	0	0.04	0.08	0.69	0	0.26	0	0	0.16	0	0	0	0	0.9
TRINITY_DN10311_c1_g1	jg7419 [Pararge aegeria aegeria])	0	0.3	0	0	2.38	0	0	0	0	1.53	0	0	0.18	0	1.01
TRINITY_DN10313_c0_g1		0	0.14	0.08	0	3.01	0	1.68	0	0	0.57	0	0	0.33	0	1.13
TRINITY_DN10313_c0_g2		0.62	0.66	0.13	0	0	2.46	1.15	0.15	3.83	9.47	0.5	2.13	3.81	0	0.62
TRINITY_DN10313_c1_g1	uncharacterized protein LOC123659416 [Melitaea cinxia])	0.72	0.24	0.08	4.09	0.02	0.97	0.47	0.18	0.63	0.42	0	0.62	0	0.22	1.6
TRINITY_DN10314_c0_g1	hypothetical protein B5X24_HaOG214718 [Helicoverpa armigera])	9.16	0	0	0	0	0.83	0	0	0	0	0	10.19	0	0	0
TRINITY_DN10315_c0_g1		1.96	0.21	0.12	1.52	0.83	0	1.83	0	0.98	0	0	0.47	0.47	0.21	0
TRINITY_DN10315_c0_g2		2.74	1.38	1.63	2.05	14.79	0	1.24	0.79	3.94	0	0	2.19	2.09	5.06	7.14
TRINITY_DN10315_c1_g1		0.13	0.07	0.71	0	0.4	0.48	0	0.41	0.52	0	0.25	0.6	0.16	0.19	0
TRINITY_DN10315_c1_g2	PREDICTED: uncharacterized protein LOC106134085 [Amyelois transitella])	0.48	0.06	0.37	0.13	4.39	0.23	0.61	0	0.11	0.12	0.04	0.18	0	0	1.58
TRINITY_DN10317_c0_g1	unnamed protein product [Arctia plantaginis])	1.37	1.43	0.09	3.62	2.85	2.84	2.36	0.5	2.52	3.43	0.5	1.44	2.06	0.33	3.45
TRINITY_DN10318_c0_g1	unnamed protein product [Arctia plantaginis])	0	0.53	0	0	0.59	0	0.83	0.6	1.18	1.05	0.2	0	0	2.07	0
TRINITY_DN10319_c0_g1		0.41	0	0	0	0	0	0	0	0.4	0.44	0	1.16	2.31	0	0.66
TRINITY_DN1031_c0_g1	unnamed protein product [Spodoptera exigua])	68	15.95	5.23	0.15	31.89	34.27	15.52	2.29	44.3	14.96	2.2	68.28	21.49	6.63	17.93
TRINITY_DN1031_c0_g2	unnamed protein product [Arctia plantaginis])	6.98	36.05	4.62	0.17	29.77	2.96	30.05	20.78	6.07	25.58	14.4	4.24	12.32	9.11	23.68
TRINITY_DN1031_c2_g1		0	0	0	0	0.42	1.28	0	0	0	0	0	0	0	0	0.77
TRINITY_DN10320_c0_g1	uncharacterized protein LOC123653821 [Melitaea cinxia])	0	0.06	0.14	5.02	0.27	0.96	0.55	0	0.38	0	0.04	0.5	0	0.1	1.87
TRINITY_DN10321_c0_g1	unnamed protein product, partial [Iphiclides podalirius])	0.11	0.08	0.1	2.41	0.58	0.85	2.34	0.08	0.4	1.37	0.25	0.35	0.37	0.23	1.4
TRINITY_DN10321_c0_g2	putative nuclease HARBI1 [Ostrinia furnacalis])	0.69	1.66	0.24	1.39	2.69	0.94	2.57	0.31	0.69	2.62	0.04	0.43	1.35	0.41	2.03
TRINITY_DN10321_c0_g3	myb/SANT-like DNA-binding domain-containing protein 3 [Colias croceus])	1.27	0	0	0	6.1	0	0	0	0	0	0	0	0	0	2.2
TRINITY_DN10321_c1_g1	putative nuclease HARBI1 [Colias croceus])	0.13	0.35	0	0	1.38	0	0	0.03	0	0	0	0	0	0.06	1.24
TRINITY_DN10322_c0_g1		0.13	0	0	0.16	0.64	0	0	0	0.51	0.43	0	0	0	0	0
TRINITY_DN10323_c0_g1	unnamed protein product [Euphydryas editha])	5.02	2.91	7.04	16.25	6.38	6.7	3.22	2.55	3.98	3.02	0.94	5.89	1.88	1.36	6.04
TRINITY_DN10324_c0_g1	kelch-like ECH-associated protein 1 isoform X1 [Trichoplusia ni])	1.84	1.59	0.52	9.25	3.5	2.23	3.48	1.17	2.6	3.13	1.52	2.32	1.71	1.49	5.43
TRINITY_DN10324_c1_g1		0	0	0.92	0	0	0	2.2	0	0	0	0	0	0	0.89	0
TRINITY_DN10325_c0_g1		7.38	0.13	0.1	0	0.92	4.64	0.17	0.13	5.75	0.42	0.24	2.21	1.73	0.24	0.54
TRINITY_DN10325_c1_g1		0	1.57	0	33.32	0	0	0	0.44	0	0	0	0	0	0	0
TRINITY_DN10326_c0_g1	uncharacterized protein LOC117994197 [Maniola hyperantus])	0	0.18	0	0	0.62	0.5	0.39	0.4	0.49	0.74	0.28	0.21	0.87	0	0
TRINITY_DN10326_c0_g2		2.48	1.53	0.13	0	1.76	6.76	0.69	0.37	4.75	2	0	5.58	3.79	0.22	1.54
TRINITY_DN10326_c1_g1		0.31	1.76	0	0	1.76	0	0	0	0	0	0	0	0	0	0.59
TRINITY_DN10326_c2_g1	nuclear pore complex protein Nup93-like [Hyposmocoma kahamanoa])	0.82	2.5	0	0	6.87	0	0.78	0	0	0.86	0	0	0	0	0
TRINITY_DN10326_c3_g1		25.35	18.99	11.91	37.29	70.17	19.32	56.15	2.87	12.7	11.63	1.03	17.37	31.72	8.02	42.7
TRINITY_DN10326_c4_g1		0.22	0	0.56	0.58	0	0	0	0	0.21	0.72	0.54	1.16	0	0	0
TRINITY_DN10326_c5_g1		0	0	0	0	5.73	0	0.3	0	0	0	0	0	0	0	1.7
TRINITY_DN10327_c0_g1		1.65	0	0	0	0	1.71	0	0.06	0.95	0	0	1.03	0	0	0
TRINITY_DN10327_c0_g2		5.51	0	0	0	0	4.66	0	0	0	0	0	0	0	1.18	0
TRINITY_DN10327_c1_g1		0.27	0	0.34	0	1.64	0	0.16	0	0	0	0	0	0	0	0.39
TRINITY_DN10328_c0_g1	histone-lysine N-methyltransferase SETMAR-like [Melitaea cinxia])	9.59	7.11	8.14	4.28	41.72	18.71	16.38	5.63	16.63	12.03	3.46	10.57	10	3.25	25.67
TRINITY_DN10329_c0_g1		1.88	1.88	0.46	17.62	1.64	1.88	2.8	0.25	2.1	2.5	0.13	2.27	1.69	0.37	8.41
TRINITY_DN10329_c1_g1	unnamed protein product [Arctia plantaginis])	0.48	0.41	0.46	4.06	3.29	0.47	1.24	0.03	0.81	0.42	0.21	1.66	0.5	0.45	2.35
TRINITY_DN10329_c3_g1		0.07	0.08	0.28	1.87	1	0	0	0.06	0.29	0	0.23	0.26	0.36	0.07	1.79
TRINITY_DN10329_c3_g2		0.3	0.03	0.1	1.68	0.74	0	0.04	0.05	0.12	0.07	0.12	0.07	0.04	0.17	0.67
TRINITY_DN10329_c3_g3		0.17	0	0.09	1.39	0.74	0.02	0.06	0.12	0.3	0.13	0.04	0.37	0.07	0.09	0.71
TRINITY_DN1032_c0_g1	unnamed protein product [Arctia plantaginis])	26.33	155.74	29.66	0.26	325.88	57.62	178.47	4.78	39.99	189.58	14.8	47.35	174.04	84.62	196.93
TRINITY_DN1032_c1_g1		0	0	0	0	0.75	1.93	9.19	0	0	3.29	0	0	0	3.58	1.03
TRINITY_DN1032_c4_g1		0	0	0	0	0	0	1.43	0	0	0	0	0	0	0	0
TRINITY_DN10330_c0_g1	UNC93-like protein isoform X1 [Helicoverpa zea])	0.22	0.19	0.07	4.69	0.32	0.16	0.1	0.41	0.5	0.15	0.11	0.7	0.52	0.55	1.6
TRINITY_DN10331_c0_g1		2.99	3.06	4605.38	0	0.1	0	4.72	33.72	11.49	15.8	75.54	871.16	384.85	100.22	0
TRINITY_DN10332_c0_g1	uncharacterized protein KIAA1143 homolog [Helicoverpa zea])	3.69	1.54	1.05	8.36	1.6	4.09	3	1.1	5.46	2.22	0.71	3.14	2	1.19	4.33
TRINITY_DN10332_c0_g2		2.26	2.25	0.66	0	0	0.83	0	1.86	0	0	0	0.78	4.21	0	0
TRINITY_DN10333_c0_g1		3.09	0	0	0	0	3.27	0	0	0	0	0	0	0	0	1.77
TRINITY_DN10336_c0_g1		0	1.13	0.89	0	0.97	0	0.76	0.95	0	0.38	0.6	0	0	1.18	1.71
TRINITY_DN10336_c0_g2	uncharacterized protein LOC126375710 [Pectinophora gossypiella])	0	0	0.32	0	2.57	0	2.13	0	0	0	0	0	0	0	1.73
TRINITY_DN10336_c0_g3		0	0	1.66	0	0.45	0.18	0.64	0.26	0.14	0	0	0.07	0	0	0
TRINITY_DN10336_c1_g1		4.32	13.85	1.25	0.51	15.99	3.58	3.59	0.14	0	0.87	0	3.35	2.36	0.84	7.35
TRINITY_DN10337_c0_g1		0	0	0	0	2.26	0	0	0	0	0	0	0	3.96	0	0
TRINITY_DN10337_c0_g2	cytosolic non-specific dipeptidase [Vanessa cardui])	36.69	22.76	12.9	27.04	20.43	109.07	17.29	4.82	119.34	19.11	5.29	41.69	19.45	11.08	22.89
TRINITY_DN10337_c1_g1		2.73	0.69	0.59	0.54	1.93	0.62	1.99	0.75	1.01	1.06	0.11	1.27	2.27	0.28	0.77
TRINITY_DN10337_c1_g2		0.14	0.51	0	0	1.52	0.1	1.2	0.03	0	0.23	0	0	0.5	0	1.26
TRINITY_DN10337_c1_g3		1.17	1.63	0	0	4.25	0.59	2.42	0.13	0.37	0	0	1.09	0.54	0	3.7
TRINITY_DN10337_c1_g4		0	0	0	0	0	8.78	0	0.64	0	0	0	0	0	0	0
TRINITY_DN10337_c1_g5		8.98	8.73	2.8	5.66	17.43	6.63	12.82	1.06	13.36	30.61	2.17	3.88	2.37	0	14.38
TRINITY_DN10339_c0_g2	unnamed protein product [Arctia plantaginis])	1.84	2.95	5.15	3.25	5.02	3.39	3.6	3.1	3.74	6.06	3.52	3.23	4.49	3.05	3.37
TRINITY_DN1033_c0_g1	hypothetical protein NE865_15611 [Phthorimaea operculella])	3.08	0.03	0.17	0	0.03	0.23	0.07	0.01	1.24	0.06	0.02	1.62	0	0	0
TRINITY_DN1033_c0_g2	hypothetical protein NE865_07223 [Phthorimaea operculella])	0.52	1.62	0.64	0	0	0	1.04	0	0	0	0	0	0	0	0
TRINITY_DN10340_c0_g1		39.73	28.44	23.62	228.04	27.71	36.46	40.55	20.79	42.98	47.77	19.34	43.71	47.69	34.8	119.8
TRINITY_DN10340_c0_g2	unnamed protein product [Arctia plantaginis])	103.11	85.08	62.34	327.3	93.74	87.58	80.43	24.05	84.56	84.03	35.29	137.04	132.57	63.78	187.19
TRINITY_DN10341_c0_g1		0.85	1.29	0.25	1.2	2.03	1.71	1.7	0.63	2.16	2.45	1.55	1.14	1.09	0.26	1.75
TRINITY_DN10342_c0_g1	unnamed protein product [Plutella xylostella])	3.9	2.27	0.49	0.03	4.45	5.02	3.74	0.38	1.61	3.01	0.39	0.62	1.37	0.16	2.69
TRINITY_DN10343_c0_g1		1.23	0.54	0.35	3.47	1.4	0	1.14	0.04	1.68	1	0.09	2	1.25	0.77	2.88
TRINITY_DN10343_c1_g1		0	1.61	0	0	0.27	0.97	0	0	0	0.23	0	0.28	0.57	0	0.65
TRINITY_DN10344_c0_g1	trypsin CFT-1-like [Helicoverpa zea])	0	0	0	0	0	0.08	0	79.37	0	0.37	115.17	0	0	90.51	0
TRINITY_DN10346_c0_g1		0.74	0	0.07	0	0	1.09	0	0.29	1.03	0	0	0.38	0	0	0
TRINITY_DN10347_c0_g1	serine/arginine-rich splicing factor 1A-like isoform X1 [Trichoplusia ni])	77.8	14.1	65.19	91.03	55.19	90.22	23.8	14.3	82.82	23.81	20.77	93.39	30.15	40.78	65
TRINITY_DN10349_c0_g2	unnamed protein product [Arctia plantaginis])	0.11	0.08	0	0	0.27	0	0	1	0	0.88	0.22	0	0	0.31	0
TRINITY_DN10349_c0_g3	unnamed protein product [Euphydryas editha])	0.14	0.52	0.68	0	0.46	0	2.85	0.63	0.67	3.3	0.81	1.59	5.11	0.15	0.32
TRINITY_DN1034_c0_g1	hypothetical protein evm_012542 [Chilo suppressalis])	4.73	5.43	0.35	21.39	6.88	6.31	9.54	2.25	8.59	9.7	0.96	6.71	6.45	1.3	13.35
TRINITY_DN10350_c0_g1		4.4	3	0	0	0.47	1.89	5.27	0	2.05	0.34	1.02	2.9	0	1.99	0.95
TRINITY_DN10351_c0_g1		0.25	0.13	0.19	0.44	0.31	0.37	0.2	0.05	0.63	0.17	0.06	0.56	0.33	0	0.38
TRINITY_DN10351_c0_g2	DNA-directed RNA polymerases I, II, and III subunit RPABC2 [Trichoplusia ni])	15.09	5.87	5.67	14.5	11.71	15.51	11.59	5.63	21.02	11.72	6.23	14.75	8.74	13.37	12.79
TRINITY_DN10351_c1_g1		0	0.16	0.05	0	0.66	0	0.57	0	0	0.6	0	0.09	0.65	0	0.97
TRINITY_DN10352_c0_g1		1.14	0.73	0.23	1.03	1.27	0.35	0.78	0.1	1.44	0.82	0	0.69	0.36	0	1.61
TRINITY_DN10352_c1_g1		0	2.55	0	0	7.39	0.31	0.27	0	0.68	0.18	0	0	0.06	0	3.64
TRINITY_DN10352_c2_g1	unnamed protein product [Arctia plantaginis])	5.73	3.32	11.51	35.28	10.22	9.38	4.95	0.53	7.29	3.61	2.16	9.08	7.89	3.67	24.22
TRINITY_DN10352_c2_g2	unnamed protein product [Arctia plantaginis])	2.37	1.32	0.19	0.5	2.82	1.41	2.31	0.09	1.68	3.42	0	1.49	3.74	0.14	1
TRINITY_DN10352_c2_g3	unnamed protein product [Arctia plantaginis])	3.2	0.68	1.41	0.55	1.04	2.55	0.95	0.31	1.44	0.71	0	0.56	3.66	0.67	3.52
TRINITY_DN10353_c0_g1	unnamed protein product [Arctia plantaginis])	0	0	0	0	0.03	0	0	1.55	0	0	3.42	0	0.18	6.27	0
TRINITY_DN10354_c0_g1	jg12062 [Pararge aegeria aegeria])	1.01	0.21	0.17	0.63	1.22	0.58	0.5	0.14	1.38	1.2	0.1	1.91	0.96	0.58	2.15
TRINITY_DN10354_c1_g1		0	0	0.8	0	0.79	5.08	0	0	0	0	0	0	0	0	0
TRINITY_DN10354_c2_g1		0	0	0	0	0	0	0	0	0	0	0	0.53	7.45	0	0.6
TRINITY_DN10355_c0_g1	uncharacterized protein LOC119190509 isoform X2 [Manduca sexta])	0	0	0.4	0	0.22	0	0	0.29	0.09	0	0	0	0	0	0.9
TRINITY_DN10355_c0_g2	unnamed protein product [Arctia plantaginis])	0.49	0	1.07	0	0.11	0.06	0.34	0.02	0.09	0	0.14	0	0	0.13	0.12
TRINITY_DN10355_c0_g3	uncharacterized protein LOC124630943 [Helicoverpa zea])	0.02	0	0.76	0.02	0.2	0.17	0.26	0.23	0.04	0.07	0.06	0.09	0.05	0.22	0.11
TRINITY_DN10355_c0_g4	unnamed protein product [Arctia plantaginis])	0.16	0.1	0.63	0.07	0.35	0.55	0.2	0.12	0.16	0.07	0.05	0.1	0.11	0.12	0.13
TRINITY_DN10356_c0_g1		5.67	9.2	2.34	2.39	9.46	6.14	10.71	4.73	6.14	15.32	2.78	6.35	8.38	1.18	6.75
TRINITY_DN10356_c0_g2		1.23	1.01	0.09	0	1.6	0.74	0.92	0	2.57	1.02	0	0.76	0.79	0.21	1.26
TRINITY_DN10356_c1_g1		0	0	0	5.7	0.66	0	0.59	0	0.26	0	0	0.72	0	0	0.41
TRINITY_DN10356_c3_g1		0	0.21	0	0	0	1.15	0	0	0.19	0	0	0	0	0	0
TRINITY_DN10357_c0_g1		9.1	4.42	2.08	4.14	4.53	5.68	2.08	1.13	5.61	7.26	1.66	5.39	4.67	1.52	2.4
TRINITY_DN10357_c0_g2	unnamed protein product [Arctia plantaginis])	0.24	0.18	0.14	0.1	0.92	1.57	0.2	1.46	0.93	0.2	1.15	0.4	0.23	3.36	0.86
TRINITY_DN10359_c1_g1		14.05	7.65	2.06	6.15	25.58	23.01	16.32	1.17	19.88	20.98	0.95	26.13	35.35	5.92	18.6
TRINITY_DN1035_c0_g1	hypothetical protein B5X24_HaOG211000 [Helicoverpa armigera])	403.45	6.52	0.01	0	9.32	1560.34	9.42	0	3116.73	9.54	0	832.98	43.5	0	4.49
TRINITY_DN10360_c0_g1	saccharopine dehydrogenase-like oxidoreductase isoform X1 [Spodoptera litura])	0.12	0.1	0.03	0.02	0.04	13.07	0	0	15.65	0.03	0.04	0.15	0	0.14	0.08
TRINITY_DN10360_c1_g1		3.82	0.07	4.58	6	3.04	0.96	1.34	2.05	0.77	0.44	0.7	1.46	0.08	0.81	2.6
TRINITY_DN10361_c0_g1	unnamed protein product [Arctia plantaginis])	31.57	24.76	9.69	37.62	35.4	32.9	26.25	4.28	26.1	27.12	4.01	26.64	35.8	9.92	33.63
TRINITY_DN10362_c0_g1	unnamed protein product [Arctia plantaginis])	11.15	7.89	7.03	31.95	15.68	11.92	11.05	4.6	12.62	12.44	6.6	13	13.66	9.18	20.7
TRINITY_DN10363_c0_g2	unnamed protein product [Arctia plantaginis])	107.95	55.32	3.33	0	48.43	107.29	53.48	12.14	98.67	47.35	16.47	115.23	117.85	44.56	30.49
TRINITY_DN10364_c0_g1		0.52	0.63	0.26	0.04	0.21	0.25	0.09	0.03	0.45	0.12	0	0.92	0.25	0.16	0.39
TRINITY_DN10365_c0_g1	unnamed protein product [Arctia plantaginis])	1.94	2.56	0.63	14.69	3.78	0.61	1.83	0.55	0.92	3.14	0.64	2.19	3.12	0.58	8.78
TRINITY_DN10365_c0_g2		0	0.6	0.36	0	0	0	0	0.72	0	0	0	0	0	0	0
TRINITY_DN10366_c0_g1		2.92	0	0.1	0	0.1	3.01	0	0	1.76	0.18	0	2.23	0	0	0.12
TRINITY_DN10367_c0_g1		0.26	1.08	0	0	0.62	0	0	0	0	0	0	0	0	0	0
TRINITY_DN10367_c0_g3		0	0	0	0	4.41	0	0	0	0	0	0	0	0	1.5	0
TRINITY_DN10367_c0_g4		2.12	0.63	0.16	1.48	1.49	1.23	0.87	0	2.95	3.36	0	2.84	2.64	0.59	2.49
TRINITY_DN10367_c0_g5	unnamed protein product [Arctia plantaginis])	5.47	5.82	2.57	24.11	7.76	5.53	6.77	2.86	8.23	8.49	4.1	6.51	7.77	6.75	14.75
TRINITY_DN10368_c0_g1		1.03	0.15	0	0	0	1.52	0	0	1.16	0	0	0.64	0	0	0
TRINITY_DN10368_c0_g2	unnamed protein product [Chrysodeixis includens])	106.39	9.04	0.43	0	2.2	112.04	1.77	0.61	225.32	3.48	0.34	173.02	23.37	17.92	1.88
TRINITY_DN10369_c0_g1		1.75	0.26	1.24	5.91	1.4	0.37	0.83	0	0	0	0	0.61	0.67	0	3.22
TRINITY_DN10369_c0_g2		0	0	4.96	0	0	0	0	0.18	0.09	0	0.15	0	0	0.18	0.13
TRINITY_DN10369_c0_g3		0	0.64	0.88	2.33	2.21	0.3	1.13	0	1.35	1.74	0	1.55	2.11	0.21	2.7
TRINITY_DN10369_c1_g1		0.48	0.07	0.61	0	0.68	1.42	0.69	0.17	0.8	0.63	0.32	0.16	0.34	0.07	0.69
TRINITY_DN10369_c1_g2		1.7	0	1.01	0	10.24	2.8	0	0	0	1.79	0	0	0	0	0
TRINITY_DN10369_c2_g1		0.39	0.5	0	0	1.15	0.11	0	0	0	0.26	0	0	0	0	0.44
TRINITY_DN1036_c0_g1		5.05	1.82	0.48	38.97	8.37	4.92	3.67	2.49	4.55	2.47	0.71	4.06	3.03	0.66	20.4
TRINITY_DN1036_c0_g2		2.04	1.59	0.18	1.97	2.92	3.21	5.69	1.72	2.17	1.84	0.38	0.41	0.86	0.48	2.5
TRINITY_DN1036_c0_g3	hypothetical protein EVAR_71405_1 [Eumeta japonica])	5.01	2.95	0.22	0.48	4.58	8.8	3.8	0.27	7.21	3.74	0.43	7.91	5.81	1.18	3.35
TRINITY_DN1036_c0_g4		5.21	0	7.22	4.51	0	0	4.61	0.48	3.33	1.83	0	0	0	0	6.08
TRINITY_DN1036_c1_g1	unnamed protein product, partial [Arctia plantaginis])	3.1	2.08	0.16	23.78	5.03	1.57	1.2	0.79	3.91	1.13	1.26	1.28	2.49	1.85	11.9
TRINITY_DN1036_c4_g2		1.82	0.15	0.09	1.52	0.52	3.1	0.96	0	2.15	0.4	0	1.38	0.09	0.07	1.3
TRINITY_DN1036_c4_g3		6.95	0	0	7.29	5.61	0	0	0	0	0	0	0	0	0	0
TRINITY_DN10370_c0_g1	unnamed protein product, partial [Iphiclides podalirius])	0	0	0.51	0	0.33	0	0.33	0.18	0	0.9	0.28	0	0.55	0	0.13
TRINITY_DN10371_c0_g1	unnamed protein product [Arctia plantaginis])	6.35	5.99	2.31	42.61	9.02	9.38	13.01	7.05	7.26	2.29	10.88	6.17	5.45	9.08	19.75
TRINITY_DN10372_c0_g1		1.27	0	0.13	0	0.51	2.52	0	0	0.61	0	0	0.82	0	0	0
TRINITY_DN10372_c0_g2	uncharacterized protein LOC113496178 isoform X1 [Trichoplusia ni])	288.7	30.7	63.92	1.52	29.91	125.78	42.09	9.38	115.11	43.04	10.93	268.91	45.77	38.1	19.52
TRINITY_DN10372_c0_g3		0.82	0	0.99	0	0	0	0	0	1.57	0	0	1.25	0	1.93	0
TRINITY_DN10372_c1_g2		3.17	0	0.48	0	0	1.24	0	0	0.76	0	0	0	0	0	0
TRINITY_DN10373_c0_g1		0	0	0	0	0.75	0	0	0	0	0	0	0	0	0	0
TRINITY_DN10373_c0_g2		1.8	0.17	3.09	6.07	6.18	2.69	1.62	0.18	6.32	1.95	0.78	0.82	7.04	1.52	1.74
TRINITY_DN10373_c1_g1		0	0	0.08	0	0.25	0	0.21	0	0	1.62	0	0	0.14	0	0.23
TRINITY_DN10374_c0_g1		4.27	3.8	0.98	10.26	4.46	5.46	5.04	2.08	4.45	5.32	2.71	3.99	2.91	1.8	7.19
TRINITY_DN10375_c0_g2		0.73	0	0	0	0.18	0	0.34	0.28	0	0.16	0	0	0	0.15	0
TRINITY_DN10376_c0_g1		0.75	0.43	0.08	0.14	1.62	1.28	0.97	0.17	1.03	1.87	0.73	0.18	0.52	0.42	1.62
TRINITY_DN10377_c0_g1		0.36	0	0.05	0	0	0.32	0.63	0	0.57	0.24	0	0.25	0	0.28	0.51
TRINITY_DN10377_c0_g2		0	0	0	0	0.87	0.15	0.85	0	0.69	0.11	0	0.36	1.26	0	0.43
TRINITY_DN10377_c0_g3		0	0.12	0.15	0	0.85	0.68	1.1	0.04	1.23	0.38	0	0.42	0.87	0.23	0.5
TRINITY_DN10378_c0_g1		0	4.05	0.4	1.84	5.52	0	3.85	0.4	1.26	1.39	0.58	0	0	0.76	4.35
TRINITY_DN10379_c0_g1		0	2.05	0	0	1.26	0	3.9	0	0	6.64	0	0.4	1.43	3.79	0
TRINITY_DN10379_c1_g1		0	0.47	0	0	0	0	1.38	0	0.87	0	0	0	0	0	0
TRINITY_DN10379_c2_g1		0.46	0	0	0	0.38	0	0.89	0.29	0	1.19	0	0	0	0.32	0
TRINITY_DN1037_c0_g1	unnamed protein product [Chrysodeixis includens])	284.37	2.63	1.6	0	3.68	37.08	3.1	0.18	53.66	1.32	0.51	217.15	6.33	2.12	1.62
TRINITY_DN1037_c0_g2		1.94	1.65	1.33	7.81	2.19	2.34	1.76	0.49	2.09	1.58	0.43	1.88	1.65	0.73	4.11
TRINITY_DN1037_c1_g1		0.69	2.23	1.45	0.18	9.95	1.94	9.78	0.08	1.33	5.32	0.38	0.38	3.08	0.27	7.48
TRINITY_DN1037_c2_g1		0	0.22	0.38	0.26	0	0.3	1.82	0.44	1.76	0.22	0	3.67	0.27	0.21	0.3
TRINITY_DN1037_c3_g1	unnamed protein product [Chrysodeixis includens])	10.31	0.12	0.04	0	0.4	0.82	0.02	0.01	2.52	0.32	0.07	12.44	0.18	0.08	0.31
TRINITY_DN1037_c4_g1		0	0	0	0	6.28	0	3.13	0	2.49	1.66	0	2.26	1.49	0	1.69
TRINITY_DN1037_c4_g2		0.57	0.08	0.05	0	0	2.74	0.09	0	1.56	0.24	0	1.58	0	0	0
TRINITY_DN10380_c0_g1		0.45	0.4	0.09	0	0	1.97	0.18	0.06	0.81	0.25	0	0.17	0.73	0.65	0
TRINITY_DN10381_c0_g1		0	0	0	20.57	0	7.91	5.64	0	11.02	2.03	0	2.84	0	0	4.23
TRINITY_DN10382_c0_g1	hypothetical protein EVAR_59184_1 [Eumeta japonica])	0.87	0.64	0.41	5.02	1.27	0.56	1.37	0.11	1.08	1.48	0.25	2.04	0.98	0.42	3.29
TRINITY_DN10382_c0_g2		1.24	1.27	0.6	6.93	2.45	2.41	1.78	0.77	2	2.37	0.6	2.59	2.68	0.64	3.88
TRINITY_DN10383_c0_g2		0.72	0	0	0	1.73	2.24	0	5.98	1.14	6.5	6.82	0	0	12.7	1.2
TRINITY_DN10383_c0_g3		0.28	0	0.17	0	0	0.42	0	0	0	0.6	0.23	1.12	0	0	0
TRINITY_DN10384_c0_g1		1.17	0	8.07	0	1.04	0	0	1.62	0	0.81	0	1.68	0	0	0.63
TRINITY_DN10386_c0_g1		0	0	0.17	0	1.65	0	0	0	0	0	0	0	0	0.58	1.24
TRINITY_DN10387_c0_g1		0	0	2.78	0.58	0	1.67	0.99	1.89	0.86	0	1.64	2.9	0.89	0.7	0
TRINITY_DN10387_c0_g2	unnamed protein product, partial [Iphiclides podalirius])	19269.05	33372.42	18751.64	9525.18	30004.74	21469.47	36129.94	11569.29	20698.48	37867.03	13782.29	21839.2	31566.75	24474.06	20386.43
TRINITY_DN10388_c0_g1	jg14001 [Pararge aegeria aegeria])	1.17	1.67	0.17	0.42	3.13	0.85	2.89	0	0.72	1.47	0.02	0.95	1.44	0.19	2.05
TRINITY_DN1038_c0_g1	unnamed protein product [Chrysodeixis includens])	0.41	0.08	0.16	6.69	0.16	0.38	0.24	0.04	0.31	0.06	0.03	0.48	0.24	0.06	2.59
TRINITY_DN1038_c1_g2		0.48	0	0.08	0	1.33	0	0	0	0.12	0.27	0	0	0	0	0.35
TRINITY_DN10390_c0_g1	hypothetical protein EVAR_82810_1 [Eumeta japonica])	1.54	0	0	0	3.69	0	1.38	0	2.95	3.24	0	0	7.09	0	21.47
TRINITY_DN10391_c0_g1		0	0	0	0	2.77	0	0.25	0	0	0	0	0	0	0	4.82
TRINITY_DN10392_c0_g1		0	0	0.6	0	0	0	0	0.22	0.31	0	1.62	0	0	0	0
TRINITY_DN10393_c0_g1	jg12072 [Pararge aegeria aegeria])	0.91	1.14	1.24	1.53	4.14	1.8	1.77	0.57	4.12	2.16	0.61	1.52	2.14	2.8	2.23
TRINITY_DN10394_c0_g1		0.77	0	0.1	0	0.2	0.65	0.05	0.03	0.81	0	0.09	0.86	0.05	0.12	0.11
TRINITY_DN10394_c0_g2	unnamed protein product [Chrysodeixis includens])	0.18	0	0.45	0	0.22	2.16	0	0	0.52	0	0.58	0.92	0	0	0
TRINITY_DN10394_c1_g2		0	0.08	0.02	0	0.94	6.44	0.93	0	14.18	3.48	2.35	5.94	1.1	2.31	0.72
TRINITY_DN10395_c0_g1		0	0	0	0	0	2.51	2.75	0	0	0	0	0	4.73	0	0
TRINITY_DN10396_c0_g1		0	0	0	0	3.11	0	0	0	0	1.64	0	0	0	0	0.84
TRINITY_DN10397_c0_g1	hypothetical protein SFRURICE_014106 [Spodoptera frugiperda])	238.31	0.03	0.06	0	0	4.58	0	0.01	6.19	0.03	0	118.91	0.31	0	0.2
TRINITY_DN10398_c0_g1		0	0.16	0.05	0	0.64	0.33	0.65	0.22	0.22	0.25	0	0.09	0.18	0	0.32
TRINITY_DN10399_c0_g1		0.83	0	2.74	0.81	0.51	2.57	1.16	1.24	1.8	0	0.85	3.77	0.27	0	2.81
TRINITY_DN1039_c0_g1	unnamed protein product [Spodoptera littoralis])	3.05	0.78	0.43	7.73	1.98	2.91	2.11	0.41	4.75	2.36	0.6	3.41	2.03	2.86	4.5
TRINITY_DN1039_c0_g2	uncharacterized protein LOC111358406 [Spodoptera litura])	0.06	0.07	0.2	0	0.53	0	0.31	0.61	0.06	0	0.43	0	0.07	0	0.09
TRINITY_DN1039_c1_g1	seipin isoform X1 [Trichoplusia ni])	0.86	0.23	0.47	16.23	0.97	0.77	0.18	0.27	0.75	0.36	0.12	0.95	0.74	0.18	7.3
TRINITY_DN1039_c1_g2		0.54	0.26	0.25	0	0.42	0.65	0.19	0	0.78	0	0.04	0.5	0.12	0.09	0.14
TRINITY_DN103_c0_g1	cuticle protein 8-like [Helicoverpa zea])	3924.88	0.22	0.67	0	0.87	2150.59	0.2	1.3	1953.38	0	2.2	4551.83	2.24	0.16	0.28
TRINITY_DN103_c0_g2	cuticle protein 8-like [Trichoplusia ni])	552.15	0	1.48	0	1.94	387.03	0.83	0.26	376.66	0.43	2.72	993.09	1.68	1.33	3.18
TRINITY_DN103_c1_g1		3.55	0	0	0	0	0	0	0	3.4	0	0	2.9	0	0	0
TRINITY_DN103_c1_g2	larval cuticle protein A1A-like [Trichoplusia ni])	352.92	9.89	2.69	0	9.44	356.06	11.17	0.3	541.46	6.53	0.45	473.1	13.65	0.32	5
TRINITY_DN103_c1_g3	cuticle protein 8-like [Leguminivora glycinivorella])	81.1	0	0	0	0	58.81	2	0	192.68	12.2	0	72.92	0	0	8.12
TRINITY_DN10400_c0_g1		0	0	0.46	0	0	0.74	0.27	0	0.47	0	0	0	0	0	1.13
TRINITY_DN10401_c0_g1		4.68	0.9	0	0.59	0	9.88	0	0.18	4.58	0	0	5.56	2.17	0	1.39
TRINITY_DN10401_c0_g2		1.45	0	0.08	0	0.16	0	0.15	0.2	2.17	0.29	0.21	0.16	0	0.67	0.19
TRINITY_DN10401_c1_g1		0	0	0	0	0	0	0	0	3.33	0	0	0	0	0	0
TRINITY_DN10402_c0_g1	hypothetical protein NE865_04302 [Phthorimaea operculella])	0	0	0	0	0.29	1.07	0.52	0.17	0	0.51	0	0.63	0	0	0
TRINITY_DN10404_c0_g1		0	0.2	0	0	0.46	1.13	0.64	0	1.64	2.26	0.15	0	0.49	0	0
TRINITY_DN10406_c1_g1		1.63	0	0	0	0	0	0	0	0.52	0.87	0	0	0	0	0.41
TRINITY_DN10407_c0_g1		0.49	0.52	0.21	0	1	0	0.94	0	0	0.54	0	0	0	0	1.45
TRINITY_DN10407_c0_g2	unnamed protein product [Arctia plantaginis])	8.66	35.25	33.7	36.56	72.57	7.39	54.8	14	12.25	60.84	14.6	11.41	37.33	25.11	54.57
TRINITY_DN10408_c0_g1	zinc finger protein 436 [Helicoverpa armigera])	3.65	19.78	1.74	13.08	24.32	2.95	24.46	1.21	4.21	19.15	1	3.78	9.45	3.29	21.09
TRINITY_DN1040_c0_g1	hypothetical protein B5X24_HaOG210290 [Helicoverpa armigera])	7.79	22.02	9.59	3.12	32.8	10.53	27.17	18.11	13.31	31.7	20.04	7.62	23.66	24.53	23.15
TRINITY_DN10411_c0_g2		2.83	2.69	1	0	3.99	1.07	4.77	0	1.36	4.7	0.63	2.13	2.9	0.64	2.31
TRINITY_DN10411_c0_g3		0.34	0	0.26	0	0.42	0.1	0.26	0	0.2	0	0	0	0.08	0.07	0.19
TRINITY_DN10414_c0_g1	unnamed protein product [Arctia plantaginis])	0.4	0.61	0.18	2.43	0.78	0.46	1.16	0.22	0.72	1.35	0.07	0.6	0.55	0.33	1.72
TRINITY_DN10415_c0_g1	unnamed protein product [Spodoptera exigua])	6.01	1.56	0.03	0	0.66	5.41	0.88	2.48	6.41	0.5	1.92	7.35	3.67	2.69	0.75
TRINITY_DN10416_c0_g1	unnamed protein product [Euphydryas editha])	0.29	0.39	0.26	0.19	1.15	0.11	0.69	0.02	0.61	1.89	0	0.37	1.91	0.2	0.95
TRINITY_DN1041_c0_g1	hypothetical protein RR48_07455 [Papilio machaon])	0.99	1.47	3.24	0	2.25	4.17	2.97	27.28	6.42	19.73	11.78	3.71	2.74	16.5	1.43
TRINITY_DN10420_c0_g1		0	0	0	10.17	0.87	0.36	3.76	0.83	0	0	0	0	0	0	2.4
TRINITY_DN10421_c0_g1	hypothetical protein HW555_005093 [Spodoptera exigua])	1.31	4.46	1.82	0	8.41	0	3.48	1.03	1.25	1.39	1.64	0.45	0	2.07	1.52
TRINITY_DN10421_c0_g2		3.12	3.5	0.87	0.18	1.77	6.51	2.39	0.31	1.95	1.55	0.59	3.44	4.16	0.22	0.84
TRINITY_DN10424_c0_g1	hypothetical protein HW555_001557 [Spodoptera exigua])	17.03	5.88	15.04	1.4	9.05	15.85	7.85	10.26	18.51	10.14	12.62	15.97	10.56	17.47	6.65
TRINITY_DN10424_c0_g3		0	0	0.38	0	0	0	0	0	0.15	0	0	0	0.39	0.31	0
TRINITY_DN10425_c0_g1	hypothetical protein SFRURICE_006006 [Spodoptera frugiperda])	4.98	5.74	6.83	23.35	15.14	5.26	12.56	4.22	6.72	12.3	4	9.82	17.22	4.56	17.96
TRINITY_DN10427_c0_g1		0	0	0	0	0	0	0	0	0	0	0	0	0	2.8	0
TRINITY_DN10428_c0_g1	unnamed protein product [Arctia plantaginis])	0.9	0.72	0.46	8.05	1.65	1.44	1.49	0.18	1.13	0.93	0.28	1.16	0.81	0.47	3.87
TRINITY_DN10429_c0_g1		0.09	0	0.91	0	0.33	0.66	0.22	0.32	0	0.4	0.07	0.32	0.11	0.18	0.39
TRINITY_DN1042_c0_g1	unnamed protein product [Spodoptera littoralis])	1221.31	0.33	0.09	0	0.14	179.59	0.22	0.09	222.14	0.2	0.09	868.62	3.01	0.14	0.04
TRINITY_DN10430_c0_g1	unnamed protein product [Arctia plantaginis])	6.05	8.53	1.25	17.32	11.84	8.93	10.69	1.48	9.17	14.77	0.99	8.69	9.19	1.96	14.5
TRINITY_DN10431_c0_g1		5.52	2.5	0.69	0	7.51	6.75	8.43	0.12	8.64	8.56	0.13	5.1	5.25	1.45	6.91
TRINITY_DN10432_c0_g1		32.45	23.44	9.42	30.74	42.14	34.73	32	7.31	14.93	22.98	0.92	44.34	23.44	17.43	10.17
TRINITY_DN10432_c0_g2		0.5	0.15	0.11	3.09	1.71	0.3	0.83	0.01	0.44	0.73	0.01	0.61	0.6	0.15	2.34
TRINITY_DN10433_c0_g1		0	0	0	0	1.56	1	2.54	0	0	1.37	0	0	0	0	0
TRINITY_DN10434_c0_g1		2.3	1.2	0	1.55	1.39	2.91	2.38	0	0	0	0	0.53	0	0	0.6
TRINITY_DN10435_c0_g1		0.22	0.23	0.03	0	1.73	0.25	0.43	0	0.06	0.12	0	0	0.14	0	0.54
TRINITY_DN10435_c0_g2		14.53	12.63	1.69	4.68	25.22	11.56	17.62	1.46	21.52	20.64	5.72	14.3	33.39	5.84	18.33
TRINITY_DN10435_c1_g1		0	1.67	0	0	0.65	0	0	0	0	0	0	0	0	0	0
TRINITY_DN10435_c1_g2		0	0	0.44	0	0	0	0.89	0	0.83	3.83	0	0.61	0	0	0
TRINITY_DN10436_c0_g1		0.32	7.27	0.01	0.2	2.49	0.67	1.1	0.12	0.5	1.28	6.83	0.5	1.53	0.1	0.87
TRINITY_DN10437_c0_g1		8.28	2.16	1.49	0.92	13.87	8.88	3.3	0.57	3.98	4.43	0	1.43	0	0.38	13.53
TRINITY_DN10437_c0_g2		0.75	0.24	0.95	2.99	6.2	13.08	2.04	0.16	4.01	0.25	1.69	7.15	0	1.46	2.08
TRINITY_DN10438_c0_g1	unnamed protein product [Arctia plantaginis])	2.19	0.41	0.05	0	1.08	1.79	0.97	0.46	2.2	0.94	0.55	1.46	1.3	0.54	0.84
TRINITY_DN10439_c0_g1	striatin-3 [Trichoplusia ni])	29.01	12.56	16.13	63.83	14.7	17.3	13.8	6.36	22.17	13.88	6.4	27.69	17.08	15.97	28.45
TRINITY_DN10439_c0_g2		0	0	0.15	0	0.28	0.35	0.77	0	0	0.25	0	0	0	0.25	0
TRINITY_DN1043_c0_g1	hypothetical protein HF086_010227 [Spodoptera exigua])	1309.37	0	0	0	0	2.45	0	0	13.1	0	0.05	462.58	0	0.06	0
TRINITY_DN1043_c0_g2	hypothetical protein HF086_010255 [Spodoptera exigua])	187.83	0	0	0	0	0.16	0	0	0.05	0.12	0	65.79	0	0	0
TRINITY_DN1043_c1_g1	histidine-rich glycoprotein-like [Manduca sexta])	396.76	0.05	0.06	0	0.06	1.12	0.13	0.11	33.77	0.17	0.12	97.65	0	0	0
TRINITY_DN10440_c0_g1	unnamed protein product [Arctia plantaginis])	1.2	3.08	0.12	2.61	4.11	1.55	4.36	0.28	1.63	4.29	0.17	1.3	2.73	0.33	4.27
TRINITY_DN10441_c0_g1	uncharacterized protein LOC123667811 [Melitaea cinxia])	2.11	1.33	0.09	0	0.71	0.43	0.09	0.26	0.64	1.06	0.11	1.84	1.42	0.56	0.93
TRINITY_DN10442_c0_g1		2.13	3.15	1.71	2.62	9.77	9.25	5.91	1.74	7.58	6.79	2	8.38	8.28	2.83	7.59
TRINITY_DN10442_c0_g2		3.17	0.96	0.57	1.7	1.22	2.99	1.08	0.82	4.12	1.72	0.89	5.08	1.88	0.58	1.54
TRINITY_DN10442_c0_g3		4.19	2.62	0.18	2.83	5.57	6.37	2.51	1.82	3.96	3.11	0.89	3.31	3.94	0.78	3.85
TRINITY_DN10442_c1_g1		0.89	1.49	0.9	20.19	3.86	0	0	0	0.17	0.37	0	1.38	3.49	0	9.46
TRINITY_DN10443_c0_g1	unnamed protein product [Parnassius apollo])	9.22	9.98	3.18	30.41	27.81	25.04	10.73	3.46	17.9	5	6.31	4.55	9.54	11.07	33.09
TRINITY_DN10444_c0_g1		0.54	0.86	0.02	0	1.33	0.43	0.56	0.05	0.3	1.86	0.1	1.11	1.4	0.03	1.36
TRINITY_DN10444_c0_g2		0	1.4	0	0	0	0	0	0	0	2.94	0	0	0	0	0
TRINITY_DN10444_c0_g3	unnamed protein product [Arctia plantaginis])	2.97	1.95	0.32	11.27	2.2	3.27	2.26	0.83	3.23	2.78	0.61	2.97	3.03	1.3	5.96
TRINITY_DN10444_c0_g4	hypothetical protein EVAR_55828_1 [Eumeta japonica])	0	0	0	0	3.76	0	0	0	0	0	0	0	0	0	5.27
TRINITY_DN10445_c0_g1	unnamed protein product [Arctia plantaginis])	19.81	3.47	1.24	68.71	9.97	7.29	4	1.5	14.54	6.25	2.67	19.01	7.19	5.57	31.57
TRINITY_DN10446_c0_g1		0.3	0.81	0	0	1.48	1.12	1.23	0.34	0.59	0	0	0	0	0	2.22
TRINITY_DN10446_c1_g1		1.07	0.15	0	0	0.4	2.12	0.18	0.2	2	0.43	0.36	1.43	1.01	0.18	0.52
TRINITY_DN10447_c0_g1		1.07	0	0.11	0.68	0.43	0.79	0.2	0.13	2.06	0.77	0	5.88	0.23	0	0
TRINITY_DN10447_c0_g2		0	0	0	0	0	0	0	0	0.78	0	0	0	1.84	0	0.42
TRINITY_DN10448_c0_g1		3.13	6.29	0	2.38	5.66	2.56	1.4	0.44	1.5	0	0	0	0	0	5.48
TRINITY_DN10448_c0_g2	U3 small nucleolar RNA-associated protein 6 homolog [Helicoverpa armigera])	3.34	9.77	4.24	5.43	12.64	4.6	13.41	9.12	6.31	12.5	4.66	3.91	9.67	8.46	11.27
TRINITY_DN10448_c0_g3	uncharacterized protein LOC112042946 [Bicyclus anynana])	0.88	0.36	1.51	0.12	1.8	1.55	1.07	0.13	1.67	1.11	0.37	0.76	0.71	0.45	1.64
TRINITY_DN10449_c0_g1	unnamed protein product [Arctia plantaginis])	1.7	0.81	0.89	9.45	6.03	0.36	1.33	0.28	0.66	0.86	0.32	1.32	1.58	0.24	7.26
TRINITY_DN1044_c0_g1	unnamed protein product [Chrysodeixis includens])	9.16	0.11	0.1	0.93	0.16	2.84	0.33	0.12	2.34	0.15	0.13	4.85	0.33	0.5	0.49
TRINITY_DN1044_c0_g2		1.48	0	0	1.05	4.45	4.61	0	0	0	0	0	0	0	0	0
TRINITY_DN10450_c0_g1	uncharacterized protein LOC113403192 [Vanessa tameamea])	1.08	0.61	2.77	0.73	3.72	0.78	2.06	1.05	0.38	1.95	0.78	0.75	1.51	0.32	2.93
TRINITY_DN10450_c0_g2	unnamed protein product [Arctia plantaginis])	1.02	0.17	0.53	5.1	1.46	0.1	0.65	0.07	0.86	0.3	0.1	0.75	0.35	0.14	2.41
TRINITY_DN10451_c0_g1		0	0	0	0	0	0	0	0	0	0	0	0	4.1	0	0
TRINITY_DN10451_c0_g2		0	0	1.36	0	0	0	0	0.68	0	0	0	0	0	0	0
TRINITY_DN10452_c0_g1	unnamed protein product [Arctia plantaginis])	1.77	1.28	0.83	6.84	2.47	2.08	1.63	0.62	2.24	1.79	0.6	2.11	2.49	1.07	3.8
TRINITY_DN10453_c0_g1	protein KTI12 homolog [Helicoverpa armigera])	1.73	5.81	0.3	13.53	7.93	1.46	6.58	0.81	2.94	8.58	0.75	2.73	4.28	1.29	9.37
TRINITY_DN10453_c0_g2	unnamed protein product [Euphydryas editha])	0	0	0.39	0	0	0.99	0	0	1.22	0	0	1.9	0	0	0
TRINITY_DN10454_c0_g1	unnamed protein product [Spodoptera littoralis])	2.69	1.12	0.15	19.16	1.58	4.07	0.97	3.8	6.42	2.22	5.2	2.97	2.72	5.79	2.39
TRINITY_DN10454_c1_g1	stabilizer of axonemal microtubules 1 isoform X2 [Trichoplusia ni])	0	0	0.02	8.41	0	0.08	0.04	0	0.08	0	0	0.06	0.07	0	3.4
TRINITY_DN10454_c1_g2		0	0	0	0	0	0	0	0	1.5	0	0	7.62	4.83	0	0
TRINITY_DN10454_c2_g1		4.83	0	0	0	0	4.58	0	0	0	0	0	0	0	0	0
TRINITY_DN10455_c0_g1		0.24	0.62	0.32	1.45	1.31	1.06	2.16	0.26	1.52	1.17	0.19	0.75	2.12	0.39	1.79
TRINITY_DN10455_c0_g2		1.82	0.85	0.36	0.07	1.26	0.92	0.65	0.71	1.13	2.21	0.22	1.56	2.11	0.93	1.45
TRINITY_DN10455_c1_g1		0.79	6.39	0	0	32.1	0.47	18.9	0	0.47	7.58	0	0	9.09	0.16	19.55
TRINITY_DN10455_c2_g1		0	0	0	0	2.28	0	0	0	0	0	0	0	0	0	0
TRINITY_DN10456_c0_g1		2.32	0	0	0	0	0	0	0	0	0	2.27	0	0	0	0
TRINITY_DN10456_c1_g1		2.74	2.53	0.22	0.43	2.94	1.78	1.1	0.54	2.48	6.28	0.55	0.88	6.1	1.23	1.17
TRINITY_DN10457_c0_g1		0.3	1.85	0	0	4.8	6.41	0.97	0	0.58	0	0	0	2.89	0	2.82
TRINITY_DN10457_c1_g2	unnamed protein product [Arctia plantaginis])	1.13	0.22	0.04	0.25	0.99	0.5	0.67	0.22	0.42	0.25	0.04	0.41	0.44	0.01	0.3
TRINITY_DN10457_c1_g3		0.34	0.73	0	0	0.98	1.01	0.68	0.04	0.44	0	0	0.28	0.14	0	0.66
TRINITY_DN10457_c1_g4		0	0	0	0	1.15	0	0	0	0	0	0	0	1.3	0	0.98
TRINITY_DN10457_c2_g2		0.84	0.88	0.87	0	2.38	2.1	1.5	0.1	0.27	2.39	0.23	1.12	5.28	0	3
TRINITY_DN10457_c3_g1		0	0	0.15	0	2.41	0.36	0.87	0	0	0.54	0.19	0	0	0	0.89
TRINITY_DN10458_c0_g1	serine-arginine protein 55 isoform X3 [Hyposmocoma kahamanoa])	1.14	0.25	0.41	0	4.02	0.98	1	0.07	0.68	0.65	0.05	0.67	0.69	0.35	2.41
TRINITY_DN10459_c0_g1		0	0	0.22	0	0.14	0.35	0	0.27	0.92	0.13	0	0.57	0.3	0.59	0.34
TRINITY_DN10459_c0_g2	unnamed protein product [Arctia plantaginis])	43.41	48.07	37.04	44.67	27.06	50.21	31.98	23.28	64.56	48.88	38.1	49.74	64.41	41.1	34.93
TRINITY_DN1045_c0_g1	mitochondrial folate transporter/carrier [Galleria mellonella])	8.97	5.59	3.13	13.5	7.55	10.62	5.9	5.4	20.37	5.99	5.53	11.31	8.32	7.55	9.83
TRINITY_DN1045_c11_g1		0	0	0	0	2.25	0	1.84	0	0	0	0	0	0	0	0
TRINITY_DN1045_c11_g2		3.63	0	0	9.17	3.27	0	0.86	0.27	1.74	4.79	1.66	0	0	0	6.18
TRINITY_DN1045_c13_g1		1.92	0.37	1.05	0.32	0.64	3.21	0.64	0	3.71	0.98	0.89	4.01	1.72	1.29	1.12
TRINITY_DN1045_c14_g1		0.14	0.2	0.03	0	1.38	0.14	0.65	0.02	0.33	0.32	0	0.37	0.67	0.27	1.51
TRINITY_DN1045_c15_g1		0	0	0	0	1.32	0	0	0	1.06	0	0	0	1.67	0	0
TRINITY_DN1045_c1_g1	jg11745 [Pararge aegeria aegeria])	2.1	4.67	1.85	3.34	12.43	1.55	5.72	1.64	2.57	3.98	1.23	2.07	5.22	0.57	8.28
TRINITY_DN1045_c1_g2	unnamed protein product [Arctia plantaginis])	4.78	1.59	1.52	3.33	5.01	4.22	3.24	0.67	5.22	3.24	0.88	4.14	3.23	1.85	3.98
TRINITY_DN1045_c2_g1		3.18	0.81	0.11	0.24	3.1	3.68	1.14	0.36	4.83	1.54	0.29	4.94	3.22	0.94	2.04
TRINITY_DN1045_c3_g1	jg19868 [Pararge aegeria aegeria])	0.32	0.24	0.75	1.94	0.96	0.94	0.73	0.08	0.38	0.43	0.08	0.78	1.08	0.25	1.75
TRINITY_DN1045_c4_g1		2.64	2.62	0.44	4.7	5.37	1.83	2.8	0	4.91	2.1	0.14	3.12	1.6	0.73	4.16
TRINITY_DN1045_c5_g1		13.3	12.27	12.66	17.54	13.97	5.18	6.46	1.77	11.16	16.22	3.65	8.63	15.36	5.26	15.98
TRINITY_DN1045_c5_g2		42.09	3.76	5.67	13.3	8.65	11.78	4.72	3.59	12.63	5.03	1.46	29.47	2.37	2.09	9.97
TRINITY_DN1045_c5_g3		0.86	1.59	0	0	2.17	0	1.11	0	0.61	1.61	0.17	1.11	1.04	0	1.77
TRINITY_DN1045_c8_g1		1.46	0	1.09	0	0	0.88	0	0	0.28	0	0	2.04	2.77	1.26	0
TRINITY_DN1045_c9_g1	hypothetical protein SFRURICE_008627 [Spodoptera frugiperda])	0	0	0	0	0	7.64	3.91	0	0	0	2.22	0	0	0	0
TRINITY_DN1045_c9_g2		0.88	0.23	0.1	4.73	1.17	0.65	0.63	0.03	0.74	0.31	0	0.75	0.96	0.13	2.83
TRINITY_DN1045_c9_g3		0.94	2.86	0	0	3.37	1.48	0	0	0	1.98	0	1.45	5.87	0	4.79
TRINITY_DN10460_c0_g1	unnamed protein product [Arctia plantaginis])	0	0.29	0.02	44.55	2.58	0.07	0.13	0.05	0.05	0.03	0.02	0.08	0	0	18.45
TRINITY_DN10461_c0_g1		2.04	1.88	1.42	0	3.07	3.43	3.32	0.09	3.17	4.91	1.04	3.84	1.36	1.9	3.87
TRINITY_DN10461_c0_g2		3.13	0	0.95	0	0.63	1.6	0	0	4.99	1.1	0.45	6.03	1.49	0	2.54
TRINITY_DN10461_c1_g1		0	0	0	0	0	0	10.8	0	0	0	0	0	0	0	0
TRINITY_DN10462_c1_g1	uncharacterized protein LOC111352289 isoform X1 [Spodoptera litura])	0.13	0.14	0.13	0.07	1.52	0.19	0.29	0.04	0.48	0.05	0.12	0.03	0.22	0	1.18
TRINITY_DN10462_c1_g2	uncharacterized protein LOC111352289 isoform X2 [Spodoptera litura])	0.17	0.18	0.12	0	1.45	0.39	0.31	0.12	0.45	0.1	0.05	0.06	0.13	0.02	0.97
TRINITY_DN10462_c1_g3		0	0	0	3.34	0	0	0	0	0	0.63	0	0	0	1.38	0
TRINITY_DN10462_c2_g1	hypothetical protein SFRURICE_004286 [Spodoptera frugiperda])	2551.2	5929.05	1985.25	673.6	5656.87	2129.88	6025.31	3130.72	2511.39	6678.7	2273.56	2137.14	4084.93	3085.9	3516.76
TRINITY_DN10463_c0_g1		0.8	0.65	0.38	1.04	0.82	1.77	2.01	0.63	1.39	1.06	0.26	0.46	1.14	0.78	0.66
TRINITY_DN10464_c0_g1	cytochrome P450, partial [Bombyx mori])	0.03	0.04	0.74	0	0.76	0.2	0.62	0.06	0	0.2	0.21	0.11	1.34	0.26	0.43
TRINITY_DN10464_c0_g2	reverse transcriptase, partial [Bombyx mori])	26.84	15.92	18.44	2.98	45.5	31.16	28.11	3.04	26.64	30.55	5.39	36.38	35.44	11.6	35.21
TRINITY_DN10465_c0_g1		0.65	1.37	0.4	0	1.19	0.49	0.35	0	0	0.7	0	0	2.24	0.71	0.51
TRINITY_DN10465_c1_g1		0	0.26	0	0	3.87	0.06	0.57	0	0.12	0.33	0	0	0.24	0	3.41
TRINITY_DN10465_c1_g2		0	0.15	0.35	0	0.25	0.2	0.09	0.09	0.14	0.23	0	0	0.08	0.07	0.1
TRINITY_DN10465_c2_g1	hypothetical protein NE865_15611 [Phthorimaea operculella])	0.29	0.23	0.59	3.35	2.48	0	0.36	0.12	1.14	0.16	0	0.73	0.18	0.21	2.69
TRINITY_DN10465_c2_g2		2.02	0.68	0	20.55	0.8	1.03	3.24	0.81	5.09	0	0	0.99	1.94	0.77	3.31
TRINITY_DN10466_c0_g1	unnamed protein product [Spodoptera exigua])	4.96	8.66	6.83	64.37	9.8	4.77	14.01	0.85	3.63	12.13	1.11	6.02	8.32	3.33	27.38
TRINITY_DN10467_c0_g1	hypothetical protein HW555_009956 [Spodoptera exigua])	21.01	16.19	15.31	12.09	39.03	3.55	34.47	4.63	14.37	21.03	7.13	18.65	4.72	5.97	15.01
TRINITY_DN10467_c0_g2	hypothetical protein B5X24_HaOG211000 [Helicoverpa armigera])	1.23	1.24	3.95	0	2	4.62	5.89	0.71	8.54	0	1.15	1.95	0	11.98	2.12
TRINITY_DN10467_c1_g1	jg14510 [Pararge aegeria aegeria])	1.2	0	2.16	3.57	7.22	0	1.1	0.35	8.08	8.88	1.13	17.19	14.64	0	8.33
TRINITY_DN10467_c1_g2		0.7	0.54	0	0	1.85	1.63	0.97	0	0.89	0.34	0.24	0.96	1.25	1.2	0.43
TRINITY_DN10467_c2_g1	jg24551 [Pararge aegeria aegeria])	0	0	0	0	2.68	0	0	0	0	0	0	0	0	0	0
TRINITY_DN10468_c0_g1		0.37	0	0	0.24	0	0	0.42	0	0.53	0.2	0	0	0	0.19	0.55
TRINITY_DN10468_c1_g1		3.06	0.97	3.33	2.11	6.5	4.71	1.98	0.06	7.95	3.04	0.78	3.6	8.77	2.55	2.44
TRINITY_DN10469_c0_g1		3.05	0	0	0	0	2.21	0	0	1.7	0.48	0	0	0	0.51	0
TRINITY_DN10469_c0_g2		0	0	1.31	0	0	11.18	0	0	0	0	0	0	0	0	0
TRINITY_DN1046_c0_g1	unnamed protein product [Pieris macdunnoughi])	0.05	1.66	17.25	0.16	3.79	0.24	5.52	4.58	0.7	9.12	8.59	0.27	1.05	2.72	2.52
TRINITY_DN1046_c0_g2	unnamed protein product [Parnassius apollo])	1684.1	3427.03	1554.13	41.92	2606.7	1615.25	2092.78	1268.98	1547.22	3391.3	1332.82	1498.29	2972.08	2732.91	1582.48
TRINITY_DN1046_c1_g1	unnamed protein product [Arctia plantaginis])	5.65	5.86	5.9	23.31	4.93	4.29	6.42	3.14	6.67	8.51	1.64	5.09	6.51	2.2	14.8
TRINITY_DN1046_c2_g1		0	0	1.18	0	0	1.55	4.6	0	0	0	0	0	0	0	0
TRINITY_DN10470_c0_g1	Zinc finger CCHC domain-containing protein 24 [Eumeta japonica])	1.26	0.48	0.23	0.85	0.83	0.79	0.34	0.02	1.44	1.24	0	1.42	1.99	0.04	0.32
TRINITY_DN10470_c0_g2	Uncharacterized protein OBRU01_25724, partial [Operophtera brumata])	1.45	0.48	0.23	0.12	0.87	1.77	0.6	0.64	0.97	0.44	0.47	0.55	0.2	0.66	0.52
TRINITY_DN10470_c0_g3		0	0	0	0	0	3.51	0	0	0	0	0	0	0	0	0
TRINITY_DN10470_c0_g4	uncharacterized protein LOC114355181 [Ostrinia furnacalis])	0.71	0.19	0.1	0	0.85	1.86	0.38	0.12	0.33	0.32	0.21	0.32	0.32	0.09	0.43
TRINITY_DN10471_c0_g1	unnamed protein product [Arctia plantaginis])	18.54	26.54	23.51	27.99	53.54	15.61	41.88	14.54	23.94	40.63	12.52	17.94	23.48	25.21	42.08
TRINITY_DN10472_c0_g1		0	0	0.4	1.66	1.15	0	0.82	0.05	0.78	1.61	0	1.06	0.33	0.19	2.06
TRINITY_DN10472_c0_g2	unnamed protein product [Pieris macdunnoughi])	0.2	0.35	0.66	0	2.23	0	2.56	1.54	0.13	0.22	0.79	0	0.08	0.59	2.75
TRINITY_DN10473_c0_g1		0	0.74	0	0	1.17	0.07	0.84	0.01	0.02	0.74	0	0	1.55	0.05	0.96
TRINITY_DN10474_c0_g1		6.11	3.04	1.69	0	21.48	5.3	13.53	0.15	4.63	3.27	0.89	2.37	2.58	0.92	11.01
TRINITY_DN10475_c0_g1	unnamed protein product [Spodoptera littoralis])	2.21	0.75	0.35	4.68	2.84	2.15	1.59	0.12	3.08	1.37	0.21	2.1	1.09	0.76	3.4
TRINITY_DN10475_c0_g2		0	0	0.02	0	2.57	0	0.59	0	0.08	0.61	0	0	0.36	0	2.55
TRINITY_DN10476_c0_g1		0	0	0.45	0	0	0	0.38	0.6	0	0	0	0	0	0	0
TRINITY_DN10476_c0_g2		0.41	0.22	0	0	0.51	1.55	1.18	0	0.4	0	0	0.27	0	0.01	0
TRINITY_DN10477_c0_g1	hypothetical protein HW555_005649 [Spodoptera exigua])	0.28	0.42	0.11	0	2.01	0.47	2.63	0	1.96	3.86	0	0.97	1.33	0	2.15
TRINITY_DN10478_c0_g1		0.79	0.95	0.54	0.09	1.33	0.1	0.42	0	0.49	0.56	0	0.83	0.69	0	0.1
TRINITY_DN10478_c1_g1		0.54	0.51	0.39	6.61	0.84	1.05	1.02	0.26	0.68	0.82	0.13	0.65	0.81	0.1	3.53
TRINITY_DN10478_c1_g2	unnamed protein product [Arctia plantaginis])	0.85	0.77	0.58	11.7	2.14	1.02	1.23	0.17	1.51	1.27	0.15	0.97	0.56	0.15	5.83
TRINITY_DN10479_c0_g1		0.38	0.36	0	0	0.16	0.37	0.16	0	0.51	0.1	0.1	0.24	0.66	0.12	0.41
TRINITY_DN10479_c0_g2		0.32	0	0	0	0.52	1.09	0.25	0	0.1	0.35	0	0.13	0.92	0.42	0.15
TRINITY_DN1047_c0_g1		2.17	1.45	0.81	8.32	2.26	2.68	1.97	0.96	2.95	2.23	0.9	2.84	2.46	0.45	5.05
TRINITY_DN10480_c0_g1	hypothetical protein JYU34_004374 [Plutella xylostella])	2.12	0.41	0	0	1.42	2.83	0.12	0.19	2.36	1.94	0	2.17	1.43	0.19	0.96
TRINITY_DN10480_c1_g1	unknown unsecreted protein [Papilio xuthus])	0	0	0	0	12.43	0	0	0	0	0	0	0	0	0	5.15
TRINITY_DN10480_c2_g1		1.33	0	1.61	0	0	0	0	0	0	0.7	0	0.99	0	0	0
TRINITY_DN10481_c0_g1		2.12	0.61	0.12	1.48	2.35	0.86	0.22	0.14	1.11	1.67	0.16	1.72	1.51	0.4	1.72
TRINITY_DN10481_c1_g1		0.65	0.48	0.33	6.39	1.38	0.29	0.5	0	1.15	0.14	0.31	1.57	0.97	0.8	3.62
TRINITY_DN10481_c1_g2		1.15	0.3	0.13	0.4	2.29	2.31	1.18	0.09	0.75	0.32	0.04	0.31	0.6	0.28	0.94
TRINITY_DN10481_c2_g1		5.63	9.46	3.46	1.32	7.94	2.65	8.56	0.25	2.81	7.19	0.62	6.06	6.75	2.6	6.66
TRINITY_DN10481_c2_g2		2.03	3.62	0	0	0	0	0	1.01	1.78	3.82	0	0	2.8	0	0
TRINITY_DN10482_c0_g1	jg5054 [Pararge aegeria aegeria])	0	0	0.12	0	2.04	0	0.42	0	0	0	0	0	0.97	0	1.1
TRINITY_DN10483_c0_g1		0	0	0	0	0.93	0.16	0.13	0	0.53	0	0.09	0	0	0.11	0.16
TRINITY_DN10483_c0_g2		2	0.66	1.04	0.21	1.21	0.07	1.12	0.18	0.78	0	0	1.04	1.45	0.24	1.24
TRINITY_DN10483_c0_g3	zinc finger BED domain-containing protein 4-like [Sitophilus oryzae])	0.04	0	0.76	0.05	0.05	0.24	0	0.35	0	0.05	0.19	0.19	0.44	0.39	0.12
TRINITY_DN10484_c0_g1	unnamed protein product [Arctia plantaginis])	22.16	28.58	19.97	29.02	20.58	22.27	26.06	4.35	17.98	23.43	4.73	19.83	27.81	10.98	22.36
TRINITY_DN10484_c0_g3		0	0	0.33	0	0	0	0	2.38	2.09	0.58	0	0	0	1.24	0
TRINITY_DN10484_c0_g4		0.44	1.12	0	0	3.58	0.45	2.36	0	0.38	0.93	0	0.22	1.64	0.22	2.07
TRINITY_DN10485_c0_g3		0.05	0	0.31	0	0	1.69	0	0.07	0.33	0	0.04	0.06	0.2	0	0
TRINITY_DN10485_c1_g1		0	0	0	0	0	0.39	0.57	0	0	0.56	0	1.39	0	0	0
TRINITY_DN10485_c1_g2		0	0.18	0.11	0	0	0	0	0	0.16	0.55	0	0.21	0.22	0	0.5
TRINITY_DN10485_c1_g3		0.39	0	0	0	0	4.74	0	0	0	0	0	0	0	0	0
TRINITY_DN10486_c0_g2		0	0	0	0	0	0	0	0	0	0	0	3.39	4.17	0	0
TRINITY_DN10487_c0_g1		6.2	6.35	17.32	17.64	8.3	6.56	10.65	5.94	11.12	11.75	6.75	8.9	7.13	7.56	11.36
TRINITY_DN10487_c0_g2		7.21	8	5.52	2.74	4.95	1.64	5.26	1.8	2	3.26	0	5.09	3.11	3.66	8.87
TRINITY_DN10487_c0_g3		1.19	1.27	0.58	0	0.67	0.27	1.23	0.69	1.17	0.21	0.43	1.19	0.45	0.27	1.31
TRINITY_DN10487_c3_g1		0	0	0.39	0	0	0.31	0	0.3	0	0.23	0	0.27	0	0	0
TRINITY_DN10488_c0_g1	unnamed protein product [Arctia plantaginis])	67.07	15.47	33.72	166.95	43.54	24.55	34.1	5.86	27.92	32.48	9.41	31.78	48.1	18.28	100.59
TRINITY_DN10489_c0_g1	unnamed protein product [Chrysodeixis includens])	2.66	5.56	1.01	9.75	11.15	3.11	10.05	0.19	4.27	10.13	0.18	3.38	6.33	0.56	10.87
TRINITY_DN10489_c1_g1		1.43	3.96	0	0	1.15	0	2.41	0	0	0.51	0	2.05	0	0	0
TRINITY_DN1048_c0_g1	adenylyl cyclase-associated protein 1 isoform X2 [Helicoverpa armigera])	49.29	35.3	36.99	16.78	32.51	51.59	36.79	13.73	47.57	43.72	21.13	45.01	34.35	43.64	26.87
TRINITY_DN1048_c0_g2		0	0	0	0	0	0	0.73	0	0	1.61	2.05	0	0	0	0
TRINITY_DN1048_c0_g3		0	0	0.32	0	0	0	0	0.63	0	0	0	0	0	0	0
TRINITY_DN10490_c0_g1		0.22	0.03	0.11	0.45	0.45	0.39	0.38	0.19	0.29	0.14	0.11	0.35	0.23	0.05	0.27
TRINITY_DN10490_c0_g2		1.86	1	1.68	5.81	4.14	4.14	5.23	1.22	7.3	2.98	1.18	4.05	1.85	2.11	14.7
TRINITY_DN10490_c0_g3		0	0	1.19	0	0	1.02	1.92	0	0	0	0	1.95	0	0	0
TRINITY_DN10490_c1_g1		0.35	0.15	0.67	3.5	0.51	0.61	0.35	0	0.07	0.04	0	0.41	0.53	0.07	0.7
TRINITY_DN10491_c0_g1	ferrochelatase, mitochondrial isoform X1 [Bombyx mandarina])	4.26	1.63	2.02	6.14	6.05	3.51	3.24	0.1	5.54	3.45	0.31	4.76	4.59	2.5	4.03
TRINITY_DN10492_c0_g1	unnamed protein product [Parnassius apollo])	240.21	239.78	208.98	170.07	185.24	233.93	259.4	314.42	286	241.15	327.47	244.75	201.04	420.35	216.88
TRINITY_DN10492_c0_g2		0.38	0.4	0	0	0	0.37	0	0.34	0	0.28	0.1	0.15	0	0	0.55
TRINITY_DN10493_c0_g1	unnamed protein product [Arctia plantaginis])	0.44	4.81	1.59	0	6.05	3.4	4.44	48.69	2.95	19.32	49.19	1.13	4.8	54.67	3.45
TRINITY_DN10494_c0_g1		0.07	0.15	0.64	4.76	0	0.11	0	0.06	0.21	0.33	0	0.08	0	0.07	1.33
TRINITY_DN10495_c0_g1		0	0.25	0	0	1.3	0	0.7	0	0	0	0	0	0.15	0	1.02
TRINITY_DN10496_c0_g1	unnamed protein product [Arctia plantaginis])	0.66	2.92	0.5	0	3.4	4.82	5.8	4.91	2.82	5.99	4.23	0.84	4.66	8.7	2.12
TRINITY_DN10496_c1_g1	uncharacterized protein LOC124645183 [Helicoverpa zea])	0	0	0	0	0	0	0	0	0	0	0	0	0	0	0
TRINITY_DN10497_c0_g1		13.06	8.88	6.05	1.99	16.33	6.41	8.46	1.69	14.88	6.43	3.73	5.6	4.71	5.31	29.69
TRINITY_DN10497_c0_g2		0	0	2.45	0	4.93	0	0	0	0	0	0	0	0	0	2.38
TRINITY_DN10497_c1_g1		0	0	0	0	1.92	0	0	0	0	0	0	0	0	0	0
TRINITY_DN10497_c2_g1		0	0	0.92	0	0	0	0	0	0	0	0	0	0	0	0
TRINITY_DN10498_c0_g1		0.33	0.09	0.93	1.29	0.9	0	0.5	0	0.97	0.55	0	1.24	0.6	0.08	0.47
TRINITY_DN10498_c0_g2		1.41	0	0	0.94	0	0	0.37	0	0	0	0	0	0	0	0
TRINITY_DN10499_c0_g1	uncharacterized protein LOC125489002 [Plutella xylostella])	2.03	0.31	0.36	0	2.47	0.44	2.49	0.79	2.22	4.34	0.24	0.78	1.18	0	2.68
TRINITY_DN10499_c1_g1		0	0	0	0	2.56	0	0.64	0	0	0.97	0	0	0.82	0	1.86
TRINITY_DN1049_c0_g1		0.19	6.42	0.98	0	8.67	0.85	7.63	0.08	1.24	6.7	0	0	2.28	0.29	4.57
TRINITY_DN104_c0_g1	eukaryotic initiation factor 4A [Spodoptera litura])	662.13	1228.27	511.64	115.94	990.11	580.29	1363.81	381.11	677.25	1224.35	425.41	601.56	1018.12	651.61	633.48
TRINITY_DN104_c0_g2		0.16	0	0	0	0	0.23	0	0	0	0.34	0	0	1.22	0.32	0
TRINITY_DN104_c2_g1		0	0	0	0	0	0	0	0	0	0	0	0	0	0	14.85
TRINITY_DN10500_c0_g1	hypothetical protein evm_002973 [Chilo suppressalis])	0.6	0.21	0.03	0	0.45	1.22	0.14	0.02	0.62	0.2	0.03	1.2	0.76	0.14	0.19
TRINITY_DN10501_c0_g1	exportin-7-B [Helicoverpa zea])	2.55	0.95	1.22	5.93	4.98	1.24	2.95	0.11	2.21	1.63	0.23	2.52	1.74	1.4	5.25
TRINITY_DN10501_c0_g2		0.28	0.6	0.14	0	2.41	0.57	1.2	0	0.11	0.38	0	0.06	1.21	0	1.58
TRINITY_DN10501_c0_g3	exportin-7-B [Hyposmocoma kahamanoa])	0	0	0	9.04	0	3.27	1.92	0	1.98	0	0	0	0	0	1.77
TRINITY_DN10501_c0_g4		0	0.6	0	2.44	0	4.51	0	0	1.68	0	0	0	0	0	1.92
TRINITY_DN10501_c0_g6		12.22	0	0	0	0	1.83	0	0	2.3	0	0	18.78	0	0	0
TRINITY_DN10501_c1_g1		0	0	0	0	1.73	0	0.7	0	0	1.52	0	2.17	0	0	1.2
TRINITY_DN10502_c0_g1		0.75	0.55	0	0.33	0	7.04	0	0	2.2	0	0	0	0	1.13	0
TRINITY_DN10502_c0_g2		0.12	0.18	0.26	0.34	1.27	0.97	1.21	0.04	0.08	0.57	0.19	0.14	0.34	0	1.1
TRINITY_DN10502_c0_g3		0.29	0	0	0	0	2.28	0	0.19	2.28	0	0	0.35	0	0.29	0
TRINITY_DN10502_c1_g1		0	0	0	0	3.12	0	0	0	0	0	0	0	0	0	1.47
TRINITY_DN10502_c1_g2	ATP synthase subunit e, mitochondrial [Pararge aegeria])	217.98	257.14	84.62	103.76	185.23	239.32	203.08	283.69	267.68	201	254.72	224.34	259.64	401.85	152.93
TRINITY_DN10502_c1_g3		0.34	1.78	0.21	0	0.41	0	0	0.79	0	2.16	0	1.38	0	0	2.1
TRINITY_DN10503_c0_g1	eukaryotic peptide chain release factor subunit 1 isoform X1 [Bicyclus anynana])	0	0.02	0.02	10.23	0.07	0	0.05	0.02	0	0	0.11	0.02	0.02	0	3.5
TRINITY_DN10504_c0_g1		0	0	0	0	3.69	0	0	0	0	0	0	0	0	0	0
TRINITY_DN10504_c0_g2	unnamed protein product [Spodoptera littoralis])	3.5	4.1	3.24	11.47	6.41	3.71	5.45	3.07	4.63	5.33	1.84	3.01	3.98	3.61	9.27
TRINITY_DN10504_c1_g1		0	0	0.8	0	1.61	4.33	0	0	0	0	0	0	0	0	2.33
TRINITY_DN10505_c0_g1	hypothetical protein AVEN_195836-1 [Araneus ventricosus])	1.24	1.08	0.77	1.38	5.69	0.94	1.57	0.12	1.05	0.93	0.04	0.68	1.14	0.05	3.46
TRINITY_DN10505_c2_g1		0.59	0.6	0	0	2.82	0.9	2.9	0	0	3.1	0	0	0	0	0
TRINITY_DN10506_c0_g1		0	0.98	0	0	0.56	0	1.02	0	0	1.75	0.19	0.61	0	0	1.05
TRINITY_DN10506_c0_g2		0	0.36	0	0	0.52	0.62	0.31	0.14	0	0.66	0	0.4	0	0	0
TRINITY_DN10506_c0_g3		0.65	0	0	0	0.39	0.96	0.93	0	0	0.88	0	0	1.04	0	0
TRINITY_DN10507_c0_g2		0	0	0	0	0	0.66	0	0.42	0.83	0	0	0	0	0	0
TRINITY_DN10508_c0_g1		0	0	0	0	0.78	0	0	0	0	0.12	0	0	0	0	0.46
TRINITY_DN10509_c0_g1	unnamed protein product [Arctia plantaginis])	1.33	0	0.13	0	0	0	0.12	0.82	1.23	2.65	5.18	0.51	0.94	2.58	0
TRINITY_DN1050_c0_g1	hypothetical protein B5X24_HaOG216803 [Helicoverpa armigera])	0.69	0.39	0.12	9.14	1.14	1.01	0.79	0.11	1.79	0.64	0.12	1.43	1.09	0.32	4.91
TRINITY_DN10510_c0_g1		1.01	2.08	0.63	0	0.38	0	0.34	0	1.29	1.8	0	0.46	6.97	0	0.49
TRINITY_DN10511_c0_g1	unnamed protein product [Chrysodeixis includens])	7.6	32.21	10.72	22.5	38.84	8.99	25.23	14.38	9.73	30.65	23.7	8.63	32.72	17.12	30.29
TRINITY_DN10511_c0_g2		0	0	0.11	0	0.07	0	0	0.3	0.12	0.07	0.65	0	0	0.12	0
TRINITY_DN10512_c0_g1	unnamed protein product [Arctia plantaginis])	4.47	1.42	2.61	1.59	7.53	10.04	3.24	0.37	3.05	3.82	1.2	2.92	2.6	1.37	2.45
TRINITY_DN10512_c0_g2	unnamed protein product [Euphydryas editha])	9.19	6.22	1.84	1.87	12.73	10.33	8.19	1.62	12.09	10.45	1.26	8.67	12.77	3.61	8.05
TRINITY_DN10513_c0_g1		2.08	0.38	2	2.08	0.92	2.34	0.94	0.53	2.6	1.82	0.65	1.85	0.89	1.22	1.37
TRINITY_DN10514_c0_g1	jg14963 [Pararge aegeria aegeria])	0	0	0	0	0	0.86	1.26	0	0	0	0	0.14	0	0	0
TRINITY_DN10514_c0_g2	unnamed protein product [Chrysodeixis includens])	0.49	0.17	0.22	1.85	0.42	0.93	0.42	0.03	1.44	0.61	0.18	0.93	0.29	0.62	0.87
TRINITY_DN10514_c1_g1		2.07	0.4	0.32	0	0	0	0	43.27	8.25	0	19.75	0	0	0.46	0.56
TRINITY_DN10514_c1_g2		0.8	0	0	0	0.96	1.21	1.64	0	0	0.85	0.34	0	0.55	0	0.63
TRINITY_DN10515_c0_g1	unnamed protein product [Euphydryas editha])	0	0.58	1.02	0	0.67	0.86	0	0.17	0.53	1.18	1.95	0	0	0	0
TRINITY_DN10515_c0_g2	unnamed protein product [Arctia plantaginis])	0	0	0.68	0	1.37	0	0	0.33	0	1.2	0	0	0	0	0
TRINITY_DN10516_c0_g1		0	0.77	0	0	1.77	0	0	0	0	0.52	0	0	0	0	0
TRINITY_DN10516_c0_g3	unnamed protein product [Arctia plantaginis])	5.23	5.55	0.89	15.83	12.13	4.81	10.93	1.91	8.2	11.77	1.05	11.3	10.07	2.51	14.7
TRINITY_DN10516_c0_g5		0	0	0	0	1.07	0	0	0	0	0	0	0	0	0	1.42
TRINITY_DN10516_c1_g1		0.74	0.1	0.39	0	0.4	0.95	0.08	0.24	0.13	0.3	0.15	0.47	0.12	0.06	0.14
TRINITY_DN10516_c2_g1		0	0	1.36	0	0	0	0	0	0	0	0	0	2.21	0	0
TRINITY_DN10517_c0_g1		0	0	0.06	0	0.22	0.4	0.56	0	0	0.1	0.14	0	1.02	0	0.52
TRINITY_DN10517_c0_g2	hypothetical protein evm_005554 [Chilo suppressalis])	0.4	0.18	0.04	0	1.79	0	0.09	0	0.17	0	0	0.08	0.2	0	0.71
TRINITY_DN10519_c0_g1	unnamed protein product [Arctia plantaginis])	0	0	0.38	0	1.31	0.45	1.06	0	0	1	0	0.38	0	0	0.89
TRINITY_DN10519_c0_g2	unnamed protein product [Arctia plantaginis])	11.28	8.98	5.39	26.22	16.78	9	13.34	5.24	10.64	13.54	6.13	13.14	12.17	8.97	18.04
TRINITY_DN10519_c0_g3		0	0	0	0	2.68	0.56	0.77	0	0	1.96	0	0	0	0	0.58
TRINITY_DN10519_c1_g1		0	0.06	0.15	0	0.85	0.08	0.87	0.1	0.17	0	0.09	0	0.21	0	0.65
TRINITY_DN1051_c0_g1		8.14	3.53	6	1.71	1.89	15.35	7.84	1.68	11.21	2.61	1.47	10.53	9.84	3.43	5.36
TRINITY_DN1051_c0_g2	ubiquitin-conjugating enzyme E2 T-like [Spodoptera frugiperda])	4.98	9.23	5.44	20.61	15.79	9.26	21.23	0.86	7.34	12.95	0.12	18.39	14.13	7.15	13.45
TRINITY_DN1051_c0_g3		17.85	5.34	1.75	9.42	21.72	31.17	11.89	1.22	33.59	7.54	1.82	21.82	10.89	9.32	14.24
TRINITY_DN1051_c1_g1	unnamed protein product [Arctia plantaginis])	26.14	96.21	81.95	31.8	76.27	23.68	101.86	27	30.65	89.04	26.07	29.68	64.37	48.66	59.85
TRINITY_DN1051_c2_g1		1.12	0.92	0.34	0.28	1.77	2.6	1.72	0.37	2	2.36	0.33	1.48	1.95	0.16	1.14
TRINITY_DN1051_c4_g1		0.96	0.58	0.36	1.13	1.36	1.78	0.77	0.04	0.96	0.69	0.09	1.07	0.86	0.03	1.43
TRINITY_DN10520_c0_g1	26S proteasome regulatory subunit 10B [Helicoverpa zea])	32.44	35.77	38.51	80.73	30.57	33.61	46.86	12.08	30.05	45.3	18.37	38.61	31.22	23.26	47.77
TRINITY_DN10520_c0_g2		0.21	0.28	0.36	0	0.82	0.91	0.66	0.32	0.15	0.65	0.2	0.35	0.43	0.2	0.8
TRINITY_DN10520_c0_g3		0	0	0	0	0	0	0	0.84	0	0	0	0	0	1.14	0
TRINITY_DN10521_c0_g1		0.21	0.68	0	0.28	1.04	0	0.71	0	0	0	0	0	0.28	0	0.64
TRINITY_DN10522_c0_g1		0	0	0.54	0.6	2.27	0.67	5.24	0.52	2.21	3.48	0.6	0	0.62	0.88	4.07
TRINITY_DN10522_c0_g3	unnamed protein product [Arctia plantaginis])	0	0.21	0.49	0	0.24	0	0	0	0	0.85	0	0	0	0.21	0.29
TRINITY_DN10522_c0_g4	unnamed protein product [Arctia plantaginis])	0.33	0.23	0.07	0	0.13	0	0	0	0	0	0.17	0.39	0.41	0	0
TRINITY_DN10522_c0_g6	unnamed protein product [Arctia plantaginis])	2.13	11.04	1.5	0	11.63	17.91	12.52	0.15	23.41	13.93	0.38	13.33	24.48	2.21	5.42
TRINITY_DN10523_c0_g1	unnamed protein product [Euphydryas editha])	0.32	0.49	0.04	0	3.29	6.67	2.28	0.07	0.79	3.01	0	0.26	2.52	0.43	6.95
TRINITY_DN10523_c0_g2	uncharacterized protein LOC126370360 [Pectinophora gossypiella])	0.4	0	0	0	0.49	0	0	0	0.38	0	0	0	0	0	0.63
TRINITY_DN10523_c0_g3		15.13	0	0	0	0	0	0	0	0	0	0	0	0	4.77	0
TRINITY_DN10524_c0_g1	hypothetical protein evm_005198 [Chilo suppressalis])	1.06	1.5	0.04	5.34	3.97	0.83	1.86	0.03	0.42	3.54	0.1	0.84	2.99	0.52	3.86
TRINITY_DN10525_c0_g2		0	0	3.57	0	0.08	0	10.96	0.05	0.13	0	0.15	0.07	0.08	0.06	0.09
TRINITY_DN10525_c0_g5		0.87	0	0	0	0	0	0	0	0.83	0	0	0	0	0	0
TRINITY_DN10526_c0_g1	hypothetical protein B5X24_HaOG201856 [Helicoverpa armigera])	0.28	0.27	0.05	0.23	0.03	0.53	0.22	6.24	0.22	0.23	3.39	0	0.23	3.63	0.08
TRINITY_DN10527_c0_g1		0.76	4.47	0	4.57	8.72	0	6.38	0	0	2.12	0	0	0	0	0.71
TRINITY_DN10528_c0_g2		0.68	0.85	0.37	0	0.98	4.67	2.16	0.25	0.66	1.33	0.09	1.64	1.42	0	0.82
TRINITY_DN10528_c0_g3		0	0	1.42	0	0.52	0	0.49	0.91	0	0.15	0	0.17	0	0.14	0
TRINITY_DN10528_c0_g4		0.16	0	0.15	0	0.3	1.08	0.5	0	0	0.09	0	0	0.4	0	0.69
TRINITY_DN10529_c0_g1		3.36	0.94	0	0	0.72	1.87	0	0.11	0.9	0.33	0	0.43	2.57	0	0
TRINITY_DN10529_c1_g1		0	0	0	1.19	0	3.9	1.58	0	0	1.75	0	0	1.23	0.98	0
TRINITY_DN1052_c0_g1	uncharacterized protein LOC125052205 [Pieris napi])	5.34	7.37	2.56	8.61	13.84	5.2	9.79	3.28	4.12	1.84	2.78	4.2	9.9	3.85	12.61
TRINITY_DN1052_c0_g2	uncharacterized protein LOC125052205 [Pieris napi])	1.66	5.05	0.64	0	14.23	2.88	6.78	0.87	1.65	0.9	0.26	1.23	9.1	1.02	8.81
TRINITY_DN10530_c0_g1	unnamed protein product [Diatraea saccharalis])	1.09	3	0.4	0	1.96	0.43	1.8	0.48	1.34	2.02	0.18	0.3	0.42	0.04	1.01
TRINITY_DN10531_c0_g1	MOB kinase activator-like 2 isoform X9 [Vanessa cardui])	1.07	0	0.08	0	0.73	0.18	0.29	1.17	3.39	0.53	0.85	0	0	0.6	0
TRINITY_DN10533_c0_g1		0.36	0.26	0	0	0.74	0.35	0.57	0	0.23	0	0	0.29	0	0	0.69
TRINITY_DN10533_c1_g1	reverse transcriptase/integrase [Lymantria dispar])	1.42	0.9	0.45	0.05	8.04	2.9	2.62	0.51	0.9	1.49	0.79	1.14	1.41	0.11	2.88
TRINITY_DN10533_c2_g1		0	0.46	0.54	0	0	0	0	0	0	0	0	0	0	0	2.84
TRINITY_DN10534_c0_g1		1.35	0.58	0.88	0.16	1.91	1.52	1.37	0.02	0.99	0.98	0.09	1.6	0.89	0.9	0.58
TRINITY_DN10534_c0_g2	mitochondrial inner membrane protease ATP23 homolog [Spodoptera frugiperda])	3.98	2.92	0.62	11.21	3.67	3.33	3.39	3.45	5.26	4.47	3.49	3.8	4.25	3.61	5.39
TRINITY_DN10534_c0_g3		4.55	1.19	0.47	2.04	1.84	5.18	2.76	1.74	3.63	1.21	1.6	5.28	5.79	0	1.79
TRINITY_DN10534_c0_g4	unnamed protein product [Parnassius apollo])	0	0	0	0	0	0	0	0	0	0	0	0	0.87	0	0
TRINITY_DN10535_c0_g1		4.58	1.37	0.2	0	0.4	0.49	1.38	3.4	1.25	0	7.27	0	0	9.51	0
TRINITY_DN10536_c0_g1		0	0.42	0.05	0	0.66	0	0.46	0	0.22	0.17	0	0	0	0	0.78
TRINITY_DN10537_c0_g1		3.59	3.63	1.02	16.78	7.31	8.87	5.45	2.78	10.1	7.77	3.66	5.64	6.28	2.74	13.31
TRINITY_DN10537_c0_g2		0	0	0	0	0	0	0	1.97	0	3.74	0	0	0	0	0
TRINITY_DN10537_c1_g1		0	0.26	0	0	2.69	0	0.54	0	0	0	0	0	0	0	1.49
TRINITY_DN10538_c0_g1	unnamed protein product [Arctia plantaginis])	1.56	3.3	0.61	8.34	3	2.6	8.73	0.4	0.56	1.07	0.17	1.17	1.23	2.15	5.22
TRINITY_DN10538_c0_g2		5.76	0	3.6	0	0	0	1.1	0	0	1.27	0	0	0	0	2.08
TRINITY_DN10538_c0_g3		0.41	0.85	0.5	0	0	0	0	0	0	0	0	0	0.57	0	0
TRINITY_DN10538_c1_g1		1.13	0.15	0.18	0	0	0	0.99	0	0	0	0	0	0	0.43	0.41
TRINITY_DN10538_c1_g3		0	0.5	0	0	0.58	0	1.04	0	0	0	0	0	0	0	0
TRINITY_DN10538_c1_g4		0.31	0.33	0	0	0.66	2.1	0.29	0.21	0.99	0.42	0.19	0.81	0.53	0.13	0.74
TRINITY_DN10539_c0_g1	ATP-dependent DNA helicase PIF1-like [Acyrthosiphon pisum])	6.03	9.15	0.76	9.78	29.05	4.78	8.97	1.47	5.59	4.35	1.1	1.45	1.85	1.69	25
TRINITY_DN10539_c0_g2	unnamed protein product, partial [Arctia plantaginis])	19.46	27.34	2.55	40.98	61.47	10.9	22.93	2.2	32.78	10.81	4.23	24.99	12.9	2.75	49.28
TRINITY_DN1053_c0_g1		0	0	0	0	0	0	0	0	0	0	0	0	0	390.77	0
TRINITY_DN1053_c1_g1		0	0	0	0	0	0	0	0	0	0	0	0	0	6.54	0
TRINITY_DN10540_c0_g1	unnamed protein product [Euphydryas editha])	0.62	0.24	0.31	0	3.55	1.59	0.98	0.22	4.59	0.36	0	1.62	0.7	0.17	1.62
TRINITY_DN10541_c0_g1		0.28	0.8	0.15	0	6.64	0	1.76	0	0.09	0.21	0	0	0	0	2.97
TRINITY_DN10541_c0_g2		0	0.06	0.13	0.06	0	0.15	0.07	0.18	0.1	0	0.45	0.18	0	0.45	0
TRINITY_DN10542_c0_g1	unnamed protein product [Chrysodeixis includens])	0.53	0.13	0.11	0.05	0.37	0.59	0.25	0.07	0.8	0.12	0.11	0.76	0.73	0.29	0.24
TRINITY_DN10543_c0_g1		0	0	0.37	0	0	0	0.34	0	0.14	0.16	0	0.74	0	0	0
TRINITY_DN10543_c1_g1		0	1.38	0	0	0.34	0	0	0.29	0	0.52	0.07	0.22	0.11	0.18	0.26
TRINITY_DN10543_c2_g1		0	0	1.22	0	0	0	1.51	0	0	0.3	0	0	0	0	0.86
TRINITY_DN10544_c0_g1		0.48	0	0	0.15	1.16	0.88	0.57	0	0.35	0	0	1.44	0.3	0	0.52
TRINITY_DN10545_c0_g1		0	1.5	0	0	3.49	0	0.45	0	0	0.51	0	0	1.37	0	3.11
TRINITY_DN10545_c0_g2		0.16	0	0	0	0.77	0	0	0.12	0.46	0	0	0	0	0	0
TRINITY_DN10545_c0_g3	unnamed protein product [Arctia plantaginis])	4.19	3.25	1.99	49.5	4.66	4.8	4.71	0.55	6.22	4.92	0.76	4.62	3.92	2.01	19.89
TRINITY_DN10545_c0_g4		0	0.2	0.23	0.95	0.95	0	1.68	0.29	0	1.62	0	0	0	0.19	1.38
TRINITY_DN10545_c0_g5	uncharacterized protein LOC111354134, partial [Spodoptera litura])	0	0	0.08	0	0.8	0.19	0.92	0	0.13	0.29	0	0	0.17	0.26	0
TRINITY_DN10545_c0_g6		0.03	0	0.93	0	0.58	0.28	0.22	0.02	0.36	0.32	0	0.12	0.2	0.21	0.35
TRINITY_DN10546_c1_g1		0	0	0	0	0	0	0	0	3.06	0	0	0	0	0.26	0
TRINITY_DN10547_c0_g1	enhancer of yellow 2 transcription factor-like [Pieris brassicae])	10.74	5.55	3.35	54.52	6.95	11.66	7.95	4.25	15.55	9.19	4.19	13.45	10.62	8.46	27.58
TRINITY_DN10548_c0_g1		6.9	9.23	4.6	36.77	20.09	14.05	20.88	3.78	19.47	8.05	1.84	17.84	4.2	5.6	19.11
TRINITY_DN10548_c0_g2		6.96	2.66	0.39	6.3	2.3	8.59	1.68	0.21	6.96	2.7	0	5.59	1.73	1.03	9.31
TRINITY_DN10548_c0_g3		0.96	0.16	0.61	3.6	1.55	0.52	0.65	0.1	0.45	0.31	0	1.21	0.51	0.15	1.15
TRINITY_DN10549_c0_g1	PREDICTED: myosin heavy chain, muscle isoform X25 [Ceratosolen solmsi marchali])	0	0	0	0	0	0	0	0	0	0	0	0	0	4.85	0
TRINITY_DN10549_c0_g2	unnamed protein product [Callosobruchus maculatus])	0	0	0	0	0	0	0	0	0	0	0	0	0	2.52	0
TRINITY_DN1054_c0_g1		8.28	5.74	2.63	2.53	13.73	14.48	9.41	2.72	12.41	10.89	3.18	10.86	9.94	1.8	9.41
TRINITY_DN1054_c1_g1	unnamed protein product [Arctia plantaginis])	0.45	0.44	0.04	17.46	0.71	0.67	1.14	0.04	0.53	0.5	0.01	0.57	0.43	0.05	7.12
TRINITY_DN10550_c0_g1		2.14	0.13	0.28	5.92	3.66	3.34	0.8	0.04	1.03	1.9	0.08	2.83	1.69	0.84	7.91
TRINITY_DN10550_c1_g1		2.33	0.74	0.73	0.91	6.53	4.18	4.25	0.59	2.46	2.26	1.14	1.55	0.31	0.74	3.21
TRINITY_DN10550_c1_g2		1.14	0.48	0.57	0	0	0	0	0	0.22	0	0	0	0.3	0	0
TRINITY_DN10551_c0_g1		3.13	2.59	1.06	2.24	6.18	2.27	4.77	0.83	2.67	2.74	1.2	3.3	3.22	1.09	5.29
TRINITY_DN10551_c1_g2		1.45	0	0	0	5.22	0	0	0	2.78	0	0	0	4.45	0	0
TRINITY_DN10552_c0_g1		1.24	0	0	0	0	1.4	0	0	0.59	0	0	5.02	0	0	0
TRINITY_DN10553_c0_g1		1.41	4.23	1.09	4.45	6.75	2.12	9.04	0.29	2.14	6.95	0	0.65	4.62	2.64	8.81
TRINITY_DN10553_c0_g2		0	1.85	0	0	11.15	0	0	0	0	0	0	0	0	0	0
TRINITY_DN10554_c0_g1		2.52	3.44	0.83	0	2.02	0	0	0	0	0	0	5.15	0.64	1	1.42
TRINITY_DN10555_c0_g1		0	0.31	0	0	0.7	0	0.93	0	0	0.62	0	0	1.18	0	0.45
TRINITY_DN10556_c0_g1		1.65	0.83	0.41	1.02	1.45	3.48	1.41	0.68	3.14	1.05	0.46	2.41	0.88	1.53	1.78
TRINITY_DN10556_c0_g2	unnamed protein product [Spodoptera littoralis])	0.36	0.21	0.83	12	2.08	0.24	0.91	0.22	0.55	0.56	0.21	0.63	0.38	0.44	5.09
TRINITY_DN10556_c0_g3		3.7	3.7	2.2	14.27	20.08	18.4	13.11	1.54	10.64	13.64	0	3.03	17.18	9.32	16.22
TRINITY_DN10557_c0_g1		13.7	0	0	0	0	0	0	0	9.2	0	0	32.06	0	0	0
TRINITY_DN10558_c0_g3	unnamed protein product [Arctia plantaginis])	3.62	2.19	2.45	10.85	8.22	3.35	4.43	0.54	5.14	3.73	0.79	3.7	3.28	2.11	7.83
TRINITY_DN10558_c0_g5	unnamed protein product [Arctia plantaginis])	0	0.15	0.03	0.39	0.84	0.07	0.19	0.04	0	0.16	0	0.11	0	0	0.67
TRINITY_DN10559_c0_g1	hypothetical protein B5X24_HaOG213388 [Helicoverpa armigera])	0.91	0	0	0	0	0.8	0.22	0	0.27	0	0	0	0	0	0
TRINITY_DN10559_c0_g2	hypothetical protein O3G_MSEX005472 [Manduca sexta])	0	0	0	0	0	0	0	1.4	0	0	0	0	12.85	0	0
TRINITY_DN10559_c0_g3	unnamed protein product [Euphydryas editha])	7.35	0	0	0	1.47	1.96	0	0	0	0	0	0	0	0	0
TRINITY_DN10559_c0_g4	unnamed protein product [Euphydryas editha])	0.51	0	0	0	0.61	0	0	0	0	0	0	0	0	0	0
TRINITY_DN1055_c0_g1	unnamed protein product, partial [Brenthis ino])	1	3.86	1.56	52.32	10.51	2.06	4.41	2.62	6.67	13.18	2.14	1.92	8.57	1.6	26.48
TRINITY_DN1055_c0_g2		0	0	0.15	0	0	0	0	0.42	0	0	0.19	0	0	0	0.35
TRINITY_DN10560_c0_g1		0	0	0.3	0	0.58	0.23	0.36	0.06	0	0.69	0	0.59	0.61	0	1.15
TRINITY_DN10560_c0_g2		0	0	0	0.26	0.39	0.15	0.13	0	1.13	0.12	0	0.5	0	0.21	0
TRINITY_DN10562_c0_g1		0	0.43	0	0	4.12	0	0.95	0	0.52	0.16	0	0.53	0	0.54	1.47
TRINITY_DN10562_c0_g2		0	0	0.21	0	0	0	0	0.78	0	0	0.28	0	0	0	0
TRINITY_DN10563_c0_g1		0	0	0.1	0	0	0	0	0	0.31	1.4	0	0.6	1.24	0	0
TRINITY_DN10563_c1_g1		0	0	0	0	0.71	0.9	0	0	0	0	0	0	0	0	2.88
TRINITY_DN10564_c0_g1	unnamed protein product [Arctia plantaginis])	1.62	1.42	1.58	34.66	3.68	2.56	2.17	0.35	2.34	1.46	0.31	3.82	4.43	0.77	12.03
TRINITY_DN10564_c0_g2		0.56	2.31	0.34	0	0.67	0	0	0	0	1.18	0	0	0.8	0	0
TRINITY_DN10564_c0_g4		0.13	0	0	0	3.51	0	0	0.2	0.35	0.39	0.62	1.54	0.51	0.41	0
TRINITY_DN10565_c0_g1		0	0	0	0	1.47	0	0	0	0	0	0	0	0	0	12.06
TRINITY_DN10566_c0_g1		0	0	0	0	0	0	0	0	0	0	0	0	0	15.06	0
TRINITY_DN10566_c1_g1		0	0	0	0	0	0	0	0	0	0	0	0	0	8.87	0
TRINITY_DN10567_c0_g1	PREDICTED: uncharacterized protein LOC106131768 [Amyelois transitella])	0	0	0	0	0	3.78	0	0	0	0	0	0	0	0	0
TRINITY_DN10568_c0_g1	unnamed protein product [Arctia plantaginis])	13.7	19.63	10.21	21.48	21.78	15.67	21.94	16.6	19.87	25.71	16.02	16.02	28.3	26.68	24.31
TRINITY_DN10568_c0_g2	hypothetical protein JYU34_003863 [Plutella xylostella])	2.07	1.05	0.03	0	3.14	0.82	0.56	1.13	3.41	2.14	0.68	0.74	0.38	0.58	1.88
TRINITY_DN10570_c0_g1		0.94	3.7	0	2.85	0	9.2	0	2.05	9.19	0	0	0	0	6.99	1.6
TRINITY_DN10571_c0_g1	gastrula zinc finger protein XlCGF57.1-like [Centruroides sculpturatus])	0.14	0.69	0.48	42.25	2.2	0.97	3.24	0.21	8.99	1.36	0	0.46	0.85	2.37	18.97
TRINITY_DN10572_c0_g1	sugar transporter SWEET1 isoform X2 [Helicoverpa zea])	26.17	26.67	10.91	22.55	36.37	92.02	39.57	3.72	112.2	23.22	4.09	29.75	33.25	11.63	22.17
TRINITY_DN10573_c0_g1		4.37	11.96	3.53	27.88	14.91	13.63	14.81	2.64	9.09	5.39	1.3	4.4	7.5	7.66	9.76
TRINITY_DN10573_c0_g2		0.14	0	0	0	1.17	0	1.44	0	0	0.15	0	0.22	0.35	0	1.39
TRINITY_DN10575_c0_g1		0.59	0.61	0	0	0	0	0	0	0	0	0	0	0	0	0.97
TRINITY_DN10575_c0_g2	hypothetical protein O3G_MSEX007035 [Manduca sexta])	0.17	0	0.59	0	0.21	0	0.21	0	0	0.58	0.27	0	0	0	0.12
TRINITY_DN10575_c1_g1		0.19	0.3	0	0	0.58	0.21	0.24	0.28	0.05	1.02	0.11	0.05	0.17	0.13	0.46
TRINITY_DN10575_c2_g1		0	0	0	0	1.2	0	1.87	0	0	0	0	0	0	0	1.71
TRINITY_DN10576_c0_g1		2.46	1.02	1.2	5.4	3.57	0	2.49	0	0	1.57	0	0	0	0	3.18
TRINITY_DN10577_c0_g1		1.08	2.63	0.44	0	4.36	1.63	3.76	0.12	1.37	4.28	0	0.99	0	4.33	2.39
TRINITY_DN10577_c0_g2	unnamed protein product [Arctia plantaginis])	1.24	1.07	3.87	7.65	7.15	1.75	1.36	0.9	3.25	1.7	11.42	1.56	1.71	0.68	3.95
TRINITY_DN10577_c1_g1		0	0	0	0	0	17.72	18.37	0	0	0	0	0	0	0	0
TRINITY_DN10578_c0_g1	jg4131 [Pararge aegeria aegeria])	0.12	0.06	0.18	0	0.64	1.36	0.22	0	0.06	0.2	0.09	0.4	0.84	0.06	0.65
TRINITY_DN10579_c0_g1		0.27	0	0	0.72	0.66	0	0	0	0.26	0.59	0	0	0.37	0	0.84
TRINITY_DN1057_c0_g1		10.78	4.27	1.76	7.79	10.58	13.67	10.13	1.37	10.71	7.57	1.09	13.75	8.02	1.61	9.17
TRINITY_DN1057_c0_g2	hypothetical protein EVAR_43565_1 [Eumeta japonica])	1.3	1.39	0.68	4.03	3.77	1.92	2.08	0.85	2.58	4.45	1.02	1.17	3.52	3.02	3.27
TRINITY_DN1057_c16_g1		0.21	0	0.04	0	0.52	0.73	0.62	0.12	1.05	0.08	0	0.33	0.09	0	0.1
TRINITY_DN1057_c1_g1		13.19	6.62	9.7	44.89	20.71	19.63	13.13	3.16	17.55	13.3	2.49	13.15	14.37	15.72	21.49
TRINITY_DN1057_c1_g2		0	0.23	0	0	2.68	0.66	0.98	0	0.84	0.47	0.18	0.86	0	0	3.35
TRINITY_DN1057_c1_g3		0	2.19	0.75	0.34	1.41	1.77	0.92	0.72	2.3	0.91	0.43	0	2.46	1.12	0.91
TRINITY_DN1057_c3_g1		0	0	0	0.68	0	0	0	0	0	0	0	0	1.4	0	0.8
TRINITY_DN10580_c0_g2		0	0	0	0	0	0	0	0	0	0	0	0	0	3.61	0
TRINITY_DN10583_c0_g1		0	0	0	0	0	0.63	1.03	0	0.1	0	0	0	0.54	0.32	0.15
TRINITY_DN10584_c0_g1	unnamed protein product [Arctia plantaginis])	10.82	0.19	0.01	0.29	0.11	0.39	0.06	0.01	2.12	0.51	0.02	3.89	0.14	0.01	0.18
TRINITY_DN10585_c0_g1		1	0	0	0	0.11	0.13	0	0	0.36	0	0	0.43	0	0	0
TRINITY_DN10585_c0_g2		0	0	0	0	2.09	0	0	2.42	0	0	0	0	0	0	0
TRINITY_DN10585_c0_g3		1.62	0	0	0	0.12	0.15	0.13	0.11	0.35	0.12	0.16	2.53	0.24	0	0.07
TRINITY_DN10586_c0_g1		2.31	1.99	0.67	3.7	3.06	3.24	1.42	4.8	3.6	0.48	1.44	1.33	1.84	0.47	4.57
TRINITY_DN10586_c0_g2		0	0	0	2.34	2.44	0	0	0	0	2.13	0	6.65	3.13	0	3.54
TRINITY_DN10587_c0_g1	PREDICTED: uncharacterized protein LOC106137527 [Amyelois transitella])	1.18	4.1	0.97	0.16	12.05	3.76	5.22	2.61	4.17	2.73	1.02	1.85	0.91	0.13	4.82
TRINITY_DN10588_c0_g1		0	0	0	0	1.96	0	4.36	0	0	0	0	0	0	0	5.71
TRINITY_DN10588_c1_g1		0	0.18	0	0	1.82	0	0	0	0	0	0	0	0.43	0	0.24
TRINITY_DN10588_c1_g2	hypothetical protein TNCV_2325841 [Trichonephila clavipes])	0	0.92	0	0	3.27	0	0	0	0	0	0	0	0	0	0
TRINITY_DN10589_c0_g1		0.35	0.37	0	0	2.14	4.67	6.96	0	1.85	1.14	0	1.99	1.36	0	1.29
TRINITY_DN1058_c0_g1		2.54	2.31	1.96	23.94	3.61	3.44	2.39	3.84	5.53	4.55	5.79	3.78	4.69	5.19	11.63
TRINITY_DN1058_c0_g2		6	5.58	0.72	4.63	7.02	8.18	6.09	3.39	8.96	7.77	2.79	7.18	9.27	2.87	7.29
TRINITY_DN1058_c1_g1	unnamed protein product [Chrysodeixis includens])	1.91	1.12	0.79	10.11	3.67	1.5	3.35	0.44	2.21	2.45	0.85	2.34	2.7	1.41	5.68
TRINITY_DN10591_c0_g1		0	0	1.24	0	1.24	3.27	0.96	0.3	4.35	3.05	1.91	4.84	9.68	3.73	0
TRINITY_DN10592_c2_g2		0	0	0.8	0	0.22	0.27	0.62	0.2	1.75	0.4	0	0.23	0	0.19	0
TRINITY_DN10593_c0_g1	unnamed protein product [Arctia plantaginis])	3.26	2.31	1.23	0.05	3.38	3.26	2.8	2.17	3.06	2.13	2.21	4.26	2.41	1.82	2.03
TRINITY_DN10594_c0_g1	reverse transcriptase, partial [Bombyx mori])	0	0.13	0	0	2.23	0.26	0.37	0	0.17	0.13	0	0	0	0	1.24
TRINITY_DN10596_c0_g1		1.79	0.47	0	3.76	0.27	0.33	1.48	0	0.64	0	0	0	0	0.47	6.37
TRINITY_DN10597_c0_g1		2.76	0	0	0	2.21	5.81	0	0.54	3.54	0.97	0	7.13	5.51	3.3	1.57
TRINITY_DN10597_c0_g2		0.23	0	0.29	0	0.28	0.35	0	0	0.45	0.25	0	0.61	0	0	0
TRINITY_DN10597_c0_g3		0.23	0	0	0	2.62	0	2.61	0	1.91	0.51	0	0.83	0	0	3.71
TRINITY_DN10597_c0_g4		0	0	0	0	0	0	0	0	0	0	0	0	0	0	0
TRINITY_DN10597_c1_g1		0	0	0.45	0	0.35	0	0	0	0.27	0.16	0	0	0.72	0	0.41
TRINITY_DN10599_c0_g2	uncharacterized protein LOC120636921 [Pararge aegeria])	0	0	0	0	0	0	0	0	1.4	0	0	0	0	0	0
TRINITY_DN1059_c0_g1	dual oxidase maturation factor 1 isoform X1 [Trichoplusia ni])	7.64	2.55	1.03	9.34	4.13	21.07	2.13	0.84	17.2	3.07	2.03	7.79	6.29	3.9	5.95
TRINITY_DN1059_c0_g2		1.39	0.19	0	0	1.5	6.03	0	0	1.97	0	0	0.51	0.21	0	0.5
TRINITY_DN1059_c1_g1		0.91	0	0	0	0	2.79	0	0	0	0	0	0	0	0	0
TRINITY_DN105_c0_g1	tumor susceptibility gene 101 protein [Helicoverpa armigera])	8	3.03	1.96	39.78	5.24	6.12	4.22	1.41	7.48	3.95	0.92	8.83	6.34	3.7	17.57
TRINITY_DN105_c0_g2		1.92	1.32	0.78	20.57	1.54	1.98	0.63	1.17	3.67	1.35	0	1.9	3.71	0	11.62
TRINITY_DN105_c1_g1		5.32	7.47	5.45	17.06	14.16	12.05	12.64	3.89	9.2	8.49	3.95	7.57	10.37	5.17	14.49
TRINITY_DN105_c1_g2		6.49	0	3.83	0	0	10.9	3.75	0	12.41	11.38	0	10.71	3.35	2.75	11.37
TRINITY_DN105_c2_g1		10.5	5.17	2.18	19.44	4.1	13.22	6.13	1.83	12.46	9.07	4.26	8.69	5.76	7.15	11.1
TRINITY_DN105_c3_g1		0	0	0.2	0	0	2.43	0	0	1.23	1.37	0	0	0	0	0
TRINITY_DN105_c3_g2		3.05	0.9	1.2	1.42	4.9	6.51	4.68	0.41	3.29	4.21	0.25	5.29	1.44	1.88	4.83
TRINITY_DN10600_c0_g1		0.97	2.52	2.35	14.46	1.79	0.43	1.3	2.17	0.57	1.41	2.21	1.04	1.2	0.78	9.22
TRINITY_DN10600_c0_g2		4.26	5.51	0.68	5.88	5.78	9.82	7.6	1.33	13.77	2.82	0	6.19	12.96	0.6	11.27
TRINITY_DN10600_c0_g3		0.46	0.1	0	0.57	1.03	0.41	0.79	0.07	0.46	1.46	0	0.33	0.34	0	1.06
TRINITY_DN10600_c1_g1		0	0.29	0	0	16.39	0.41	2.08	0	0	1.77	0	0	1.11	0	2.53
TRINITY_DN10600_c4_g1		0	0	0	0	0	0	0	0	1.31	0.97	0	0	2.58	0	0
TRINITY_DN10602_c0_g1		0	0	0.41	0	0.81	0	0	0	0.32	0	0	0	0	0	0
TRINITY_DN10603_c0_g1		4.36	1.3	2.52	0	12.35	9.33	4.37	0	5.71	3.23	0.42	5.52	4.29	1.62	6.17
TRINITY_DN10605_c0_g1	CDK5 regulatory subunit-associated protein 1 [Spodoptera litura])	6.98	4.19	3.7	10.63	9.68	8.54	3.86	1.89	6.04	5.32	1.94	5.46	14.59	1.81	15.53
TRINITY_DN10606_c0_g1	unnamed protein product [Parnassius apollo])	0.65	0.47	0.08	2.43	1.33	1.28	0.97	0.19	0.94	0.77	0.36	0.72	0.61	0.35	1.59
TRINITY_DN10607_c0_g1		0.53	0.28	0	1.03	0.32	1.57	0.28	0	0.25	0.56	0	1.05	0.35	0	1.2
TRINITY_DN10608_c0_g1		0.22	1.52	0.63	1.23	2.63	0.53	9.49	0.31	0.34	0	0	0	0	0	1.11
TRINITY_DN10609_c0_g1		4.04	4.59	0.4	11.04	6.45	3.22	5.42	1.79	8.18	9.07	2.36	6.61	13.44	2.86	7.49
TRINITY_DN1060_c0_g1		0.13	0	0.65	0	0	0.19	0.3	0	0.25	0	0.1	0.16	0	0	0.19
TRINITY_DN1060_c0_g2	FK506-binding protein 59 isoform X2 [Ostrinia furnacalis])	9.95	7.02	14.04	16.27	16.47	11.64	15.87	4.25	14.53	12	4.83	12.66	9.82	12.82	15.2
TRINITY_DN1060_c0_g3		0	0	0.84	0	0	0	0	0	0	0	0	3.11	0	0	1.15
TRINITY_DN10610_c0_g1		0.33	0	0	0	0	0.16	0.53	0	0.65	0.12	0	0.27	0.14	0.22	0
TRINITY_DN10611_c0_g1	uncharacterized protein LOC113401855, partial [Vanessa tameamea])	0.41	0	3.43	0.11	8.14	2.39	2.4	0.24	0.47	0.91	0.28	0.46	1.43	0.18	2.73
TRINITY_DN10611_c2_g1		0	0	1.63	0	0	0	0	0	0	0	0	0	0	0	4.76
TRINITY_DN10613_c0_g1		2.61	0.97	0.44	6.51	4	3.36	1.13	0.06	2.72	2.02	0.06	0.75	1.38	0.42	2.73
TRINITY_DN10614_c0_g1	uncharacterized protein LOC126054779 [Helicoverpa armigera])	26.12	19.83	5.81	3.73	43.13	111.01	70.15	3.58	58.3	75.01	6.52	14.95	15.08	14.42	27.06
TRINITY_DN10614_c0_g2		0	0	0	0	6.01	0	0	0	0	0	0	0	0	0	8.74
TRINITY_DN10615_c0_g1	unnamed protein product [Pieris macdunnoughi])	0	0	0.43	0	0.55	0	0.25	0.24	0	0	0.56	0	0	0	1.03
TRINITY_DN10616_c0_g1	reverse transcriptase, partial [Lymantria dispar])	0	0	0	0	0	0	0	0	0	3.51	0	0	0	0	0
TRINITY_DN10616_c0_g2		0	0.09	0.15	0	0.39	0.47	0.1	0	0.08	0.36	0	0.19	0.39	0	0
TRINITY_DN10617_c0_g1		0	0	0	0	0	0	0	0	0	0.94	0	1.38	4	0	0
TRINITY_DN10617_c1_g2		0	0	0	0	1.14	0.35	0	0	0	0	0	0	0	0	0.35
TRINITY_DN10618_c0_g1		0.58	0.89	0.57	1.36	1.09	0.23	1.3	2.83	0.59	2.1	0.49	0.53	0.82	0.94	0.68
TRINITY_DN1061_c0_g1		1.61	2.27	0.37	1.75	3.33	2.23	2.81	0.3	1.71	3.23	0.34	2.38	3.62	0.59	2.35
TRINITY_DN1061_c1_g1		0.46	0.5	0	1.76	0.38	2.29	1.07	0.06	0.75	0.34	0	0.19	0.2	0.63	1.59
TRINITY_DN1061_c2_g1		4.78	2.28	1.48	6.49	6.41	2.03	4.5	3.43	4.18	3.53	1.46	3.06	4.38	2	4.98
TRINITY_DN10620_c0_g1		5.14	1.66	0.62	2.98	2.12	5.6	2.47	1.4	7.52	2.3	1.85	5.1	2.41	1.06	2.17
TRINITY_DN10621_c0_g1		3.72	1.17	0.1	3.75	3.26	3.21	1.99	0.62	5.01	2.32	0.54	3.44	2.34	1.3	3.02
TRINITY_DN10622_c0_g1	unnamed protein product [Arctia plantaginis])	7.68	20.31	15.86	18.97	38.06	8.5	22.74	5.95	8.91	28.14	7.02	8.67	23.36	14.82	32.39
TRINITY_DN10623_c0_g2	uncharacterized protein LOC110371662 [Helicoverpa armigera])	2.2	0.58	0	1.28	0.93	3.24	0.46	0.15	2.5	0.55	0.1	3.31	1.83	0.3	1.04
TRINITY_DN10624_c0_g1	unnamed protein product [Spodoptera littoralis])	33.21	7.9	2.79	5.93	20.05	21.35	11.76	1.94	35.47	10.21	2.76	41.7	20.5	7.99	13.32
TRINITY_DN10624_c2_g1		0.14	0	0	0	1.22	0	0	0	0	0	0	0.35	0	0	0
TRINITY_DN10625_c0_g1	jg25252 [Pararge aegeria aegeria])	0	0.73	0	0	0.85	0	0	0	0	0	0	0	1.04	0	1.18
TRINITY_DN10625_c1_g1		2.13	0.97	0.41	0.24	2	1.28	1.02	0.04	1	1.25	0	1.78	1.45	0.03	1.21
TRINITY_DN10625_c2_g1		0	0.46	0	0	1.07	0	1.36	0	2.12	0	0	0	0	0.49	0
TRINITY_DN10625_c2_g2		0	0	0	3.58	0	0	0	0	0	0	0	0	0	0	0
TRINITY_DN10626_c0_g1	kinase gamma, Phosphorylase, partial [Spodoptera littoralis])	8.54	1.94	1.47	15.94	6.76	18.9	2.84	2.41	23.75	3.36	6.08	8.92	4.19	5.98	10.18
TRINITY_DN10626_c0_g2		0	2.01	0	18.84	7.32	16.87	6.13	3.34	0	2.13	0	0	13.08	0	10.63
TRINITY_DN10626_c1_g1		5.68	0	1.7	2.14	0	9.21	2.56	1.61	5.45	0	0	2.29	2.18	0	4.95
TRINITY_DN10626_c2_g1		0	0	1.12	0	0	0	0.61	0	0.59	0	0	0	0	0	3.04
TRINITY_DN10627_c0_g2		0.74	0.32	0	0	0	0.44	0.18	0.03	0.07	0.59	0	0.6	0.27	0	0
TRINITY_DN10627_c0_g4		0	0.15	1.13	0	0.67	0.2	0.56	0.18	0.87	0	0	0.17	0.35	0.42	0
TRINITY_DN10627_c0_g5		0	0	0.22	0	0.44	0	0	0	0	0	0	0	0	0	1.13
TRINITY_DN10627_c0_g6		0	0	0	0	0	0	5.46	0	0	0	0	0	0	0	0
TRINITY_DN10628_c0_g1	unnamed protein product [Arctia plantaginis])	169.19	208.88	293.87	169.13	220.41	130.73	245.98	55.2	148.48	237.03	80.62	171.3	190.5	144.17	184.33
TRINITY_DN1062_c0_g1		8.79	10.27	6.14	23.64	15.76	8.04	8.55	2.75	3.75	15.78	1.8	8.32	2.86	0.72	29.03
TRINITY_DN10630_c0_g1	acyl-protein thioesterase 1 [Trichoplusia ni])	17.45	10.27	6.6	29.83	12.28	14.24	10.43	4.85	29.29	14.22	7.39	25.26	16.17	15.41	19.35
TRINITY_DN10632_c0_g1		5.48	4.49	0	0	0	0	0	0	2.53	5.58	0	5.42	6.56	0	0
TRINITY_DN10633_c0_g1		0	2.37	0	0	0	0	0	0	0	0.81	0	0	6.83	0	0
TRINITY_DN10634_c0_g1		1.16	0.62	0	0	0	1.44	1.52	1.96	1.49	0.42	3.29	0	0.25	0.81	0.29
TRINITY_DN10635_c0_g1		0.1	0.41	0	0	0.24	0.43	0.12	0	0.09	0.32	0	0.11	0	0	0.41
TRINITY_DN10635_c1_g1		0	0	0	0	0	0	8.4	0	0	0	0	0	0	0	0
TRINITY_DN10635_c3_g1	jg21317, partial [Pararge aegeria aegeria])	0.13	0.14	0.08	0	1.25	0.31	0.59	0	0.08	0.19	0	0.14	0.1	0	0.41
TRINITY_DN10636_c0_g1		0.8	0	0	0	0.73	1.19	0.12	0.04	0.43	0.33	0	0.47	1.65	0	1.01
TRINITY_DN10638_c0_g1	paraplegin [Manduca sexta])	4.57	5.06	8.5	20.73	5.46	5.52	6.52	7.08	7.53	5.95	5.28	6.53	6.96	6.23	9.97
TRINITY_DN10639_c0_g1		2.18	0	0.67	0	1.97	2.52	0.54	0	2.09	1.15	0	0	0.78	0.62	1.78
TRINITY_DN10639_c0_g2		3.31	1.03	0	0.25	2.37	2.9	0	0.35	1.31	3.79	1.1	0.75	3.31	0.81	0.84
TRINITY_DN1063_c0_g1		5.63	2.74	0.25	6.85	5.12	8.96	3.84	0.59	7.44	4.12	0.68	8.85	8.91	0.73	6.39
TRINITY_DN10640_c0_g1	hypothetical protein SFRUCORN_005855 [Spodoptera frugiperda])	9.43	6.14	5.44	28.76	11.57	12.46	8.89	3.85	18.25	12.2	4.33	13.02	9.32	10.77	17.27
TRINITY_DN10641_c0_g1		0.26	0.18	0	0	1.25	0	0	0	0.25	0	0	0	0	0	0.85
TRINITY_DN10641_c2_g1		73.35	24.92	7.17	2.23	18.52	51.86	31.72	4.78	115.51	69.74	7.61	83.33	30.55	14.27	12.27
TRINITY_DN10641_c3_g1		0.39	0	0	0	1.44	0	0.15	0	0	0.86	0	0	0.17	0.13	0
TRINITY_DN10643_c0_g1	unnamed protein product [Arctia plantaginis])	4.41	6.15	0.89	0.23	24.82	36.4	5.15	6.24	57.58	15.88	16.93	10.69	7.78	25.34	14.92
TRINITY_DN10643_c1_g1		1.01	0	0.61	0	0	0	0	0	0	0	0	1.58	1.53	0	0
TRINITY_DN10644_c0_g1	uncharacterized protein LOC125063519 isoform X2 [Pieris napi])	0.58	0.31	0.31	0.24	0.6	1.14	0.47	0.19	1.05	0.11	0	1.73	0.12	0.34	0.28
TRINITY_DN10644_c0_g2	uncharacterized protein LOC125063519 isoform X2 [Pieris napi])	1.08	1.01	0.06	1.86	1.75	0	2	0.21	0.51	1.29	0	0.96	0.69	0.37	1.69
TRINITY_DN10644_c0_g3		0	0.25	0	0	2.68	0	0.48	0	0.16	0.36	0	0	0.19	0.08	2
TRINITY_DN10644_c0_g4	unnamed protein product [Arctia plantaginis])	1.12	0.24	0.26	0	1.45	0.35	0.89	0.06	1.86	0.78	0.01	1.01	1.14	0.1	1.11
TRINITY_DN10644_c0_g5	hypothetical protein SFRURICE_013093 [Spodoptera frugiperda])	2.84	2.46	0.86	3.42	10.4	3.95	3.73	1.29	3.59	9.26	1.02	2.25	7.86	1.36	6.2
TRINITY_DN10645_c0_g1	sortilin-related receptor isoform X1 [Helicoverpa armigera])	9.65	4.63	3.1	2.53	8.38	11.08	7.69	2.27	13.26	9.1	3.63	16.29	12.34	8.37	6.35
TRINITY_DN10646_c0_g1	uncharacterized protein LOC125489572 [Plutella xylostella])	12.81	11.2	8.39	4.14	33.64	26.36	42.19	1.64	19.14	15.68	2.29	9.61	4.79	1.49	20.74
TRINITY_DN1064_c0_g1	oocyte zinc finger protein XlCOF6.1-like isoform X1 [Helicoverpa zea])	2.94	7.87	0.75	5.86	9.65	4.29	12.79	0.68	4.57	8.68	0.88	3.61	8.76	0.98	9.62
TRINITY_DN1064_c0_g2	hypothetical protein EVAR_17625_1 [Eumeta japonica])	1.82	2.64	0.32	0.23	6.62	2.03	3.47	0.1	0.5	1.3	0.08	1.09	3.88	0.33	3.88
TRINITY_DN10651_c0_g1	jg25743 [Pararge aegeria aegeria])	1.2	0.88	0.11	0.1	8.67	0.95	2.48	0.53	0.66	1.69	1.44	1.31	1.74	0.84	7.52
TRINITY_DN10652_c0_g1		0.73	0.29	1.52	0.32	0.9	1.08	0.08	0	0.13	0.53	0	1.23	0.65	0	0.38
TRINITY_DN10653_c0_g1		0.74	0.11	0	0.02	0.63	1.53	0.21	0.04	0.74	0.33	0.02	0.63	1.11	0.17	0.66
TRINITY_DN10653_c0_g2	uncharacterized protein LOC111365126 isoform X1 [Spodoptera litura])	0.64	0.04	0	0.04	0.57	0.59	0.18	0.02	0.75	0.21	0.04	0.95	0.49	0.11	0.56
TRINITY_DN10654_c0_g1	hypothetical protein SFRUCORN_003876 [Spodoptera frugiperda])	19.81	104.8	7.88	3.1	188.31	38.85	65.34	3.62	40.35	41.69	13.7	23.25	92.7	55.65	114.05
TRINITY_DN10655_c0_g1	neuroligin-4, X-linked isoform X1 [Spodoptera litura])	1.43	0.86	0.05	0	1.91	1.95	0.77	0.04	1.74	1.19	0.02	1.33	1.04	0.06	1.42
TRINITY_DN10656_c0_g1	unnamed protein product [Arctia plantaginis])	1.62	0.52	0.42	1.31	1.14	1.23	0.5	0.09	2.58	0.24	0.08	2.57	0.83	0.17	0.76
TRINITY_DN10656_c0_g2		0.48	0.17	0	1.03	0.2	0.72	0	0	1.25	0	0	2.25	1.24	0.5	0
TRINITY_DN10657_c0_g1		2.16	2.23	0.96	20.72	3.2	2.61	2.34	2.32	2.42	2.16	1.71	1.81	2.58	1.34	9.1
TRINITY_DN10657_c0_g2		28.9	26.49	12.46	141.01	67.35	49.72	29.25	9.47	77.34	33.3	5.96	63.59	23.05	27.82	79.52
TRINITY_DN10657_c0_g3		0	0	0	18.23	0	0	0	4.44	2.21	2.44	0	3.84	0	0	0
TRINITY_DN10658_c0_g1		1.45	0	0	0	0	1.8	0.26	0	0.92	0.52	0	0.63	0	0	0
TRINITY_DN10658_c0_g2	unnamed protein product [Arctia plantaginis])	24.57	6.6	0.63	0.98	5.69	15.29	6.22	1.64	16.39	4.29	3.21	15.86	4.45	7.47	4.28
TRINITY_DN10658_c0_g3		0	0	0	0	0.4	0.5	0	0	1.26	0	0	0	0	0	0
TRINITY_DN10659_c0_g1	piggyBac transposable element-derived protein 4-like [Helicoverpa zea])	4.05	2.58	1.01	0.04	2.02	3.45	1.31	1.56	3.58	0.31	0.52	1.62	0.49	0.4	3.76
TRINITY_DN1065_c0_g1	unnamed protein product [Arctia plantaginis])	9.23	5.47	1.88	0.11	7.87	11.9	3.68	4.35	12.47	4.05	9.36	9.43	5.48	13.48	4.07
TRINITY_DN1065_c0_g2	hypothetical protein O3G_MSEX005839 [Manduca sexta])	1.51	2.61	0	0	0	3.86	0	0	2.41	0	0.87	0.73	0	2.08	0
TRINITY_DN10660_c0_g1	POC1 centriolar protein homolog A [Ostrinia furnacalis])	7.55	2.81	0.93	23.9	3.97	6.21	4.76	1.24	8.7	5.05	1.18	7.54	4.41	4.26	11.03
TRINITY_DN10661_c0_g1		0	0	0	0	0	0	0.14	0	0	0.94	0	0	1.07	0	0.35
TRINITY_DN10661_c0_g2		2.04	0	0.06	0	5.07	2.53	1.78	0.5	0.51	0	0.27	1.42	0.45	0	0.18
TRINITY_DN10661_c0_g3		2.22	0	0	0	0	0.91	0.07	0	0.05	0	0	0.76	0	0	0
TRINITY_DN10661_c2_g1		0	3.55	0.84	0	0	0	1.34	0	1.32	0	0	1.04	1.02	0	0
TRINITY_DN10662_c0_g1	unnamed protein product [Arctia plantaginis])	2.25	0.26	0.26	0.25	0.35	1.11	0.32	0.35	1.31	0.71	0.65	1.82	0.78	1.54	0.13
TRINITY_DN10663_c0_g1		0.35	0.3	0.04	5.33	0.52	0	0	0.17	0.21	0	0.16	0.48	0.17	0	2.5
TRINITY_DN10664_c0_g2	trichohyalin-like [Ostrinia furnacalis])	30.56	62.74	86.76	5.58	81.8	3.23	42.88	4.87	35.97	6.21	17.44	46.6	35.79	11.23	78.37
TRINITY_DN10664_c1_g1	hypothetical protein evm_012743 [Chilo suppressalis])	0	0	1.79	0	0	0	0	0	0	0.78	0	0	0	0	0
TRINITY_DN10664_c1_g2	unnamed protein product, partial [Trichogramma brassicae])	0.24	0.18	0.6	0.15	0.3	0.55	0.17	0.02	0.25	0.31	0.06	0.37	0.27	0.09	0.24
TRINITY_DN10665_c0_g1	unnamed protein product [Chrysodeixis includens])	12.9	6.43	0.68	0.1	5.61	11.8	5	1.36	11.62	7.29	2.05	13.33	12.38	2.53	3.97
TRINITY_DN10666_c0_g1	protein tramtrack, beta isoform isoform X4 [Helicoverpa armigera])	0.73	2.23	0.89	5.77	3.72	1.2	2.75	0.1	1.72	2.46	0.05	0.95	2.52	0.29	4.61
TRINITY_DN10667_c0_g1		0.24	0.65	0	0	3.73	0.68	2.01	0	1.63	0.93	0	0	0.3	0	1.06
TRINITY_DN10667_c0_g2		0.78	0.66	0.78	0	1.52	0	0.74	0	0	0	0	3.5	2.14	0	0.97
TRINITY_DN10667_c0_g3		0.63	0	0	0	0	0	0.62	0	0	0	0	0	0.92	0	0
TRINITY_DN10667_c1_g1		0	0	0	0	0	0	0	0	0	0	0	0	0	0	0
TRINITY_DN10668_c0_g1	proteasome subunit alpha type-1 [Trichoplusia ni])	22.38	34.11	56.54	25.15	33.9	20.14	38.03	10.91	22.53	38.94	16.41	27.91	29.03	25.37	31.9
TRINITY_DN10668_c0_g2		0.24	1.22	0.97	0	1.89	1.32	2.14	0.03	0.4	1	0.35	0.14	0.44	0.23	0.25
TRINITY_DN10668_c0_g3	unnamed protein product [Parnassius apollo])	0.2	0.66	0.14	0	4.98	0.06	0.12	0.09	0.07	0.77	0.08	0.08	0.58	0.02	3.01
TRINITY_DN10668_c1_g1		1.46	2.24	0	0	2.63	0	0.71	0	0	0.77	0	1.1	1.07	0	0
TRINITY_DN10669_c0_g1		0.63	0.17	0	0	4.01	0	0	0	0	0	0	0	0	0	1.6
TRINITY_DN1066_c0_g1	agrin-like isoform X1 [Helicoverpa zea])	6.26	1.05	0.27	4.19	3.14	5.3	1.71	0.58	5.56	2	0.56	7.28	2.78	0.63	2.88
TRINITY_DN10670_c0_g1		0.3	0.32	0.19	0	2.68	0.09	0.69	0	0.06	0.21	0	0.14	0.15	0	2.14
TRINITY_DN10671_c0_g1	unnamed protein product [Spodoptera littoralis])	11.22	7.37	1.75	8.99	8.64	7.91	7.16	0.25	6.17	7.34	0.83	8.78	7.93	1.45	5.2
TRINITY_DN10671_c1_g1		0	0	1.08	0	0	0	0	0	0	0	0	0	0	0	0
TRINITY_DN10671_c1_g2	hypothetical protein NE865_14324 [Phthorimaea operculella])	5.52	2.66	2.23	15.57	6.55	4.4	6.44	0.6	6.59	0.77	0	6.62	3.01	1.19	11.19
TRINITY_DN10671_c1_g3	hypothetical protein NE865_15611 [Phthorimaea operculella])	1.25	0	0.75	0	0	0	4.56	0	0	0	0	0	0	0	0
TRINITY_DN10671_c1_g4	hypothetical protein NE865_09498 [Phthorimaea operculella])	0	1.18	0.05	0	2.22	0	0.4	0.05	0	0.9	0.06	0	2.2	0	1.21
TRINITY_DN10672_c0_g1		0	0	0.19	0	1.46	0	0	0	0	0	0.5	0	1.64	0	0
TRINITY_DN10672_c0_g2	LOW QUALITY PROTEIN: uncharacterized protein LOC123661623, partial [Melitaea cinxia])	0.29	0	0	0	0.18	0.86	0	0	0	0.32	0	0.36	0	0	0
TRINITY_DN10672_c0_g3		0.88	0	0	0	1.08	0.19	0.3	0	0.49	0.28	0	0.15	0.16	0	0.18
TRINITY_DN10673_c0_g1		0.38	0	0	0	0.87	0.4	0	0	0.49	0	0	0.12	0.13	0	0.69
TRINITY_DN10673_c0_g2		0.7	0	0	0	0.69	0.55	0.12	0	0.28	0.05	0	0	0.28	0	0.66
TRINITY_DN10674_c0_g1	unnamed protein product [Arctia plantaginis])	0.37	1.26	0	0	0.18	4.23	0.82	1.42	11.51	0.58	2.24	0.51	0.99	0.65	0.63
TRINITY_DN10675_c0_g1	unnamed protein product [Arctia plantaginis])	15.88	29.52	29.85	37.53	20.28	11.38	24.95	11.34	12.56	23.56	8.78	13.7	24.23	16.02	27.44
TRINITY_DN10675_c0_g2	unnamed protein product, partial [Arctia plantaginis])	0.86	0.45	0	4.09	1.04	1.31	0	0	0.41	0	0	3.65	2.41	0	3.43
TRINITY_DN10675_c0_g3	unnamed protein product [Arctia plantaginis])	2.66	1.22	0.4	32.28	9.76	5.89	8.04	0.47	7.23	8.4	0.27	2.81	3.66	1.18	14.73
TRINITY_DN10676_c0_g1	PREDICTED: uncharacterized protein LOC106131381 [Amyelois transitella])	0	1.11	0.02	0.03	0.1	0.99	1.67	21.08	0.11	3.4	25.11	0	0.16	23.86	0.04
TRINITY_DN10677_c0_g1		3.97	4.23	0.55	0.59	2.26	4.56	2.82	1.5	3.79	2.7	1.06	4.6	7.44	1.24	2.49
TRINITY_DN10677_c1_g1		0	2.43	0	0	4.33	0	2.21	0	0	0	0	0	0	0	0
TRINITY_DN10678_c0_g1	hypothetical protein HF086_013058 [Spodoptera exigua])	0.31	0.22	0.03	0	0.48	0.27	0.2	0.11	0.21	0.27	0	0.43	0.49	0.12	0.36
TRINITY_DN10679_c0_g1	bumetanide-sensitive sodium-(potassium)-chloride cotransporter-like [Manduca sexta])	0.35	0	0	0	0	0	8.91	2.67	0	0	0	0	1.95	0	0
TRINITY_DN10679_c1_g1	hypothetical protein TNCV_4169491 [Trichonephila clavipes])	10.94	0	0	0	0	2.44	0	0	0	0	0	0	0	0	0
TRINITY_DN10679_c2_g1		0.15	0.31	0.02	0.07	4.6	0.43	0.95	0.01	0.26	0.95	0	0.1	0.24	0	3.73
TRINITY_DN10679_c3_g1		0	0	4.21	0	0	0	0	0	0	0	0	0	0	0	0
TRINITY_DN10679_c4_g1	unnamed protein product, partial [Drosophila melanogaster])	1.32	0.6	0	0	0.61	0.53	0.36	0.07	0.46	0.75	0.53	0.52	1.08	0	0.35
TRINITY_DN10679_c6_g1	hemolin [Lymantria dispar])	0.19	13.61	0.08	0	15.66	1.61	8.66	0.03	0.48	5.1	0.09	0	6.94	0.18	10.71
TRINITY_DN10679_c7_g1		0	0	0	0	0.55	0	0.46	0	0	0.96	0	0	0.64	0	1.45
TRINITY_DN1067_c0_g1	unnamed protein product [Arctia plantaginis])	26.89	29.25	59.56	0.43	28.24	36.76	22.29	6.18	33.33	29.8	11.43	31.72	61.76	28.83	15.77
TRINITY_DN1067_c0_g2		1.89	0.77	1.81	10.62	2.03	3.17	1.7	0.45	2.89	2.06	0.47	2.27	2.05	1.22	5.06
TRINITY_DN10682_c0_g2		0.78	0.23	0.41	0.86	0.61	2.09	1.42	0.06	1.27	0.48	0.17	0.5	1.04	0.14	0.4
TRINITY_DN10683_c0_g1		0	0	0.2	0	1.14	0.48	0	0	0.91	0.34	0	0.43	0.43	0	1.96
TRINITY_DN10684_c0_g1		0	0	0	0	0	0.34	0	0	1.1	0	0	0.6	0.61	0	1.38
TRINITY_DN10685_c0_g1	hypothetical protein B5X24_HaOG216011 [Helicoverpa armigera])	0.62	1.83	0.19	0	6.8	1.41	1.32	0	3.34	0.33	0	0	0.42	0	2.41
TRINITY_DN10685_c0_g2		0	0	0	0	0	0	0.55	0	0	0	0	0	0	0	0
TRINITY_DN10686_c0_g1	unnamed protein product [Chrysodeixis includens])	4.56	23.11	6.03	12.97	32.87	11.7	23.94	9.18	11.16	27.52	5	5.71	22.99	6.46	24.61
TRINITY_DN10686_c0_g2		0.78	0	0.47	0	0	0	0	0	0	0	0	0	0	0	5.27
TRINITY_DN10686_c1_g1	jg736 [Pararge aegeria aegeria])	0.92	0.31	0.06	0.29	0.54	1.85	0.06	0.04	2.41	0.55	0.19	1.87	0.81	0.19	0.61
TRINITY_DN10686_c2_g1		0	0	0	0	0.62	0.87	0.21	0.17	0.33	0.28	0	0.1	0.62	0.08	0.36
TRINITY_DN10686_c3_g1	40S ribosomal protein S19a [Eumeta japonica])	0	0	1.17	0	0	0	0	0.63	0	0	0	0	0	0	0
TRINITY_DN10687_c0_g1		0	0	0.8	0	0.19	0	0	0	0	0.17	0	0	0	0	0
TRINITY_DN10687_c0_g2		0	0.09	0.33	0	1.19	0	0.11	0.04	0.35	0.1	0	0	0	0	0
TRINITY_DN10688_c0_g1		0.12	0.13	0.15	0	1.19	0.36	0.58	0.09	0.47	0.27	0	0	0.31	0	0.88
TRINITY_DN10689_c1_g1		0	0.83	0.33	0	0.95	0	0.57	0.06	1.23	0	0	0	0	0	2.39
TRINITY_DN1068_c0_g1		0	0	0.14	0	0.28	0	1.01	0	0	1.73	0	0	0	0	0
TRINITY_DN1068_c0_g2	unnamed protein product [Arctia plantaginis])	7.4	9.27	6.31	16.31	12.53	6.52	16.36	2.55	6.95	15.29	2.99	9.1	11.67	5.93	15.1
TRINITY_DN1068_c1_g1		0.89	0.42	0.12	0	8.33	2.52	2.73	0	0.73	1.43	0.03	0.85	1.56	0.17	3.92
TRINITY_DN10690_c0_g2		0.18	0.06	0	0	0.73	0.43	0.59	0	0.06	0.34	0	0.07	0	0	0.58
TRINITY_DN10691_c0_g1	putative gag-related protein [Lymantria dispar])	1.31	0.82	1.28	0	2.51	1.16	1.68	0.09	1.48	0.28	0	0	0	0.83	0
TRINITY_DN10692_c0_g1	protein tramtrack, beta isoform isoform X30 [Colias croceus])	0.71	1.58	0.07	1.23	2.42	0.08	1.1	0	0.76	1.43	0	0.31	1.12	0	1.08
TRINITY_DN10693_c0_g1		0.71	0	0.3	0	1.16	0	0.52	1.28	0.46	1.08	0	0	0	0	0.72
TRINITY_DN10694_c0_g1		0.73	1.13	0.1	0	1.97	1.92	1.76	0.3	0.8	0.82	0.02	0.19	1.99	0.06	1.34
TRINITY_DN10695_c0_g1		1.02	0.88	1.37	0	7.87	1.65	3.2	0.69	1.1	2.39	0.16	1.47	1.9	0.1	4.24
TRINITY_DN10695_c1_g2	hypothetical protein HW555_008361 [Spodoptera exigua])	17.45	121.72	28.18	43.93	146.14	22.74	124.03	32.98	25.48	141.12	32.24	19.57	112.41	41.57	102.73
TRINITY_DN10696_c0_g1	unnamed protein product [Arctia plantaginis])	3.47	2.31	1.24	7.18	9.48	5.68	4.34	0.4	4.65	3.68	0.56	3.65	4.87	1.87	6.96
TRINITY_DN10696_c0_g2		0	0	5.27	0	4.27	0	0	0.49	5.1	5.6	0	0	0	0	0
TRINITY_DN10698_c0_g1	unnamed protein product [Arctia plantaginis])	9	10.51	5.1	14.92	33.23	7.26	18.52	3.36	10.69	15.66	3.63	10.33	17.87	10.8	24.67
TRINITY_DN10698_c0_g2		0.58	0	0	0	1.39	0	0	0	0	0	0	0	0	0	0
TRINITY_DN10698_c1_g1		0	0	0.07	0	1.63	0	0.4	0.04	0	0.25	0	0.27	0.42	0.11	0.16
TRINITY_DN10699_c0_g1		0.39	0	0	1.5	1.9	0	2.41	0	0	0.21	0	0.25	0.25	0	1.45
TRINITY_DN10699_c1_g1		1.31	1.28	0	0	0.29	0	0	0	0	0	0	0	0	0	1.55
TRINITY_DN1069_c0_g1		5.96	56.62	9.74	4.18	62.34	7.97	72.3	3.62	14.3	79.26	6.62	7.74	70.84	5.33	48.73
TRINITY_DN1069_c1_g1		0.59	0.92	2.12	0	0.21	0.79	0.27	1.53	1.44	1.35	0.66	0.74	1.56	0.36	0.45
TRINITY_DN106_c0_g1	uncharacterized protein LOC126053516 [Helicoverpa armigera])	0	0	0.7	0	0	0	3.42	1.85	0	0	0	0	0	0	0
TRINITY_DN106_c1_g1		0.82	0.35	0.41	0	0	0	0.19	0	0.63	1.07	0.13	0.2	0.21	0	0.48
TRINITY_DN106_c1_g2	unnamed protein product [Arctia plantaginis])	9.62	1.74	1.22	0	1.86	8.45	1.78	1.31	12.85	1.12	1.81	10.23	2.5	1.56	0.82
TRINITY_DN106_c2_g1		0	0	0	0	0	0	0	0	0.8	0	0	0	0	0	0
TRINITY_DN10700_c0_g1		1.6	0	0	0	0	0	1.01	0.11	0.3	0.34	0.27	0.87	0.44	0	0.96
TRINITY_DN10700_c0_g2		0	0.64	0	1.21	0	0	0	0.21	0	0	0	0	0	0	2.82
TRINITY_DN10700_c1_g1	hypothetical protein O3G_MSEX012311 [Manduca sexta])	0.21	0.6	0.53	0	0.77	0.53	0.95	0	1.1	0.63	0.05	0.72	0	0.2	0.49
TRINITY_DN10700_c1_g2	uncharacterized protein LOC113234191 [Hyposmocoma kahamanoa])	0	0	0.39	0	0.3	0.17	0	0	0	0	0.1	0.6	2.03	0	0.54
TRINITY_DN10700_c2_g1		0	0	0	0	0.83	0	0	0	0	0	0	0	0	0	0
TRINITY_DN10701_c0_g1	unnamed protein product [Arctia plantaginis])	0.41	0	0	0	0	0.48	0	0.26	0.98	0	0.23	0.75	0	0.08	0
TRINITY_DN10701_c1_g1		0.44	0	1.09	0	0	1.96	1.86	0	1.47	2.12	0.36	1.99	2.31	1.15	0
TRINITY_DN10702_c0_g1		0.61	0.93	0.33	0.04	1.44	0.44	1.95	1.08	0.53	0.19	0.2	0.8	0.36	0.41	0.95
TRINITY_DN10703_c0_g1	hypothetical protein TNCT_562611 [Trichonephila clavata])	0	0	0	0	0	0	0	0	0	0	0	0	0	0	0
TRINITY_DN10704_c0_g1	hypothetical protein JYU34_005070 [Plutella xylostella])	0.25	0.14	0.06	0.07	0.96	0.39	0.42	0	0.52	0.68	0.01	0.75	0.52	0.03	0.52
TRINITY_DN10704_c0_g2	unnamed protein product [Pieris macdunnoughi])	0.76	0.34	0.1	0.07	0.1	0.48	0.58	0.24	1.25	0.42	0.15	1.01	0.75	0.07	0.4
TRINITY_DN10704_c0_g3		0	0.35	0.2	0	0	0	0	0.12	0	0	0.39	0	0	0.33	0.24
TRINITY_DN10704_c0_g4	uncharacterized protein LOC113227090 [Hyposmocoma kahamanoa])	0.88	0.5	0.44	0.05	1.5	1	0.63	0.09	0.94	1.07	0.13	1.65	0.65	0.1	1.42
TRINITY_DN10705_c0_g1	coiled-coil domain-containing protein AGAP005037 isoform X9 [Trichoplusia ni])	4.12	2.46	0.2	0.1	8.1	3.04	1.76	0.58	6.36	3.55	0.34	7.68	5.35	0.91	2.72
TRINITY_DN10706_c0_g1	hypothetical protein AVEN_232339-1 [Araneus ventricosus])	1.14	1.12	0.33	5.05	2.6	0	0	0	0	0	0	0	0	0	0
TRINITY_DN10706_c1_g1	EPM2A-interacting protein 1-like [Sipha flava])	0.27	0	0	0	0	0	1.75	0	0	0	0	0	0.36	0.58	0.41
TRINITY_DN10707_c0_g1	hypothetical protein HUJ04_010996 [Dendroctonus ponderosae])	0	0.85	0.73	1.68	3.58	0.64	2.28	0	1.91	0.57	0.52	0	2.2	0	1.24
TRINITY_DN10708_c0_g1		0	0	0	0	1.78	0	0	0	0	1.56	0	0	0	0	0
TRINITY_DN10708_c0_g2		0	0.2	0.44	0	1.56	0.09	0.4	0	0.13	0.65	0	0	0.23	0	1.17
TRINITY_DN10708_c1_g1	unnamed protein product [Parnassius apollo])	3.81	2.91	0.54	0.36	1.71	1.77	6.07	0.96	1.42	4.61	2.49	2.01	2.05	0.8	1.53
TRINITY_DN10708_c1_g2		0	0	1.27	0	0	0	0.09	0.22	0	0	0.43	1.87	0	0	0
TRINITY_DN10709_c0_g1		0.13	0.07	0.17	0	0.08	0.48	0.33	0	0.06	0.6	0	0.3	0.4	0	0.46
TRINITY_DN1070_c0_g1	unnamed protein product [Arctia plantaginis])	25.71	86.64	162.44	108.94	94.59	39.63	106.11	54.56	46.96	74.74	42.42	35.19	93.71	139.96	92.39
TRINITY_DN10711_c0_g1		0	0	0	0	0	0	0	0	0	0	0	0	0	16.65	0
TRINITY_DN10713_c0_g1		5.7	1.15	0	1.68	9.59	5.47	1.05	0	2.19	0	2.13	0	1.73	2.77	3.94
TRINITY_DN10715_c0_g1		0.15	0	0	0	0.37	1.11	0	0.06	0.58	0	0	0.56	0.57	0.15	0
TRINITY_DN10715_c0_g3		0.28	0	0	0	0.56	0.95	0.22	0.07	0.18	0.1	0.14	0.65	0.91	0	0.13
TRINITY_DN10715_c0_g4		0	0.6	0	0	1.2	0.83	0.98	0	0	0.62	0	0	0.53	0	0.41
TRINITY_DN10716_c0_g2	hypothetical protein JYU34_020243 [Plutella xylostella])	1.23	0	0.08	0	0	1.81	0	0	0	0	0	0	0	0.12	0
TRINITY_DN10717_c0_g1	unnamed protein product, partial [Callosobruchus maculatus])	3.49	1.44	0.48	0	3.01	3.19	2.76	0.51	2.81	2.55	0.22	1.62	1.54	0.23	2.59
TRINITY_DN10718_c0_g1		3.67	1.12	2.63	3.79	8.12	3.38	1.59	0.26	4.04	3.23	0	5.75	1.13	2.17	3.62
TRINITY_DN10718_c1_g1		1.1	0.19	0.03	0.63	2.45	1.36	0.57	0	0.8	0.76	0.1	1	0.48	0.51	0.68
TRINITY_DN10718_c2_g1		0	0	0	0.21	0.2	1.44	0	0	0	0	0	0.41	0.84	0	0.72
TRINITY_DN10718_c3_g1		0.45	0.1	0	0.44	0.78	0.66	0	0.07	0.62	0.2	0	1.07	1.34	0.18	1.29
TRINITY_DN10719_c0_g1		5.85	2.49	0.37	9.74	2.32	5.84	1.36	3.47	8.2	0.8	1.4	6.34	4.86	0.74	4.27
TRINITY_DN10719_c0_g2		5.17	0	0	3.86	0	4.17	0	2.21	0	0	0	0	0	0	0
TRINITY_DN10719_c0_g3		0	0	0	0	1.42	0	5.43	0	0	4.99	0	0	0	0	8.18
TRINITY_DN10719_c1_g1		3.48	2.4	0.17	4.99	2.08	2.71	2.85	3.26	3.7	3.62	4.59	1.64	4.61	2.54	3.73
TRINITY_DN10719_c2_g1		5.22	2.16	0.55	5.63	3.94	7.92	3.93	3.54	6.2	3.09	2.25	2.62	4.97	3.69	6.05
TRINITY_DN10719_c2_g2	unnamed protein product, partial [Brenthis ino])	0.07	0	0	0	0.44	6.47	0.45	0	2	0.16	0	3.26	0.26	0	0.1
TRINITY_DN1071_c0_g1	unnamed protein product [Arctia plantaginis])	0.07	1.09	0.94	0.09	2.78	1.17	2.63	2.5	1.07	1.55	3.27	0.41	1.39	3.34	1.14
TRINITY_DN1071_c0_g2	apolipoprotein D [Helicoverpa armigera])	1.93	2.83	0.16	0.08	2.77	1.85	3.98	1.35	2.55	3.37	1.38	1.24	4.8	1.47	1.95
TRINITY_DN1071_c0_g3		0	0	0	0	0	0	1.58	0	2.39	0.88	0	0	0	0	0
TRINITY_DN1071_c1_g1	F-box only protein 25 [Eumeta japonica])	0	0	0	0	0	0	0	0	1.5	0	0.65	0	1.05	0	0
TRINITY_DN10720_c0_g1	uncharacterized protein LOC123878064 [Maniola jurtina])	0.36	0.41	0.3	0.03	1.99	0.85	1.47	0.41	0.43	0.66	0.38	0.23	0.16	0.21	1.65
TRINITY_DN10720_c0_g2		3.5	7.01	0	0	0	0	6.72	2.46	0	0	3.41	0	0	4.43	18.64
TRINITY_DN10720_c0_g3		0.14	0.3	0.35	0	1.19	0.21	0.65	0	0.14	0.15	0	0.52	0	0.14	2.44
TRINITY_DN10721_c0_g1	unnamed protein product [Arctia plantaginis])	3.77	2.62	10.92	5.97	2	3.59	3.5	7	5.59	4.31	2.98	4.77	2.37	4.47	2.52
TRINITY_DN10722_c0_g1		4.99	11.42	14.06	0	12.47	4.1	12.21	19.11	16.69	11.39	1.85	21.25	11.41	13.09	6.49
TRINITY_DN10722_c0_g2		0	0.73	0	0	1.71	2.21	0	0	0	0	0	1.07	2.08	0	0
TRINITY_DN10723_c0_g1		0	0.19	3.71	0	0.11	0.25	0	0.07	0.09	0.78	0.2	0.31	0.21	0	0
TRINITY_DN10724_c0_g1		1.43	0.05	0.08	0.37	8.14	1.83	3.07	0.06	0.8	0.24	0.07	1.73	0.25	0.22	0.3
TRINITY_DN10724_c0_g2		0	0	0	0	0	2.4	0	0	0	12.45	0	0	0	0	0
TRINITY_DN10725_c0_g1		1.73	1.93	1.35	0.28	8.5	0.24	2.86	0.62	0.35	4.33	0.27	1.9	2.95	1.65	6.48
TRINITY_DN10725_c0_g2	uncharacterized protein LOC113396028 [Vanessa tameamea])	0.31	0	0	0	0	0	0	0	0.44	0.84	0	0	0	0	0
TRINITY_DN10725_c0_g3		3.4	0	0	0	2.05	2.8	1.51	0.47	0	1.79	0	0	5.25	0	2.98
TRINITY_DN10727_c0_g1	unnamed protein product [Arctia plantaginis])	1.37	0.58	0.58	11.1	2.74	1.46	2.31	0.25	1.41	2	0.17	1.18	1.19	0.37	6.45
TRINITY_DN10728_c0_g1	histone-lysine N-methyltransferase SETMAR-like [Aphis craccivora])	0.32	0.04	0.32	0.16	1.22	1.68	0.85	0.08	0.39	0.12	0	0.28	0.38	0.1	0.78
TRINITY_DN10728_c0_g2	protein GVQW3 [Trichonephila clavipes])	0.11	0.12	0	0	0.53	0.16	0.26	0.08	0.32	0	0	0.39	0	0.22	0.31
TRINITY_DN10729_c0_g1	unnamed protein product [Arctia plantaginis])	3.95	3.03	3.77	16.27	5.34	4.69	5.15	2.4	6.46	5.76	3.53	5.76	5.3	6.23	9.22
TRINITY_DN1072_c0_g1	unnamed protein product [Chrysodeixis includens])	5.48	2.42	5.22	14.95	6.81	6.65	4.34	2.82	10.36	4.62	3.37	7.32	4.12	6.01	9.16
TRINITY_DN10730_c0_g1		0	0	0.08	0	0.15	2.95	0.44	0	0	0	0	0.15	0.31	0	0.72
TRINITY_DN10732_c0_g2		0	0	0	0	1.36	0	0	0	0	0	0	0	0	0	1.07
TRINITY_DN10732_c2_g1		0	0	6.3	0	0	0	0	0	0	0	0	0	0	0	0
TRINITY_DN10733_c0_g1	hypothetical protein NE865_07223 [Phthorimaea operculella])	3.7	0	0	0	0.52	3.53	3.31	0.08	0	0	0.17	2.19	0	3.39	6.25
TRINITY_DN10734_c0_g1		0	0	0	0	0	0	0	0.42	0	0.74	0	2.1	0	2.44	0
TRINITY_DN10735_c0_g2		0	0.09	0	0	0.88	0.12	0.9	0.07	0	0.43	0	0	0.62	0.39	0.84
TRINITY_DN10738_c0_g1	unnamed protein product [Arctia plantaginis])	1.96	0.64	0.15	0	0.87	3.91	0.26	0.43	3.22	0.59	0.2	1.39	0.7	0.97	0.28
TRINITY_DN10739_c0_g1	fumarylacetoacetate hydrolase domain-containing protein 2-like [Trichoplusia ni])	0.13	0.23	0.05	0	0	0.69	0.06	7.17	0.69	0.05	2.75	0.15	0	6.39	0.42
TRINITY_DN1073_c0_g1	unnamed protein product [Arctia plantaginis])	1.13	0.09	0	0	0.53	21.92	0.32	0	38.32	0	0	0	0.11	0	1.12
TRINITY_DN1073_c0_g2	unnamed protein product [Arctia plantaginis])	4.05	0.2	0	0	0	12.12	0.06	0	149.78	0.11	0	3.86	0.28	0	0.13
TRINITY_DN10740_c0_g1	MOS1T transposase, partial [Pseudoatta argentina])	2.33	1.61	2.49	1.13	4.67	0.92	6.41	0.41	1.35	3.13	0.51	0.83	2.09	0	6.93
TRINITY_DN10741_c0_g1		0	0	0	0	0	0.59	0	0	0	0.86	0	0	1.04	0	0
TRINITY_DN10741_c0_g2	vacuolar-sorting protein SNF8 [Vanessa tameamea])	7.55	6.02	2.01	37.49	8.04	7.38	8.51	2.11	12.21	10.64	2.13	8.14	10.16	5.84	17.19
TRINITY_DN10741_c0_g3		0	0	0	0	0	0	0	0	0.98	2.7	0	0	0	0	0
TRINITY_DN10742_c0_g1	reverse transcriptase, partial [Lymantria dispar])	0	0	0	0	0	3.93	0	0	8.23	0	0	0	0	0	0
TRINITY_DN10742_c1_g1		0	0	0	0	0	0	1.33	0	1.96	0	0	0	0	0	0
TRINITY_DN10743_c0_g1		0.5	0.48	0.32	0	1.18	0.37	0.57	0	0.55	1.26	0.04	0.4	0.18	0.05	0.64
TRINITY_DN10743_c0_g2		0.33	1.54	0.08	0	0.16	0	0.49	0.19	0.13	1.92	0	0.3	0.55	0.06	0
TRINITY_DN10743_c0_g3		0.63	0.58	0.69	0.11	0.22	0.53	0.22	0.04	0.18	0.3	0.21	1.29	1.23	0.18	0.13
TRINITY_DN10743_c0_g4		0.78	0.06	0.33	1.85	1.15	0.92	0.4	0.57	0.83	0.53	0.04	0.3	0.63	0.25	1.17
TRINITY_DN10744_c0_g1	hexamerin [Nasonia vitripennis])	0	0	0	0	0	0	0	0	0	0	0	0	0	13.88	0
TRINITY_DN10745_c0_g1	hypothetical protein EVAR_36083_1 [Eumeta japonica])	0.47	0	0	0	0	1.74	0	0	0	0	0	0	0	0	1.06
TRINITY_DN10746_c0_g1	hypothetical protein SFRURICE_008422 [Spodoptera frugiperda])	0.98	1.3	0.68	0	0.36	0.23	1.1	0.02	1.21	1.95	0	0.25	1.09	0.45	0.55
TRINITY_DN10747_c0_g1		1.6	2.01	0.79	0	1.94	0	0	0.64	3.79	1.7	0	0.43	1.31	0	0
TRINITY_DN10748_c0_g1		1.97	1.66	0.59	0.74	2.15	5.36	1.54	1.59	4.75	2.75	2.04	2.08	3.54	1.89	2.14
TRINITY_DN10748_c1_g1	unnamed protein product [Danaus chrysippus])	2.95	0.9	0.42	5.35	1.7	3.62	1.48	0.88	3.73	1.83	1.69	2.98	1.9	0.83	3.38
TRINITY_DN10748_c1_g2		0	0	0	20.5	0	0	0	0	0	0	0	0	0	1.95	10.05
TRINITY_DN10749_c0_g1		1.63	1.67	0	0	0.98	5.12	0	0.73	3.92	0.86	3.69	1.25	0	0	0
TRINITY_DN1074_c0_g1		4.61	1.77	2.42	4.87	2.13	2.13	3.37	2.06	4	2.14	1.04	3.08	2.6	4.12	5.13
TRINITY_DN1074_c1_g1	unnamed protein product [Spodoptera exigua])	12.49	24.88	5.77	13.33	17.52	11.55	23.8	3.94	14.05	22.55	3.88	13.59	19.13	8.73	16.79
TRINITY_DN1074_c1_g2		0	0.31	0.09	0	0.7	0.21	1.51	0.05	0.28	0	0	0	0.19	0	2.51
TRINITY_DN1074_c1_g3		0	0.18	0.1	0	0	0.25	0.76	0.18	0	0.36	0.67	0.42	0.43	0.34	1.22
TRINITY_DN10751_c0_g1		4.58	2.41	0.58	3.4	3.9	4.37	4.15	0.62	5.35	5.19	1.06	5.79	4.34	1.14	4.7
TRINITY_DN10752_c0_g1	elongin-B [Ostrinia furnacalis])	10.94	11.02	7.89	30.6	21.8	10.74	15.96	7.38	15.01	18.39	7.55	12.7	14.14	14.93	25.92
TRINITY_DN10753_c0_g2	hypothetical protein NE865_03732 [Phthorimaea operculella])	10.02	1.15	2.17	1.18	10.24	15.16	4.82	1.4	9.28	4.87	1.09	8.51	7.24	0.34	8.06
TRINITY_DN10753_c0_g3		8.26	7.57	2.56	15.91	11.96	10.19	8.91	2.76	3.11	13.53	2.97	6.69	8.16	6.44	14.67
TRINITY_DN10753_c1_g1		1.23	0	0	0	0.62	0.95	0	0	0	0	0	3.64	0	0	0
TRINITY_DN10754_c0_g1	uncharacterized protein LOC124644435 [Helicoverpa zea])	0.65	0.7	0.2	0	1.19	1.46	0.76	1.98	2.17	2.89	1.37	1.23	0.25	2.77	0.63
TRINITY_DN10755_c0_g1	jg21317, partial [Pararge aegeria aegeria])	0.18	0.2	1.27	0	2.66	0.13	2.45	0.33	0.45	0	0	0	0	0.9	0.8
TRINITY_DN10755_c0_g2		3.78	1.89	0	0	0	0	0	0	0	0	0	0	0	0	0
TRINITY_DN10755_c0_g3		0	0	0	0	1.42	0.44	0	0	0.28	0	0	0	0	0	0
TRINITY_DN10757_c0_g1	unnamed protein product [Arctia plantaginis])	0.75	0.19	0.36	0.5	1.56	1.89	0.55	0.41	2.81	0.57	0.58	0.92	0.52	1.62	0.8
TRINITY_DN10757_c1_g1		0	0	0	0	4.95	0	0	0	0	0	0	0	0	0	0
TRINITY_DN10757_c3_g1		1.46	0.12	0	0	0.55	1.99	0.4	0	0.22	0	0	0.54	0	0.22	0
TRINITY_DN10758_c0_g1	hypothetical protein JYU34_006904 [Plutella xylostella])	0.39	0.23	0.77	0.09	0.68	0.14	0.58	0.27	0.63	1.24	0.87	0.8	2.54	0.12	0.87
TRINITY_DN10758_c0_g2		0	0.2	0.23	0	0.45	0	0.21	0.07	0	0.61	0	0.47	0	0	1.38
TRINITY_DN10759_c0_g1	unnamed protein product [Arctia plantaginis])	1.48	2.15	1.02	10.99	2.5	2.41	3.35	0.5	2.78	3.77	0.44	1.61	2.22	0.9	5.57
TRINITY_DN1075_c0_g1	PREDICTED: DNA-directed RNA polymerase II subunit RPB11-a [Amyelois transitella])	22.33	20.68	7.42	27.84	15.53	16.01	33.87	14.17	27.31	23.98	6.36	21.4	16.3	12.48	26.75
TRINITY_DN10760_c0_g1	unnamed protein product [Arctia plantaginis])	4.18	6.76	3.55	3.59	11.41	3.48	8.71	1.61	5.25	5.93	1.49	6.52	8.46	4.03	8.84
TRINITY_DN10761_c0_g1	knirps-related protein [Papilio machaon])	3.76	0.93	0.85	9.71	0.94	3.88	0.43	0.36	4.25	0.65	0.63	5.66	1.18	0.64	4.24
TRINITY_DN10762_c0_g1	methionine aminopeptidase 1-like isoform X1 [Spodoptera frugiperda])	7.5	9.11	12.31	37.13	11.38	8.9	9.54	4.28	9.71	13.71	3.79	10.29	9.3	11.51	20.38
TRINITY_DN10762_c0_g2	methionine aminopeptidase 1 isoform X3 [Manduca sexta])	0.54	0	0	0	0.65	0.83	0.54	0	0	6.85	0	0	0	0	1.76
TRINITY_DN10763_c0_g1		0	0	0.56	0	0	0	0.59	0	0	1.7	0	0.59	0	0	0
TRINITY_DN10763_c0_g2	unnamed protein product [Arctia plantaginis])	1.43	1.7	0.42	0.01	3.56	1.64	1.76	0.11	2.44	2.44	0.27	2.19	2.71	0.41	2.33
TRINITY_DN10764_c0_g1		2.37	1.85	0.43	20.8	3.38	2.46	1.81	0.7	3.34	3.42	0.42	2.79	3.39	0.51	9.2
TRINITY_DN10765_c0_g1	bolA-like protein 3 [Trichoplusia ni])	3.75	1.46	0.69	12.5	3.02	2.66	3.24	3.09	6.01	4.1	3.14	2.82	3.64	3.72	5.67
TRINITY_DN10766_c0_g1		14.06	8.92	2.21	14.12	10.24	19.14	8.73	5.77	16.26	12.11	8.09	14.02	14.24	7.28	10.48
TRINITY_DN10767_c0_g1	unnamed protein product [Arctia plantaginis])	15.68	10.96	9.3	15.13	20.64	17.98	15.83	6.55	17.57	16.26	5.85	16.77	11.33	8.84	18.02
TRINITY_DN10767_c0_g2		0	0.08	0.23	0	0.27	0	1.09	0.21	0	0.5	0.06	0	0	0.28	0.21
TRINITY_DN10769_c0_g1	unnamed protein product [Arctia plantaginis])	49.75	2.84	0.26	0.01	5.51	21.34	3.71	0.14	36.37	4.31	0.08	45.38	6.6	0.34	3.41
TRINITY_DN1076_c0_g1	endonuclease and reverse transcriptase-like protein [Bombyx mori])	20.62	27.82	17.16	0.63	24.57	19.16	16.54	6.44	29.63	21.3	7.42	17.35	21.27	10.92	14.51
TRINITY_DN1076_c1_g1	endonuclease and reverse transcriptase-like protein [Bombyx mori])	1.82	3.13	0	0	0.74	0	0	0	0	0	0	0.9	0.88	0	0
TRINITY_DN10771_c0_g1	unnamed protein product [Arctia plantaginis])	1.33	0.42	0.37	14.78	2.97	0.71	1.68	0.29	1.61	1.35	0.3	1.56	1.7	0.73	6.31
TRINITY_DN10772_c0_g1	uncharacterized protein LOC113502414 [Trichoplusia ni])	2.84	1.62	0.01	0.13	1.98	2.32	1.01	0.46	2.65	1.91	0.34	3.27	2.38	0.64	1.77
TRINITY_DN10773_c0_g1	uncharacterized protein LOC113506487 [Trichoplusia ni])	0.4	0.41	2.82	0.02	0.94	0.75	1.19	0.37	0.29	0.67	0.45	0.62	0.33	0.74	0.52
TRINITY_DN10773_c0_g2		0.17	0	2.53	0	0	0.7	1.45	0.06	0.17	0.56	0	0.44	0	0.16	0.26
TRINITY_DN10773_c0_g3		0	0	0	0	3.31	0	0	0	0	0	0	0	0	0	3.15
TRINITY_DN10774_c0_g1	unnamed protein product [Arctia plantaginis])	0.77	0.1	0.02	0.27	1.33	2	0.49	0.34	1.18	0.61	0.24	0.8	0.97	0.59	0.84
TRINITY_DN10774_c0_g2	unnamed protein product [Arctia plantaginis])	0.18	0.1	0	0	0.49	0.39	0.23	0	0.58	0.25	0.03	0.3	0.48	0.13	0.06
TRINITY_DN10774_c0_g3		2.1	0	0	0	0	0	0.68	0	0	0	0	0	0	0	0
TRINITY_DN10774_c1_g1	unnamed protein product [Parnassius apollo])	0	0	0	0	1.29	0	0.53	0	0	0	0	0.77	0	0	0
TRINITY_DN10775_c0_g1	glutamyl-tRNA(Gln) amidotransferase subunit A, mitochondrial [Manduca sexta])	2.3	2.44	0.76	7.06	2.82	2.11	2.2	1.63	2.96	2.21	1.1	1.98	3.45	2.54	3.8
TRINITY_DN10776_c0_g1	hypothetical protein B5X24_HaOG209365 [Helicoverpa armigera])	1.03	1.36	0.32	0	0.63	1.55	2.24	0	1.23	1.94	0.21	0.34	3.46	1.1	0.39
TRINITY_DN10777_c0_g1	unnamed protein product [Arctia plantaginis])	2.09	0.51	0	0	0.35	1.65	0.36	0.17	1.4	0.35	0.07	2.29	1.27	0.16	0.2
TRINITY_DN10778_c0_g1		0.04	0.13	0	0	0.93	0	0.41	0.02	0	0.5	0	0	0.19	0	0.34
TRINITY_DN10778_c0_g3		0.82	0	0	0	0	0	0.84	0	0	2.61	0	0	0	0	0.65
TRINITY_DN10778_c0_g4		0.33	0.09	0	0.05	0.62	0.12	0.32	0.11	0.17	0.14	0.16	0.23	0.15	0.08	1.46
TRINITY_DN10779_c0_g1		0	0	0	0	0	0	0	0	0	0	2.39	1	1.96	0	0
TRINITY_DN1077_c0_g1	hypothetical protein HW555_003631 [Spodoptera exigua])	7.93	3.61	1.88	9.57	7.08	9.06	5.9	1.7	9.9	9.57	2.04	7.14	5.21	2.21	7.38
TRINITY_DN10780_c0_g1		0.67	0.35	0	0.02	0.71	2.17	0.79	0.06	0.92	0.4	0.16	0.77	0.94	0.08	0.29
TRINITY_DN10781_c0_g1		14.22	11.67	1.63	11.47	11.49	19.4	13.4	5	19.54	19.08	5.15	11.06	15.41	5.8	13.58
TRINITY_DN10783_c0_g2		1.33	0	0	0	7.37	0	0.65	0	1.19	0.7	0	0.99	0	0	1.1
TRINITY_DN10783_c0_g3		0	0	0	0	1.11	0	0.32	0	0	0	0.25	0	1.65	0	0.94
TRINITY_DN10784_c0_g1	uncharacterized protein LOC125489572 [Plutella xylostella])	4.76	0.91	2	0.28	17.69	14.49	20.41	1.22	6.4	11.08	0.35	3.87	5.35	1.57	11.77
TRINITY_DN10786_c0_g1	protein ANTAGONIST OF LIKE HETEROCHROMATIN PROTEIN 1-like [Spodoptera litura])	1.79	0	0.22	0	0.22	0.53	0	0.07	0.52	0	0	0.91	0.23	0	0
TRINITY_DN10787_c0_g1	unnamed protein product [Arctia plantaginis])	13	0	0	0	0	0.13	0	0.21	0.43	0	0.07	24.04	0	0.69	0
TRINITY_DN10788_c0_g1	uncharacterized protein LOC124640556 [Helicoverpa zea])	3.32	0.37	0.16	0	0.24	4.15	0.57	0.4	4.25	0.4	0.42	1.52	1.01	0.33	0.07
TRINITY_DN10789_c0_g1		0	0	0	0.38	0	0	0	0.6	1.15	0	1.83	2.63	0	0	0.86
TRINITY_DN1078_c0_g1	sarcalumenin [Trichoplusia ni])	34.77	20.89	1.57	0.02	39.08	58.85	9.88	15.04	60.25	19.21	25.41	37.61	42.5	89.74	23.45
TRINITY_DN1078_c0_g2		1.54	0.53	0	0	1.24	0	0	0	0	0	0	0	0.73	0	0
TRINITY_DN10790_c0_g1	hypothetical protein NE865_14936 [Phthorimaea operculella])	0.32	0.14	0.08	0	1.09	0.28	0.24	0	0.31	0.65	0	0.44	0.84	0	0.63
TRINITY_DN10791_c0_g1		3.97	5.87	8.92	1.92	16.43	2.81	4.91	8.26	5.43	9.44	5.32	11.17	6.01	2.68	12.85
TRINITY_DN10791_c1_g1		8.26	7.79	4.22	0.15	10.49	11.39	15.07	1.33	10.29	12.01	1.92	8.86	10.36	4.76	9.31
TRINITY_DN10791_c1_g2		0.92	0.21	0.83	0.96	0.33	0.75	0.47	0.1	0.68	0.67	0.13	0.94	1.03	0.3	0.47
TRINITY_DN10792_c0_g1		0	0	0.21	0	0	0.74	0.96	0.31	0	0	0	0	0	0	0
TRINITY_DN10793_c0_g1	unnamed protein product [Arctia plantaginis])	0.36	0.23	0.31	0	0.93	1.42	1.18	0.37	1.97	0.91	1.51	0.44	2.55	2.09	0.59
TRINITY_DN10794_c0_g1		0.47	0	0	0	0.57	2.19	0	0	0.27	0.21	0	0	0.35	0	2
TRINITY_DN10794_c0_g2		0	0.9	0	0	2.78	0	0	0	0	0	0	0	0	0	0.88
TRINITY_DN10794_c0_g3		0.54	0	0	0	0.66	0.45	0.19	0	0.23	0.78	0	0.36	0.66	0	0.65
TRINITY_DN10795_c0_g1	uncharacterized protein LOC112048713 [Bicyclus anynana])	0.68	0.26	0.4	0.18	1.81	1.7	1.13	0.16	0.93	0.26	0.3	0.68	0.17	0.57	1.21
TRINITY_DN10796_c0_g1	G-protein coupled receptor 52 isoform X3 [Galleria mellonella])	0.35	0	0.17	0.14	0.57	0	0.23	0.24	0.46	0.27	0.11	0.35	0.03	0.03	0.49
TRINITY_DN10797_c0_g1		1.21	0.24	0.19	4.66	1.58	0.33	0.47	0.25	0.75	0.43	0.12	1.32	1.39	0.3	2.37
TRINITY_DN10797_c1_g1		1.74	1.36	0	6.49	1.52	0	0.89	0	3.32	2.31	0	1.23	1.83	0.97	4.16
TRINITY_DN10797_c2_g1		0	0	0.14	0	0.28	3.71	0	0.24	0.43	0.24	0	0.59	0	0.24	1.7
TRINITY_DN10797_c2_g2		0.14	0	0.18	0	0.18	1.79	0	0	0	0	0	0	0.88	0.42	0.1
TRINITY_DN10798_c0_g1		0	0	0	2.3	0	0	0.97	0	0	0	0	0	0	0	1.39
TRINITY_DN10799_c0_g1	unnamed protein product [Arctia plantaginis])	0	0.13	0.06	0.07	2.42	0.36	0.15	0.07	0	0	0.14	0.09	0	0.07	1.11
TRINITY_DN1079_c0_g1		2.66	1.1	0	0	0	0.82	0	0	1.02	0	0	0.77	4.79	1.21	0.87
TRINITY_DN1079_c0_g2		4.97	2.27	2.78	13.19	6.47	5.7	6.76	0.45	10.33	7.93	1.71	3.48	2.68	2.92	10.79
TRINITY_DN1079_c1_g1		0	0.46	0	0	1.23	0.85	0	0.16	0.42	0	0.23	0	0.55	0	0.42
TRINITY_DN1079_c1_g2		0.09	0.3	0.35	0.11	1.03	0.27	0.11	0.04	0.18	0.21	0.15	0.33	0	0.18	0.4
TRINITY_DN1079_c1_g3		3.01	1.89	1.73	5.65	2.61	4.93	3.1	1.41	3.98	2.3	1.98	4.7	4.34	0.93	4.42
TRINITY_DN107_c0_g1	DNA N6-methyl adenine demethylase isoform X1 [Helicoverpa zea])	4.91	5.71	1.71	0.61	19.96	6.81	10.76	1.25	6.85	9.2	1.63	5.51	10.8	2.62	11.96
TRINITY_DN107_c0_g2	unnamed protein product [Arctia plantaginis])	0.81	0.4	0.43	3.66	0.37	0.22	0.27	0.41	0.78	0.67	0.18	0.77	0.65	0.46	1.21
TRINITY_DN10800_c0_g1	unnamed protein product [Arctia plantaginis])	6.81	7.52	4.8	0.06	16.24	10.99	12.3	4.93	14.82	13.36	9	8.7	15.97	13.81	9.2
TRINITY_DN10801_c0_g1	probable citrate synthase 2, mitochondrial [Hyposmocoma kahamanoa])	49.9	71.27	28.45	25.09	89.06	87.13	74.88	99.37	93.8	70.38	120.62	53.65	106.14	254.75	63.45
TRINITY_DN10802_c0_g1	unnamed protein product [Arctia plantaginis])	4.1	2.65	1.51	21.05	4.94	4.81	3.66	1.09	5.16	4.9	1.31	5.72	5.04	2.51	10.44
TRINITY_DN10803_c0_g1	40S ribosomal protein S4-like, partial [Mizuhopecten yessoensis])	0	0	0	0	0	0	0	0	0	0	0	0	0	7.96	0
TRINITY_DN10804_c0_g1	uncharacterized protein LOC114243710 [Bombyx mandarina])	0.33	0.13	0.45	0	1.11	0.61	0.25	0.09	0.21	0.45	0	0.56	0.18	0.07	0.63
TRINITY_DN10804_c0_g3	uncharacterized protein LOC124645363 [Helicoverpa zea])	0.32	0	0.22	0	0.86	0.33	0.17	0.08	0.29	0.29	0	0.14	0.11	0	0.8
TRINITY_DN10804_c0_g4	uncharacterized protein LOC124645363 [Helicoverpa zea])	0.4	0.16	0.01	0.02	0.62	1.08	0.17	0.02	0.36	0.37	0	0.35	0.27	0.16	0.35
TRINITY_DN10805_c0_g1		0	0.76	5.12	0	16.69	1.14	13.94	0.22	0	0.77	5.77	1.1	5.2	2.5	11.09
TRINITY_DN10805_c1_g1	DUF4817 domain-containing protein [Trichonephila clavipes])	0.28	0	0	0	0	0	0	0	1.84	0.29	0	0.74	0	0	0
TRINITY_DN10805_c1_g2		0.61	0.97	0.48	0	1.86	1.35	0.7	0	0	1.66	0	0.95	0.78	0	2.23
TRINITY_DN10805_c1_g3	DUF4817 domain-containing protein [Trichonephila clavipes])	0.24	0.15	0.14	0	0.78	0.42	1.12	0.02	0.29	0.54	0.11	0.54	0.43	0.17	0.57
TRINITY_DN10805_c1_g4	unnamed protein product [Arctia plantaginis])	0	0	0	0	0.44	0.53	0.41	0	0	0.78	0	0.45	0	0	0.79
TRINITY_DN10807_c0_g1		2.18	1.02	0.4	0.5	3.85	1.81	1.54	0.99	2.92	2.92	0.98	2.16	3.04	0.73	1.01
TRINITY_DN10808_c0_g1	hypothetical protein O3G_MSEX009841 [Manduca sexta])	0.4	0	0.14	0	0.49	0.33	0.29	0.73	0.06	0.45	0.13	0.06	0.21	0	0.64
TRINITY_DN10809_c1_g1		0.57	0.68	0.16	1.22	1.25	1.96	0.56	0.11	1.39	0.36	0	0.37	0.31	0.18	0.63
TRINITY_DN1080_c0_g1		0.61	0.22	0.1	1.86	0.69	1.64	0.77	0.02	1.46	0.75	0.2	1.09	0.91	0.39	1.14
TRINITY_DN1080_c0_g2	hypothetical protein RR46_08588 [Papilio xuthus])	19.24	36.34	5.96	40.52	33.5	29.15	37.31	26.3	39.61	41.78	23.49	16.63	31.26	15.87	40.32
TRINITY_DN1080_c0_g3		0	0.1	0.12	0.23	0.58	0.42	0	0	0	0.11	0	0	0	0	0
TRINITY_DN1080_c0_g4	unnamed protein product [Arctia plantaginis])	2.24	0.36	0.14	0.03	1.52	3.29	0.72	0.09	3.47	0.76	0.15	2.85	0.98	0.08	0.79
TRINITY_DN10810_c0_g1		0.16	0.53	1.45	0	0.2	0	0	1.46	0	0	0.93	0	0.21	0.51	0.24
TRINITY_DN10810_c1_g1		0	0.94	1.94	0	1.28	0	1.86	0.93	0	3.07	0	0	0	0	0
TRINITY_DN10810_c1_g2		0.21	0	0.13	0	0.26	0.63	0.93	0	0.4	0.23	0.17	0	0	0.44	0.63
TRINITY_DN10811_c0_g1		0.2	0.07	0.17	0	0.81	0.19	0.25	0.05	0.06	0	0.15	0.23	0.08	0	0.37
TRINITY_DN10811_c0_g2		0	0	0.22	0	1.14	0.34	0	0.09	0.46	0	0	0.14	0	0.12	0.84
TRINITY_DN10811_c1_g1	reverse transcriptase, partial [Bombyx mori])	0.49	0	0	0	0.2	0.98	0	0	0	0	0	0.21	1.06	0	0
TRINITY_DN10811_c1_g2		0.76	0	0.71	0	0.23	0	0.21	0	0	0.21	0	0.24	0	0	0
TRINITY_DN10812_c0_g1		0	0.48	0	0.63	2.23	1.41	0	1.33	0	0	0.79	0	0	2.07	0
TRINITY_DN10813_c0_g2		0	0	1.67	0	0.59	0	0	0	0	0	0	0	0	0	0.37
TRINITY_DN10813_c0_g3		1.11	0.11	0.53	0	0.49	0.44	0.24	0.24	0.33	0.56	0.33	0.39	0	0.4	0
TRINITY_DN10814_c0_g1		0.22	0	0	0	2.12	0	0	0	0.42	0	0	0.56	0.29	0	0.33
TRINITY_DN10814_c0_g2	mediator of RNA polymerase II transcription subunit 1 isoform X2 [Helicoverpa zea])	6.02	1.94	1.06	10.36	6.97	5.02	4.39	0.32	7.9	4.01	0.45	5.61	4.47	1.12	6.51
TRINITY_DN10814_c0_g3		0	0	0	0	1.73	0.7	0.36	0	0	0	0	0	0	0.16	0.69
TRINITY_DN10815_c0_g1	Gelsolin, partial [Papilio machaon])	5.54	2.96	0	0	10.63	8.14	4.33	0.86	4.6	4.81	0.36	2.91	5.37	0.3	5.37
TRINITY_DN10816_c0_g1		0.78	0	0	0	2.31	0	0.13	0	0.32	0	0	0	0.14	0	0.16
TRINITY_DN10816_c0_g2		0	0	0	0	0	4.63	0	0	3.62	0	0	0	0	0	0
TRINITY_DN10816_c0_g4		2.45	6.18	4.4	0	1.47	1.96	0	9.48	1.18	1.29	2.3	0	5.6	8.98	0
TRINITY_DN10816_c1_g1		0	0	0	0	7.32	0	1.76	0	0	0	0	0	0	0	0
TRINITY_DN10817_c0_g1		0	0	0	0	0	0	0	1.39	0	0	0	0	0	0	1.3
TRINITY_DN10817_c0_g2		0	0	0	0	0	0	0	0.45	4.31	0	0	3.4	0	0	0
TRINITY_DN10818_c0_g1		1.07	0.34	0.05	0	0.31	2.57	0.23	0.23	1.07	0.37	0.05	1	0.72	0.1	0
TRINITY_DN10818_c1_g1	unnamed protein product [Euphydryas editha])	0.1	0	0	0	1.4	1.14	0.85	0.04	0	0.06	0	0.06	0.06	0.05	1.23
TRINITY_DN10819_c0_g1		1.53	0.81	0.14	5.44	2.47	0.96	1.73	0.56	2.01	1.58	0.49	8.61	1.37	0.76	6.56
TRINITY_DN1081_c0_g1	unnamed protein product [Arctia plantaginis])	58.53	34.19	15.75	72.83	39.09	52	37.63	16.21	60.69	45.5	19.83	64.29	57.5	34.11	51.89
TRINITY_DN1081_c0_g2		5.95	4.19	2.16	32.62	2.71	11.86	6.48	3.45	6.4	10.29	4.26	9.42	3.64	2.37	14.37
TRINITY_DN1081_c12_g1		1.57	0	0	0	0	7.68	0	0	6.01	0	0	2.54	0	0	0
TRINITY_DN1081_c1_g1	unnamed protein product [Arctia plantaginis])	4.23	0.33	0.29	3.32	2.21	1.4	0.72	2.29	1.75	0.66	0.85	3.37	0.3	1	2.01
TRINITY_DN1081_c1_g2	probable basic-leucine zipper transcription factor P [Helicoverpa armigera])	10.61	4.74	7.64	31.93	11.11	13.03	7.25	6.04	11.1	8.44	4.82	12.69	7.18	5.62	17.71
TRINITY_DN1081_c2_g1		2.59	0.28	0.03	2.4	0.77	22.13	2.04	0.65	12	2.79	0.2	3.72	2.76	0.95	1.83
TRINITY_DN1081_c3_g1		2.02	2.78	1.01	0	4.91	3.3	3.83	0.87	1.93	5.23	1.79	2.07	3.7	0.42	3.91
TRINITY_DN1081_c8_g1		0.09	0	0.06	0.22	0	1.21	0.22	0.11	2.15	0.51	0	0	0	0	0
TRINITY_DN1081_c9_g1		0	0	0	0	0.96	0	0	0	0	0.27	0	0	0	0	0
TRINITY_DN10820_c0_g1	unnamed protein product [Chrysodeixis includens])	0.43	0.16	0.3	5.29	0.24	0.28	0.34	0.14	0.39	0.05	0.33	0.28	0.13	0.3	1.93
TRINITY_DN10821_c0_g1		0	0.31	0.12	0	0.56	1.62	0.12	0	0.19	0.53	0	0.11	0	0	0
TRINITY_DN10822_c0_g1		0	0	0	0	1.26	0	0	0	0	4.42	0	0	0	0	0
TRINITY_DN10823_c0_g1		0	0	2.56	0	0	0	0	0	0	0	0.99	0	0	1.29	0
TRINITY_DN10823_c1_g1	unnamed protein product [Spodoptera exigua])	18.71	9.3	8.23	0.13	14.83	17.94	9.39	2.82	13.76	9.2	14.81	17.24	20.19	22.9	8.64
TRINITY_DN10823_c1_g2		0.16	0.17	0.39	0	0.76	0.93	0.54	0.06	0.15	0	0	1.17	0.4	0	0
TRINITY_DN10823_c1_g3		0	0	0	0	0.89	0	0	0	0	0	0	0	0	0	0
TRINITY_DN10823_c1_g4		0	0	0	0	1.75	0.36	0	0	0	0	0	0	0	0.51	1.09
TRINITY_DN10823_c2_g1		0	0	1	0	0.66	0	0	0	0	0	0	0	0	0	0
TRINITY_DN10824_c0_g1		0	0	0.51	0	0.25	0.3	0	0	0.59	0.66	0	0	0	0	0.3
TRINITY_DN10826_c0_g1	unnamed protein product [Arctia plantaginis])	0	0	0	0	0	0	0	0	0	17.17	0	0	0	2.28	0
TRINITY_DN10827_c0_g1	hypothetical protein B5X24_HaOG202615 [Helicoverpa armigera])	0	0	0.72	0	0	0.37	0	0.44	0	0	0.2	0	0	0	0
TRINITY_DN10828_c0_g1		7.35	4.1	2.68	14.3	5.18	10.79	4.29	3.84	4.65	4.55	1.79	7.87	9.34	2.96	12.46
TRINITY_DN10829_c0_g1	unnamed protein product [Arctia plantaginis])	0.91	0.14	0.51	0.09	0	0.4	0	0.66	0.9	0.18	0.87	1.33	0.63	1.36	0
TRINITY_DN10829_c0_g2	unnamed protein product [Arctia plantaginis])	0.04	0.04	0	0	0.19	0.78	0	0.52	0.34	0.04	0.03	0.13	0.32	1.89	0.05
TRINITY_DN10829_c1_g1	unnamed protein product [Arctia plantaginis])	0	0	0	0	0	0	0	1.08	0	0	0.48	0	0	0.62	0
TRINITY_DN1082_c0_g1	unnamed protein product [Arctia plantaginis])	1.96	1.17	0.29	0	3.77	1.66	1.57	0.59	2.65	1.94	1.28	2.31	2.23	0.99	2.13
TRINITY_DN10830_c0_g2		0.87	0.05	0.29	0	0.27	0.61	0.34	0.08	0.66	0.15	0.28	0.39	0.13	0.33	0.15
TRINITY_DN10831_c0_g1		0.37	0.17	0.2	2.81	0.82	0.45	0.27	0.02	0.41	0.6	0	0	0.32	0	1.76
TRINITY_DN10831_c0_g3		0	2.6	0	3.53	0	0	0	0	0	0	0	0	0	0	1.04
TRINITY_DN10835_c0_g1	hypothetical protein HW555_012280 [Spodoptera exigua])	1.33	0	0	0	0.54	0	0.91	0	2.97	0	0	0	0	0	0
TRINITY_DN10836_c0_g1		0	5.12	0	0	0	0	0	0	0	2.68	0	0	0	0	2.2
TRINITY_DN10837_c0_g1	unnamed protein product [Arctia plantaginis])	0.33	0.7	2.22	3.8	2.14	0.31	1.5	0.54	0.34	0.92	0.92	0.36	0.72	0.63	2.67
TRINITY_DN10837_c0_g2		0	0	2.08	0	0	0	0.31	0	0	0	0	0	0.33	0	0
TRINITY_DN10837_c1_g1		0	0.35	0.41	0	0	0	0	0	0	0.49	0	0	1.23	0	0.16
TRINITY_DN10837_c1_g2	unnamed protein product [Arctia plantaginis])	5.29	4.3	1.41	19.21	6.11	6.12	6.02	0.98	6.9	5.81	0.8	5.84	6.54	2.16	11.78
TRINITY_DN10837_c2_g1		0	0	0	0	0	0	0	0	0	0	0	0	0	0	0
TRINITY_DN10838_c0_g1		1.7	0	0	0	0	0	0	0	0	0	0	2.77	7.88	8.52	11.91
TRINITY_DN10839_c0_g1		0.12	0	0.45	8.63	0.15	0	0	0.28	0.47	0.13	0	0	0.92	0.12	2.82
TRINITY_DN1083_c0_g1		1.07	0.98	0.35	0.97	2.04	1.79	0.83	0.18	2.18	1.59	0.43	1.22	1.3	0.13	1.96
TRINITY_DN1083_c0_g2	hypothetical protein SFRUCORN_019745, partial [Spodoptera frugiperda])	0.36	0.9	0.53	0	5.02	1.78	2.43	0	1.17	0.13	0	0.29	1.52	0	2.27
TRINITY_DN1083_c0_g3	unnamed protein product [Arctia plantaginis])	4.46	1.16	1.31	125.53	1.36	3.26	1.22	0.61	5.06	0.69	1.12	8.29	2.47	2.83	47.34
TRINITY_DN1083_c1_g1		0.73	1.38	0.4	0.06	1.33	2.7	1.85	1.27	1.24	1.92	2.82	1.08	1.42	1.09	1.08
TRINITY_DN1083_c2_g1		0.75	0.15	0.13	12.4	0.59	0.65	0.4	0.24	0.82	0.32	0.03	0.46	0.2	0.26	4.27
TRINITY_DN10840_c1_g1		3.78	0	0	0	2.28	0	0	0	0	0	0	0	0	2.38	0
TRINITY_DN10840_c2_g1		7.79	8.99	4.47	8.36	27.47	10.2	15.66	3.51	15.38	12.26	3.46	3.13	9.5	6.46	19.74
TRINITY_DN10840_c2_g2	uncharacterized protein LOC125490348 [Plutella xylostella])	0	0	0	0	0	2.6	0	0	2.87	0.08	0	0	0.04	0	0
TRINITY_DN10840_c2_g3		2.32	2.47	0.19	0.51	4.96	2.02	2.39	0.35	1.49	1.89	0.63	0.74	2.53	1.12	3.17
TRINITY_DN10842_c0_g1		0	0.16	0.27	0	1.42	0	0.17	0	0.28	0.48	0	0.36	0	0.15	1.06
TRINITY_DN10842_c0_g2		0.15	0.33	0	0	2.08	0	0	0	0.15	0.85	0	0	0	0	0.91
TRINITY_DN10842_c1_g1		0	0.64	0	0	2.96	0.54	0.99	0	0.26	1.52	0.11	0	0	0	0.81
TRINITY_DN10842_c3_g1		0.17	0	0.76	0	0.85	0.77	0.2	0	0	0	0	0	0.45	0	0.77
TRINITY_DN10843_c0_g1	thioredoxin reductase 1, mitochondrial isoform X5 [Helicoverpa armigera])	20.16	15	18.71	40.76	24.46	25.32	25.07	13.47	35.01	24	23.37	24.38	26.04	33.93	27.84
TRINITY_DN10845_c0_g1		0	0	0	0	2.33	0	0	0	0	0	0	0	0	0	3.39
TRINITY_DN10846_c0_g2	unnamed protein product [Arctia plantaginis])	4.2	4.68	1.76	4.34	11.11	4.03	4.4	3	5.28	6.62	6.31	4.77	7.43	1.84	7.49
TRINITY_DN10848_c0_g1	dual specificity protein phosphatase 22-like isoform X2 [Spodoptera litura])	0.29	0.38	0.08	1.49	1.05	0.39	0.45	0.09	0.67	0.56	0.05	0.33	0.38	0.11	1.28
TRINITY_DN10848_c2_g1		0	0	0	1.25	0	4.08	0	0	0.14	0	0	1.33	0	0	0
TRINITY_DN10849_c0_g1	unnamed protein product [Parnassius apollo])	0.16	0.17	1	0	0.19	0	0.37	0.24	0.62	0	0.13	0	0.21	0.33	1.17
TRINITY_DN1084_c0_g1	unnamed protein product [Arctia plantaginis])	4.31	1.54	1.3	16.65	3.99	4.31	3.29	0.5	4.58	4.26	0.58	4.72	2.96	2.11	8.99
TRINITY_DN1084_c1_g1		1.34	1.21	0.91	0	4.93	0	0.25	0.2	0.4	1.49	0	0	1.8	0	2.81
TRINITY_DN10850_c0_g1		0	0	0	11.35	0	0	0	0	0	0	0	0	0	0	4.41
TRINITY_DN10853_c0_g1		0	0.31	0	0	0.95	0	0.35	0	0.28	1.17	0	0	2.51	0	0.14
TRINITY_DN10855_c0_g1	hypothetical protein B5X24_HaOG213108 [Helicoverpa armigera])	0	0.83	0	0	0.64	1.73	0.77	3.34	14.02	5.45	4.03	0	2.8	3.02	0.94
TRINITY_DN10856_c0_g1		0.29	0.3	0	0	1.4	1.3	0.35	0	1.92	0.71	0	0	0.39	0.31	0
TRINITY_DN10859_c0_g1		20.48	5	3.49	15.43	8.15	10.54	6.85	0.57	18.32	7.07	1.41	9.49	2.65	0.35	7.14
TRINITY_DN10859_c0_g2	unnamed protein product [Arctia plantaginis])	18.04	5.6	3.76	21.85	8.4	10.11	9.9	1.02	16.96	9.63	1.2	24.94	4.45	3.8	12.87
TRINITY_DN1085_c0_g1	U6 snRNA-associated Sm-like protein LSm3 [Papilio machaon])	15.77	9.36	8.6	12.88	14.81	13.51	17.47	14.08	25.71	13.33	8.69	11.46	7.64	11.73	15.99
TRINITY_DN1085_c0_g2	uncharacterized protein LOC124645785 [Helicoverpa zea])	0.57	0.1	0.04	0	0.24	0.79	0.08	0.33	0.77	0.18	0.61	0.6	0.23	0.09	0.13
TRINITY_DN10861_c0_g1		0.64	0	1.16	0	0	0	0	0	0	0	0	2.84	0.93	0.74	0
TRINITY_DN10862_c0_g1		5.09	2.71	0.08	0.58	3.28	4.7	0.98	1.68	4.61	2.41	2.53	8.01	5.3	0.83	2.29
TRINITY_DN10863_c0_g1	hypothetical protein evm_014675 [Chilo suppressalis])	0.27	0.11	0.5	0	2.42	1.74	0.95	0.02	0.78	0.5	0.22	0.71	0.96	0	0.93
TRINITY_DN10864_c0_g1		3.65	10.46	4.42	41.69	24.96	6.87	15.74	1.83	17.29	17.06	1.82	9.37	16.71	5.18	21.72
TRINITY_DN10864_c1_g1		0.91	0	0	0	0	0	0.47	0	0	1.46	0	0	0	0	0
TRINITY_DN10865_c0_g1		0.39	0	0.06	0.12	0.72	6.78	0.35	0.04	1.21	0	0.3	6.22	4.49	0.48	1.25
TRINITY_DN10865_c1_g1	reverse transcriptase/integrase [Lymantria dispar])	0	0	0	0	0.67	3.24	0	0	1.01	0	0	1.53	0	0	0
TRINITY_DN10865_c3_g1		0	0	0	0	0	0	0	0	0	0	7.19	0	0	0	0
TRINITY_DN10866_c0_g1	hypothetical protein EVAR_85791_1 [Eumeta japonica])	3.2	1.88	0.5	0.41	2.15	1.19	3.5	0.18	1.39	1.4	0	1.6	3.91	0.66	0
TRINITY_DN10866_c0_g2		0.46	0.24	0	0	0	0	0	0	0	0	0	0	0	0	0.34
TRINITY_DN10867_c0_g2	uncharacterized protein LOC126056561 [Helicoverpa armigera])	0	0	0.08	0	0.16	0.59	0.47	0	0	0	0.21	0	0	0	0
TRINITY_DN10868_c0_g1	unnamed protein product [Arctia plantaginis])	1.32	0.8	0.47	5.5	1.67	1.61	1.33	0.23	2.27	1.65	0.33	1.61	1.49	0.62	2.85
TRINITY_DN10869_c0_g1	unnamed protein product [Arctia plantaginis])	6.36	5.91	1.59	36.04	14.88	7.79	13.05	0.93	7.64	25.08	1.19	7.84	9.64	1.52	20.8
TRINITY_DN10869_c0_g2	43 kDa receptor-associated protein of the synapse homolog isoform X2 [Bactrocera dorsalis])	6.08	0.85	0.25	12.6	3.92	3.08	2.09	0.79	7.75	4.31	0.34	7.39	3.4	0	4.5
TRINITY_DN10869_c0_g3		0	0	0	0	0	0	0	0	0	0	0	0	0	0	0
TRINITY_DN10869_c1_g1	hypothetical protein evm_001123 [Chilo suppressalis])	11.59	17.69	0	10.61	57.23	12.22	25.4	3.11	12.24	25.86	1.78	6.01	5.8	5.79	46.25
TRINITY_DN1086_c0_g1	glycerophosphocholine phosphodiesterase GPCPD1 isoform X1 [Zerene cesonia])	3.08	2.3	1.19	7.89	6.08	5.4	4.17	0.29	3.74	3.56	0.38	3.7	4.14	1.11	5.82
TRINITY_DN1086_c0_g2		0	0	0	0	0.79	0	0	0	0	1.05	0.55	0	0	1.07	0
TRINITY_DN1086_c1_g1	large neutral amino acids transporter small subunit 2 [Helicoverpa zea])	1.89	0.37	0.35	9.56	2.21	1.34	1.3	0.22	3.05	1.1	0.25	2.66	1.86	0.66	4.36
TRINITY_DN10871_c0_g1		6.27	0	0	0	0	0	0	0	0	0	0	0	0	0	0
TRINITY_DN10872_c0_g1	hypothetical protein HUJ05_007179 [Dendroctonus ponderosae])	0.93	0	0.57	0	0.56	0	0	0	0	0.5	0	0	0	0	0
TRINITY_DN10874_c0_g1		4.83	5.68	1.26	27.26	18.28	17.17	14.78	0	12.58	18.99	0.61	16.56	8.09	2.41	16.11
TRINITY_DN10874_c1_g1	S-formylglutathione hydrolase [Vanessa atalanta])	0.36	0.6	0.85	0	0.5	0.64	0.38	0.46	0.3	0.3	0.2	0.59	0.4	1.38	0.36
TRINITY_DN10874_c1_g2	unnamed protein product [Arctia plantaginis])	17.44	74.74	91.56	98.37	64.46	15.28	109.08	24.73	19.6	92.97	28.4	16.69	58.21	62.14	73.07
TRINITY_DN10874_c1_g3		0.34	0	0.21	0	0	0.51	0	0.11	2.24	0	0	0.46	0	0	2.61
TRINITY_DN10875_c0_g1		1.54	0	0	0	5.54	0	0	0	0	0	0	0	0	0	0
TRINITY_DN10876_c0_g1	uncharacterized protein LOC110377192 [Helicoverpa armigera])	2.35	0.23	0.1	0.1	0.96	1.46	0.68	0.05	2.12	0.71	0.19	2.69	0.93	0.21	0.7
TRINITY_DN10876_c1_g1		8.24	9.07	0.94	18.21	10.56	10.27	6.72	9.91	13.75	9.82	11.58	1.64	0	10.3	12.83
TRINITY_DN10876_c1_g2		1.07	3.86	0.97	9.55	1.62	8.19	4.84	0.34	6.12	0.56	1.39	3.87	4.57	0	12.14
TRINITY_DN10876_c2_g1		1.31	0.34	1.21	2.61	1.19	0.49	0.69	0.22	1.25	0	0	0.89	0.45	0	0
TRINITY_DN10877_c0_g1		8.57	0	0	0	0	9.82	2.24	0	2.35	2.68	0	1.95	0	7.49	0
TRINITY_DN10878_c0_g1	unnamed protein product [Chrysodeixis includens])	0.25	0.18	0	0	0.2	0	4.78	0	0	0	0	0	0	0	0.12
TRINITY_DN1087_c0_g1	unnamed protein product [Arctia plantaginis])	0.1	3.54	0.06	0	1.59	3286.62	0.29	0	2788.91	0.62	0	0.75	10.3	0	0.95
TRINITY_DN10880_c0_g1		9.06	1.65	3.48	3.49	3.09	6.01	3.14	3.68	12.4	2.99	2.18	9.43	2.79	5.39	3.54
TRINITY_DN10881_c0_g1	Gelsolin, partial [Papilio machaon])	1	6.08	0	0	28.13	0	14.06	0	0	2.11	0	0	0	0	17.09
TRINITY_DN10882_c0_g1	unnamed protein product [Danaus chrysippus])	2.09	0.49	0.14	0	1.04	1.99	1.43	0.43	2.42	1.16	0.74	1.94	1.16	0.82	0.72
TRINITY_DN10883_c0_g1	JNK1/MAPK8-associated membrane protein [Helicoverpa armigera])	1.67	0.69	0.65	4.91	2.97	2.34	1.74	0.06	2.57	1.22	0.09	3.17	1.42	0.34	3.68
TRINITY_DN10884_c0_g1		0.43	0	0.27	0	0	0	0	0	1.04	0	0	0	0	0	0.32
TRINITY_DN10885_c0_g1		4.32	4.3	0	6.76	0	0	0	1.19	0	0	0	0	2.55	0	15.16
TRINITY_DN10886_c0_g1		0.88	0.46	0	0	0	0	0	0	0	0	0	0	0	0	1.4
TRINITY_DN10886_c0_g2		0.75	1.54	0	3.19	0	1.17	0	0	0	0	0	0	0	0	0
TRINITY_DN10887_c0_g2	unnamed protein product [Arctia plantaginis])	0.8	0.42	0	0	0	4.88	0	0.13	0	0	0	0	1.12	0	0
TRINITY_DN10887_c0_g3		3	0	0	1.2	1.68	2.81	1.01	0	2.21	0	0	0.9	0.61	0	0.71
TRINITY_DN10887_c0_g4	hypothetical protein evm_001123 [Chilo suppressalis])	0.53	0.57	0	0.05	2.44	2.94	0.82	0	0.69	1.12	0.06	0.55	0.78	0	2.7
TRINITY_DN10887_c0_g5	unnamed protein product [Arctia plantaginis])	0.9	0.88	0.1	0	10.49	4.38	3.67	0	1.15	3.2	0	1.2	2.79	0	4.16
TRINITY_DN10888_c0_g1		0	3.69	0	0	0	0	0	0	0	0	0	0	0	0	0
TRINITY_DN1088_c0_g1	hypothetical protein HF086_007986 [Spodoptera exigua])	264.24	96.66	640.24	0.23	206.93	119.66	84.51	50.11	218.48	73.52	70.91	211.94	51.25	174.17	116.8
TRINITY_DN1088_c0_g2		1.65	2.01	0.29	0.74	2.59	2.26	3.23	0.02	1.3	1.94	0.4	1.56	3.16	0.22	4.17
TRINITY_DN1088_c2_g1		0.35	0.09	0.28	0	0.76	0	0.43	0.25	0.17	0.1	0.34	0.21	0	0.26	0.75
TRINITY_DN10892_c0_g1		0	1.62	0	0	0	0.8	0	1.47	0	0	0	1.77	5.1	0.59	0
TRINITY_DN10893_c0_g1		1.14	0.59	0.35	0	0.69	0	0	0	0.55	0	0	0.84	0.82	0	1.87
TRINITY_DN10895_c0_g1		0	0	0	0	0	0	0.34	0.52	0.18	0	0.44	0	0	0	0
TRINITY_DN10895_c1_g1		0.42	0.64	0.3	0.5	1.76	0	0.75	0.02	0.24	0.27	0	0.48	0.79	0	0.59
TRINITY_DN10897_c0_g1	uncharacterized protein LOC113496004 [Trichoplusia ni])	8.24	0.74	0.38	0.07	0.59	13.15	0.4	0.47	12.16	0.31	0.45	8.14	1.32	0.49	0.44
TRINITY_DN10898_c0_g1	dachshund homolog 2 isoform X4 [Spodoptera litura])	3.68	1.31	0.75	0	2.18	3.31	1.76	1.56	3.24	2.46	1.73	4.12	3.15	1.96	1.41
TRINITY_DN10898_c0_g2	unnamed protein product [Arctia plantaginis])	920.83	26.15	0.78	0	12.9	764.61	5.11	3.82	717.62	9.8	3.34	619.31	81.89	107.59	7.08
TRINITY_DN10899_c0_g1	alanine aminotransferase 1-like [Spodoptera litura])	1.25	0.69	0.11	0	0.3	0.71	0.38	6.8	0.51	0.72	6.27	0.58	0.94	6.13	0.46
TRINITY_DN1089_c0_g1	unnamed protein product [Arctia plantaginis])	3.02	2.19	5.69	8.13	8	2.18	3.42	0.44	3.24	4.41	1.33	3.6	4.51	2.57	7.13
TRINITY_DN1089_c0_g2		38.29	26.99	6.69	34.12	19.85	16.06	19.07	0.73	20.02	31.02	1.17	35.18	22.58	3.58	25.67
TRINITY_DN1089_c0_g3		3.37	1.41	0.92	0.58	4.56	3.87	3.48	0.11	4.42	4.31	0.32	4.39	3.57	0.45	3.93
TRINITY_DN1089_c0_g4	jg6347 [Pararge aegeria aegeria])	2.32	0.89	1.67	7.1	5.01	1.18	3.24	0.33	2.08	1.53	0.38	3.08	2.64	1.58	4.87
TRINITY_DN1089_c11_g1		3.14	0	1.98	0	4.01	0	2.96	0.47	6.39	1.75	0	2.71	0	0	5.83
TRINITY_DN1089_c14_g1		0	0	0.26	1.32	0.25	0	0.46	0	0.79	1.55	0	0.26	0.27	0	0
TRINITY_DN1089_c1_g1	hemicentin-2 isoform X7 [Helicoverpa armigera])	3.24	0.86	0.32	0.03	2.86	5.62	1.4	0.75	6.4	1.28	0.87	4.72	2.59	2.6	1.57
TRINITY_DN1089_c2_g1		1.17	1.57	0.28	1.8	2.26	1.39	1.43	0.05	1.5	0.86	0.19	0	0.38	0.85	2.04
TRINITY_DN1089_c2_g2		1.19	0.53	0.8	1.43	1.72	0.41	0.61	0.12	1.32	1.19	0	0.81	0.51	0.14	0.5
TRINITY_DN1089_c2_g3		0	0	0.77	0	2.64	0	5.18	0	0.87	0	0	1.4	1.36	0	0
TRINITY_DN1089_c3_g1	unnamed protein product [Chrysodeixis includens])	1.19	1.52	0.35	1.44	14.08	2	4.14	0.09	1.35	4.17	0.02	1.95	1.94	0.89	9.36
TRINITY_DN1089_c4_g1		2.93	4.99	0.46	2.02	5.54	0.75	4.51	1.01	2.87	9	1.28	2.61	5.32	0.83	4.86
TRINITY_DN1089_c8_g1		5.91	0	0	0	0	0	1.7	0	0	1.56	0	7.15	2.27	0	10.31
TRINITY_DN108_c0_g1	zinc finger protein on ecdysone puffs-like isoform X4 [Trichoplusia ni])	12.79	44.09	12.91	24.71	72	13.39	63.36	8.41	14.24	57.6	6.75	15.04	30.42	8.34	52.93
TRINITY_DN108_c0_g2		6.47	13.28	1.06	4.07	2.03	6.72	11.15	0.87	0.69	6.84	0	7.58	9.5	2.52	9.62
TRINITY_DN108_c0_g3		0.09	1.34	0	0	10.69	0	3.1	0.05	0	2.25	0.09	0	0.75	0	7.3
TRINITY_DN108_c1_g1		0	0	0.9	0	5.43	0	1.35	0	0	0	0	14.61	4.63	0	0
TRINITY_DN108_c1_g2		10.84	23.98	7.11	12.94	27.98	18.43	35.14	6.55	18.39	43.72	7.38	8.81	13.71	5.81	26.98
TRINITY_DN108_c2_g1		10.49	6.07	3.03	13.33	1.21	5.93	6.39	0.59	6.27	1.38	1.13	10.43	5.57	2.21	3.17
TRINITY_DN10900_c0_g1	neuropilin and tolloid-like protein 2 [Trichoplusia ni])	0.57	0.14	0.09	0	0.47	0.68	0.15	0.11	1.36	0.18	0.13	1.27	0.62	0.26	0.42
TRINITY_DN10900_c0_g2	jg7474, partial [Pararge aegeria aegeria])	0.15	0.03	0.14	0	0.34	0.56	0.26	0.08	0.15	0.12	0.06	0.31	0.39	0.1	0.32
TRINITY_DN10900_c0_g3	unnamed protein product [Arctia plantaginis])	0	0	0	0	0.9	0.27	0.42	0	0.35	0.2	0.3	0.47	0	0.38	0
TRINITY_DN10901_c0_g1	unnamed protein product [Euphydryas editha])	0.65	0.49	0.04	0	1.09	0.45	0.21	0.08	0.41	0.1	0.04	0.47	0.74	0.02	0.9
TRINITY_DN10901_c0_g2		0	0.4	0	0	0.82	0	0	0	0.07	0	0	0	0.09	0	0.63
TRINITY_DN10902_c0_g1		0	0	0	0	4.84	0	0	0	0	0	0	0	0	0	0
TRINITY_DN10902_c0_g2	unnamed protein product [Arctia plantaginis])	0.66	0.06	0.45	0.11	0.19	0.29	0.12	0.09	0.31	0.15	0.18	0.85	0.34	0.57	0.4
TRINITY_DN10902_c1_g1		5.96	10.25	3.88	24.24	11.14	6.97	9.26	3.77	15.78	12.23	4.16	12.93	14.02	4.36	21.06
TRINITY_DN10903_c0_g1		0	0	0	4.47	0	0	0	0	0	0	0	0	0	0	0.66
TRINITY_DN10903_c0_g3	melatonin receptor type 1A-A-like [Galleria mellonella])	0.07	0	0	1.72	0.3	0.03	0.05	0.02	0.21	0.02	0	0.06	0.04	0	0.62
TRINITY_DN10904_c0_g1	uncharacterized protein LOC113399818 [Vanessa tameamea])	0.32	0.3	0.28	0	2.53	0.18	0.61	0.14	0.55	0.54	0.09	0.26	0.48	0.09	2.02
TRINITY_DN10905_c0_g1		0	0.19	0.33	0	0	1.05	0	0.06	0.34	0	0.43	0.45	0	0	0
TRINITY_DN10905_c0_g2		0.76	0	0	0	0.62	1.24	0	0.07	0.33	0	0	0.69	0.42	0.33	0.24
TRINITY_DN10906_c0_g1	hypothetical protein HW555_010782 [Spodoptera exigua])	1.03	0	0	0	0	0	0	0	3.47	0.37	0	2.38	0	0	0
TRINITY_DN10906_c0_g2		5102.42	3	1.71	0	1.59	118.62	4.48	0.75	448.11	2.23	0.39	2286.8	8.33	1.59	2.15
TRINITY_DN10906_c0_g3		3.06	0	0	0	0.04	0.55	0	0	0.37	0	0	2.35	0	0	0
TRINITY_DN10906_c0_g4		0.61	0	0	0	0	0	0	0	0	0	0	0	0	0	0
TRINITY_DN10906_c0_g6		2.56	0	0	0	0	0.31	0	0	0.85	0	0	2.42	0	0	0
TRINITY_DN10907_c0_g1		1.35	0	3.83	0.45	5.08	3.94	3.08	2.57	7.63	1.97	0.28	2.34	0.48	1.7	9.61
TRINITY_DN10907_c0_g2	PiggyBac transposable element-derived protein 3 [Eumeta japonica])	4.25	1.88	1.11	1.69	5.12	2.81	1.8	0	4.33	3.21	0.53	0	3.52	0	11.89
TRINITY_DN10907_c1_g1		0	0	0	0	1.42	0	0	1.02	0	1.25	0	0	0	0	0
TRINITY_DN10909_c0_g1	hypothetical protein JYU34_015840 [Plutella xylostella])	5.86	0.31	1.16	0.89	2.87	2.35	1.84	0.57	0.8	0.62	0.28	3.15	0.78	0.21	0.6
TRINITY_DN10909_c0_g2		0	0.45	0	0	0	0	1.47	0	0	0.61	0	0	0	0	0
TRINITY_DN10909_c0_g3	unnamed protein product [Arctia plantaginis])	0	0.46	0	0	0.17	0	2.17	0	0	0.47	0	0	0	0	0
TRINITY_DN1090_c0_g1	unnamed protein product [Arctia plantaginis])	1.57	0.87	3.67	20.77	4.7	2.07	2.25	0.43	2.1	1.97	0.33	2.61	2.37	1.48	9.3
TRINITY_DN10910_c0_g1	unnamed protein product [Arctia plantaginis])	3.25	0.45	0.94	9.36	3.75	0.92	1.29	0.16	3.5	1.35	0.24	3.81	1.51	0.63	4.6
TRINITY_DN10911_c0_g1	unnamed protein product, partial [Plutella xylostella])	0.34	0.22	0.39	0	0.49	0.9	0.54	0.25	0.87	0.47	0.2	0.21	0.39	0.15	0.35
TRINITY_DN10911_c0_g2		0.21	0	0	0	0	0.64	0.47	0	0	0.69	0	0	0	0	0
TRINITY_DN10913_c0_g1		2.29	0.37	2.2	2.93	3.09	4.6	4.1	0.27	8.76	3.57	0.41	0.63	2.43	0.41	6.03
TRINITY_DN10913_c0_g2		10.21	10.55	3.98	1.69	22.1	5.81	10.52	3.33	12.42	12.56	1.82	4.76	8.11	4.41	12.66
TRINITY_DN10914_c0_g1		16.22	14.95	24.54	27.98	30.87	27.25	25.15	8.09	22.46	28.63	7.52	23.89	48.73	7.91	47.53
TRINITY_DN10915_c0_g1	unnamed protein product [Psylliodes chrysocephala])	0.87	0.17	0.39	0.04	0.75	1.58	0.23	0.02	0.69	0.08	0.01	1.42	0.31	0.05	0.41
TRINITY_DN10915_c1_g1		0.14	0.95	1.61	0	2.25	2.31	1.23	0.11	0.14	4.41	0.12	0.88	0.36	0	3.19
TRINITY_DN10916_c0_g1	unnamed protein product [Euphydryas editha])	0.41	0.6	2.02	0.39	2.9	1.85	0	0.58	1.09	1.17	0.21	2.56	0.59	0	0.67
TRINITY_DN10918_c0_g1	unnamed protein product [Arctia plantaginis])	3.2	1.41	1.14	6.11	2.02	2.6	1.67	1.31	4.78	2.33	0.82	3.58	2.4	2.69	3.61
TRINITY_DN10919_c0_g1	protein crooked neck [Helicoverpa zea])	8.23	16.87	3.58	5.95	21.37	7.42	23.21	4.83	10.7	23.22	3.52	6.64	14.27	6.96	15.57
TRINITY_DN1091_c0_g1	Putative uncharacterized transposon-derived protein F52C9.6 [Eumeta japonica])	1.59	5.91	0.06	0	20.3	13.81	11.05	0	4.03	8.96	0.17	1.54	9.78	0	15.06
TRINITY_DN1091_c0_g2		2.32	2.03	1.77	4.14	7.72	5.18	6.01	0.55	3.35	5.14	0.86	2.41	3.76	1.37	6.85
TRINITY_DN1091_c0_g3		1	1.03	0.3	0	1.2	0.76	0	0.16	0.95	0.53	0	0.72	2.13	0	0.81
TRINITY_DN1091_c1_g1	lethal(2)neighbour of tid protein 2 [Helicoverpa zea])	6.29	4.85	1.95	24.81	7.97	5.67	5.27	0.88	8.53	8.53	0.73	6.72	6.93	2.16	16.09
TRINITY_DN1091_c2_g1		2.76	0.94	0	9.33	0	0	2.71	2.17	7.96	0.97	0	1.43	6.14	1.1	6.52
TRINITY_DN10920_c0_g1	unnamed protein product [Plutella xylostella])	1.81	1.3	0.63	0.04	1.33	1.42	4.85	0.51	1.33	1.57	0.89	1.42	0.96	0.42	1.01
TRINITY_DN10920_c0_g2		0	0	0.09	0	1.63	0	1.03	0	0	0.32	0	0	0.95	0	0.43
TRINITY_DN10920_c2_g1	unnamed protein product [Plutella xylostella])	0.18	0	0.11	0	0.49	0.72	0.17	0.11	0.04	0	0.03	0.1	0	0	0.06
TRINITY_DN10921_c0_g1		0.97	0	0.58	0	0	0	0	0	0	0	0	0	0	0	0
TRINITY_DN10921_c1_g1	putative SERF-like protein [Trichoplusia ni])	57.28	60.8	10.7	78.61	103.44	62.12	91.01	39.82	90.91	89.35	30.9	49.95	62.75	53.99	101.65
TRINITY_DN10921_c1_g2		0.04	0.23	0.47	0	0.26	0.15	0.45	0.24	1.58	1.95	0.32	0.55	2.34	0.47	0
TRINITY_DN10921_c1_g3		0	0.18	0.43	0	0.42	0	0	0.13	0.33	0	0.56	0	0	0.18	0.26
TRINITY_DN10921_c3_g1		0	0	0	4.69	2.36	12.39	0	0.31	13.04	0	0.99	6.69	0	0	3.67
TRINITY_DN10921_c4_g1		0	2.24	0.33	0	0.65	0	0.86	0	0	0	0.22	0.35	0.36	0	0.4
TRINITY_DN10922_c0_g1		0.72	2.78	1.07	4.66	1.68	0.35	1.98	1.33	0.95	3.44	1.51	0.09	0.79	0.47	3.09
TRINITY_DN10923_c0_g1		0.49	0.37	0.07	0.03	1.2	0.96	0.67	0.12	0.5	0.89	0.14	0.48	0.85	0.08	1.07
TRINITY_DN10923_c0_g2		0.59	0.93	0.06	0	1.77	1.5	1.03	0.78	0.9	1.39	0.7	0.51	1.03	0.1	1.07
TRINITY_DN10924_c0_g1		0.26	0.42	2.41	4.28	0.16	0.39	0.15	2.92	0.38	1.31	0.84	0.32	0	0.27	2.1
TRINITY_DN10925_c0_g1		0.21	0.11	0.33	0	0.38	0.3	0	0.12	1.01	0	0	0	0.13	0	0.3
TRINITY_DN10925_c0_g2		0.19	0	0	0	1.66	1.74	0	0.07	0.19	0	0	0	0	0	0.58
TRINITY_DN10926_c0_g2		1.26	0	0	0	0	0.7	0	0	0.76	0	0	0.59	0	0	0
TRINITY_DN10926_c1_g1		0	0	1.52	0	0	0	0	0	0	0	0	0	0	0	0
TRINITY_DN10926_c1_g2		0	0.87	0	0	0	0	0	0	0	0	0	0	0	0	0
TRINITY_DN10927_c0_g1	GTPase-activating Rap/Ran-GAP domain-like protein 3 isoform X3 [Helicoverpa zea])	0.82	0.76	0.11	0.76	3.23	0.57	1.49	0.1	0.76	1.06	0.1	0.69	0.86	0.1	1.88
TRINITY_DN10928_c0_g1	serpin 2 precursor [Branchiostoma lanceolatum])	0	0.03	1.29	0.04	0.48	0	0	0.11	2.92	0	5.21	0	0.11	0.15	0
TRINITY_DN10929_c0_g1	unnamed protein product [Arctia plantaginis])	0.63	0.05	2.99	0	0.39	2.7	0.89	4.13	2	0.39	6.13	0.89	1.36	1.87	2.95
TRINITY_DN1092_c0_g1	regulating synaptic membrane exocytosis protein 2-like isoform X3 [Trichoplusia ni])	23.33	25.97	13.64	0.11	51.5	23.02	48.24	7.03	20.93	42.19	9.27	21.56	31.53	7.48	27.99
TRINITY_DN1092_c0_g3		0	0	0.16	0	1.12	0.37	0.41	0	0.16	0.19	0.07	0.2	0.2	0	0.59
TRINITY_DN10930_c0_g1	reverse transcriptase (RNA-dependent DNA polymerase) domain-containing protein [Phthorimaea operculella])	0	0.08	0.05	0	0.83	0	0.09	0	0	0.17	0	0	0.09	0	1.17
TRINITY_DN10931_c0_g1	unnamed protein product [Arctia plantaginis])	9.24	29.64	5.1	34.77	47.91	7.15	36.44	3.17	9.64	40.51	1.58	8.4	17.88	4.55	39.82
TRINITY_DN10932_c0_g1	hypothetical protein HW555_009088 [Spodoptera exigua])	19.15	20.76	3.4	20.95	20.25	17.19	18.96	34.16	29.55	22.16	30.86	17.81	31.49	42.54	24.34
TRINITY_DN10933_c0_g1	hypothetical protein EVAR_82120_1 [Eumeta japonica])	0.65	0.18	0	0	0.51	2.87	1.3	0	1.15	1.57	0	0.28	1.9	0	1.12
TRINITY_DN10934_c0_g3		4.22	1.49	1.61	14.58	1.79	4.54	1.07	1.55	6.59	3.97	1.35	3.7	2.09	1.79	6.27
TRINITY_DN10934_c2_g1		5.91	1.02	0	0	0.59	0	0	0	0	0	0	0	0	2.22	0
TRINITY_DN10935_c0_g1		0	0	0	0	0.57	0.35	0	0	1.12	0	0	0.31	0.62	0	0.35
TRINITY_DN10935_c0_g2	uncharacterized protein LOC110384587 isoform X2 [Helicoverpa armigera])	0.56	0.24	0.1	0.07	2.84	0.34	0.62	0.02	0.67	0.36	0.11	0.45	0.7	0.19	1.18
TRINITY_DN10935_c0_g3		0.74	0.3	0	0	1.26	0.2	0.59	0	0.46	0.59	0.04	0.37	0.39	0.04	1.7
TRINITY_DN10935_c0_g4		3.95	2.02	0.89	6.39	2.51	1.4	2.18	2.1	4.49	3.04	1.39	1.97	2.77	0.16	4.68
TRINITY_DN10935_c0_g5		0.35	0.38	0	0	2.63	1.3	0.52	0	1.17	0.75	0.05	0.2	1.57	0.23	1.17
TRINITY_DN10935_c0_g6		0.65	0	1.36	0	0.53	0	0.96	0.15	1.67	0.94	0.35	0.56	0.29	0	0.98
TRINITY_DN10935_c1_g1		0	0	0	0.18	0.52	0	0.82	0.05	0.14	0	0	0	0	0	0
TRINITY_DN10936_c0_g1	AN1-type zinc finger protein 6 isoform X2 [Spodoptera litura])	53.59	21.48	75.49	178.24	19.09	58.59	23.67	28.6	54.67	26.06	33.12	54.23	30.79	55.64	79.03
TRINITY_DN10936_c0_g2	jg4763 [Pararge aegeria aegeria])	0	0	3.04	0	0.74	0.6	1.36	0.65	0.19	0	0.66	1.04	0	0.85	0
TRINITY_DN10936_c0_g3		0.04	0.04	1.08	0.05	0.3	0.89	0.16	0.36	0.2	0	0.19	0	0.34	0.27	0
TRINITY_DN10936_c0_g4	unnamed protein product [Arctia plantaginis])	0.19	0.34	0.23	0.09	0.85	0.22	0.54	0.2	0.13	0.99	0.06	0.23	0.22	0.12	0.75
TRINITY_DN10936_c0_g5		0.71	0.38	0.9	0	0.6	0.39	0.28	0.13	0.75	0.15	0.14	0.7	0.37	0.76	0.62
TRINITY_DN10936_c0_g6		0	0	0	0	0	0	3.02	0	0	0	0	0	0	0	0
TRINITY_DN10936_c0_g7		0	0	0.26	0	0	0	0	0.27	0	0	0.35	0	0	0	0
TRINITY_DN10937_c0_g1	hypothetical protein B5X24_HaOG206689 [Helicoverpa armigera])	0.23	3.03	0.08	0	7.66	0.95	0.72	0.23	1.63	1.94	0.33	0.6	5.22	1.93	11.86
TRINITY_DN10938_c0_g1	Dynein heavy chain 7, axonemal [Papilio xuthus])	0	0.14	0.25	0.06	0.75	0.04	0.21	0.03	0.24	0.12	0.04	0.03	0.06	0.15	1
TRINITY_DN10938_c0_g2	unnamed protein product [Arctia plantaginis])	0.17	0.27	0.28	0.04	0.78	0.08	0.29	0.13	0.18	0.23	0.17	0.1	0.17	0.05	0.87
TRINITY_DN10938_c1_g1		0	0	1.13	0	0	0	0	0	0	0	0	0	0	0	0
TRINITY_DN10939_c0_g1		1.37	0.82	0.74	0	3.74	2.6	1.83	0.54	1.75	1.38	0.16	2.06	0.96	0.23	3.79
TRINITY_DN10939_c0_g2		6.61	6.31	6.58	8.35	11.5	7.58	12.41	2.29	13.9	9.95	2.97	10.19	7.46	6.55	9.03
TRINITY_DN10939_c1_g1		2.69	0	0	0	0	0	2.62	0	0	0	0	1	0	0	0
TRINITY_DN1093_c0_g1	signal transducer and activator of transcription 5B isoform X1 [Helicoverpa zea])	6.73	8.36	2.89	11.72	21.22	5.61	13.6	0.62	6.89	11.22	1	7.63	10.97	7.15	16.03
TRINITY_DN1093_c0_g2		2.12	0.31	0.34	1.42	0.26	2.99	0.64	0.48	8.32	0.81	0.64	3.38	0.8	0.91	0.76
TRINITY_DN1093_c0_g3	hypothetical protein SFRURICE_017508, partial [Spodoptera frugiperda])	0.48	0.09	0.06	2.68	1.53	0.15	0.26	0	0.55	0.17	0	0.19	0.21	0.19	1.47
TRINITY_DN1093_c1_g1		0.79	1.53	0.19	7.44	1.47	0.58	2.06	0.1	0.93	2.52	0.08	0.78	2.61	0.13	3.85
TRINITY_DN1093_c2_g1		3.1	1.16	0.23	0.93	1.34	6.23	1.03	1.6	5.26	2.37	0.73	6.03	1.66	0.38	2.16
TRINITY_DN1093_c3_g1		0	2.39	0	0	2.09	1.78	1.72	0	0	0	0	0.85	0	0	1.9
TRINITY_DN1093_c5_g1		0	0.18	0.43	0.2	0.31	0.12	0.93	0.03	0.33	0	0	0.3	0.21	0.66	0.24
TRINITY_DN10940_c1_g1		0.53	0.55	1.93	0	2.54	0.81	0.39	0	2.48	1.12	0	0	2.26	1.79	2.57
TRINITY_DN10940_c2_g2		0.61	0	0	0	1.46	0.94	0	0	0.58	0	0	0	0	0	0
TRINITY_DN10940_c3_g1		0	0	0	0	0	0	1.96	0	0	0	0	0	0	0	0
TRINITY_DN10941_c0_g1	jg26407 [Pararge aegeria aegeria])	10.97	1.57	0.92	2.38	3.77	2.56	0	0	3.23	9.91	0	5.23	19.31	0	2.74
TRINITY_DN10942_c0_g1	hypothetical protein JYU34_016444 [Plutella xylostella])	7.83	2.46	3.14	0	6.24	7.11	8.14	0.87	5.83	4.35	0.27	6.89	5.24	2.3	5
TRINITY_DN10943_c0_g1	unnamed protein product [Arctia plantaginis])	5.41	12.01	1.87	11.31	16.97	8.62	19.61	21.57	10.03	10.19	3.73	8.44	7.46	7.14	13.41
TRINITY_DN10943_c0_g2		0	0	0	0	3.43	3	0.89	0	0	0	0	4.43	0	0	0
TRINITY_DN10943_c0_g3	unnamed protein product [Euphydryas editha])	0.04	0.34	0.02	0	0.79	0.21	0.09	0	0.21	0	0.03	0.2	0.08	0	0.59
TRINITY_DN10944_c0_g2		0	0	3.81	0	0	0	0	0	1.53	0	0	0	0	0	2.8
TRINITY_DN10944_c0_g3		0	0	0.18	0	0.35	0	1.55	0	0	0.93	0	0	1.57	0	0.45
TRINITY_DN10946_c0_g1		3.07	3.7	2.48	3.01	5.92	5.64	3.77	0.43	5.28	4.29	1.46	1.67	3.76	2.8	8.18
TRINITY_DN10946_c0_g2		0	0.52	0.41	0	3.19	0	0.75	0.18	0	0.71	0.26	0	0	0	0.24
TRINITY_DN10946_c0_g3		0.09	0.09	0.16	0	2.54	0.25	0.84	0.07	0.42	0.29	0	0.1	0.63	0	1.1
TRINITY_DN10946_c1_g1		0	0	0.2	0	1.92	0	2.39	0	0	1.69	0.53	0	0	0	0
TRINITY_DN10947_c0_g1	uncharacterized protein LOC115448841 [Manduca sexta])	0.54	0.13	0.06	0	0.11	0.53	0.19	0.05	1.09	0.31	0.09	0.3	0	0.09	0.21
TRINITY_DN10948_c0_g1		1.92	0	0	0	0	0.59	0	0	0.62	0	0	2.17	0	0	0
TRINITY_DN10948_c0_g2		0.41	0.22	0.03	0.39	1.02	0.48	0.26	0.12	0.91	0.09	0	0.56	0.35	0.08	0.29
TRINITY_DN10949_c0_g1	unnamed protein product [Arctia plantaginis])	12.23	17.27	15.17	49.39	22.98	11.87	30.4	7.81	14.87	26.88	9.71	16.99	20.33	14.69	30.44
TRINITY_DN1094_c0_g1	rho GTPase-activating protein 21 isoform X7 [Helicoverpa armigera])	19.56	4.68	4.14	7.17	12.37	11.79	7.71	2.47	14.32	6.98	3.65	19.07	11.2	7.14	10.01
TRINITY_DN1094_c0_g2	rho GTPase-activating protein 21 isoform X12 [Helicoverpa zea])	0.72	0	0	0	0.38	0.3	0	0.11	0	0.35	0.08	0.25	0	0.11	1.04
TRINITY_DN10950_c0_g1		1.47	1.93	0.66	0.38	7.09	2.37	1.94	0.55	1.48	1.84	0.13	1.33	2.58	0.11	3.37
TRINITY_DN10950_c1_g1	monocyte to macrophage differentiation factor 2 [Spodoptera litura])	2.23	0.23	5.18	2.4	1.75	0.43	0.55	0.45	3.77	0.21	0.6	3.71	0.77	1.68	1.28
TRINITY_DN10950_c1_g2		0	2.7	0	0	1.61	0	3.65	0	0	1.41	0	0	0	0	0
TRINITY_DN10950_c1_g3		0	0.45	0	0	1.69	0	1.53	0	0	0	0	0	0.13	0	1.68
TRINITY_DN10951_c0_g1		1.19	0.83	0.16	1.07	2	3.02	2.88	0	2.66	0	0	0	0	0	1.26
TRINITY_DN10951_c0_g2		5.48	13.05	2.86	5.74	2.31	10.3	4.41	2.26	8.57	7.12	2.33	6.28	4.04	1.39	2.42
TRINITY_DN10953_c0_g1	unnamed protein product [Arctia plantaginis])	0.67	0.78	0.38	5.22	2.88	0.8	1.3	0.08	1.03	1.06	0.15	0.83	0.93	0.48	3.9
TRINITY_DN10953_c0_g2	homer protein homolog 1 isoform X1 [Helicoverpa zea])	4.31	0.38	1.5	11.33	2.57	2.13	1.11	0.69	3.42	0.77	0.55	4.78	1.69	1.18	5.19
TRINITY_DN10954_c0_g1	hypothetical protein SFRURICE_008528 [Spodoptera frugiperda])	40.9	92.82	30.45	119.68	68.49	30.45	109.98	12.47	33.16	104.26	11.55	36.97	63.53	22.71	82.93
TRINITY_DN10954_c0_g2		0	0	0	0	0	2.52	0	0	1.57	0	0	0	0	0	0.89
TRINITY_DN10954_c0_g4		0	0.14	0.08	0	0.32	0	0.78	0	0.39	0.15	0	0.33	0.17	0	0.58
TRINITY_DN10954_c1_g1		0.79	0	0	0	0.16	0.98	0	0	1.28	0	0	0.32	0.5	0	0
TRINITY_DN10954_c2_g1	unnamed protein product [Arctia plantaginis])	1.88	0.26	0.6	0.12	0.49	1.41	0.55	0.13	0.37	0.15	0.2	1.4	0.61	0.41	0.44
TRINITY_DN10954_c3_g1		0	0.1	0.25	0	0.96	0.14	0.24	0.08	0.38	0.11	0	0	0.36	0	0.42
TRINITY_DN10955_c0_g1	unnamed protein product [Spodoptera littoralis])	1	0.22	0.04	0	0.67	1	0.39	0.06	0.64	0.45	0.16	0.68	0.78	0.19	0.22
TRINITY_DN10955_c0_g2		0	0.28	0	0	0	1.21	0	0	0.26	0	0	0.72	0	0	0
TRINITY_DN10956_c0_g1	hypothetical protein B5X24_HaOG213397 [Helicoverpa armigera])	0	0	0	0	0.32	0.19	0	0.25	0	0	0	0	0	0.27	0
TRINITY_DN10957_c0_g1	hypothetical protein B5X24_HaOG216245 [Helicoverpa armigera])	0	0.83	0	0	0	5.54	0.57	0.09	0.25	0	0	0	0	0	0
TRINITY_DN10957_c0_g2	uncharacterized protein LOC113506778 isoform X2 [Trichoplusia ni])	5.57	2.54	0.65	12.88	7.27	13.14	8.59	5.8	11.71	6.17	4.22	4.97	2.74	2.83	7.92
TRINITY_DN10957_c1_g1		0.08	1.6	1.1	0	4.74	1.39	4.87	0.16	0.31	3.2	0.12	0.64	1.35	0.23	2.24
[truncated: 70,813 more rows]
