# Supplementary material for: Identification of differentially expressed genes and proteins related to diapause in Lymantria dispar: Insights for the mechanism of diapause from transcriptome and proteome analyses
Source: PLoS One. 2025 Jun 25;20(6):e0316065. doi: 10.1371/journal.pone.0316065 (PMC12192293; doi:10.1371/journal.pone.0316065)
Supplement: S15 File — (CSV) [file pone.0316065.s015.csv]

Accession	Description	YN1	LN1	ONMG1	NMG1	SX1	SX3	NMG3	ONMG3	YN3	YN2	SX2	NMG2	LN2	LN3	ONMG2
TRINITY_DN16273_c1_g1_i1_orfp1	unnamed protein product [Arctia plantaginis]	-1.6413204894	-1.192566239	-1.7156488927	-0.4770955523	-0.1878710254	0.612112283	1.2308165995	2.1943944704	-0.3877082077	0.6771705247	0.0103607903	0.4217495724	0.4280601137	0.045831487	-0.0182854343
TRINITY_DN7431_c0_g1_i1_orfp1	triosephosphate isomerase [Trichoplusia ni] >XP_026727760.1 triosephosphate isomerase [Trichoplusia ni]	-1.4603708945	-0.5670960536	-0.99543133	-0.4868006865	-1.0425665838	2.5624758268	1.0117653603	0.4421610473	0.939408229	0.6899581647	-0.2760816419	-0.7318647718	-0.2314809593	0.5262004415	-0.3802761481
TRINITY_DN7824_c0_g1_i3_orfp1	unnamed protein product [Arctia plantaginis] >CAB3257130.1 unnamed protein product [Arctia plantaginis]	-1.7383895247	-0.8497692679	-1.4922242064	-0.511957534	-0.4349881959	1.9689435822	1.4836474744	0.6759873104	1.1827291565	0.1721804808	0.0723548318	-0.4322742839	0.2861603353	0.1744123444	-0.556812503
TRINITY_DN23888_c0_g2_i1_orfp1	actin, muscle-type A2 [Bombyx mori] >XP_013199497.1 PREDICTED: actin, muscle-type A2 [Amyelois transitella] >XP_021196684.1 actin, muscle-type A2 [Helicoverpa armigera] >XP_022837900.1 actin, muscle-type A2 [Spodoptera litura] >XP_026314060.1 actin, muscle-type A2 [Hyposmocoma kahamanoa] >XP_026738711.1 actin, muscle-type A2 [Trichoplusia ni] >XP_028179440.1 actin, muscle-type A2 [Ostrinia furnac…	-1.4882493313	-1.0333226572	-1.8015987767	-0.9008898083	-0.4343319973	1.8607839937	1.1052680328	0.7216986391	0.3038229643	0.2083624282	1.2430654773	0.2879248608	0.3494993902	0.1706431014	-0.592676317
TRINITY_DN2560_c0_g2_i1_orfp1	V-type proton ATPase catalytic subunit A [Vanessa cardui] >XP_046967756.1 V-type proton ATPase catalytic subunit A [Vanessa cardui] >XP_046967757.1 V-type proton ATPase catalytic subunit A [Vanessa cardui]	-0.0632498111	-2.4740777683	-1.8910869424	-0.5893958372	0.0913660505	-0.764471763	0.3753710891	1.1952373898	0.226294628	0.559162284	0.3369923077	0.7856138502	0.5645033815	0.7283024819	0.9194386594
TRINITY_DN43_c0_g5_i2_orfp1	unnamed protein product [Arctia plantaginis]	-3.2473503888	-0.8920534965	-0.7775348912	0.0804373035	0.084612847	0.0706631199	0.3975202277	0.4929549734	1.0332852144	0.4732692945	0.8843957046	0.5397126677	0.1638051344	0.3623093529	0.3339729367
TRINITY_DN605_c1_g1_i1_orfp1	hypothetical protein B5X24_HaOG204966 [Helicoverpa armigera]	-2.8793079176	1.2371196229	0.6989820159	0.0309046922	-0.0462497048	0.7194549407	1.1494788601	0.3441600485	-0.146359072	0.4393545175	-0.4530430875	-0.48772575	-0.2136775921	0.7907716236	-1.1838631972
TRINITY_DN10643_c0_g1_i2_orfp1	unnamed protein product [Arctia plantaginis]	1.4064937091	-2.0376293162	-0.323243226	-1.1352848443	0.4890212648	0.9412319387	0.36640992	-1.2669319575	-0.4643622278	1.4613280794	1.3805101604	0.0807496706	-0.3058405904	-0.4956916225	-0.0967609582
TRINITY_DN2286_c0_g1_i1_orfp1	calphotin-like [Spodoptera litura]	0.2906330084	-1.4753447335	-1.6866910649	-1.4921647756	-0.6900375245	0.6209102103	-0.1500347971	1.040739843	-0.2305247262	0.8028746551	1.1070715235	-0.5657064183	-0.172396808	1.4507173743	1.1499542336
TRINITY_DN7488_c1_g1_i1_orfp1	TBC1 domain family member 22B [Trichoplusia ni]	-1.973136042	0.0399396151	-0.0188796325	0.2635351777	0.7418466859	1.4975154589	1.5040114303	0.3482711932	0.0399396151	1.3387278997	-0.6537246611	-0.2669786219	-1.1407422728	-0.2334153757	-1.4869104698
TRINITY_DN41327_c0_g1_i1_orfp1	unnamed protein product [Arctia plantaginis] >CAB3249717.1 unnamed protein product [Arctia plantaginis]	-2.4780677241	-1.2402097626	-1.221087931	-0.7434172779	-0.3701386139	0.8214704298	0.6661093066	0.8587886296	0.7334758518	-0.4293136084	0.8153637741	0.2925456918	0.572113429	0.8386887157	0.8836790895
TRINITY_DN21227_c1_g1_i1_orfp1	hypothetical protein HW555_002564 [Spodoptera exigua]	-2.3088157586	-0.3108108593	-0.2514658571	0.1195584459	0.333256818	2.2675897147	1.6796609253	0.5769080238	-0.6675147416	-0.3333103408	-0.4907906108	0.0113790517	0.0010749089	-0.5302280353	-0.0964916849
TRINITY_DN81_c0_g1_i4_orfp1	uncharacterized protein LOC113500635 isoform X4 [Trichoplusia ni]	-1.6601822164	-1.5869333652	-1.7254836358	-0.8891799777	-0.5937186383	0.9262504804	1.3750411975	1.2026768359	0.644308774	0.4914577302	0.3871163548	0.4779985338	0.5361382956	0.2349269648	0.1795826666
TRINITY_DN1007_c0_g2_i1_orfp1	larval cuticle protein 1 [Helicoverpa armigera]	-1.6482988666	-1.709889504	-1.7900433742	-0.8137129929	-0.4298131733	0.1363544581	0.7104598926	0.7232447091	-0.0772521939	0.8301224176	0.8676662289	1.1621359804	0.5503210543	0.9061945789	0.5825107852
TRINITY_DN2062_c0_g1_i1_orfp1	aminopeptidase N8 [Hyphantria cunea]	-1.4334098553	-1.6043465797	-1.2250517389	-1.1215710883	-0.6637810025	2.28817036	0.6542506716	0.671355915	0.4896268137	0.3395684495	0.6594950978	0.0624547767	0.3407118993	0.2552048824	0.2873213986
TRINITY_DN14091_c0_g1_i3_orfp1	peroxisomal membrane protein PEX14 isoform X2 [Trichoplusia ni]	1.4053456635	-0.9591810355	-0.8743657167	-0.4314031667	0.5680662974	2.4645412948	-0.3229119843	0.6367786353	-1.1741292315	-0.023873993	-1.0307302986	-0.6583367419	-0.770102077	0.8032179941	0.3670843602
TRINITY_DN4456_c0_g2_i2_orfp1	bleomycin hydrolase isoform X1 [Trichoplusia ni]	-1.2652074535	-0.296390671	-0.6294123676	-0.4643731946	-0.550583391	2.887078829	1.2051653369	1.0003337546	-0.5121531698	-0.1354545398	-0.9902368008	-0.4693564778	0.3162605222	0.0571233199	-0.1527936966
TRINITY_DN27539_c0_g3_i1_orfp1	unnamed protein product [Arctia plantaginis] >CAB3251351.1 unnamed protein product [Arctia plantaginis]	0.1237025108	-1.7712508508	-0.4496476455	-0.9905969469	-0.0414647375	0.2925595512	2.6811804606	0.4378786087	0.280006183	-1.0077318477	-0.1993674345	-0.1600216102	-0.8296197262	0.8977707949	0.7366026901
TRINITY_DN935_c0_g1_i2_orfp1	uncharacterized protein LOC113498865 isoform X2 [Trichoplusia ni]	-1.0975643027	-1.2319687363	-1.0824860686	0.3663656813	0.125266666	0.0230574982	-0.4960951984	-0.2984403557	0.6317026404	-0.2941158904	-0.3213146811	2.5866423987	-1.0169492914	0.8418830747	1.2640165652
TRINITY_DN471_c1_g1_i4_orfp1	unnamed protein product [Arctia plantaginis]	-1.8160924641	-1.2908326106	-1.495409406	-0.9264102625	-0.8870512071	1.4671790108	1.1369815333	0.907452514	0.9126181836	0.4158623768	-0.0156318838	0.4158623768	0.2689910159	0.7873015253	0.1191792976
TRINITY_DN26759_c0_g1_i1_orfp1	unnamed protein product [Arctia plantaginis]	-2.08564471	-0.4920932597	-0.769555982	-0.0517519762	-0.3089975212	2.401187989	1.6046255876	-0.1959958142	0.8678891124	-0.2148909748	-0.6188694029	0.2330599982	-0.3163776995	-0.0119499576	-0.0406353892
TRINITY_DN5663_c0_g1_i1_orfp1	unnamed protein product [Arctia plantaginis] >CAB3260497.1 unnamed protein product [Arctia plantaginis]	-1.3472554338	-1.2429100391	-1.5395886893	-0.8683778549	-0.4032442137	1.3646498812	1.636125734	0.4217267044	1.6188289322	0.2687318207	0.2972870538	0.5900488136	-0.2189174941	0.0936886729	-0.6707938879
TRINITY_DN10744_c0_g1_i1_orfp1	hexamerin [Nasonia vitripennis]	0.7186375594	-0.0555417217	-0.4670467699	-0.1134358812	-0.3131864309	0.2100338321	-0.0173786743	2.885777315	0.0190419603	0.1832833709	-0.2755249424	-0.0981428883	-0.1965351731	-0.1117221119	-2.368259444
TRINITY_DN14885_c0_g2_i1_orfp1	unnamed protein product [Arctia plantaginis]	-2.6694162319	-1.0400598909	0.024920186	-0.6934304356	-0.2625899159	1.7434118834	0.8223628736	0.0076730829	0.7252693266	-0.8131837147	-0.0531402459	0.6798463046	0.3382704457	0.7553352606	0.4347310715
TRINITY_DN5681_c0_g1_i2_orfp1	hypothetical protein B5X24_HaOG203608 [Helicoverpa armigera]	0.4497342928	-1.6024390826	-1.2901420828	-0.5886784322	-0.3322823319	0.9585672979	1.0566507503	0.9551061252	-1.2222268813	0.0962482873	0.8932839517	1.1663555812	0.6044511159	0.5410197806	-1.685648372
TRINITY_DN31424_c0_g3_i2_orfp1	unnamed protein product [Arctia plantaginis] >CAB3250174.1 unnamed protein product [Arctia plantaginis]	2.3535571433	-1.6072310792	-1.6692934486	-0.8637463828	-0.2472187043	-0.1766818789	-0.195807384	-0.3984611316	-0.3320641926	1.0817612512	-0.3123388265	1.0264483808	0.367179074	0.5731142356	0.4007829437
TRINITY_DN13178_c0_g4_i1_orfp1	juvenile hormone epoxide hydrolase [Lymantria dispar]	-1.2341546155	-1.6543524849	-0.9452953055	-0.8456574704	-0.9116984465	2.3185973025	0.6044458642	1.0259952402	1.1418528763	0.2132716887	-0.0205148193	-0.0401951549	-0.1543294438	0.3008449886	0.2011897804
TRINITY_DN294_c0_g1_i6_orfp1	unnamed protein product [Arctia plantaginis]	-1.8896122781	-1.5016611562	-1.4834880306	-0.7771008895	-0.2678378793	0.1210082823	0.4232501538	0.539542059	-0.5794632726	1.1104521996	1.1634423381	1.2773772793	0.7615515901	0.7399494878	0.3625901162
TRINITY_DN170_c0_g1_i3_orfp1	CD63 antigen [Helicoverpa armigera] >PZC81542.1 hypothetical protein B5X24_HaOG212466 [Helicoverpa armigera]	0.6536525149	-0.7691268041	-0.9361454351	-1.0209666247	-1.5232904654	2.3353978488	0.040916373	1.803413711	0.3045463966	0.0485577466	-0.4780627826	-0.0054077768	-0.4340881282	0.5010212352	-0.5204178092
TRINITY_DN28676_c0_g1_i2_orfp1	unnamed protein product [Arctia plantaginis]	0.6454579433	-1.2440694291	-1.8408314387	-0.9286804936	-1.073414527	0.7158769228	-0.480895375	-0.0955970486	1.5515744619	1.2262357417	-0.6824146818	0.9716117965	-0.4158405146	0.7184622156	0.9325244268
TRINITY_DN20366_c0_g1_i1_orfp1	unnamed protein product [Arctia plantaginis] >CAB3243498.1 unnamed protein product [Arctia plantaginis]	-0.8356244228	-0.9446904187	-0.5242786862	-1.2851558224	-0.1841615869	-0.5629429982	0.2446671554	-0.7091399306	-1.6452598041	0.8706891408	0.8317045852	1.2875178395	1.8624688662	0.7096801063	0.8845259765
TRINITY_DN9090_c0_g1_i4_orfp1	unnamed protein product [Arctia plantaginis] >CAB3260580.1 unnamed protein product [Arctia plantaginis]	-2.0050358896	-1.6142259177	-0.9045837334	-0.1877292796	0.6814463542	0.2826807142	0.2442682488	0.0506457462	-1.169461638	-0.3063601889	0.7978293476	1.0472241546	1.3478228746	0.4223159063	1.3131633006
TRINITY_DN11253_c0_g2_i1_orfp1	unnamed protein product [Chrysodeixis includens]	-0.0088408513	-1.5770280451	-1.1156719661	-1.0659231772	-0.6512296803	0.6421269235	0.6916031475	0.0963737297	1.614542672	-0.9352432796	1.5151579274	-0.9460251321	0.4357514445	1.3922186864	-0.0878123994
TRINITY_DN3661_c0_g1_i3_orfp1	unnamed protein product [Spodoptera exigua]	-0.2456037991	-1.3387892758	-1.5319113378	-0.2420766184	-0.2847144774	2.7598434071	0.9463283895	0.5336409519	-1.193786692	0.3721361589	-0.0714243808	0.1291011583	-0.2668656159	0.4547917465	-0.0206696151
TRINITY_DN15071_c0_g2_i1_orfp1	unnamed protein product [Arctia plantaginis]	-3.1383437064	-1.095160903	-0.9861871398	0.0867678065	0.3876085809	0.8172340642	0.5606860932	0.5173476842	0.4735623568	0.0996042505	0.7103667234	0.696469187	0.0963987758	0.5260508265	0.2475954
TRINITY_DN2511_c1_g1_i1_orfp1	unnamed protein product [Spodoptera exigua]	-3.1621194394	-0.7131178206	-0.773201488	0.16984041	-0.4665532351	0.9884348693	0.7556103207	0.8517013247	0.3929370577	0.9097442102	-0.0610854515	0.3426914614	0.4797056842	0.1238739138	0.1615381827
TRINITY_DN2770_c3_g1_i4_orfp1	unnamed protein product [Arctia plantaginis]	-2.399342349	-0.976163277	-1.7086354957	0.0651771763	0.4140686488	0.3768863297	0.8097656305	0.8736615405	1.5142622549	-0.0405138831	0.3325005089	0.4372870483	0.2998183233	0.6890094899	-0.6877819462
TRINITY_DN4084_c1_g1_i3_orfp1	uncharacterized protein LOC110382535 isoform X1 [Helicoverpa armigera] >PZC71455.1 hypothetical protein B5X24_HaOG213377 [Helicoverpa armigera]	-1.9782370395	-0.8389605456	-1.3123956037	-0.4989276458	-0.1951266843	1.553048187	2.1180720918	0.9597374196	0.1377983224	-0.3981550735	0.3641106933	3.19735E-5	0.2811934127	0.1744818806	-0.3666713886
TRINITY_DN692_c0_g2_i1_orfp1	arylphorin subunit alpha-like [Nasonia vitripennis]	-0.4533258192	-0.7607389763	-0.5040591236	-0.496718687	-0.4096143112	0.4387419457	0.2028055939	3.5143465709	0.3347775103	-0.4981842553	-0.3082651996	-0.0893528184	-0.2783512821	-0.0437906829	-0.6482704652
TRINITY_DN725_c1_g1_i3_orfp1	serine protease inhibitor 2-like [Helicoverpa zea]	-2.6206435867	0.0637600983	-0.2403594493	-0.122054455	-0.2760736607	0.1048496462	-0.2270458452	-0.4735153099	2.4979398477	0.8781398095	0.1211716767	0.3853909329	0.4535860197	-0.5590525697	0.0139068456
TRINITY_DN6723_c0_g2_i1_orfp1	Brasiliensin [Operophtera brumata]	-1.4621822272	-1.8579997738	-1.6503790784	-0.8459641653	-0.1324712139	1.3534592331	1.1736664529	0.9590839923	-0.2310168228	-0.1414961419	0.449384839	0.5876849178	0.4644963567	0.8880320782	0.4457015533
TRINITY_DN17199_c0_g2_i1_orfp1	dynein light chain 1, cytoplasmic isoform X2 [Galleria mellonella] >XP_031764455.1 dynein light chain 1, cytoplasmic isoform X2 [Galleria mellonella]	-1.9414684724	-1.5945338712	-1.33747001	-0.5134806046	-0.2934076649	0.6984969888	0.9179430571	1.6538049036	-0.6112758787	0.0990080686	0.3467754923	0.590949883	0.2271329861	1.011097088	0.7464280342
TRINITY_DN5333_c2_g1_i1_orfp1	probable salivary secreted peptide [Trichoplusia ni]	0.2101479085	-1.8914719204	-2.2902677525	-1.1608415394	-0.6914465612	0.9856537208	0.2469870759	0.4583421762	0.3015128396	0.9634353242	0.9395756324	0.665516446	0.4324087086	0.7217931264	0.1086548148
TRINITY_DN150_c0_g1_i3_orfp1	unnamed protein product [Arctia plantaginis]	-2.9565353463	-0.4723229969	-0.6772406313	-0.4223323256	0.1923176436	1.8910598384	0.4452943349	0.7579682784	0.5485550817	-0.062361682	-0.388214672	-0.0605380045	0.240531521	0.3566340293	0.6071849311
TRINITY_DN14528_c1_g3_i1_orfp1	UPF0160 protein C27H6.8 [Trichoplusia ni]	-0.7808989947	-0.0855928779	-0.2731267728	-0.0226042489	-1.4287266618	1.3896626252	2.2189407763	0.7719059025	-0.4015563722	1.4377154189	-1.3174965561	-0.4116646865	-0.1099371004	-0.796186601	-0.1904338505
TRINITY_DN2494_c0_g1_i1_orfp1	unnamed protein product [Spodoptera littoralis] >CAH1635302.1 unnamed protein product [Spodoptera littoralis]	-2.3218513544	-1.6944167635	-0.2957519507	0.9186502704	0.2497149434	1.8220594532	0.3846983324	0.1155102779	-1.0930552111	0.33595874	0.0188735213	0.095385849	0.1114976097	0.7725878653	0.5801384169
TRINITY_DN2932_c0_g2_i8_orfp1	tRNA-dihydrouridine(16/17) synthase [NAD(P)(+)]-like [Helicoverpa armigera]	-0.9937395408	-1.3949204949	-1.2635883797	-1.8388480465	0.1485631541	0.9217085795	1.0973717143	0.9716447762	0.9001229202	1.1903616854	-0.4114951417	0.1225664341	0.0612696087	1.120244134	-0.6312614031
TRINITY_DN34_c3_g1_i1_orfp1	unnamed protein product [Arctia plantaginis] >CAB3224921.1 unnamed protein product [Arctia plantaginis] >CAB3236229.1 unnamed protein product [Arctia plantaginis] >CAB3236232.1 unnamed protein product [Arctia plantaginis]	2.4865218963	0.1400454033	0.3219885339	0.4797445839	-1.0995905775	0.0645081001	1.4587515215	-0.3849880218	0.0714097539	0.6339389083	-1.6537141204	-0.9939634568	-0.7097061143	-0.3408814688	-0.4740649414
TRINITY_DN4845_c2_g2_i2_orfp1	unnamed protein product [Arctia plantaginis]	-0.9368231144	-2.1765094943	-1.7097092505	-1.3944449801	0.5746106883	0.6628969195	0.2974791282	0.1811975642	0.0886410038	0.8971236527	0.7960591669	0.5506014053	0.8092027636	1.0657928809	0.2938816658
TRINITY_DN5367_c0_g1_i2_orfp1	probable pyruvate dehydrogenase E1 component subunit alpha, mitochondrial [Trichoplusia ni]	-1.1907008072	-1.8751250659	-1.1097135373	-1.1715362881	-0.9512666895	1.6068833735	0.3389722131	0.8702353711	-0.3188841886	1.1364202055	0.6659575774	0.5521655845	0.1057518505	0.8306507091	0.5101896918
TRINITY_DN66697_c0_g1_i1_orfp1	hypothetical protein EVAR_62275_1 [Eumeta japonica]	-0.5151771546	-1.7972603153	-1.5996302396	-0.7428097801	-0.7258446421	1.500840605	1.8985901165	0.6124696072	-0.0662444866	0.5426329425	0.6869658277	0.7497689382	-0.428915467	0.1780912279	-0.2934771796
TRINITY_DN30336_c0_g2_i1_orfp1	unnamed protein product [Arctia plantaginis]	-2.6585003623	-1.1433993291	-0.3204650951	-0.9456957819	-0.3204650951	1.2573731433	1.0647655754	1.0618813912	0.1813989681	-0.4038847602	0.5962055456	0.3396078929	0.921593067	0.4067374284	-0.0371525883
TRINITY_DN4251_c1_g2_i1_orfp1	TRINITY_DN4251_c1_g2_i1_m.29712 TRINITY_DN4251_c1_g2::TRINITY_DN4251_c1_g2_i1::g.29712 ORF type:complete len:91 (-),score=15.17,Megourin PF17560.5 4.4e-11 TRINITY_DN4251_c1_g2_i1:168-410(-)	-0.655552606	-0.796310053	-2.1531243412	-0.7158401286	-0.3121041962	1.2212648744	1.5877457672	0.3721646445	1.123532228	-0.0354077566	1.5780124832	-0.1769640415	-0.4750555098	0.149289154	-0.7116505184
TRINITY_DN5978_c0_g1_i3_orfp1	unnamed protein product [Arctia plantaginis] >CAB3261866.1 unnamed protein product [Arctia plantaginis]	-0.9652245759	-1.502120585	-0.6573396335	-1.510770833	-0.8573613449	2.1130655561	0.7758302183	0.8044021436	0.3715293303	0.4221478824	0.0391571165	-0.1543144398	0.5007566581	1.275435914	-0.6551934072
TRINITY_DN64065_c0_g1_i1_orfp1	unnamed protein product [Arctia plantaginis] >CAB3248962.1 unnamed protein product [Arctia plantaginis]	-2.6050796947	1.1898094867	0.7234100367	0.3833613565	-0.1265005741	1.9237241889	0.2174056325	0.3361612354	-0.181525415	0.5939053693	-0.8986801274	-0.4273796204	-0.3258089597	-0.8737817648	0.0709788502
TRINITY_DN9220_c0_g1_i1_orfp1	unnamed protein product [Chrysodeixis includens]	0.9488814212	-0.451953558	-0.2687811034	-0.8349939189	-0.8289761554	1.7404296021	1.1725667913	2.0311907898	-0.052689004	0.2140785625	-1.1246738295	-1.1112389796	-1.0978731949	0.0543298861	-0.3902973093
TRINITY_DN20952_c0_g4_i1_orfp1	splicing factor 3B subunit 2 [Helicoverpa armigera]	-3.0400652043	-1.5720013969	-0.5167154656	-0.2044783214	0.0389206865	0.4705586238	0.6807316464	0.6526536434	0.6104739993	0.3295724664	0.3176593754	0.5772930539	0.3952663883	0.6253171725	0.6348133326
TRINITY_DN2112_c0_g1_i15_orfp1	unnamed protein product [Arctia plantaginis]	1.5271289354	1.1840897085	-0.9246340573	-1.0210365656	1.4185951042	-0.6798634144	-0.6722992657	-0.0490646902	1.4453308294	0.8569057075	-0.1169064439	-1.5554418159	0.1031368271	-0.6500017217	-0.8659391376
TRINITY_DN1506_c0_g1_i7_orfp1	hypothetical protein B5X24_HaOG216023 [Helicoverpa armigera]	-2.9141049315	-0.5307188082	-0.7181606069	-0.0247419265	0.4124966925	-0.8375430729	0.1765123762	1.0404099041	0.1765123762	-0.3352921086	1.1865868938	0.3338886267	1.2162717944	0.0568823303	0.7610004604
TRINITY_DN9426_c0_g1_i1_orfp1	unnamed protein product [Chrysodeixis includens]	-2.1922551695	-1.2537155224	-0.9902628293	-0.7266384721	0.1059360384	1.6405181095	1.2963529379	1.1726681217	0.2736244926	0.5323599313	-0.3076091482	-0.2513651581	-0.193912791	0.895376192	-0.0010767326
TRINITY_DN13211_c0_g1_i1_orfp1	cytochrome c oxidase subunit 4 isoform 1, mitochondrial [Helicoverpa armigera] >XP_021188559.1 cytochrome c oxidase subunit 4 isoform 1, mitochondrial [Helicoverpa armigera] >XP_047035790.1 cytochrome c oxidase subunit 4 isoform 1, mitochondrial [Helicoverpa zea] >PZC79335.1 hypothetical protein B5X24_HaOG216484 [Helicoverpa armigera]	-3.1038179671	0.1362864751	0.308471224	-0.0083098655	-0.3062692146	1.2729949744	1.1015482408	1.0488113609	0.8257003614	0.2483100536	-0.2889173446	-0.4053366384	-0.2647918919	-0.3272246352	-0.2374551329
TRINITY_DN1556_c0_g1_i5_orfp1	cuticle protein 16.5-like [Spodoptera frugiperda]	-0.5585021354	-1.8149580085	-1.4804552775	-1.107105739	-0.7769296859	0.1079477981	0.4165338635	0.2889312764	-0.9174414447	0.6072023347	0.7375079169	0.9514770827	0.8546416887	1.1297741812	1.5613761488
TRINITY_DN3737_c0_g2_i10_orfp1	heat shock factor protein isoform X1 [Helicoverpa armigera]	-2.8204288389	-0.5027256625	0.1277584825	-0.0218066066	-0.3054760271	0.7252766997	0.7010867429	0.261474211	2.3146701177	0.0436584753	-0.1748218451	-0.2426217642	-0.2891250408	0.2448907755	-0.0618097193
TRINITY_DN1556_c0_g1_i4_orfp1	unnamed protein product [Arctia plantaginis]	-2.079461011	-1.430676794	-0.9475567494	-1.0361779425	-0.3685061792	0.9201145048	0.5979381738	0.1982176644	-0.7441795468	0.1278577005	1.0236980912	1.0931810455	0.9581322184	0.5953270224	1.0920918019
TRINITY_DN2566_c0_g1_i3_orfp1	protein vav-like [Helicoverpa armigera] >XP_049698213.1 protein vav isoform X2 [Helicoverpa armigera]	-1.1493210857	-1.8203852241	0.4706841187	-0.2937164016	-0.886175308	0.3443807388	0.731919952	0.0793984289	1.7261745216	1.0468421666	0.8318253035	-0.5536885685	-0.9177545564	1.339289253	-0.9494733389
TRINITY_DN8722_c0_g1_i4_orfp1	unc-112-related protein [Manduca sexta]	-2.7905147574	-1.0222690642	-0.8579167805	-0.1955308853	0.339359347	-0.2970318919	-0.5660389651	0.3481463024	0.1900610074	0.2294058263	0.4805683047	0.7145232296	1.1840938181	1.1385247719	1.1046197371
TRINITY_DN985_c0_g5_i1_orfp1	unnamed protein product [Arctia plantaginis]	-0.8994631013	-1.6862873216	-1.3721824837	-0.653539604	0.0521301776	1.4116140851	1.1765914366	1.2013058183	0.8896571003	1.1268762384	-0.9165776793	-0.4484572948	-0.1627396149	0.8637145478	-0.5826423045
TRINITY_DN14483_c0_g1_i3_orfp1	unnamed protein product [Chrysodeixis includens]	-0.5388516461	-1.4433681754	-0.4172921902	-1.0292613701	-1.1188292731	1.7799226713	0.3836910791	1.7972326717	1.1090567705	-0.0810232946	-0.3524687893	-1.0682817154	0.0501974686	-0.109522096	1.038797889
TRINITY_DN15870_c0_g1_i3_orfp1	unnamed protein product [Arctia plantaginis]	2.328490503	-1.6184147801	-1.5306244946	1.0216609968	0.2978332589	-1.2486094457	-0.437711577	-0.5692930161	0.8743184301	0.7100800413	0.1418105509	-0.275432362	0.1781562284	0.017341295	0.1103943709
TRINITY_DN4630_c0_g2_i4_orfp1	unnamed protein product [Arctia plantaginis]	-2.8217001628	-1.1996004911	-0.1821851814	-0.968827826	-0.1289714717	1.2690918015	0.9191088587	0.5009939124	0.3789276868	0.2020586975	1.152150576	0.0335098609	0.3409866568	-0.0194939981	0.5239510806
TRINITY_DN2348_c0_g1_i9_orfp1	unnamed protein product [Arctia plantaginis] >CAB3242019.1 unnamed protein product [Arctia plantaginis]	-1.1426608347	-1.1324836906	0.138300891	-1.2820843061	-0.6757780724	2.1598018649	0.1303763463	-0.6664930901	1.7123798634	1.3854478445	-0.5292156303	-0.1216194582	-0.1049792645	0.0785635129	0.050444024
TRINITY_DN551_c0_g1_i3_orfp1	cytochrome P450 CYP6AB37 [Lymantria dispar]	-1.3794859006	-1.1315188058	-1.0027447694	0.0685693515	-0.6975299375	0.4655554507	0.5007894703	0.3415067314	0.224038379	1.2116159917	-1.5155373341	1.9698897171	0.8524197361	-0.7629074948	0.8553394146
TRINITY_DN1846_c0_g1_i1_orfp1	unnamed protein product [Arctia plantaginis] >CAB3248476.1 unnamed protein product [Arctia plantaginis]	-3.0817038486	-1.1810660433	-0.533882123	-0.5002173829	0.357421375	1.0006075982	0.7962860128	0.7583195705	0.7391655073	0.4236608497	0.3018189145	-0.000533183	0.0562215949	0.2877655036	0.5761356543
TRINITY_DN863_c4_g2_i2_orfp1	unnamed protein product [Arctia plantaginis]	-1.2240445128	-1.7599297977	-1.578869421	-0.5298200488	0.013104391	0.0422116585	-1.0504886608	0.7991558213	-0.2716120781	0.4473234739	0.7260494062	0.6545138962	1.1492800342	1.3008491064	1.2822767316
TRINITY_DN3632_c0_g1_i2_orfp1	unnamed protein product [Arctia plantaginis]	-1.590863347	-1.7974709244	-1.6352621655	-1.241484185	-0.5168407238	0.6983285995	0.6322368916	0.5651667441	0.5936358069	0.8847629807	0.9297680241	0.6478508588	0.6051054953	0.5318224052	0.6932435394
TRINITY_DN30_c1_g1_i15_orfp1	RILP-like protein homolog isoform X1 [Spodoptera litura] >CAB3511287.1 unnamed protein product [Spodoptera littoralis] >CAH1640941.1 unnamed protein product [Spodoptera littoralis]	-1.0745488162	-1.1636444249	-0.5326767558	-0.7127240528	-0.3445784531	1.0174137271	2.6540933378	1.7485269956	-0.207368324	-0.1882346409	-0.1858508886	-0.3345818623	-0.2727952199	-0.0232181723	-0.3798124498
TRINITY_DN66_c4_g2_i1_orfp1	hypothetical protein B5X24_HaOG201904 [Helicoverpa armigera]	-2.1727983342	-1.548388797	-1.1590491298	-0.640908493	-0.4152708226	1.0359494946	0.897333352	1.3561368896	0.035659193	0.4915139765	-0.3295916229	0.4075049353	0.3805299903	1.1428459574	0.518533411
TRINITY_DN2996_c0_g1_i7_orfp1	unnamed protein product [Spodoptera exigua]	2.0986054224	-1.0475384169	-1.2024288853	0.3979252627	-1.1747030766	-0.9544799684	0.0156664875	-1.124314017	1.2164985466	1.1484648198	-0.9369717225	0.3784281015	0.4334510692	0.5320790561	0.2193173208
TRINITY_DN770_c0_g1_i5_orfp1	hypothetical protein SFRURICE_018183 [Spodoptera frugiperda]	-2.1066846207	-0.4687451138	-1.5779772256	0.7922688645	1.3742724233	1.8208167559	1.1104250091	0.3506728552	0.0312351664	-0.7456931508	-0.1211967418	-0.1401777087	0.0494445467	-0.1477946414	-0.2208664183
TRINITY_DN320_c0_g1_i11_orfp1	splicing factor 3B subunit 3 isoform X1 [Spodoptera litura] >XP_035444845.1 splicing factor 3B subunit 3-like isoform X1 [Spodoptera frugiperda] >KAF9811300.1 hypothetical protein SFRURICE_002669 [Spodoptera frugiperda] >CAB3509229.1 unnamed protein product [Spodoptera littoralis] >CAH1638806.1 unnamed protein product [Spodoptera littoralis]	-2.4662549916	-0.8922026241	-0.7279854679	-0.4442586656	0.0380410264	1.6829453129	1.785373527	0.755633004	-0.63400479	0.2140932423	-0.1311375199	0.0518428307	0.086154439	0.5581775551	0.1235831218
TRINITY_DN24161_c0_g1_i2_orfp1	alkylglycerol monooxygenase isoform X1 [Manduca sexta] >XP_030020928.1 alkylglycerol monooxygenase isoform X1 [Manduca sexta] >KAG6445767.1 hypothetical protein O3G_MSEX004098 [Manduca sexta] >KAG6445768.1 hypothetical protein O3G_MSEX004098 [Manduca sexta] >KAG6445769.1 hypothetical protein O3G_MSEX004098 [Manduca sexta] >KAG6445770.1 hypothetical protein O3G_MSEX004098 [Manduca sexta]	-1.5611347557	-1.606613672	-1.2151570238	-1.1739750886	-1.1103857528	0.6465074568	0.1295724706	0.8046428704	0.9845748546	0.7184997875	0.9075570923	1.0629378168	0.451357494	1.0751381602	-0.1135217103
TRINITY_DN1822_c0_g1_i9_orfp1	unnamed protein product [Arctia plantaginis]	-2.0549719989	-1.7258800829	-1.6211962689	-0.8739457208	0.0635001949	0.5181091306	0.1652992559	0.7559238947	0.4028045399	0.661579147	0.6142371715	0.8470476739	0.6626701945	1.0621115958	0.5227112728
TRINITY_DN2170_c0_g1_i1_orfp1	chemosensory protein 24 [Cnaphalocrocis medinalis]	-1.6698607682	-1.0813758628	-1.8467963598	0.3544062114	0.1776248778	-0.4467643514	0.3786190323	0.1849565465	0.8668434041	0.1016462243	1.2411839672	1.5502482626	1.0618588769	0.2283148861	-1.1009049469
TRINITY_DN10016_c0_g1_i1_orfp1	hypothetical protein B5X24_HaOG212190 [Helicoverpa armigera]	-1.6719791729	-1.9167367826	-1.4930191806	0.0948356428	0.4324844035	-0.4355743321	-0.069072456	-0.2991233828	0.3402992542	0.5453837673	1.7225329613	1.2876371251	0.6938779863	0.4407441197	0.3277100467
TRINITY_DN9128_c0_g1_i4_orfp1	unnamed protein product [Arctia plantaginis] >CAB3259322.1 unnamed protein product [Arctia plantaginis]	-1.6779289606	-1.1095905743	-1.4059127659	-1.1848496101	-0.8644245388	2.2002177426	0.5708713924	0.4725615825	0.2206429679	0.4725615825	0.5980767915	0.55916936	0.496321573	0.4566626353	0.195620822
TRINITY_DN60489_c0_g1_i1_orfp1	pupal cuticle protein 20-like [Spodoptera frugiperda] >KAF9815395.1 hypothetical protein SFRURICE_011547 [Spodoptera frugiperda]	-1.6772403179	-1.9762992322	-1.456618713	-1.0089309841	-0.2135748513	1.0187626334	0.9437873306	0.8410739033	1.1846923442	0.2224282557	0.374395107	0.4019330785	0.250607243	0.6937858664	0.4011983365
TRINITY_DN808_c0_g2_i3_orfp1	unnamed protein product [Arctia plantaginis]	-0.6501651015	-0.140959441	0.0646218871	-1.5127689266	0.2085269836	1.042920846	0.02199408	-1.0713098706	-0.3234413064	0.4504453531	-0.2270296675	1.4214599694	-0.4527415377	-1.2485612637	2.4170079959
TRINITY_DN5132_c0_g1_i3_orfp1	uncharacterized protein LOC118275883 [Spodoptera frugiperda]	-1.6168646473	-1.1468256091	-1.08122833	-0.8198433142	-0.5041069259	2.0662388045	1.7390184896	1.2403228471	0.1217821528	0.111350662	0.0930240458	0.0930240458	-0.2133490086	0.1165701062	-0.1991133186
TRINITY_DN2591_c3_g1_i1_orfp1	pre-mRNA-processing factor 6 isoform X1 [Ostrinia furnacalis] >XP_028175021.1 pre-mRNA-processing factor 6 isoform X2 [Ostrinia furnacalis]	-2.5409390208	0.1263600014	0.3693690557	0.9519128688	0.3933191424	0.0837553494	2.2569573089	0.5149507961	-0.0643892164	0.0622913848	-0.5278059295	-0.9705870853	-0.7304273702	-0.2780941188	0.3533268334
TRINITY_DN23597_c0_g1_i1_orfp1	unnamed protein product [Arctia plantaginis]	0.3168863953	-1.3871400715	0.1150468336	-0.8220676795	0.8020789004	2.1701262422	1.6986727929	0.3789388928	-1.1150197498	0.3857854478	-0.3272269655	-0.709612444	-0.8748518605	-1.0002678583	0.3686511242
TRINITY_DN121_c0_g1_i16_orfp1	MAGUK p55 subfamily member 5 isoform X4 [Spodoptera litura]	-1.9572174444	-1.5460919863	-1.1661549958	-0.4904509086	0.4836500901	-0.473416129	-0.2574216064	-0.1574113821	-0.473416129	0.7368205797	1.1087398211	1.0663526834	1.3376468357	1.1260066262	0.6623639452
TRINITY_DN3355_c0_g1_i2_orfp1	unnamed protein product [Arctia plantaginis] >CAB3248181.1 unnamed protein product [Arctia plantaginis]	1.6561801916	-0.6972036999	-1.0774207839	-0.6584486781	-0.7819767162	1.0373422237	0.3475842665	-0.4431107762	2.6329644813	-0.1270204566	-0.3074937642	-0.1448432472	-0.0327848252	-0.4555815228	-0.9481866928
TRINITY_DN10962_c0_g1_i1_orfp1	unnamed protein product [Chrysodeixis includens]	-3.2924836146	-0.2661799507	-0.2095707621	-0.5480706905	0.2415479585	0.6308858072	1.124747799	0.882483474	-0.1469412721	-0.0082617793	0.0639867751	-0.2025573731	0.4517476944	0.9184820561	0.3601838781
TRINITY_DN24657_c0_g1_i4_orfp1	heat shock protein 19.5 [Mythimna separata]	-0.4093629345	-1.2651229959	-1.3210385153	-0.4581261864	-0.9559669159	1.2657615165	1.7018100241	1.2614161391	1.1273809792	-0.4830364136	-0.1453727735	-0.3518070115	-0.5829789219	1.3315574676	-0.715113458
TRINITY_DN10638_c0_g1_i1_orfp1	paraplegin [Manduca sexta]	1.4889598418	-0.3416318528	-0.1589547936	-0.196068803	-0.6218810226	-1.7272158073	2.4668705373	1.3544345234	-0.2067192723	0.1091298351	-0.5703637814	-0.5476222167	-0.0959114455	-0.76758669	-0.1854390524
TRINITY_DN1540_c0_g1_i7_orfp1	unnamed protein product [Arctia plantaginis]	-0.5043580256	-2.1075645648	-0.9731389333	-0.821529798	-0.0850186958	0.7240103488	0.6363907741	0.955439273	0.9324686319	1.8262290734	-0.3325255042	-0.317849605	-0.5348329095	1.2883022255	-0.6860222905
TRINITY_DN6512_c0_g1_i1_orfp1	NADP-dependent malic enzyme-like isoform X2 [Trichoplusia ni]	-0.8154207281	-1.5956423125	-1.7335264101	-1.0936373719	-0.8270671536	1.6623043672	1.5022568019	1.0510833368	0.4781574916	0.4983609994	0.0924021509	0.1983778067	0.1461725413	0.4804135966	-0.044235116
TRINITY_DN1891_c1_g2_i1_orfp1	unnamed protein product [Arctia plantaginis]	-1.5014971923	-1.9253909612	-0.8518887997	-0.2596122309	0.3677084131	0.7128277457	1.0764840234	0.8455755269	1.3204923606	1.5629543319	-0.6864071911	0.1136710086	-0.6439617235	0.4976610918	-0.6286164034
TRINITY_DN6125_c1_g1_i15_orfp1	unnamed protein product [Arctia plantaginis]	1.6958843181	-0.5692750032	0.2909560019	1.2659880631	-0.4851945746	-0.0490608227	0.7992428824	-0.6541155102	0.4185202371	1.8058166406	-1.4956449639	-0.9719285468	-0.4018607263	-1.4028848923	-0.2464431033
TRINITY_DN158_c0_g1_i4_orfp1	unnamed protein product [Arctia plantaginis]	-2.5864965801	-0.9831754016	-1.222996915	-0.5281447957	-0.3655979726	0.7183304068	0.7043626827	0.8626644881	1.4752516284	0.9291713474	-0.1237480336	0.2144498349	0.7488359457	0.0303676967	0.126725668
TRINITY_DN2010_c5_g1_i2_orfp1	unnamed protein product [Chrysodeixis includens]	-0.6788694592	-0.3299732313	-0.6835895937	-0.0762486886	0.7415534722	0.5785244012	2.8653893484	0.7176559758	-1.7003131786	-0.3605609247	0.0532594729	-0.4046337196	-1.0376331245	0.0292682505	0.2861709992
TRINITY_DN2977_c0_g1_i2_orfp1	peroxiredoxin-2 [Manduca sexta]	0.4503715063	-1.4088171368	-1.2907112145	-0.7521424041	-0.5922567518	1.6712954886	2.0689583094	0.9079081614	-1.1326357566	-0.4447429792	-0.4117154453	-0.027796691	-0.0008179751	0.1520539738	0.8110489148
TRINITY_DN12261_c0_g1_i1_orfp1	unextended protein isoform X3 [Helicoverpa armigera]	-1.4478486294	-1.9908804588	-1.1042571743	-0.6329574546	0.0100523965	1.5682750748	1.3811186117	0.579412829	1.1405416909	0.2171382864	0.0023520557	-0.2144044097	0.2423937387	0.8773877836	-0.6283243406
TRINITY_DN62128_c0_g1_i1_orfp1	ommochrome-binding protein-like isoform X1 [Helicoverpa armigera]	-0.5996578441	-1.5742082943	-1.7691102172	-0.7763777325	-0.6980274969	0.5616529795	1.6465707382	1.0838163603	1.4729225948	0.4056715902	0.9724869614	0.2720402049	-0.1406208495	-0.4168822651	-0.4402767298
TRINITY_DN6930_c0_g1_i1_orfp1	unnamed protein product [Arctia plantaginis] >CAB3261833.1 unnamed protein product [Arctia plantaginis]	-1.8366785114	-0.9341663651	-0.1755374946	-0.0663089378	-0.6801283988	0.7552157492	1.0065165498	-0.3073192778	1.9047256109	1.772854272	0.0680551557	-0.6507923395	-1.0954234573	-0.1549371839	0.3939246286
TRINITY_DN4597_c0_g1_i1_orfp1	hypothetical protein O3G_MSEX004213 [Manduca sexta] >KAG6446029.1 hypothetical protein O3G_MSEX004213 [Manduca sexta]	-0.7000484601	-0.5548236058	-1.2868038861	0.2971901237	-0.8369848305	-1.3726392002	-1.1636800225	-0.7437354152	0.5109963822	0.0136487588	0.5595706789	1.830497463	1.1642292777	1.3416354266	0.9409473096
TRINITY_DN6264_c0_g1_i4_orfp1	dystrophin, isoforms A/C/F/G/H isoform X1 [Manduca sexta]	-2.2615537399	-0.8601280017	-0.7562322787	-0.6247398161	-0.1072258097	1.3437173363	0.71115583	0.6442413186	-1.5978233129	0.1059230863	0.9905009711	1.1234883356	0.2747392376	0.662550227	0.3513866166
TRINITY_DN7284_c0_g2_i1_orfp1	unnamed protein product [Arctia plantaginis]	-2.0692036695	-0.4746144595	-0.8530524541	-0.0607459473	0.5381664236	0.5184255564	1.6871238081	0.9206512316	-1.6065657362	-0.326419919	0.3697934829	0.6240850708	0.7312818296	-0.9377505769	0.9388253595
TRINITY_DN4474_c0_g2_i2_orfp1	unnamed protein product [Arctia plantaginis]	-1.6711001869	-1.2410024053	-1.3234944966	-0.4631476245	-0.3849053332	2.0983160716	1.6758966997	0.8233783908	0.0013592976	0.3465411722	-0.5261231359	-0.05770044	0.0525863252	0.1996210208	0.4697746444
TRINITY_DN2071_c2_g1_i1_orfp1	unnamed protein product [Chrysodeixis includens]	-2.2352270058	-1.0962173715	-0.7037374363	-0.6524651175	-0.0907205245	1.5184825254	1.4367423009	1.4318724821	-0.310939309	-0.8528119314	0.4504333944	0.0388049599	0.4720270741	0.4090248039	0.1847311553
TRINITY_DN12474_c0_g1_i1_orfp1	unnamed protein product [Chrysodeixis includens]	2.6160801855	-1.2400733935	-1.2529059964	-0.2556421179	-0.525102313	0.9395593529	-0.9212315905	-0.4850935591	0.1180684845	1.4942676214	-0.4623430262	0.1645741874	0.2005134716	-0.4566679863	0.0659966795
TRINITY_DN3393_c0_g1_i1_orfp1	RUN domain-containing protein 1 [Helicoverpa zea]	-1.8425354241	-0.0860328233	0.2035643366	0.0178802055	-0.6623195002	1.246698447	1.5436321084	-0.0263030802	0.543157469	-0.6273973785	-0.7108727768	-0.4741382715	2.2003172527	-0.8053417951	-0.5203087696
TRINITY_DN14649_c2_g1_i1_orfp1	hypothetical protein HW555_004624 [Spodoptera exigua] >KAH9639396.1 hypothetical protein HF086_002085 [Spodoptera exigua] >CAH0674017.1 unnamed protein product [Spodoptera exigua]	-2.2524158913	-0.3846770128	-0.6893653969	-0.5119993073	0.3285739457	1.4478406759	1.6892168405	0.3370475201	-1.1813471786	-1.0993303851	0.5504022465	0.4508275842	0.1337352539	0.7388636681	0.4426274372
TRINITY_DN586_c0_g2_i2_orfp1	unnamed protein product [Chrysodeixis includens]	1.4443513928	-1.12584814	-1.1215266102	-1.6491770536	-0.2378106295	0.2226725372	-0.7137545644	-0.2167361549	-1.0148686185	-0.2660706591	-0.0618688094	1.3987732911	1.4035936722	0.7494951352	1.1887752112
TRINITY_DN2403_c0_g1_i2_orfp1	tropomyosin-2-like isoform X4 [Ctenocephalides felis]	-2.2574597011	-0.7367782564	-1.54496146	-0.8079478626	-0.2877514949	1.2562229418	1.6378502975	1.071161584	0.7047788978	0.1507728295	-0.0699373286	0.2101877357	0.2208962493	0.4616531351	-0.008687567
TRINITY_DN31332_c0_g1_i3_orfp1	unnamed protein product [Chrysodeixis includens]	-2.0649519036	-1.2359830116	-1.5306278825	-0.7185291836	-0.530795079	1.4787577351	1.375563214	0.7925761087	0.84819824	0.1591313362	0.2363975723	0.3140739373	0.384754703	0.5558102933	-0.0643760795
TRINITY_DN16292_c0_g1_i2_orfp1	unnamed protein product [Arctia plantaginis]	0.7006102022	-0.7663191351	-0.0255691319	-1.1094730926	-1.193982371	1.8400826427	1.4528771239	1.9963686729	-0.3485923495	-0.1450312746	-0.7517597631	-0.9061034859	-0.3554766228	-0.3554766228	-0.0321547922
TRINITY_DN4069_c0_g1_i7_orfp1	Synapse-associated protein of 47 kDa [Papilio xuthus]	-0.7502056806	-2.07536622	-1.8346298097	-0.6654532819	-0.6960489429	1.2191902261	1.2161322733	0.9923150652	0.4716846352	0.2143595877	-0.1230685515	-0.0449121832	1.0085262061	0.4491856573	0.6182910189
TRINITY_DN337_c6_g1_i5_orfp1	unnamed protein product [Arctia plantaginis] >CAB3243265.1 unnamed protein product [Arctia plantaginis]	-1.6495921397	-1.7629213935	-1.694820884	-1.0542274029	-0.4311318887	0.7994785286	0.9520685915	0.3220289322	0.079627051	0.6052665846	0.8554536369	0.7157401083	0.8724505287	0.7551394937	0.6354402532
TRINITY_DN3166_c0_g1_i2_orfp1	unnamed protein product [Arctia plantaginis]	2.7738806558	-1.8492337979	-0.9175666065	-1.1029935881	-0.5182475034	0.028832731	-0.0465288483	-0.702616877	0.2715171819	0.3008173788	0.3940020142	0.7758762103	0.1660346171	0.3187394156	0.1074870165
TRINITY_DN5651_c0_g1_i1_orfp1	xaa-Pro aminopeptidase ApepP isoform X2 [Trichoplusia ni]	-1.3718935246	-1.5506640356	-0.2345791854	-1.3825644543	-0.8728370567	0.8731400476	-0.2345791854	0.9854474328	-0.8582509678	-0.0891050482	0.6929416655	0.9993261663	0.6892768634	1.7799001954	0.574441087
TRINITY_DN383_c0_g1_i1_orfp1	RecName: Full=Megourin-1 [Megoura viciae]	-0.2116203655	-1.3837969016	-0.7523533274	-0.8625210206	-0.5108391279	2.365108317	1.6846300575	-0.2686914676	0.8766668974	-1.0665617643	0.4872900317	-0.4171084394	-0.2712079259	0.6752140236	-0.3442089869
TRINITY_DN61521_c0_g1_i1_orfp1	probable salivary secreted peptide [Trichogramma pretiosum]	-0.8252610359	-1.426830381	-1.4753432446	-0.818025026	-0.4145917683	0.7884495279	0.4510319637	2.8246960848	0.3168769072	0.4516299428	0.1388160366	-0.0041566651	-0.1194994575	0.2981539346	-0.1859468192
TRINITY_DN5266_c0_g1_i1_orfp1	ribosome biogenesis regulatory protein homolog [Spodoptera litura]	-2.3113417196	-0.7670551468	-0.5392459472	-0.0564491808	-0.7368747979	0.1229151615	1.6587619663	1.0509861002	1.1653998185	-0.4368872767	0.3953070352	0.1499369587	-0.4017279814	1.4073253365	-0.7010503265
TRINITY_DN1504_c0_g2_i1_orfp1	fatty acid-binding protein 2-like [Trichoplusia ni]	-0.6311957052	-1.6496333135	-1.2774343609	-1.9085260662	-0.1304313427	0.7031903814	-0.0333479181	1.1310773533	0.6658539702	0.2311533501	1.0726453531	1.603308234	-0.0874091398	0.6750730201	-0.3643238158
TRINITY_DN6516_c0_g1_i1_orfp1	ommochrome-binding protein-like [Helicoverpa zea]	-0.7472575026	-2.063263644	-1.7115639493	-1.0809274121	-0.7586857777	1.3032752173	1.0261181678	0.7833950574	0.9370061139	0.1734865064	0.6582921597	0.0511635595	0.3361492119	0.7606227163	0.3321895754
TRINITY_DN2121_c0_g1_i1_orfp1	unnamed protein product [Arctia plantaginis] >CAB3230066.1 unnamed protein product [Arctia plantaginis]	-2.6008160763	-0.4369473525	-0.9270982555	0.4084061597	0.5375145033	-0.4755591827	-0.1297153093	0.9738285989	1.7518830797	-1.0958067939	0.6696540299	0.6975106516	0.0781541689	0.5716750096	-0.0226832316
TRINITY_DN31756_c0_g1_i1_orfp1	chemosensory protein 24 [Cnaphalocrocis medinalis]	-2.5744664333	-1.0905611115	-1.501130579	0.6086399671	0.2947269868	0.8426998598	1.0928580503	0.0950611848	-0.2435102402	1.292389498	0.0577853879	0.8169225172	0.29108317	0.2003612242	-0.1828594822
TRINITY_DN29291_c0_g1_i2_orfp1	unnamed protein product [Arctia plantaginis] >CAB3257683.1 unnamed protein product [Arctia plantaginis]	-0.4549662113	-1.5117132318	-2.2111856396	-1.5647567221	0.7332130348	0.251494986	0.788203033	1.1348360438	0.9143214721	1.2128431791	0.1754683172	-0.0351622028	0.5660478716	-0.0158509486	0.0172070187
TRINITY_DN6910_c0_g1_i1_orfp1	unnamed protein product [Arctia plantaginis] >CAB3254064.1 unnamed protein product [Arctia plantaginis]	-2.9013742974	0.5572614506	0.9481409923	0.4166852648	-0.2042936907	0.129695672	0.1871977947	-1.1808637664	0.2497426447	1.0073234162	-1.1440383347	0.4548984423	0.4002240538	0.9728801446	0.1065202132
TRINITY_DN1447_c0_g1_i4_orfp1	serine protease inhibitor 77Ba-like [Spodoptera frugiperda]	-0.5091599371	-1.4070760436	-2.4509014166	-0.7866853263	-0.7273825358	0.5915094631	0.2114412456	0.2147500562	1.5629072977	1.3094955715	0.3588436713	0.1225183295	0.658602065	0.6100900214	0.2410475381
TRINITY_DN10919_c0_g1_i1_orfp1	protein crooked neck [Helicoverpa zea] >ATJ44597.1 acetyltransferase 4 [Helicoverpa armigera] >PZC74278.1 hypothetical protein B5X24_HaOG208132 [Helicoverpa armigera]	-2.3300774159	-0.8396794369	-0.7680313982	-0.684633067	-0.1372194675	1.8864439733	1.5031567293	1.0038736036	0.0005917192	-0.2603087946	-0.228400122	-0.2457682345	0.0674852597	0.8658256966	0.1667409547
TRINITY_DN68829_c0_g1_i1_orfp1	unnamed protein product [Arctia plantaginis]	0.4060162692	-0.8299157773	-0.59051835	-1.0718658553	-0.8502993228	0.2959170237	0.2781446471	-0.3743295184	3.3241281283	0.1067999009	0.115192713	-0.2600427489	-0.3817795205	0.3155372902	-0.4829848792
TRINITY_DN24463_c0_g1_i1_orfp1	exocyst complex component 5 isoform X2 [Helicoverpa armigera]	-0.796135479	-2.1672708387	-1.0341892364	-1.4485133701	-0.507932565	1.4630516218	1.0854403143	0.8259916132	0.1439248398	1.3346391757	0.1276059659	0.2450370506	-0.0980803214	0.4938137719	0.3326174574
TRINITY_DN1301_c4_g1_i1_orfp1	isocitrate dehydrogenase [NAD] subunit gamma, mitochondrial [Manduca sexta]	-1.9283083358	-0.8099814536	-0.9702448146	-0.3110328475	-0.3529379054	0.8182243059	1.3183318663	1.5774736938	-1.3437761937	-0.806921387	0.0284063523	0.3612140338	0.9312420108	0.6990048523	0.7893058226
TRINITY_DN8954_c0_g1_i6_orfp1	uncharacterized protein LOC124642693 isoform X1 [Helicoverpa zea]	-0.4370478409	-1.1864328109	-1.8820169127	-1.522326523	0.1303646826	-0.5433175963	2.0438560028	1.2542333666	-0.1932263773	0.4345685273	0.1538228087	0.6051447988	0.0354334949	0.2004165111	0.9065278684
TRINITY_DN6908_c0_g2_i1_orfp1	spherulin-2A-like [Ostrinia furnacalis]	0.9470073426	-0.6939017095	-0.4103922676	0.1606603021	-1.42715916	1.9989820502	0.5532280148	1.9055402714	0.4867166479	-0.8199397244	-0.6245868247	-0.751384243	-1.2204833165	0.1699911915	-0.2742785748
TRINITY_DN3098_c0_g1_i1_orfp1	protein shisa-5 isoform X5 [Helicoverpa armigera]	0.6237392265	-0.69643528	0.5410060655	0.9340930096	-1.3253038506	1.800983994	0.1436924114	0.6880723611	-0.1515954552	-0.8611629399	-2.1186209289	-0.9266794947	0.1184985225	1.1555200206	0.0741923381
TRINITY_DN5447_c0_g1_i4_orfp1	unnamed protein product [Chrysodeixis includens]	-0.2942827182	-1.1142472704	-0.7446949791	-0.9509985497	-0.4935601399	2.4986429208	1.2193356711	1.8494092634	-0.4182531486	-0.125906199	-0.5388226682	-0.5093189884	-0.032958721	-0.0771115018	-0.2672329712
TRINITY_DN22140_c0_g1_i1_orfp1	unnamed protein product [Arctia plantaginis] >CAB3255729.1 unnamed protein product [Arctia plantaginis]	2.6143205173	-0.7143656091	-0.8500318217	-1.061222302	-0.7167209201	-0.1947073292	-0.3207327715	-0.5771924427	-0.5375519626	0.1489662731	-0.4204056246	-0.0697095352	-0.1405858183	1.7897650216	1.0501743249
TRINITY_DN14275_c1_g1_i1_orfp1	unnamed protein product [Arctia plantaginis]	-1.5419170287	-0.9192593837	-0.7245168717	-0.6568192208	0.9714286999	-0.0946412112	-0.4996057534	-0.2881300409	-1.0807585048	-1.0221467356	0.7983619935	1.009258597	1.3040835065	1.6884292796	1.0562326741
TRINITY_DN2162_c0_g1_i2_orfp1	transforming acidic coiled-coil-containing protein 3-like [Trichoplusia ni]	-1.6874672293	-0.9896803176	-1.3822225059	-0.4254039178	0.183640667	2.458661554	1.2512014152	0.4327100609	0.130711867	0.5134437366	-0.4759314068	-0.0225174913	-0.6959609307	0.2965378177	0.412276681
TRINITY_DN328_c1_g1_i1_orfp1	unnamed protein product [Arctia plantaginis] >CAB3243723.1 unnamed protein product [Arctia plantaginis]	-3.5161778854	-0.2491347288	0.035614942	-0.4403562012	-0.1958362053	0.3498507045	0.8835452214	0.5232000843	0.490725164	0.5757971796	0.5598871568	0.3498507045	0.1736117174	0.1291948285	0.3302273175
TRINITY_DN905_c0_g1_i3_orfp1	uncharacterized protein LOC114240983 [Bombyx mandarina]	-1.1341790995	-1.3796912062	-1.3998960863	-0.9277632727	-0.6734206492	1.7098621951	1.6200272198	1.465011996	0.3489345786	0.2098430684	-0.1741897738	0.4981888144	-0.0532408798	0.3860580091	-0.4955449138
TRINITY_DN4538_c0_g1_i4_orfp1	UBX domain-containing protein 6 [Vanessa atalanta]	1.8635511715	-1.4527546476	-1.7459321787	-0.8300189403	-0.9990318578	1.2626417929	0.4100144285	0.3549696112	0.6452766737	1.1359238534	-0.7359862332	0.250741052	0.0339836915	0.3838947336	-0.5772731506
TRINITY_DN7376_c0_g1_i18_orfp1	unnamed protein product [Arctia plantaginis] >CAB3234402.1 unnamed protein product [Arctia plantaginis]	-0.4675286974	-1.5320891828	-1.2258626989	-1.3467029387	-0.6134890432	2.2168183701	1.4548295767	0.6468363361	0.3502926374	-0.1207279054	0.1436847309	-0.0885824182	-0.1876671455	1.0154140779	-0.245225699
TRINITY_DN2414_c0_g1_i6_orfp1	tyrosine 3-monooxygenase isoform X1 [Manduca sexta] >ABQ95973.1 tyrosine hydroxylase isoform A [Manduca sexta] >KAG6446546.1 hypothetical protein O3G_MSEX004502 [Manduca sexta] >KAG6446547.1 hypothetical protein O3G_MSEX004502 [Manduca sexta]	0.1754647441	-2.7805580592	-0.7123455963	0.5430349327	1.7335883154	0.0509221838	-0.6591877477	0.5040921862	-0.2394964097	-0.2795734883	-0.914610548	0.6342838505	0.3853425005	0.7979872843	0.7610558518
TRINITY_DN5349_c0_g1_i4_orfp1	innexin inx1 [Trichoplusia ni]	-2.397136071	-1.1234129803	-1.5964687255	-0.8810427132	0.0616621758	0.9574752052	0.8442241375	0.7523071615	0.0616621758	0.334438902	0.8705475551	0.821624038	0.6054085563	0.7413694379	-0.052658855
TRINITY_DN9751_c1_g1_i1_orfp1	unnamed protein product [Arctia plantaginis]	-0.2611668797	-2.1376645654	-1.9470958814	-0.7625922843	-0.5212623215	1.2368383189	0.8987626934	0.9709850383	-0.5305654314	0.1692219084	0.8066749018	0.6929601928	0.2529585428	0.9478696978	0.1840760696
TRINITY_DN1699_c0_g1_i10_orfp1	uncharacterized protein LOC114245972 [Bombyx mandarina]	-3.0281719681	-0.301780717	-0.7007550464	-0.0801575705	0.2625977538	0.8711966594	1.1832297936	0.5350453331	-0.1134012908	-1.0682514191	0.8813566108	0.3222734542	0.7484300951	0.1626686204	0.3257196914
TRINITY_DN15581_c0_g1_i1_orfp1	unnamed protein product [Arctia plantaginis]	-2.6374428776	-1.1338187994	-1.1093904004	-0.6476420907	0.0323238023	1.0551331551	0.1861895252	0.4094757197	1.3746584391	1.0011934327	0.4238371662	0.4523104803	0.7098286132	-0.1058524634	-0.0108037022
TRINITY_DN18888_c0_g2_i1_orfp1	angio-associated migratory cell protein [Helicoverpa armigera] >PZC77277.1 hypothetical protein B5X24_HaOG203594 [Helicoverpa armigera]	-1.3499510189	-0.8011152974	-0.7864018311	-0.8989598513	-0.0538770714	1.8838512365	2.333144716	1.2141896739	-0.442429249	-0.3383684318	-0.2601507535	-0.2268190917	-0.2404892389	0.259315971	-0.2919397623
TRINITY_DN15649_c0_g1_i3_orfp1	unnamed protein product [Arctia plantaginis]	-1.158867769	-1.0513733743	-0.9543982812	-1.4477363453	-1.090843907	0.6059502776	1.119425975	1.2374032347	-0.1718748994	1.053340226	-0.156209277	1.9531018529	0.1907255345	0.2362610596	-0.3649043073
TRINITY_DN4851_c0_g2_i1_orfp1	unnamed protein product [Arctia plantaginis]	-2.1081513521	-1.9219399878	-1.4977798273	0.3330746108	0.4945352309	-0.2375307346	-0.0815525516	-0.1503954973	0.9819217551	0.9848341271	0.7384375588	0.937694112	0.6299191199	0.3493856267	0.5475478094
TRINITY_DN17750_c0_g1_i2_orfp1	unnamed protein product [Arctia plantaginis]	-0.251711508	-1.4170742432	-0.5176000656	-1.1225191438	-1.4104291944	0.8415541715	0.1027835618	0.8543408278	-1.4038039894	1.9524247936	-0.1404149093	0.2831051222	0.3310350322	0.6586987735	1.2396107712
TRINITY_DN1727_c1_g1_i5_orfp1	flotillin-1 isoform X1 [Manduca sexta] >KAG6442857.1 hypothetical protein O3G_MSEX002548 [Manduca sexta]	-2.2881540352	-1.0755641267	-1.181057657	-0.8734565469	-0.3451484431	-0.9940496186	0.9120579241	0.7585029279	0.3755449802	0.5437243211	0.8581180587	0.80547606	0.9202848023	0.8706379467	0.7130834065
TRINITY_DN1095_c2_g1_i6_orfp1	ubiquitin conjugating enzyme E2 [Bombyx mori] >XP_013149361.1 PREDICTED: ubiquitin-conjugating enzyme E2 N [Papilio polytes] >XP_013175803.1 PREDICTED: ubiquitin-conjugating enzyme E2 N [Papilio xuthus] >XP_013191967.1 PREDICTED: ubiquitin-conjugating enzyme E2 N [Amyelois transitella] >XP_014362302.1 ubiquitin-conjugating enzyme E2 N [Papilio machaon] >XP_021192135.1 ubiquitin-conjugating enzyme…	-2.2517290888	-1.5905504086	-1.6095795466	-0.1797937718	0.9232148913	-0.1762676768	0.4409547939	0.5298757318	-0.2330018512	0.474879745	0.3218586595	1.1177073497	0.5510922073	1.0255635205	0.6557754446
TRINITY_DN1813_c0_g1_i2_orfp1	major facilitator superfamily domain-containing protein 6 [Spodoptera litura]	0.7209948988	-1.9771230488	0.6998569864	-1.8688398137	-1.4649366211	0.771443913	0.1474554373	1.0460604309	0.9204566034	0.3249567494	-0.1597337488	-0.6945123493	0.5888044623	0.9612429035	-0.0161268032
TRINITY_DN4287_c0_g1_i2_orfp1	probable phospholipid-transporting ATPase IA isoform X7 [Helicoverpa zea]	0.2197748885	-1.1433219536	-1.2635627679	-1.4662774163	0.9739928218	2.0089724106	1.3769036064	0.240211942	-0.6693485005	0.8754711583	0.7334240063	-0.5793872598	-0.3409040898	-0.1028860269	-0.8630628193
TRINITY_DN10762_c0_g1_i1_orfp1	methionine aminopeptidase 1-like isoform X1 [Spodoptera frugiperda]	-2.4559222323	-1.0564928835	-0.7855709611	-0.3437835605	0.3665647221	0.3114645471	1.7944451049	0.7324076202	-0.2351727943	-0.8695140792	1.2710122618	0.4498633631	0.6915659278	-0.0170258057	0.1461587696
TRINITY_DN10953_c0_g2_i1_orfp1	homer protein homolog 1 isoform X1 [Helicoverpa zea] >XP_047036925.1 homer protein homolog 1 isoform X1 [Helicoverpa zea] >XP_049706009.1 homer protein homolog 1 isoform X5 [Helicoverpa armigera]	-0.8678012377	-1.9570584419	-2.0642508104	-0.8072326744	-0.1071553918	0.8665219196	0.6390340525	0.3683280088	1.1237852315	0.3118945021	0.1609265996	0.2237862504	0.0281520329	0.4949403477	1.5861296109
TRINITY_DN17343_c1_g2_i1_orfp1	PREDICTED: alpha-amylase 1-like [Papilio xuthus]	2.2368663458	-0.7922738806	-0.8941459686	-1.7578554435	0.2462514185	0.3891894732	-0.7038146235	-0.7685556836	-0.6108874097	-0.4798003278	1.3245309393	0.775689544	-0.0398941707	1.1041336199	-0.0294338328
TRINITY_DN4512_c0_g1_i1_orfp1	succinate dehydrogenase [ubiquinone] cytochrome b small subunit, mitochondrial isoform X2 [Manduca sexta] >KAG6441984.1 hypothetical protein O3G_MSEX002103 [Manduca sexta]	-2.1178425791	-1.0046260259	-1.3189491093	-0.3884750306	0.0392453685	1.9399620213	1.2770016145	1.0897706743	-0.8321607231	0.2636172415	0.0344497639	0.2441398053	0.3313394425	0.1975363454	0.2449911908
TRINITY_DN11643_c0_g1_i1_orfp1	hypothetical protein HW555_009610 [Spodoptera exigua]	-1.1492805682	-0.8129876553	-0.314130065	-0.9178985543	-0.5644196135	0.8693035063	-0.0508052187	0.2858483173	2.9899244235	1.0738129879	-0.2046571278	-0.6077707421	-0.1785824914	0.1749086253	-0.5932658239
TRINITY_DN38691_c0_g1_i1_orfp1	protein takeout [Helicoverpa armigera]	-2.1065034896	-0.2876433299	-0.6400730851	-1.3964857201	0.7766771054	0.7154121354	-0.3316243629	0.4193487656	-0.4658207173	0.8856544461	1.6341733197	-1.1405842131	1.1996185797	0.5012969137	0.2365536524
TRINITY_DN34257_c0_g1_i1_orfp1	unnamed protein product [Chrysodeixis includens]	-0.5764219964	-1.1938334079	-2.2119787916	-0.4289226646	-0.0104063826	-0.6891836109	0.7769076935	1.0317784855	-1.1531369165	-0.2252918835	1.0072090713	1.0268716954	1.2727127597	0.7565081435	0.6171878051
TRINITY_DN5506_c0_g3_i2_orfp1	RecName: Full=Megourin-2 [Megoura viciae]	0.1049613729	0.5452828145	-1.4402747082	1.4760523107	-0.3435645826	-0.220363192	0.2461003528	-0.5657928013	2.8945875346	-0.1559005842	-0.2514779767	-0.7367249874	-0.4241761922	-0.3835509936	-0.7451583672
TRINITY_DN110_c0_g1_i1_orfp1	unnamed protein product [Arctia plantaginis] >CAB3255767.1 unnamed protein product [Arctia plantaginis]	-1.9997812014	0.1915317479	0.2278603979	-0.6767265142	0.2187918211	2.2222289531	0.5133843868	0.3180526231	-0.2848363356	-1.2553670275	-1.117723759	-0.2656778758	-0.001609779	1.3439354962	0.5659370665
TRINITY_DN10502_c1_g2_i1_orfp1	ATP synthase subunit e, mitochondrial [Pararge aegeria]	-1.5283080519	-1.0836622756	-1.5171320416	-0.696352828	-0.0385361262	1.3591087616	1.6102789232	1.5138935258	-1.1276057907	0.2385129761	-0.2144589083	0.2254987027	0.4886319436	0.3169390443	0.453192145
TRINITY_DN2911_c0_g1_i4_orfp1	unnamed protein product [Arctia plantaginis] >CAB3241547.1 unnamed protein product [Arctia plantaginis]	-1.6762794494	-0.7565048415	-0.8209800701	-0.101135967	-0.0348233665	2.6288731927	1.1877783957	1.1011221173	0.1789010756	-0.4865438943	-0.8842918404	-0.2094118357	-0.4475600086	0.3212638311	-0.0004073389
TRINITY_DN3077_c1_g1_i4_orfp1	pleckstrin homology domain-containing family A member 3-like [Trichoplusia ni]	-1.2823839388	-1.4087905417	-1.5761036982	-1.2268648483	-0.0563097361	1.4407814149	1.5971712265	1.0053844677	0.3386027801	0.0295323561	-0.3162907333	0.1372862993	0.9187463243	0.7393056974	-0.34006707
TRINITY_DN7526_c0_g3_i6_orfp1	chymotrypsin-1 [Helicoverpa armigera] >ACB54938.1 trypsin [Helicoverpa armigera] >PZC74508.1 hypothetical protein B5X24_HaOG200517 [Helicoverpa armigera]	2.6856156574	-0.8408802085	0.2924426689	-1.7206870219	0.1423998849	1.2192898242	-0.1535042543	-0.6412310786	0.086425739	0.0813110686	0.7624268625	-0.9981875599	-0.6296923081	0.0350808367	-0.320810111
TRINITY_DN24593_c0_g1_i3_orfp1	unnamed protein product [Spodoptera littoralis] >CAH1637055.1 unnamed protein product [Spodoptera littoralis]	-1.7363780734	-1.7911005894	-1.1236136199	-1.0160261671	-0.4849925457	1.487458061	0.8602226257	0.648247138	0.7537266586	0.9045184907	0.4837839705	0.0103815134	0.2448110836	1.05246682	-0.293505366
TRINITY_DN3279_c0_g1_i1_orfp1	unnamed protein product [Arctia plantaginis] >CAB3257242.1 unnamed protein product [Arctia plantaginis]	-0.9138775817	-1.7651138021	0.0793858123	-0.7707412029	0.9571940922	0.3830018634	-0.0112573194	-1.2185495191	0.5558114154	-0.6955109322	2.0781110694	0.3125463769	-0.6990649824	1.4642082681	0.2438564422
TRINITY_DN21748_c0_g3_i1_orfp1	unnamed protein product [Arctia plantaginis] >CAB3255768.1 unnamed protein product [Arctia plantaginis]	0.2385349184	-1.1585861433	-1.397795065	-0.0808456016	-0.0914231985	1.2078713355	1.8053936029	0.9131204054	-1.1362443715	-1.9878503254	0.5794048452	0.3004138413	0.1121524107	0.6277687213	0.0680846247
TRINITY_DN538_c0_g1_i1_orfp1	structural maintenance of chromosomes protein 3 [Galleria mellonella]	-3.0009673001	-0.7957780459	-0.7325391379	-0.5044315848	0.1588168681	0.8951875828	0.4631621067	0.6545825943	-0.7409167953	0.2227923212	0.3218845168	0.7941525516	0.9207842109	0.5784316628	0.7648384487
TRINITY_DN2689_c0_g1_i4_orfp1	unnamed protein product [Arctia plantaginis]	-2.1207313726	-1.2873866718	-0.701810135	-1.3424469998	-0.3729929283	0.6730204131	0.2112343877	0.158392045	1.8442484362	0.273199766	0.1116474184	0.168346728	0.8647825817	1.2440584324	0.276437899
TRINITY_DN2393_c0_g1_i1_orfp1	unnamed protein product [Parnassius apollo]	0.0035007418	-1.2443518232	-1.7775940877	-0.6193903646	-0.5277757795	0.9173249647	2.215737761	1.3990402028	-1.1721105031	0.2824901242	0.4270795926	-0.1398004088	0.3094156644	0.2523731178	-0.3259392026
TRINITY_DN32106_c0_g2_i1_orfp1	gamma-1-syntrophin-like [Spodoptera frugiperda] >KAG8110687.1 hypothetical protein SFRUCORN_002366 [Spodoptera frugiperda]	0.1403064506	0.2477630861	0.3903991319	-0.8296343237	-1.1580937002	1.7816015616	2.3008688672	1.009084694	-0.2496368791	-0.9184447888	-0.9556058287	-0.2229906961	-0.4227299811	-0.0160913347	-1.0967962589
TRINITY_DN1008_c0_g1_i3_orfp1	uncharacterized protein LOC110372304 [Helicoverpa armigera]	-2.1119191601	-1.3743699073	-1.3678558703	-0.0464142	0.4202312226	0.0903566713	1.4987180928	1.9287801924	-0.078388485	0.3655668321	-0.1915500937	0.6056204938	-0.0997921491	0.2446834673	0.1163328931
TRINITY_DN18673_c0_g1_i3_orfp1	unnamed protein product [Pieris macdunnoughi]	-1.1408347709	-1.4279646495	-1.6454980045	-1.2261900168	-0.8888426252	0.7083248052	0.384574589	0.5828891418	-0.4905442542	-1.85859E-5	0.9292369873	1.2686250582	0.8871625116	1.1849393797	0.8741404342
TRINITY_DN11092_c0_g1_i2_orfp1	unnamed protein product [Arctia plantaginis]	-0.0162596697	-1.7937177038	-0.7149857406	0.1461784361	0.1834269995	0.7731841394	2.4698699085	1.1877075701	-0.7325647627	0.0007806636	-1.0379713132	0.3445190183	-1.0634791451	0.4519042018	-0.1985926023
TRINITY_DN12773_c0_g1_i1_orfp1	unnamed protein product [Arctia plantaginis]	-0.4510673365	-1.8949275909	-1.327699228	-1.0013800324	-0.1891849173	2.207761346	1.0505143972	0.7256448047	-0.1543124369	0.4791142858	-0.5326248274	-0.3149945604	-0.1637969719	0.851757149	0.7151959191
TRINITY_DN6146_c0_g2_i2_orfp1	angiotensin-converting enzyme [Helicoverpa armigera]	-2.0758997883	-1.617049141	-1.6694038659	-0.7993551949	-0.1205128385	0.5070081912	1.1069399811	1.01228995	0.6151938645	0.4583110237	0.7439136033	0.3405514398	0.606038555	0.6754424239	0.2165317963
TRINITY_DN787_c0_g1_i2_orfp1	unnamed protein product [Arctia plantaginis]	-1.3974646525	-1.4292062508	-1.2083788379	-0.5819406491	0.2908520191	0.1136527592	-0.1202565534	0.2596887317	2.63244755	-0.7597514172	0.2882643688	0.7265829165	0.1244559555	0.9365981048	0.1244559555
TRINITY_DN1198_c0_g1_i13_orfp1	unnamed protein product [Arctia plantaginis] >CAB3250715.1 unnamed protein product [Arctia plantaginis]	-1.5824339267	-0.7506988117	-0.9779010805	-0.444729139	-0.1820182247	0.8604872771	2.2438841802	2.0654839314	-0.5820380037	-0.2020018752	-0.1225916632	-0.50428949	0.2001609303	0.0738101424	-0.0951242466
TRINITY_DN11728_c0_g1_i1_orfp1	unnamed protein product [Arctia plantaginis] >CAB3247504.1 unnamed protein product [Arctia plantaginis]	0.0557972987	-1.8300754912	-1.6042797019	-1.2104931687	-0.656612177	1.9701341033	0.7226187558	0.6280696584	0.446296986	1.3011471936	-0.1202834901	0.10936691	0.2770948567	0.3915959854	-0.4803777189
TRINITY_DN3631_c0_g1_i1_orfp1	CHH-like protein isoform X2 [Helicoverpa zea] >XP_049700765.1 CHH-like protein isoform X2 [Helicoverpa armigera]	-1.666779882	-1.6304449286	-1.7264537487	0.3956861467	-0.0314356867	0.0347907592	-0.9629371538	1.4620353855	0.9346183589	0.1062291693	1.0336019611	0.1062291693	0.3637769049	0.8700089613	0.7110745838
TRINITY_DN4110_c0_g1_i1_orfp1	RNA cytidine acetyltransferase [Trichoplusia ni]	-2.1762559759	-0.5760544733	-0.9603599459	-0.3942851142	-0.0137975849	1.315905733	2.0975312782	1.3940755865	-0.7345862313	-0.1693705134	0.1463559854	0.2206782967	0.1440535354	0.0493671863	-0.3432577626
TRINITY_DN4610_c0_g1_i1_orfp1	IDLSRF-like peptide [Spodoptera litura] >XP_035453097.1 IDLSRF-like peptide [Spodoptera frugiperda] >CAB3506401.1 unnamed protein product [Spodoptera littoralis] >CAH1635917.1 unnamed protein product [Spodoptera littoralis]	-2.1435495425	-1.4897036146	-1.3704662823	-0.9737484701	-0.4523412824	0.9377592116	0.9588699975	0.9674877111	-0.0105256704	0.2496125436	0.6827174892	0.4036092167	0.9125856825	0.5786183005	0.7490747096
TRINITY_DN18633_c0_g1_i1_orfp1	uncharacterized protein LOC118262285 [Spodoptera frugiperda]	-2.2447591595	-0.191275128	-0.3383104059	0.3277109237	0.8081516206	0.8500519967	1.065594081	2.1277704844	0.1110350918	0.1530123518	-0.8089294444	-1.0660220469	-0.1542977105	0.2319842873	-0.8717169422
TRINITY_DN248_c0_g1_i4_orfp1	PREDICTED: calcium-transporting ATPase sarcoplasmic/endoplasmic reticulum type isoform X1 [Amyelois transitella] >XP_013195601.1 PREDICTED: calcium-transporting ATPase sarcoplasmic/endoplasmic reticulum type isoform X1 [Amyelois transitella] >XP_013195608.1 PREDICTED: calcium-transporting ATPase sarcoplasmic/endoplasmic reticulum type isoform X1 [Amyelois transitella]	-1.7944726383	-0.5906186339	-0.9680759197	-0.256071018	-0.1210334975	0.42196212	1.9772093773	2.4115002615	-0.2932864292	0.0053034293	-0.4776469692	-0.3621148852	0.1948061245	-0.1652782875	0.0178169659
TRINITY_DN1569_c0_g1_i2_orfp1	unnamed protein product [Arctia plantaginis]	-0.6041707143	-0.9707995122	-1.0145112146	-1.3153432281	-0.7354295743	0.7642765143	1.6418258504	1.0260126015	0.0881597047	0.2565908473	-0.4065831395	-0.4094057751	-0.6859846406	2.2747703746	0.0905919059
TRINITY_DN6277_c0_g1_i4_orfp1	unnamed protein product [Arctia plantaginis]	1.7442487386	-0.6365185436	0.4268318235	0.1222445081	-1.1719112466	-1.9246020256	0.4970061632	-0.7338560364	1.8073492141	0.0873703221	1.0629711867	0.0119106834	-0.2206791713	-1.0180567302	-0.0543088859
TRINITY_DN10511_c0_g1_i1_orfp1	unnamed protein product [Chrysodeixis includens]	-1.3439521054	-0.8563772833	-0.99685368	-0.2343666441	-0.931809625	2.6616021663	1.6371749146	0.2914730517	0.4281580617	-0.0153117042	-0.0763603821	-0.0497759587	-0.4472577149	0.3541072267	-0.4204503233
TRINITY_DN3693_c3_g2_i3_orfp1	glycerophosphodiester phosphodiesterase GDPD6-like [Trichoplusia ni]	-1.4539865102	0.2756438401	0.695251297	0.0678695458	-0.7020872727	2.2173672998	1.2516032075	1.0301884483	-0.4026377081	-0.7501361028	-1.2308853441	-1.1993230467	-0.1649634259	0.6890212872	-0.322925515
TRINITY_DN12679_c0_g1_i1_orfp1	unnamed protein product [Arctia plantaginis]	-1.3698721523	-1.2697256214	-1.2371430219	-1.0900275462	-0.5593866793	1.4775987298	2.0513472605	1.1768833589	0.2195819661	0.4429727006	-0.1296048769	-0.1404229772	-0.1567308815	0.6290983379	-0.0445685972
TRINITY_DN603_c0_g1_i1_orfp1	adenylyltransferase and sulfurtransferase MOCS3 isoform X1 [Helicoverpa zea]	-0.5805048048	-0.569853691	-0.4633896398	-0.1357097284	0.3567646397	2.8560182694	1.9153757478	0.0014778304	-0.4418561351	-0.1454306267	-0.6310754347	-1.0509086205	-0.4583970672	-0.2545580774	-0.3979526618
TRINITY_DN4277_c0_g2_i10_orfp1	unnamed protein product [Arctia plantaginis]	-1.5643596823	-1.3212555272	-1.4786553185	-1.0862994576	-0.6260729597	1.9467989822	0.9604412825	0.7640090815	-0.0276518969	0.4749862628	0.582634527	0.0995195824	0.3634340026	1.0167325846	-0.1042614634
TRINITY_DN54255_c0_g2_i1_orfp1	unnamed protein product [Arctia plantaginis] >CAB3262023.1 unnamed protein product [Arctia plantaginis]	-0.4027188798	-0.4176376939	0.6617388228	0.5152434369	0.3129630657	1.5214405056	0.1334283954	-0.4375992115	0.9876823936	-2.7983766743	-1.1054912363	0.2957296223	-0.584763379	0.7334018271	0.5849590053
TRINITY_DN11399_c0_g4_i1_orfp1	unnamed protein product [Spodoptera littoralis] >CAH1645129.1 unnamed protein product [Spodoptera littoralis]	0.6280787708	-0.4641530119	-0.477239623	0.6584796698	-0.4947498199	0.9450609916	2.6005412854	0.9889641111	0.1332286647	-0.6374245192	-1.4197755002	-1.344492418	-0.7197814313	-0.251639243	-0.1450979269
TRINITY_DN5079_c0_g1_i15_orfp1	ecto-NOX disulfide-thiol exchanger 2-like [Helicoverpa zea]	-2.0012814991	-0.765710622	-1.107756518	-0.7295703166	-0.5076172396	1.3142418169	1.1081175114	0.4444378791	2.2203792224	-0.1024188676	0.2572294449	0.1002293781	0.1915156935	0.008630435	-0.4304263186
TRINITY_DN7201_c0_g1_i1_orfp1	unnamed protein product [Arctia plantaginis] >CAB3260616.1 unnamed protein product [Arctia plantaginis]	-1.4580487214	-0.9010529092	-1.0084980584	-1.0303173873	-0.2784978393	0.1166534522	-0.6818855919	0.2156615925	-0.1521274736	2.6467093846	0.7368615028	0.3315010278	0.3536628009	1.2473000528	-0.1379218324
TRINITY_DN12025_c0_g1_i2_orfp1	dual oxidase [Trichoplusia ni] >XP_026735042.1 dual oxidase [Trichoplusia ni]	1.6147895467	-2.2136440425	-0.707542043	-1.1449180935	0.6599381427	0.3657089777	0.7547935775	-0.1604262567	0.2490385497	-0.5396715723	0.4764277729	0.9803438158	-0.3469546738	-1.1885749072	1.2006912059
TRINITY_DN1938_c0_g1_i20_orfp1	unnamed protein product [Chrysodeixis includens]	-3.0223392398	-0.4018592748	-0.5206656913	0.5280382275	0.4313473155	1.1076718853	0.8449227623	0.6127366018	0.1602196524	0.7889647469	0.0862503559	0.3824298856	-0.464104814	0.5969436267	-1.1305560399
TRINITY_DN486_c1_g2_i1_orfp1	unnamed protein product [Arctia plantaginis]	-2.5743718752	-1.0125420291	-1.4369177855	-0.6691749243	0.2625886727	0.1472382016	0.8667054209	1.0209929227	-0.3700761458	0.3255781438	0.4644998292	1.0170968501	0.3888241131	0.97772836	0.5918302458
TRINITY_DN11119_c0_g1_i1_orfp1	hemolin [Lymantria dispar]	-2.1690316862	-0.1103914984	-0.7514060076	-1.1546923222	-1.5937346406	1.2493845355	0.9437650591	0.672994837	1.1775663248	0.307985726	0.4811767887	0.0955609648	0.7138482642	0.6598761502	-0.5229024954
TRINITY_DN3546_c0_g1_i1_orfp1	glycine cleavage system H protein, mitochondrial [Galleria mellonella]	-1.3414060968	-1.8540889565	-1.6234699484	-1.1387071753	-0.4520613485	1.1752229814	1.1945210731	0.8718886905	0.4931137378	0.5937290556	0.2612891411	0.0581618275	0.2703577271	1.0662415409	0.4252077507
TRINITY_DN1815_c0_g1_i1_orfp1	60S ribosomal protein L3 [Bombus pyrosoma]	-2.4211370299	-0.4521227001	-0.6804728729	-0.507921007	0.3030136852	0.8780793254	0.0802350873	2.2027537082	0.6876348757	-0.2578335598	-1.0861134474	0.7168151491	0.4311228558	0.2359837171	-0.1300377867
TRINITY_DN8090_c1_g1_i2_orfp1	uncharacterized protein LOC113496853 [Trichoplusia ni]	-2.2906486383	-1.0919383267	-0.7256349539	-0.8231316239	0.0308904044	1.3567960526	1.029527649	1.5832121957	-0.5704765488	0.9084291365	-0.2315430547	-0.0800547228	0.154648662	-0.0899859599	0.8399097289
TRINITY_DN874_c0_g1_i1_orfp1	unnamed protein product [Chrysodeixis includens]	-2.4653691545	-1.2005454361	-1.4108995938	-0.6706928736	-0.2639591525	0.8858008624	0.9538474139	0.8017406388	-0.1129225566	0.1340464882	0.839346882	0.7915680974	0.3332246752	1.009859257	0.3749544522
TRINITY_DN65201_c0_g1_i1_orfp1	antichymotrypsin-2-like [Trichoplusia ni]	0.8060921628	-1.324456176	-1.6318586901	-1.287061406	-0.7873967939	-0.6943012523	0.9737461734	0.3906385413	-1.195787464	0.9737461734	0.2729442081	0.5627257664	0.7951056775	0.6428687062	1.5029943731
TRINITY_DN4392_c1_g1_i8_orfp1	unnamed protein product [Spodoptera exigua]	-0.7932994184	-2.200810924	-0.5023630502	-1.2221784155	-0.4435055968	0.3386223657	0.4875920055	1.2368670986	1.9326570463	0.52053897	-0.5440400352	-0.2435311087	-0.135962021	0.9975969689	0.5718161148
TRINITY_DN37390_c0_g2_i1_orfp1	39S ribosomal protein L44, mitochondrial [Trichoplusia ni]	-0.6573903191	-1.459598884	-0.9971267796	-1.3296196063	0.302780084	0.5102342123	1.3532124398	1.6826266079	0.9475204153	1.0108968439	-0.5365275608	-1.0585857899	-0.6226304341	0.9656904883	-0.1114817177
TRINITY_DN5890_c0_g1_i1_orfp1	unnamed protein product [Arctia plantaginis]	-1.8571227378	-1.3908837363	-1.3973199629	-1.1673640232	-0.3670739002	1.3354738117	0.951280806	0.7280237538	-0.0152732205	0.5467019025	0.2731905247	0.4265834125	0.4719302088	1.4729374474	-0.0110842864
TRINITY_DN4471_c0_g1_i1_orfp1	unnamed protein product [Arctia plantaginis]	0.3474256397	-0.7837411579	-1.7482219044	-1.6592495095	1.9871434794	0.9445329246	1.2719643998	0.5404532669	0.7960743146	0.1937673064	-0.2147606049	-0.8605677675	-0.3622768459	-0.1451230982	-0.3074204431
TRINITY_DN7111_c0_g1_i3_orfp1	larval cuticle protein 1-like isoform X2 [Pectinophora gossypiella]	-0.2129044841	-0.4840507545	-1.0116620648	-0.977606767	-0.4374907487	0.8041605939	2.4035951378	2.0413859405	0.0078141964	0.044831298	-0.3437409836	-0.4664978344	-0.0249760373	-0.0720595203	-1.2707979721
TRINITY_DN6800_c0_g2_i1_orfp1	peptidyl-prolyl cis-trans isomerase [Helicoverpa armigera] >XP_021194091.1 peptidyl-prolyl cis-trans isomerase [Helicoverpa armigera] >XP_047023218.1 peptidyl-prolyl cis-trans isomerase-like [Helicoverpa zea] >XP_047023291.1 peptidyl-prolyl cis-trans isomerase-like [Helicoverpa zea] >PZC75163.1 hypothetical protein B5X24_HaOG206578 [Helicoverpa armigera]	-0.2062828342	-0.1720640929	-0.7982670073	0.0327448467	-0.1994115206	1.5494494201	2.569297662	1.4726055291	-0.7900925266	-0.6776637403	-0.3039661973	-0.9789389985	-0.1686610561	-0.7941773139	-0.5345721701
TRINITY_DN21054_c0_g1_i1_orfp1	myophilin-like [Spodoptera litura] >CAB3517346.1 unnamed protein product [Spodoptera littoralis] >CAH1647259.1 unnamed protein product [Spodoptera littoralis]	-0.9143263576	-1.2792633136	-1.2815888429	1.0982120807	0.9337140841	0.4815652587	2.140263241	1.0044001981	0.5247525827	-0.2726071184	-1.1263480091	0.312067034	-0.9890203107	-0.530612397	-0.10120813
TRINITY_DN36384_c0_g1_i5_orfp1	unnamed protein product [Arctia plantaginis]	-0.3506097759	-1.8525376394	-1.0229779724	-1.0229779724	-0.5281036924	2.2542870193	1.3676337153	0.9698828722	-0.1298390027	-0.6746261613	0.303014733	-0.4025550924	0.1887858559	0.5320511595	0.3685719537
TRINITY_DN16843_c0_g1_i4_orfp1	unnamed protein product [Arctia plantaginis]	-1.1963990991	-1.5940848724	-1.4589278956	-1.2673912981	-0.2243614298	1.9620465373	0.316570358	0.7068260545	1.1953430241	0.6756237237	0.3447408526	-0.3473315186	0.4220649461	0.6695654361	-0.2042848187
TRINITY_DN380_c1_g1_i3_orfp1	unnamed protein product [Arctia plantaginis]	0.2756517146	-0.9993177081	-1.304016957	-0.8344492524	-0.5262311968	1.7782030429	2.0852635243	1.2262403635	0.3459143859	0.4915817075	-0.7944120894	-0.8749474619	-0.6007905087	0.0690274132	-0.3377169775
TRINITY_DN28040_c0_g2_i1_orfp1	collagen type IV [Papilio xuthus]	-1.6506444719	-1.672503575	-1.5485187822	-0.5831823747	-0.4077829373	1.9996194504	1.0191904475	0.6006269472	0.2267371082	-0.1629589792	0.5647601383	0.4721807635	0.3149431452	0.6528868227	0.1746462973
TRINITY_DN7610_c0_g1_i1_orfp1	phosphatidylethanolamine-binding protein homolog F40A3.3 [Helicoverpa armigera]	1.0547580567	-1.3554407856	-1.2124846772	-1.4425725153	-0.7010485178	0.0846437098	-0.9762330089	-0.4544450016	-0.2177507568	1.3623982682	0.6178218143	1.990375009	0.2034989425	0.4725737734	0.5739056891
TRINITY_DN2837_c0_g1_i4_orfp1	unnamed protein product, partial [Brenthis ino]	2.1241007577	-0.7052119839	-1.3014278047	-0.5413282244	-0.793771731	1.1449993347	2.0510082664	0.4257006343	-0.3772203104	0.4678814433	-0.6186659297	-0.2840916655	-0.5413282244	-0.5779597963	-0.472684766
TRINITY_DN1474_c1_g1_i4_orfp1	unnamed protein product [Arctia plantaginis]	-2.6418033221	-1.4812780867	-0.979557353	0.1566861957	0.7924481676	0.7770344539	0.9591181366	0.9737208345	0.9704812687	-0.0061622517	0.1504869847	0.667112736	0.0454471496	0.1669928739	-0.5507277878
TRINITY_DN499_c7_g3_i1_orfp1	unnamed protein product [Arctia plantaginis]	1.3599855853	-1.4481755461	-1.5872983622	-0.7154553939	0.0292010653	-1.5248355147	1.3960232969	1.4653275199	-0.2040636074	0.9066888029	0.2050280179	-0.5233204121	0.0904067094	0.6361271155	-0.0856392766
TRINITY_DN21706_c0_g1_i1_orfp1	unnamed protein product [Arctia plantaginis]	-1.977121633	-1.0679648763	-0.9152000202	-0.757216448	-0.2860623346	1.4687507278	1.9144322743	1.2387167264	-0.2054004106	-0.3302650282	-0.2784516187	-0.1022212579	0.1040199676	0.8597418944	0.3342420369
TRINITY_DN1420_c0_g1_i2_orfp1	guanine nucleotide-releasing factor 2 isoform X8 [Helicoverpa armigera]	-2.8011747096	-0.8248918037	-1.5353407709	0.2138677907	0.3898203244	1.2767318495	0.2798880216	0.857806909	0.2105396952	0.2634788924	0.6347758487	0.3961991958	0.4437378814	0.6377877916	-0.4432269162
TRINITY_DN4475_c0_g1_i4_orfp1	unnamed protein product [Arctia plantaginis] >CAB3251056.1 unnamed protein product [Arctia plantaginis]	-1.5648677662	-1.5351653509	-1.7140750048	-0.6555408464	0.0294846288	1.4303260224	0.96445822	0.6724297618	1.215613297	1.1596688442	-0.6379915343	0.3611288099	0.0901421538	0.1712703975	0.0131183671
TRINITY_DN3434_c0_g2_i1_orfp1	unnamed protein product [Arctia plantaginis]	-2.6834603539	-0.7884597285	-1.0650281752	-0.7766227755	0.0185643051	0.2270452559	0.4029325077	0.8649272631	-0.7908342194	0.3447581379	0.7248798743	0.7892308921	1.1509067443	0.8625609393	0.7185993327
TRINITY_DN11195_c0_g1_i1_orfp1	unnamed protein product [Arctia plantaginis]	-1.8721663201	-0.515624334	-0.2058477911	0.6704229964	2.2509793435	-0.7934759047	-0.6663026742	-0.0956734982	1.1733939921	0.195083047	-1.3877201291	-0.1321904035	0.2986961431	0.0126578149	1.0677677179
TRINITY_DN6436_c1_g2_i1_orfp1	unnamed protein product [Arctia plantaginis] >CAB3244637.1 unnamed protein product [Arctia plantaginis]	0.8266922275	-1.9875459896	-1.8382062847	-0.9564542784	-0.8195312118	0.5514871724	1.4847127267	0.8951744175	-0.0371226959	0.6460851329	-0.3138752583	0.4963570342	0.0708440739	1.139030865	-0.1576479314
TRINITY_DN25680_c0_g2_i2_orfp1	nephrin-like isoform X1 [Spodoptera litura] >XP_022829222.1 nephrin-like isoform X1 [Spodoptera litura]	-0.8942047538	-0.864835875	-0.9340666707	-0.9933586554	-0.3957868998	0.0203587933	-0.468890735	0.0277383336	3.2665969141	0.2315013167	-0.1535508558	0.4898866373	0.4329288047	0.0387553678	0.1969282781
TRINITY_DN9493_c0_g1_i1_orfp1	unnamed protein product [Spodoptera exigua]	-1.1524471629	-1.9102039926	-1.5041444836	-1.0451195143	-0.1110709065	1.8678210761	-0.3005810305	1.0138601473	0.7125592665	0.5627456449	0.1784704071	-0.1564931343	0.485032692	0.6139499586	0.7456210322
TRINITY_DN4553_c0_g1_i1_orfp1	unnamed protein product [Arctia plantaginis]	0.1876887594	-0.5472547595	-0.422236228	-0.1727625996	-0.0730643561	1.9618978769	2.2164631423	-0.0916441572	-1.2249759793	1.2767033701	-0.7976787425	-0.8184032619	0.0676801862	-0.8809676058	-0.6814456451
TRINITY_DN9275_c0_g1_i4_orfp1	unnamed protein product [Arctia plantaginis]	-1.0712192348	0.1712419768	0.6107893751	-0.0077067602	-0.163819863	1.916026494	1.3780198714	1.3354169943	0.6107893751	-1.2289111567	-1.1889119649	-0.5629343424	-1.5328352874	0.0556143114	-0.3215597887
TRINITY_DN15_c0_g1_i1_orfp1	sterile alpha and TIR motif-containing protein 1 isoform X1 [Trichoplusia ni]	-2.1823543872	-1.427227825	-1.531467183	-0.6975739624	-0.044311952	0.5575398022	0.4614763389	0.7250072072	-0.4577031913	0.2375993847	1.2579624608	0.8817093511	0.8576133899	0.8001474098	0.5615831562
TRINITY_DN18054_c0_g1_i1_orfp1	unnamed protein product [Arctia plantaginis]	-1.9510708619	-1.2311437892	-1.0193468549	-0.8402610999	-0.1080858049	2.1848472236	1.2785624525	1.1152136258	-0.1080858049	-0.0308472447	-0.0339090209	0.0299131479	0.0299131479	0.4399514373	0.2443494463
TRINITY_DN16213_c0_g1_i3_orfp1	uncharacterized protein LOC110382384 [Helicoverpa armigera]	-1.3931075107	-1.3517144334	-1.2921141716	-1.0486750245	0.0429752448	1.9340515249	1.8680688866	0.879045806	-0.0833412067	-0.4380096406	0.4177439365	0.2136639243	0.1778606679	-0.0118877028	0.0854396993
TRINITY_DN356_c7_g1_i1_orfp1	unnamed protein product [Arctia plantaginis]	-1.7504899514	-1.2540272608	-1.3853632171	-0.7260045521	0.2160486503	0.446232123	2.0704344004	1.1199209349	-0.0453705854	-0.4789128038	0.425252704	0.1334830944	0.446232123	1.164187381	-0.3816230402
TRINITY_DN7739_c0_g1_i1_orfp1	unnamed protein product [Arctia plantaginis] >CAB3230007.1 unnamed protein product [Arctia plantaginis]	-0.4729205149	-0.9384672572	0.0680401086	-0.7816162098	-1.0238482181	2.315122931	1.8935843596	0.2830246187	0.2439065223	1.0339271632	-0.0347222707	-0.4548126893	-0.391948822	-0.5506218774	-1.188647844
TRINITY_DN5333_c0_g1_i2_orfp1	unnamed protein product [Arctia plantaginis]	-1.8806344453	-0.6830200261	-0.7003445417	-0.5343209231	0.0652587556	2.3196447698	1.4500559716	1.2029817325	-0.5847293532	-0.5468680313	-0.350357624	0.4477267931	-0.2789097655	0.3840353608	-0.3105186731
TRINITY_DN11501_c0_g1_i7_orfp1	unnamed protein product [Arctia plantaginis]	-1.8552528149	-1.9433977472	-0.9063322804	-1.127908945	-0.0709346718	1.0176792498	0.5117679925	0.6313203258	0.2164187037	-0.4800987561	0.7834264544	0.3518762162	1.3347215031	0.8366120501	0.7001027198
TRINITY_DN1895_c0_g1_i3_orfp1	unnamed protein product [Arctia plantaginis]	0.3423002092	-0.4330371454	-0.4140340223	-0.4520973579	-1.9043655643	1.1626970574	1.4989466025	-0.3011952773	-0.2393635372	-0.1964370904	-1.0243615574	0.8750867738	0.3647169965	1.8934519889	-1.1723080761
TRINITY_DN19_c1_g2_i2_orfp1	NCK-interacting protein with SH3 domain isoform X1 [Trichoplusia ni]	1.6579236326	-0.0977670163	-1.5527865856	0.0066897202	-0.6127134787	0.6058485886	0.460347683	0.4530036048	0.7533870431	-2.5425964085	0.9212243084	-0.0334945688	0.5351860995	-0.6947089615	0.1404563393
TRINITY_DN5324_c0_g1_i2_orfp1	uncharacterized protein LOC113505632 isoform X2 [Trichoplusia ni]	-0.4708215563	-0.81746775	-1.0031561174	-1.3124901767	-1.0235839846	0.5025819616	1.6975898666	0.4891496154	1.8691640968	1.4720605135	0.3027881209	-0.5470420536	-0.5137779599	0.1444504349	-0.7894450112
TRINITY_DN1341_c0_g1_i2_orfp1	membrane-associated guanylate kinase, WW and PDZ domain-containing protein 1 isoform X2 [Helicoverpa zea]	-0.1356915127	-1.2431806778	-1.0311965204	-0.9841735595	-0.8235353508	2.7982337208	1.3732713316	0.4796972806	0.1439004749	0.2609364458	-0.6823368365	0.2211301746	-0.2337884863	0.1646110257	-0.30787751
TRINITY_DN24236_c0_g2_i1_orfp1	hypothetical protein B5X24_HaOG204260 [Helicoverpa armigera]	-0.7387386422	-1.8544597279	-1.6444290734	-1.5682225121	-0.8324210034	0.6742315529	0.7301885201	1.0275966958	0.836774219	0.9245891487	0.0883826931	0.8614239458	0.6761167352	0.3153408255	0.5036266229
TRINITY_DN2976_c0_g1_i2_orfp1	pre-mRNA-splicing factor ATP-dependent RNA helicase PRP16 [Trichoplusia ni]	-1.1453875926	-2.0286336518	-2.1992177551	-0.5637245894	-0.3088936201	0.5904024259	0.6064666009	0.771854195	0.4926328639	0.7071890388	0.6680511619	0.904524076	0.4173507894	0.8887960269	0.1985900304
TRINITY_DN6644_c0_g1_i1_orfp1	unnamed protein product [Arctia plantaginis] >CAB3249144.1 unnamed protein product [Arctia plantaginis]	-1.3960107092	-1.5460320893	-1.5802800634	-0.5799421819	-0.2586998907	1.126937376	1.9670477015	1.5126799559	-0.1805576859	0.2882354863	0.1107269434	0.3664269582	-0.1073006148	0.036143959	0.2406248549
TRINITY_DN4203_c0_g1_i5_orfp1	unnamed protein product [Arctia plantaginis] >CAB3235587.1 unnamed protein product [Arctia plantaginis]	0.7902376443	-1.3283910028	-0.4796058378	-1.632045783	-0.0207502322	0.7831493103	1.9750557673	1.3510623142	-1.7952138742	-0.1054598879	0.2258534593	0.2878804677	-0.0877861939	-0.0063244448	0.0423382934
TRINITY_DN14733_c0_g2_i2_orfp1	uncharacterized protein LOC113504249 [Trichoplusia ni] >XP_026742252.1 uncharacterized protein LOC113504249 [Trichoplusia ni] >XP_026742253.1 uncharacterized protein LOC113504249 [Trichoplusia ni]	-1.6008472821	-1.2949316972	-1.6665860905	-1.0004830727	-0.3316653066	0.7678631761	1.4818306942	1.6314157847	-0.3011089896	-0.0669526634	0.5629612739	0.4889330225	0.3065043783	0.7913556317	0.2317111407
TRINITY_DN1609_c0_g1_i1_orfp1	E3 ubiquitin-protein ligase lubel-like isoform X2 [Helicoverpa zea]	-2.1086754619	-1.315668899	-0.8490553118	-0.4893812415	0.1949992272	1.8822053997	1.5763884467	1.0633201134	0.1599657835	-0.4214079692	0.2758499429	0.1438980381	-0.0454772344	0.3916422351	-0.458603069
TRINITY_DN46338_c0_g1_i1_orfp1	protein lethal(2)essential for life [Helicoverpa armigera]	2.4568158259	-1.1358582925	-1.5582826359	-0.8932460047	-0.8638101543	1.0065427276	0.007657701	-0.2258978321	-0.3134578142	1.3829276337	-0.3011520843	0.3797738926	-0.1759091356	0.5252377263	-0.2913415534
TRINITY_DN10055_c0_g1_i2_orfp1	protein obstructor-E [Trichoplusia ni]	-2.9760800967	-0.8424642625	-0.895174249	-0.0178336796	0.6557303497	0.4404246654	0.5814586252	0.4231423747	0.7015427419	-1.0477868346	0.6042763068	0.7249424745	0.8075691495	0.4678522325	0.3724002023
TRINITY_DN2285_c0_g1_i3_orfp1	LOW QUALITY PROTEIN: uncharacterized PE-PGRS family protein PE_PGRS54 [Manduca sexta]	-0.3951715541	-0.9395212297	-1.4787651904	-1.1956919934	-0.6050066541	0.9096338286	2.2237986413	1.4180359755	0.2472599255	-0.051182347	-0.3020086139	1.2559320526	-0.4600939301	-0.1486542202	-0.4785646906
TRINITY_DN17086_c0_g1_i1_orfp1	unnamed protein product [Arctia plantaginis] >CAB3257626.1 unnamed protein product [Arctia plantaginis]	-1.4649001275	1.9631290984	0.932780854	-0.8616903727	-0.5761566973	0.514752903	0.2995175524	1.709909846	-0.4397615079	0.1340255747	-0.8540141915	-0.4464340397	-1.3904558681	-0.3030046498	0.7823016259
TRINITY_DN423_c4_g1_i2_orfp1	unnamed protein product [Arctia plantaginis] >CAB3262114.1 unnamed protein product [Arctia plantaginis]	-2.6948004309	-0.7191807294	-0.9440192574	-0.5429035184	0.7436858417	-0.3885892618	-0.0433297863	0.4077480195	-0.3436228887	1.1538974267	-0.2823425161	0.9904965912	0.8729359845	0.5153814709	1.2746430544
TRINITY_DN24236_c0_g1_i2_orfp1	unnamed protein product [Arctia plantaginis]	-1.1056057896	-1.6803175591	-1.7084706411	-1.0766098737	-0.736815176	0.9638287754	0.8336611238	0.9522076369	0.9213188241	-0.5769789603	0.427734416	0.9270831985	0.8674286298	0.0868187459	0.9047166494
TRINITY_DN48666_c0_g3_i2_orfp1	unnamed protein product [Arctia plantaginis] >CAB3250065.1 unnamed protein product [Arctia plantaginis]	-2.5455383399	-0.8992350794	-1.0136649394	0.6524389973	1.5692465475	0.7272544531	0.636693047	0.8520045589	-0.7027583156	-0.8169794673	0.2931144878	0.1027414746	0.6545980216	-0.1607331466	0.6508177004
TRINITY_DN11215_c0_g1_i5_orfp1	unnamed protein product [Arctia plantaginis]	-2.3941088811	-1.5394539719	-1.3051325468	-0.4675943246	0.1561555298	0.8966331632	1.2844995044	0.9086933703	-0.1647109311	0.3267538676	0.2689991414	0.667603952	0.7071815896	-0.0639623495	0.7184428867
TRINITY_DN631_c0_g2_i1_orfp1	unnamed protein product [Arctia plantaginis] >CAB3247459.1 unnamed protein product [Arctia plantaginis]	-1.2172037884	-1.2587898348	-1.9808421924	-0.2497732059	-0.5752397693	-0.9768104669	0.6952003541	-0.1747242621	0.1457858343	0.1220680632	1.2779504559	1.2407095033	1.092085363	0.8336128797	1.0259710664
TRINITY_DN6113_c0_g2_i3_orfp1	unnamed protein product [Arctia plantaginis]	-1.4992655455	-1.4783018726	-1.3644797808	-0.6794990516	0.5046980915	0.6390046597	0.8173771843	1.0611657484	-1.5573526437	-0.3111529475	0.4759782144	0.9109626446	0.6979905654	1.147360634	0.6355140994
TRINITY_DN2237_c0_g5_i1_orfp1	hypothetical protein HW555_010946 [Spodoptera exigua]	-0.682875888	-1.5663892843	-1.773897192	-0.8011087068	-0.4980375138	1.9687719291	1.4338031938	1.2277167452	-0.1509857148	0.2079338851	0.0443561825	0.485294551	0.3271781095	0.1800568345	-0.4018171309
TRINITY_DN464_c1_g1_i1_orfp1	unnamed protein product [Arctia plantaginis]	-0.7820616299	-1.0155029984	-1.1584556389	-0.9660939294	-1.2429613061	1.7283878939	1.4858236451	1.6161757539	0.6220698813	0.3338826584	0.1145795817	-0.0328628157	-0.4423534405	0.5723617241	-0.8329893793
TRINITY_DN1228_c1_g1_i10_orfp1	unnamed protein product [Arctia plantaginis] >CAB3234878.1 unnamed protein product [Arctia plantaginis]	-2.4450546239	-1.2915292951	-1.3933454738	-0.8255085363	-0.4378070529	0.6009565042	0.7360029816	1.0425091014	0.8406995379	0.5149707438	0.3722135613	0.5675856755	0.6116219531	0.8085977011	0.2980872222
TRINITY_DN11688_c0_g1_i5_orfp1	unnamed protein product [Spodoptera exigua]	-2.0928766598	-0.9494001034	-0.7667987952	-1.0889475453	-0.8886793018	-0.1054900539	-0.2154438769	0.852289172	2.1421461228	0.6685540479	0.3364738939	0.3035538181	0.5446098872	0.7705424817	0.4894669128
TRINITY_DN4203_c1_g1_i2_orfp1	PREDICTED: serine/threonine-protein phosphatase 4 catalytic subunit [Papilio polytes] >XP_013145391.1 PREDICTED: serine/threonine-protein phosphatase 4 catalytic subunit [Papilio polytes] >XP_013167467.1 PREDICTED: serine/threonine-protein phosphatase 4 catalytic subunit [Papilio xuthus] >XP_013189618.1 PREDICTED: serine/threonine-protein phosphatase 4 catalytic subunit [Amyelois transitella] >XP…	-1.0673957071	-1.8167245397	-1.2817415673	-1.0033746802	-0.3421519696	2.3211937983	0.9973127837	-0.0053682526	0.2327626343	0.6685505664	-0.0512325396	0.365594555	-0.0828534686	0.8481741386	0.2172542487
TRINITY_DN1259_c0_g3_i1_orfp1	unnamed protein product [Spodoptera littoralis] >CAH1638917.1 unnamed protein product [Spodoptera littoralis]	-0.2269156745	-0.9222661651	-1.0234140921	-1.6594844619	-0.0052952632	1.290920471	1.8155570431	0.8834092371	1.387384323	0.5344696944	-0.861345902	-0.316095549	0.5771749429	-0.5351015101	-0.9389970935
TRINITY_DN9870_c0_g1_i1_orfp1	RRP12-like protein [Helicoverpa zea]	-3.115796993	-0.5574168921	-0.1748783709	-0.2386929256	-0.3849577752	0.7386303873	1.5362822015	0.9199047148	-0.4501715136	0.2295795451	0.0106794483	0.4489050258	0.2312933101	0.6839997043	0.1226401333
TRINITY_DN389_c3_g1_i1_orfp1	unnamed protein product [Arctia plantaginis]	-2.4344478885	-0.3399576071	-1.5899875865	-0.858540078	-0.3229555717	0.5002203101	0.5221859301	0.5704049114	-0.8181044612	0.9915236878	0.4155354511	1.0032371298	0.9552201167	0.7669347863	0.6387308696
TRINITY_DN4221_c2_g1_i2_orfp1	hypothetical protein SFRURICE_017077 [Spodoptera frugiperda]	-0.6286624693	-1.5423271156	-1.4534364709	-1.5490067761	-0.6159999491	1.738233531	1.3367913318	0.6601731783	1.1485556541	0.0714327526	-0.1016624767	-0.1872492475	0.1507104272	0.821737203	0.1507104272
TRINITY_DN1187_c0_g1_i11_orfp1	unnamed protein product [Arctia plantaginis]	-1.315055364	-1.5256942247	-0.8812062163	-1.257872367	-0.3303509418	0.958884218	0.2277002883	0.432726642	2.4320067035	0.6857454061	-0.4802154171	0.0365700741	-0.1289130482	0.6883314517	0.4573427954
TRINITY_DN7683_c0_g1_i1_orfp1	unnamed protein product [Arctia plantaginis]	-2.5467331226	-1.1531279835	-1.4745015805	-0.5601622617	0.098201318	0.7742142223	0.6058259167	0.6868512167	-0.1651868937	0.0477413495	1.2119280025	0.5770028168	0.9411532047	0.2861671234	0.6706266715
TRINITY_DN50183_c0_g1_i1_orfp1	TRINITY_DN50183_c0_g1_i1_m.93145 TRINITY_DN50183_c0_g1::TRINITY_DN50183_c0_g1_i1::g.93145 ORF type:complete len:56 (+),score=10.32 TRINITY_DN50183_c0_g1_i1:33-200(+)	-0.4917149693	-0.7207239806	-0.4274262279	-1.7276332523	0.3782019017	-0.1131436323	2.8473388147	0.833035414	-0.7605830029	0.8758565712	-0.4976538736	-0.1670392849	0.1587805559	0.3808602773	-0.5681553111
TRINITY_DN4841_c0_g3_i6_orfp1	venom protease-like isoform X1 [Helicoverpa zea]	-1.5148120443	-1.2062919729	-0.3508085647	-0.2575399638	0.4379585921	1.3821614337	1.7636371971	-0.3479644022	-0.8060507898	-0.1127600464	-1.6493208153	1.2300150597	0.1881151036	0.5151195059	0.7285417073
TRINITY_DN7886_c0_g1_i1_orfp1	uncharacterized protein LOC113498620 [Trichoplusia ni]	-0.1511552783	-1.2736200633	-1.8245054578	-1.3242369314	-1.34985482	1.3674550699	-0.530955588	0.5987783984	0.8717046783	0.9837445258	-0.0179571102	0.1994038446	1.0577690457	0.9000918347	0.4933378516
TRINITY_DN5449_c0_g1_i2_orfp1	monocarboxylate transporter 7 [Manduca sexta] >XP_030021155.1 monocarboxylate transporter 7 [Manduca sexta] >KAG6446019.1 hypothetical protein O3G_MSEX004225 [Manduca sexta]	-2.4972597156	-0.8121501151	-0.4816876217	0.25384846	0.0783229513	1.0668997835	2.0020174391	1.0050268957	-0.1547059	-0.8791525445	-0.433084319	0.4498527035	-0.0794057752	0.650673807	-0.1691960491
TRINITY_DN13876_c0_g1_i1_orfp1	unnamed protein product [Arctia plantaginis]	1.1531408629	-1.7413136189	-0.9432161951	-1.2280745933	-0.7969400519	0.0284242192	-1.1550954322	-0.197995975	-0.5249287486	0.0226140638	0.8489666584	1.2769596312	1.0556191132	0.9205227465	1.28131732
TRINITY_DN1649_c0_g3_i1_orfp1	unnamed protein product [Arctia plantaginis]	-1.8262392117	-1.7245863584	-1.6258689242	-0.1458737589	0.4745790476	-0.1533059458	-0.4952194175	0.2103257824	-0.0703339601	1.1544371454	1.0260886318	1.3344392989	0.7957343437	0.2617683524	0.7840549743
TRINITY_DN47917_c0_g2_i1_orfp1	aldo-keto reductase AKR2E4-like isoform X2 [Spodoptera litura]	-0.5268123333	-1.0997958643	0.037228229	1.3660589078	-1.3147132476	0.3108027621	1.3660589078	-0.0365655576	-1.7800199515	1.6584247408	-0.5181355591	0.8347827043	0.4758149376	0.1347117801	-0.907840456
TRINITY_DN13485_c0_g1_i1_orfp1	unnamed protein product [Arctia plantaginis]	-0.7663487457	-1.2793115821	-1.4989699837	-0.9731413886	-0.5129841449	2.2337742036	1.4040931015	0.8507620399	0.6839989077	0.2898972648	-0.1689674705	-0.3076518195	0.0194916439	0.7048447453	-0.6794867718
TRINITY_DN11436_c0_g1_i1_orfp1	unnamed protein product [Chrysodeixis includens]	-1.3174200554	-1.2026841088	-1.1812966444	-0.8267914624	-0.3712753268	2.1549781411	1.8304043066	0.9215709706	0.5380127381	0.006357476	0.1029496876	-0.1745109894	-0.3623510251	0.3209332918	-0.4388769995
TRINITY_DN573_c0_g3_i3_orfp1	adenosylhomocysteinase [Leguminivora glycinivorella]	2.5598040555	0.3403497105	0.1953591363	-0.051387415	-0.8362522173	1.2634522449	1.2359249303	0.3164891996	-1.439753715	-0.7158908784	-0.8240782197	-0.5695962065	-0.461343404	-0.6685856657	-0.3444915552
TRINITY_DN29908_c0_g3_i1_orfp1	hypothetical protein B5X24_HaOG202593 [Helicoverpa armigera]	0.0260060822	-1.6625017058	-1.8163953382	-0.7259726944	-0.5959111336	2.1744865067	1.0730551839	0.4687128723	0.0260060822	1.1525041427	-0.2643301381	0.0260060822	-0.31145567	0.6424398673	-0.2126501393
TRINITY_DN33821_c1_g1_i2_orfp1	unnamed protein product [Arctia plantaginis]	-1.8032923211	0.6745569654	1.1237064842	0.4725718064	0.0202183772	0.8339668743	1.8789136293	0.7914497003	0.1970886289	-0.2476960911	-1.4001798075	-1.1203519687	-1.1786650208	0.2104876795	-0.4527749364
TRINITY_DN7407_c0_g1_i4_orfp1	unnamed protein product [Arctia plantaginis]	-0.3948541347	-1.8803594096	-1.7029555047	-1.3351531427	0.0065451138	1.5985395643	0.3209596281	0.5738647727	-0.6709384306	1.1698037619	0.7984138419	0.2496352549	0.3908333108	0.9779311306	-0.1022657567
TRINITY_DN5283_c0_g2_i1_orfp1	hypothetical protein evm_007345 [Chilo suppressalis]	-2.4708895093	-0.1198691946	-0.0955123995	-0.5072072698	-0.4994133722	2.2600745511	1.2514083772	0.5370588415	0.197019681	-0.4262262321	0.4343094131	-0.3883140765	0.5944433281	-0.071324315	-0.6955578229
TRINITY_DN6900_c0_g1_i2_orfp1	hypothetical protein SFRURICE_021276 [Spodoptera frugiperda]	1.1359381532	-1.1857608929	-0.2387143428	-1.1508157985	-0.8785341604	-0.1304399617	0.2972533726	-1.2740491934	0.9646348283	1.9106081095	-0.1304399617	-0.2685953385	-0.005013859	1.7608529754	-0.8069239301
TRINITY_DN17746_c0_g2_i1_orfp1	arylalkylamine N-acetyltransferase 1-like [Helicoverpa zea]	-1.5066583806	-1.5571693809	-1.6465437311	-1.1937793463	-0.4651169492	0.9451755062	0.6968856563	-0.1173203494	0.548565382	1.4341633637	0.9622395859	0.4338451053	0.4891699714	0.9194929579	0.0570506088
TRINITY_DN804_c0_g1_i12_orfp1	TRINITY_DN804_c0_g1_i12_m.26578 TRINITY_DN804_c0_g1::TRINITY_DN804_c0_g1_i12::g.26578 ORF type:internal len:701 (-),score=190.74 TRINITY_DN804_c0_g1_i12:3-2102(-)	-2.0267644808	-1.650469121	-0.6573073977	-0.6180720364	-0.0913088046	0.1628809835	0.4991268706	1.7606398362	0.7839344121	-0.9505360348	0.3694848434	0.156009251	0.3992377861	1.3767069487	0.4864369436
TRINITY_DN274_c0_g1_i4_orfp1	unnamed protein product [Arctia plantaginis]	-0.4771810287	-0.7940293165	-1.1924109283	-0.9019732022	-0.5721140833	-0.0610517194	-0.0339305727	-0.6007749997	-1.3254665493	0.1803674604	1.7964005037	1.8857987966	0.8542671151	1.3758439261	-0.1337454017
TRINITY_DN8033_c0_g1_i1_orfp1	probable alpha-ketoglutarate-dependent hypophosphite dioxygenase [Manduca sexta] >KAG6453236.1 hypothetical protein O3G_MSEX008035 [Manduca sexta]	-0.6420852445	-1.0391287236	-1.467947775	0.7409753794	-0.0621113797	0.1076188998	2.2962268914	1.5147299548	-0.3753741643	-0.658292268	0.6117284025	0.8156796067	-0.2937299321	-0.3723728693	-1.1759167779
TRINITY_DN7804_c0_g1_i1_orfp1	unnamed protein product [Arctia plantaginis]	-2.5401144936	-1.0522879409	-0.954138892	-0.4508446259	-0.1644868988	0.9303843172	1.76623239	1.3923362942	-0.22149996	0.3273544618	0.2831128713	0.2241734923	0.0431941712	0.1889094337	0.2276753796
TRINITY_DN1487_c0_g1_i2_orfp1	stromal interacting molecule 1 [Helicoverpa armigera]	-2.8342001527	-0.9196839205	-0.7893740954	-0.5879493662	-0.2291791236	0.9849229003	0.7056793406	0.6831947536	0.3262819601	1.6589910786	0.1456249942	0.3738938622	0.3738938622	0.057669843	0.0502340638
TRINITY_DN1123_c0_g1_i12_orfp1	unnamed protein product [Chrysodeixis includens]	1.0391010966	-1.6605531373	0.5795300208	-0.8127069367	-1.0818774842	1.1768095802	1.1554675335	0.0072241727	1.0555084444	0.1773441519	-0.7328299889	-0.3121433014	-1.7136943974	1.2428989685	-0.1200787226
TRINITY_DN21193_c0_g1_i1_orfp1	sorting nexin-20 [Trichoplusia ni]	-3.2236020248	-0.7007795275	-0.589989664	-0.3842643411	0.1044321768	0.5535793615	0.3811204665	0.4822341501	-0.4931247639	0.6035441009	0.659876943	0.9672377302	0.3909272386	0.7121065521	0.5367016015
TRINITY_DN17438_c0_g1_i1_orfp1	mitochondrial carrier homolog 2-like [Helicoverpa zea] >PZC82360.1 hypothetical protein B5X24_HaOG210663 [Helicoverpa armigera]	1.6308839834	-0.6383613589	-1.4152011023	-0.3899807877	-0.7903211045	1.1564959041	1.8747668778	0.6395740352	0.3602122823	0.8349784237	-0.7903211045	-0.5581651785	-0.9039559789	0.1275647641	-1.1381696554
TRINITY_DN27057_c0_g1_i1_orfp1	unnamed protein product [Arctia plantaginis]	-1.5836379372	-2.0832523106	-1.5921973961	-0.5716804275	-0.1659140822	0.4146112691	0.8406233979	0.8422864847	1.6349470341	0.519473095	0.3319470911	0.2677987337	0.1396227492	0.6145455536	0.3908267451
TRINITY_DN1201_c0_g1_i10_orfp1	unnamed protein product [Spodoptera exigua]	-0.1613976191	-1.1993219863	-1.5573416008	-0.9319020445	-0.5537704624	1.4766444594	1.4072367042	0.2417440485	-0.2581891257	-0.2912314398	-0.302989646	0.4758871807	-0.1225193773	2.2398776049	-0.4627266957
TRINITY_DN379_c0_g1_i1_orfp1	larval cuticle protein LCP-22-like [Trichoplusia ni]	-0.8580333131	-1.8368798221	-2.2862629407	-0.4578784243	0.4025072143	0.3362628239	-0.2772514048	0.6807465725	-0.4741476605	0.2612842176	0.7196720568	1.0539183869	0.9803459075	1.2046043414	0.5511120446
TRINITY_DN6479_c0_g1_i1_orfp1	unnamed protein product [Arctia plantaginis] >CAB3255343.1 unnamed protein product [Arctia plantaginis]	1.0831655023	-1.0270514235	-1.4222751709	0.253183602	-0.1443232387	0.2887819609	1.706192299	-0.0506014978	1.9352664168	0.818942953	-1.0270514235	-1.0627383981	-0.8373729252	-0.5987820033	0.084663347
TRINITY_DN4693_c0_g1_i2_orfp1	NADH dehydrogenase [ubiquinone] flavoprotein 1, mitochondrial-like [Bombyx mori] >XP_028038409.1 NADH dehydrogenase [ubiquinone] flavoprotein 1, mitochondrial [Bombyx mandarina]	-2.2619558509	-1.1551462828	-1.052621117	-0.5893106806	-0.2286327858	0.4416853185	1.326750862	1.937354295	-0.2352815237	0.661866419	0.3818996733	0.3588958426	0.4161682265	-0.4433577144	0.4416853185
TRINITY_DN7111_c0_g1_i5_orfp1	unnamed protein product [Arctia plantaginis] >CAB3221377.1 unnamed protein product [Arctia plantaginis]	-1.415439638	-1.7139918492	-1.3095074199	-0.3747654403	-0.076341052	0.2319443034	1.0152440184	1.2863138668	-1.5741146529	0.8345866777	0.9216919805	0.9229653669	0.2874760903	0.6153298963	0.348607852
TRINITY_DN34230_c0_g1_i1_orfp1	RecName: Full=ADP-ribosylation factor [Dugesia japonica] >BAA19225.1 ADP-ribosylation factor [Dugesia japonica]	0.7717266257	-1.0146530685	-0.8124083446	-2.5118508833	-0.2626630044	1.859311753	0.221926587	0.2824280451	0.3580581575	1.2018493814	0.608713452	-0.7385656578	-0.1742864927	0.428698888	-0.2182854383
TRINITY_DN254_c0_g1_i2_orfp1	unnamed protein product [Arctia plantaginis] >CAB3242603.1 unnamed protein product [Arctia plantaginis]	-2.8377845815	-0.930945291	-0.8780151213	-0.2943583817	0.1144929964	1.8555229363	0.5923798514	0.2952854529	-0.0450256745	1.0031998611	0.2648163607	0.2087855026	0.4013889332	0.0414716527	0.2087855026
TRINITY_DN49_c0_g2_i1_orfp1	heavy chain, muscle Myosin, partial [Spodoptera littoralis]	-1.6241450655	-1.225090779	-1.179982573	0.4243547877	0.3912138607	1.7089300395	1.5896732357	1.2751710245	0.3764931163	0.5552410895	0.0072032902	-0.8324304065	-0.821629309	-0.1880829405	-0.4569193706
TRINITY_DN7464_c0_g1_i5_orfp1	unnamed protein product [Arctia plantaginis]	-1.0570572766	-1.0735605211	-1.2888975317	-0.6779689451	-0.2657063939	2.7143570664	1.5066867018	0.6885520129	-0.0627886982	-0.1717494994	-0.4674435709	0.0295299525	-0.0954227154	0.3755086248	-0.1540392061
TRINITY_DN4803_c0_g1_i1_orfp1	NADH dehydrogenase [ubiquinone] 1 beta subcomplex subunit 11, mitochondrial [Ostrinia furnacalis]	-1.711745255	-0.7021385719	-0.8555039201	-1.2575498676	-0.2108226801	1.9109806899	1.5109158642	1.4142787899	-0.7466199095	0.5201180778	-0.3679944537	-0.2620387525	0.4279640019	0.079745312	0.2504106746
TRINITY_DN283_c3_g1_i1_orfp1	unnamed protein product [Arctia plantaginis]	-1.644593366	-1.5438045971	-1.6857843728	-0.470835289	-0.1387393682	1.2538274777	1.4429745752	1.1204571227	0.6897626222	0.2314816432	-0.7685639438	0.0197221262	0.4541062834	0.3586617037	0.6813273826
TRINITY_DN1032_c0_g1_i7_orfp1	unnamed protein product [Arctia plantaginis]	-1.4457134006	-1.6392496202	-0.6111499764	-1.1082881366	-0.5602470439	0.7055795619	-0.3889343722	0.0686523162	-0.1758780857	0.3800725333	1.0375500218	0.6416853897	0.0504575936	2.3442048918	0.7012583274
TRINITY_DN685_c0_g1_i6_orfp1	unnamed protein product [Arctia plantaginis]	-2.6544460618	-0.6934088261	0.0175237394	-0.0223358491	0.2642112253	2.1496924255	0.8092060847	0.2568532613	-0.6672704984	-0.9883912065	0.2297319851	0.0958188284	0.5502588035	0.5004856061	0.1520704825
TRINITY_DN18453_c0_g3_i4_orfp1	unnamed protein product [Arctia plantaginis]	-0.0608476857	0.0873330835	-0.9585857653	0.9211137426	-0.3491415611	-0.8062495639	0.0281390366	-0.2943828476	-1.7575326641	2.0623095362	-0.5526930955	1.2523352806	-0.6201584071	1.5758363615	-0.5274754506
TRINITY_DN45276_c0_g1_i1_orfp1	histone H3.3, partial [Silurus meridionalis] >KAI5624173.1 histone H3.3, partial [Silurus asotus]	-2.3318645318	-1.1125463011	-1.1880125316	-0.5906746316	-0.3929626142	1.3760774253	1.4611649864	0.2246340093	0.7637393533	1.0317671043	0.4817087396	0.1496804202	0.5251082182	-0.0068832447	-0.3909364015
TRINITY_DN883_c0_g1_i13_orfp1	unnamed protein product [Arctia plantaginis]	-1.0970801344	-0.7221013472	-0.8807046298	-0.3306946093	-0.162359748	0.5048523658	3.1910780335	1.1176702522	0.2135809356	-0.3446693125	-0.2644638484	-0.2699303198	-0.3530839224	-0.1229472882	-0.4791464272
TRINITY_DN3011_c0_g1_i7_orfp1	N-acetylneuraminate lyase-like [Helicoverpa zea]	-1.4071155247	-0.9230302701	-2.0133369707	-0.4535597431	-0.0584198325	0.99287409	-0.0305522494	0.600987964	0.2968611697	-0.1147055846	0.2025564924	0.3129125439	2.0076845314	1.3215875199	-0.7347441363
TRINITY_DN1488_c0_g1_i2_orfp1	larval/pupal rigid cuticle protein 66-like [Trichoplusia ni]	-2.0237646531	-1.2239303615	-2.1478582423	-0.5029226022	-0.0424804978	0.3424157711	0.4923664293	0.3824310418	0.1041558616	0.2823935013	0.690633147	1.0622905459	0.7285883556	0.7231882114	1.1324934918
TRINITY_DN9623_c0_g1_i2_orfp1	prefoldin subunit 5-like [Spodoptera frugiperda] >KAF9801666.1 hypothetical protein SFRURICE_018223 [Spodoptera frugiperda] >KAG8112194.1 hypothetical protein SFRUCORN_020113 [Spodoptera frugiperda]	-0.5010548663	-2.4727227405	-0.2432217725	-0.0711355836	-1.0336588349	-0.1369180993	1.7907267047	1.0692071866	0.0911650072	0.4932888699	-0.5632628305	1.273558011	-0.5217411912	0.8186213465	0.007148793
TRINITY_DN123_c0_g1_i2_orfp1	unnamed protein product [Arctia plantaginis] >CAB3234177.1 unnamed protein product [Arctia plantaginis]	-2.5422856823	-0.8842377164	-0.5949660072	-0.9819804382	-0.3627721668	0.7262841015	1.4625389991	0.7951041852	1.2824086697	0.0704321737	-0.064323967	0.0504386459	-0.0617301322	1.1590500937	-0.0539607586
TRINITY_DN1142_c0_g1_i3_orfp1	serine/arginine repetitive matrix protein 1 isoform X2 [Helicoverpa armigera]	-2.5457084347	-1.86720586	-0.226961136	0.1019438101	0.393649245	0.6861428428	0.8684266908	0.3623919615	0.5663831356	-0.41215288	-0.279269064	-0.0433266	0.0401325717	1.4157966334	0.9397570839
TRINITY_DN39121_c0_g2_i1_orfp1	elongation factor 1-alpha 1 [Myotis lucifugus] >XP_008139741.1 elongation factor 1-alpha 1 [Eptesicus fuscus]	-0.8232252073	-1.6371844291	-1.2747510669	-0.9192267061	2.3241696441	1.2152272137	0.9744338497	0.3745368099	0.5606594824	0.0798559894	-0.2316260426	-0.0277680114	-0.2503387396	0.4089245214	-0.7736873074
TRINITY_DN709_c0_g1_i3_orfp1	unnamed protein product [Arctia plantaginis]	-1.2443138431	-1.1917365537	-1.4446318555	-0.4125438006	0.2087489895	1.5204628576	2.128760709	1.4084339573	-0.5232800631	-0.1966878266	-0.4224855804	0.4508487129	-0.4258049804	0.1659868236	-0.0217575466
TRINITY_DN3152_c0_g1_i1_orfp1	unnamed protein product [Arctia plantaginis]	-3.0345935514	-0.6662143679	-0.7774748397	-0.6425830548	-0.0663515907	0.9225748158	1.2862477336	0.6921320791	0.1902795431	0.0584737787	0.7060130641	0.1142525358	0.4760832863	0.7504125157	-0.0092519474
TRINITY_DN1173_c0_g2_i3_orfp1	nardilysin-like [Helicoverpa zea]	0.2139171162	1.2239121121	1.1157073732	-0.6803190041	-0.3061144219	2.5498280149	-0.4703022323	0.0148361352	-1.7650508096	-0.9781649061	-0.0128221771	-0.1943867456	-0.5014409275	0.4188117002	-0.6284112275
TRINITY_DN6889_c0_g2_i5_orfp1	endocuticle structural glycoprotein ABD-5-like [Spodoptera litura]	-1.486319821	-2.0507999102	-1.427462577	-0.2818990901	-0.3702873952	0.6499521205	0.3710795139	0.0973489185	1.6617159638	1.5596026649	0.5374810499	0.4485237463	-0.068059054	0.2443401048	0.114783765
TRINITY_DN9186_c1_g1_i1_orfp1	unnamed protein product [Arctia plantaginis] >CAB3260190.1 unnamed protein product [Arctia plantaginis]	-2.5975948141	-0.9599228961	-0.8800316367	-0.0699494965	0.4192885559	0.1038543945	1.0635664463	1.1865766597	0.1009146406	-1.2806638689	0.948017527	0.7884417288	0.6005410479	0.0352803833	0.5416813284
TRINITY_DN6475_c0_g1_i1_orfp1	hypothetical protein HW555_003315 [Spodoptera exigua]	-2.791681417	-0.197851633	0.0655239347	-0.9438593329	0.299355667	0.2525610886	0.1288343113	0.7060552661	-0.0242989036	0.666441441	-0.3801937496	-0.0197671164	1.5016090332	-0.7465785391	1.4838499497
TRINITY_DN695_c0_g1_i1_orfp1	NAD(P)H-hydrate epimerase [Ostrinia furnacalis]	-0.9648805894	-1.393983406	-1.7400360141	0.2934430438	-0.9414945185	2.3763140296	0.3623351414	0.555038803	0.8783905589	-0.1514510835	-0.1921541451	-0.4315246151	-0.0110655565	0.8988531508	0.4622152007
TRINITY_DN11805_c0_g1_i1_orfp1	unnamed protein product [Chrysodeixis includens]	1.6028876474	-0.8992854699	-1.3534358433	-1.1036963125	-1.7695676247	0.7312585809	0.5980015687	0.0134546847	0.2155747174	1.6135643091	-0.45708347	0.4623237704	0.5673814151	0.640659976	-0.8620379491
TRINITY_DN8864_c1_g1_i1_orfp1	cytochrome P450 monooxygenase, partial [Plecoptera oculata]	-0.96659473	-1.4765403877	-1.1404536388	-1.1697293356	-0.345355631	2.200673432	1.3419219452	0.9536888259	0.6633060295	0.2034693634	0.4687465617	-0.7020901945	-0.2862515237	0.4708075453	-0.2155982616
TRINITY_DN29_c0_g1_i3_orfp1	unnamed protein product [Arctia plantaginis]	-1.2616709912	-0.7239978922	-0.7658887692	-0.0586148139	0.4276215927	-0.3029427946	0.0726959397	0.0631225842	3.395774929	-0.2118028162	-0.6472282446	0.0477314428	0.0205755248	-0.1011768132	0.0458011218
TRINITY_DN1586_c0_g1_i1_orfp1	unnamed protein product [Arctia plantaginis]	-2.8737148974	-0.5554134349	-0.6745930761	-0.8383545586	-0.4252112747	1.0323465433	1.0544114235	0.8158580304	-0.2660208477	0.0903113341	0.3882615566	0.5660513195	0.1985370774	1.270803044	0.2167277606
TRINITY_DN1893_c0_g1_i15_orfp1	unnamed protein product [Arctia plantaginis]	-1.099385001	-1.6961941868	-1.4072102902	-0.394730816	-0.3451594848	1.8055857361	1.28826399	1.0205587942	0.8390338981	1.2407717006	-0.274196673	0.0749382348	-0.301401346	-0.394730816	-0.3561437401
TRINITY_DN2147_c0_g1_i1_orfp1	unnamed protein product [Arctia plantaginis]	-1.5501835226	-1.5694140119	-1.4064511478	-1.4003453484	-0.3396548484	0.8310243906	0.6924787056	0.4342259868	0.4855276614	1.894186809	0.2625151657	0.397821434	0.4804341753	0.6476270907	0.1402074599
TRINITY_DN3190_c0_g1_i1_orfp1	uncharacterized protein LOC123295580 [Chrysoperla carnea]	-2.5890044684	-1.2533817817	-1.4440252481	-0.6255363411	0.0397408292	0.6957768378	0.8354760598	0.941708588	0.1338530531	0.3539739177	0.5313263934	0.8172545673	0.115597411	0.8354760598	0.6117641224
TRINITY_DN18605_c0_g2_i6_orfp1	septin-2 isoform X2 [Manduca sexta]	-2.5499421727	-1.1119646372	-1.4814521843	-0.6688152045	-0.0797034157	0.5753203719	0.5834850318	0.6489447994	-0.1310462388	0.2355125566	0.9012595955	0.680451903	0.8797710809	1.1098254988	0.4083530153
TRINITY_DN8867_c0_g1_i1_orfp1	cytochrome c oxidase assembly factor 6 homolog isoform X2 [Leguminivora glycinivorella]	-1.0149437459	-1.4989290774	-1.4203156109	-0.9181633396	-0.6484863993	2.0721560444	1.1420369439	0.9447096335	0.0297152438	-0.6378582508	0.1691423474	0.693379248	0.0066113615	1.014969924	0.0659756772
TRINITY_DN40_c7_g1_i1_orfp1	uncharacterized protein LOC113491938 [Trichoplusia ni] >XP_026724954.1 uncharacterized protein LOC113491938 [Trichoplusia ni]	-1.1830874212	-1.7705532396	-1.1536360212	-1.4972005044	-0.5419616806	0.8054500122	0.8183756575	0.2752210544	1.323331051	0.7285925913	0.0727463357	-0.0760383561	-0.163744308	0.9640548081	1.398450021
TRINITY_DN7684_c1_g1_i2_orfp1	unnamed protein product [Arctia plantaginis]	-1.6610274132	-1.6310718393	-0.547837027	-0.9981660969	-0.756865635	1.9192453397	0.4178628747	0.1247413069	0.9115148971	0.4540067071	1.0982707713	0.2867173859	0.658114839	0.5837591031	-0.8592652137
TRINITY_DN49_c0_g1_i10_orfp1	myosin heavy chain, muscle isoform X7 [Bombyx mandarina]	-2.8569200299	-0.9351204737	-0.9865459956	0.2501269169	1.147188779	-0.310716598	0.5554516601	0.7027643397	1.5079480289	-0.1580350113	0.3457835061	-0.0461044956	0.4777396567	0.2453284726	0.0611112441
TRINITY_DN32266_c0_g1_i2_orfp1	unnamed protein product [Spodoptera littoralis] >CAH1639567.1 unnamed protein product [Spodoptera littoralis]	-1.424122675	-0.6459696244	-0.5131914402	-0.0175546201	-0.0223037106	1.6259563252	1.4249140222	1.2278176406	-0.8280718305	-2.1465300964	-0.1171680397	0.4353805457	0.0262937857	0.7486488782	0.2259008394
TRINITY_DN10337_c0_g2_i1_orfp1	cytosolic non-specific dipeptidase [Vanessa cardui]	-1.329764488	-0.6558256334	-1.0819586377	-0.5960283202	-0.2962312824	-1.6545651842	-0.2250451775	-0.2048754023	-0.5475851475	1.1402284152	0.9029714659	0.9316649556	1.80630127	0.6117718805	1.198941286
TRINITY_DN863_c0_g2_i1_orfp1	unnamed protein product [Arctia plantaginis] >CAB3247473.1 unnamed protein product [Arctia plantaginis]	-0.9888995925	-1.1479311846	-0.7234487267	0.7496368521	0.5321568391	0.906111492	1.4701132857	0.2709427668	-0.0484430681	1.8689156282	-1.23418825	-0.7316393001	-1.4405318763	-0.250089092	0.7672942262
TRINITY_DN3153_c0_g1_i2_orfp1	neuropeptide-like precursor 1 isoform X2 [Trichoplusia ni]	-2.2380541666	-0.7846591809	-1.0357455026	-0.3848552601	-0.4459193132	0.3503271385	2.1613015847	1.1778071707	-0.6972017049	0.395896878	0.5967712406	-0.1323378257	0.4729905699	0.7151135152	-0.1514351437
TRINITY_DN499_c0_g3_i1_orfp1	reticulocalbin-2 [Helicoverpa zea]	-1.0580817414	-1.0069899214	-1.2378066676	-0.549249736	-0.2445386048	-0.2337638313	0.2862055226	0.2327466961	2.6776024775	1.6845062454	-0.6359736658	0.2700247439	0.3749648045	-0.2934546019	-0.2661917198
TRINITY_DN13217_c0_g1_i10_orfp1	protein Gawky isoform X1 [Helicoverpa zea] >XP_047024568.1 protein Gawky isoform X1 [Helicoverpa zea] >XP_047024569.1 protein Gawky isoform X1 [Helicoverpa zea] >XP_047024570.1 protein Gawky isoform X1 [Helicoverpa zea] >XP_047024572.1 protein Gawky isoform X1 [Helicoverpa zea]	-0.7826860856	-1.1922986828	-0.7907599488	-0.3782534619	-0.726577814	2.6461186459	1.5937295009	0.0827609249	0.3216352592	0.9911007438	-0.2050038512	-0.8476932889	-0.49008351	-0.0416928099	-0.1802956215
TRINITY_DN3950_c0_g1_i2_orfp1	beta-1,3-glucan-binding protein 1-like [Helicoverpa armigera]	-2.8424424597	-0.7869001641	-1.1297686558	-0.0787619686	0.1152108272	0.3711263959	0.4307281518	0.3503452245	-0.2329043634	-0.1935754031	1.0432583743	1.1794948449	0.8449454022	1.1136441336	-0.1844003397
TRINITY_DN1656_c0_g1_i1_orfp1	alpha-tocopherol transfer protein-like [Trichoplusia ni]	-1.5779329796	-1.5319274555	-0.7184197914	-0.4458994849	-0.1135742243	2.3872125276	1.3622012898	0.625062233	-0.015679684	-0.5586462684	-0.3566185567	-0.1329687032	0.0837189719	1.0128287169	-0.0193565913
TRINITY_DN5962_c0_g1_i4_orfp1	synaptogyrin [Spodoptera litura]	-1.6220136005	-1.4100353258	-1.4161547499	-0.9908133068	-1.0937965192	1.420048532	1.5107342154	0.6934107854	0.6594287975	0.42715539	0.3798671131	0.3075341768	0.2405818286	0.6749220001	0.2191306634
TRINITY_DN4088_c0_g3_i1_orfp1	unnamed protein product [Arctia plantaginis]	-1.2380707238	-1.509507303	-1.8827593249	-0.4924344848	-0.4849510749	-0.4662949718	0.0345643214	0.2820325157	-0.0497997804	0.1403679369	1.5365926561	0.7407140874	1.0867685035	1.3789112024	0.9238664402
TRINITY_DN6258_c0_g1_i3_orfp1	hypothetical protein SFRURICE_020363 [Spodoptera frugiperda]	-2.2319490567	-1.19548135	-1.3085344346	-0.8523865076	-0.3798672127	0.5882945751	1.0642812168	1.5332367156	0.5851192409	-0.4386351721	0.8347896243	0.6166768949	0.6093521015	0.16945784	0.4056455246
TRINITY_DN9159_c0_g2_i1_orfp1	unnamed protein product [Arctia plantaginis]	-2.1597980082	0.7918185084	-0.2214198361	-0.6990676519	-0.6990676519	1.4654157654	1.6249439398	0.0784176617	0.3507533402	0.5270721194	0.5349909085	0.2528396175	-0.2652289123	0.1619716067	-1.7436414072
TRINITY_DN6179_c0_g1_i1_orfp1	probable asparagine--tRNA ligase, mitochondrial [Helicoverpa zea]	0.2686873241	-1.5583484099	-2.4696506718	-0.5951996982	-0.3559815938	0.4554194904	1.2775332714	1.3051929139	-0.9209010675	0.3867175565	-0.124587586	0.5987964486	0.6175324487	0.5277476603	0.5870419133
TRINITY_DN545_c9_g3_i1_orfp1	unnamed protein product [Arctia plantaginis]	-1.5796201576	-1.6987564291	-1.4175907826	-0.9006342557	-0.5444245699	1.4334386854	0.6810325134	0.5323187824	0.2546947557	1.2016541689	-0.3488510722	1.1491703502	0.2793159524	0.8044991115	0.1537529474
TRINITY_DN8641_c0_g2_i1_orfp1	mitotic checkpoint protein BUB3 [Spodoptera litura] >KAF9811277.1 hypothetical protein SFRURICE_002646 [Spodoptera frugiperda] >KAG8121412.1 hypothetical protein SFRUCORN_020032 [Spodoptera frugiperda] >CAB3509327.1 unnamed protein product [Spodoptera littoralis] >CAH1638907.1 unnamed protein product [Spodoptera littoralis]	-2.0471368066	-1.528262303	-0.8276314616	-1.1088441312	0.1239205046	1.6705935926	1.1847043716	1.0463630456	-0.4975054966	0.6682227736	0.0070247547	0.094007348	0.2926236251	0.3178174193	0.6041027639
TRINITY_DN63764_c0_g1_i1_orfp1	hypothetical protein HW555_012231, partial [Spodoptera exigua]	-2.3799691347	-1.5622579025	-1.462591709	-0.6890390995	-0.1144328527	0.3490790194	0.5633496758	0.7027145902	0.5299108458	0.2257182642	0.9058681263	0.8684358406	0.7644098534	0.6684417699	0.6303627127
TRINITY_DN6398_c0_g1_i1_orfp1	phenoloxidase subunit 2-like [Trichoplusia ni]	-0.6568141074	-1.1565217008	-0.5146807565	-1.3612610594	-0.8706671965	-0.6776087889	-0.7835181137	0.023273855	-0.6479405835	1.639020091	0.232873944	0.7747881315	1.520284476	0.9773677976	1.5014040114
TRINITY_DN6654_c0_g1_i5_orfp1	unnamed protein product [Arctia plantaginis]	-2.9682967357	-0.8910218546	-0.2230690775	-0.3410819915	0.30684108	1.4095231085	-0.0380565819	0.8151788308	-0.5310030814	-0.2437313199	-0.1543097368	0.4827305823	0.798424074	0.8188901411	0.7589825625
TRINITY_DN4724_c0_g1_i5_orfp1	unnamed protein product [Arctia plantaginis]	-2.031925489	-1.494277648	-1.1719234409	-0.4432220214	-0.4559021393	0.3067855213	0.4164806053	1.1501641806	-0.4001977999	-0.546385887	0.3993869985	1.2965522669	0.8710457913	1.0444729804	1.0589460813
TRINITY_DN19405_c0_g2_i1_orfp1	unnamed protein product [Arctia plantaginis]	-1.4337635266	-1.5238131168	-1.2302908994	-0.9743540421	-0.2468825257	1.2329934749	0.5322439081	0.2838787068	1.0426188853	0.3160818837	-0.0466078642	0.0374938968	-0.3816948785	2.200275816	0.1918202818
TRINITY_DN31959_c0_g1_i1_orfp1	phenylalanine--tRNA ligase alpha subunit [Helicoverpa armigera] >XP_047026135.1 phenylalanine--tRNA ligase alpha subunit [Helicoverpa zea] >PZC79202.1 hypothetical protein B5X24_HaOG216766 [Helicoverpa armigera]	-1.2040065913	-0.8229141998	-1.1733091087	-1.0461361523	-0.1034221066	-0.9747064457	0.3134097816	0.9318470262	2.4344678706	0.1842428425	0.7373824867	0.6398681287	0.2706750273	0.7636933967	-0.9510919559
TRINITY_DN8389_c0_g5_i1_orfp1	unnamed protein product [Arctia plantaginis]	0.4343066722	-2.5685729433	-1.4792984327	-0.5895563816	-0.5040363296	0.4719786986	0.7825522075	1.2095391586	-0.5772823526	-0.3894359352	1.0464995484	0.7151627495	0.3037630684	0.9510775147	0.1933027572
TRINITY_DN787_c0_g2_i2_orfp1	mitochondrial uncoupling protein 4-like [Helicoverpa zea] >XP_047024028.1 mitochondrial uncoupling protein 4-like [Helicoverpa zea] >XP_047024029.1 mitochondrial uncoupling protein 4-like [Helicoverpa zea] >XP_047024030.1 mitochondrial uncoupling protein 4-like [Helicoverpa zea] >XP_047024031.1 mitochondrial uncoupling protein 4-like [Helicoverpa zea]	-3.2853912679	-0.6946480178	-0.7923050005	-0.3566223682	0.5999171064	0.2620445419	0.3453145452	0.5249478018	-0.1478443749	0.5828389108	0.6626236124	0.5317932704	0.7040577909	0.5097787921	0.5534946572
TRINITY_DN1672_c0_g1_i1_orfp1	leucine-rich repeat-containing protein 4C-like [Parasteatoda tepidariorum]	-1.5240885626	-2.009950284	-1.5781691311	-0.1373275322	1.5115377936	-0.7477329665	0.1558891454	0.375854836	-0.0790242	1.058821441	0.9593990105	0.5284799513	0.4582200826	0.6765599667	0.3515304492
TRINITY_DN2313_c0_g1_i1_orfp1	aminopeptidase N [Trichoplusia ni] >XP_026737339.1 aminopeptidase N [Trichoplusia ni]	-2.881357288	-0.8696922788	-0.928589456	-0.2684714374	-0.1659270861	-0.4614561469	0.0545043134	0.4577748371	0.8887536262	-0.1492134899	0.8625313041	0.8698296211	0.8901193045	0.8189470507	0.882247126
TRINITY_DN3180_c0_g1_i2_orfp1	unnamed protein product [Chrysodeixis includens]	-0.1604275528	-0.6537696066	-1.5131118872	0.2007143116	0.290466051	0.5900226301	-0.1525784372	-0.6704498654	2.5107410427	1.1586442213	-0.5133195745	-0.7375068253	-0.5461542954	1.2254070214	-1.0286772337
TRINITY_DN3708_c0_g1_i1_orfp1	lactoylglutathione lyase [Manduca sexta]	-0.8590590041	-1.2913393758	-1.5332244853	-1.0612571895	0.254803504	-1.5035346823	0.8087449415	0.4576324398	-0.4472969335	-0.0287584247	0.7387431262	1.1971296869	1.0300514752	1.4225816854	0.8147832364
TRINITY_DN6184_c2_g3_i2_orfp1	aarF domain-containing kinase 1 [Helicoverpa armigera] >PZC72849.1 hypothetical protein B5X24_HaOG210524 [Helicoverpa armigera]	-2.2742604598	-1.1702923052	-1.052209283	-0.2360939818	0.4808703557	1.1548964926	1.6260495357	0.958346601	1.2734988448	0.2203869853	-0.4114161415	0.0035524765	-0.3781331863	-0.3857836752	0.1905877412
TRINITY_DN5136_c0_g1_i2_orfp1	unnamed protein product [Arctia plantaginis] >CAB3261983.1 unnamed protein product [Arctia plantaginis]	-1.3433408699	-1.4343923244	-1.3826024505	-0.9494701425	-0.4300762399	1.5225585782	1.3427929201	1.7504013362	0.4775373748	-0.5898217577	-0.0984642069	0.1537860281	0.1997427535	0.4028344398	0.378514561
TRINITY_DN1728_c0_g1_i1_orfp1	hypothetical protein O3G_MSEX003786 [Manduca sexta]	1.8994153648	-0.5469710429	-0.9135516621	-0.2003680183	0.2865115779	2.4784881923	1.1317403217	-1.0497668347	-0.4585339001	-0.6302068575	-0.5533352757	-0.1047107463	-0.4710927563	-0.6431095829	-0.22450878
TRINITY_DN3654_c4_g1_i5_orfp1	unnamed protein product [Arctia plantaginis]	-2.8587438869	-1.0167871344	-0.7792804743	-0.3409602671	0.0394871886	0.4299524873	0.9231545112	1.0751446423	-0.735583164	0.3589818975	0.3024774859	0.5101919698	0.4973092066	1.2066614102	0.3879941273
TRINITY_DN17244_c0_g1_i2_orfp1	unnamed protein product [Arctia plantaginis] >CAB3256305.1 unnamed protein product [Arctia plantaginis]	0.5254997289	-1.3226468142	-1.162137895	-0.8269005008	0.1113314437	2.2326937966	0.4373672639	-1.3226468142	-1.0832886077	-0.3944379319	0.6023219559	0.9545646432	0.6983948942	0.8914254009	-0.3415405636
TRINITY_DN622_c0_g3_i1_orfp1	unnamed protein product [Arctia plantaginis] >CAB3255714.1 unnamed protein product [Arctia plantaginis]	-1.3762143734	-1.7773497986	-1.0051258904	-0.8398230883	0.1987039285	0.5425258208	0.9954182355	0.8790922407	2.1673682356	0.0426477332	-0.1753714295	0.3963898245	0.4477853611	0.4314159997	-0.9274627995
TRINITY_DN16358_c0_g3_i1_orfp1	unnamed protein product [Arctia plantaginis] >CAB3234854.1 unnamed protein product [Arctia plantaginis]	-2.6813130218	-0.7401488983	-0.4476450682	0.0210406398	0.1091668276	0.9528326948	1.7870697792	1.3291595144	-0.0623288337	-0.9829823834	0.0962331714	0.0637145793	-0.022094227	0.4136229233	0.1636723026
TRINITY_DN1294_c0_g1_i5_orfp1	unnamed protein product [Arctia plantaginis]	-2.2309902106	-1.2442794079	-1.2851524388	-0.9593253894	-0.4159361126	0.7518924794	0.0137267112	0.3831125212	-0.1242264795	0.1412794121	0.8604518952	0.944530805	1.0492567022	1.1298209178	0.9858385947
TRINITY_DN540_c0_g1_i1_orfp1	unnamed protein product [Spodoptera littoralis] >CAH1645703.1 unnamed protein product [Spodoptera littoralis]	-1.4397245259	-1.3723711013	-0.8469456866	-0.6205527779	-0.0696505125	2.5200083617	1.6391829446	0.1474215524	0.4364747376	0.3359178292	-0.2019957321	0.1833861823	-0.7049515917	0.0335144328	-0.0397141127
TRINITY_DN17732_c0_g1_i1_orfp1	unnamed protein product [Arctia plantaginis] >CAB3260574.1 unnamed protein product [Arctia plantaginis]	-1.4941005645	-1.8386412648	-1.3808710057	-0.6223011669	-0.3512639526	0.3813543789	0.8296869487	0.9049333082	-0.7032476854	0.6234596773	1.4968581176	1.1248950731	0.0731976191	0.960357807	-0.0043172899
TRINITY_DN4213_c0_g1_i1_orfp1	unnamed protein product [Arctia plantaginis]	-2.5069217326	-0.9826742131	-1.4527955151	-1.0004741441	0.457190306	0.1326666484	0.5298336927	0.8192529066	0.3926864883	0.0112923812	-0.0021539274	0.8554142105	0.7999585738	1.1125368513	0.8341874735
TRINITY_DN15017_c0_g1_i1_orfp1	carboxylesterase 16 [Mythimna separata]	-1.0206786785	-1.2721075611	-0.6996621588	-1.3053415257	0.2572148617	1.6531237661	0.5404364352	0.2613770723	-1.6760832183	-0.7163913944	1.3125822877	0.6826100068	0.8171649614	0.8364472825	0.3293078632
TRINITY_DN7661_c0_g4_i1_orfp1	unnamed protein product [Arctia plantaginis] >CAB3228404.1 unnamed protein product [Arctia plantaginis]	-0.5720467548	-1.4560390877	-1.1755835299	-1.4898798621	-0.2627799674	2.0360515804	1.4803545567	0.6814747161	1.023707038	0.0890603416	-0.3788869269	-0.3702926087	-0.3939853156	0.7669911843	0.021854636
TRINITY_DN25768_c0_g2_i1_orfp1	TRINITY_DN25768_c0_g2_i1_m.68950 TRINITY_DN25768_c0_g2::TRINITY_DN25768_c0_g2_i1::g.68950 ORF type:5prime_partial len:66 (+),score=3.52 TRINITY_DN25768_c0_g2_i1:1-198(+)	0.4213691775	-1.518226605	-1.0207174669	-1.4713606187	-0.1014056837	1.7582542247	1.8128437029	1.2337653389	-0.2219869207	-1.1034286995	0.1094254401	0.1341555752	-0.0471340117	0.2321886497	-0.2177421026
TRINITY_DN8971_c0_g1_i1_orfp1	TRINITY_DN8971_c0_g1_i1_m.183950 TRINITY_DN8971_c0_g1::TRINITY_DN8971_c0_g1_i1::g.183950 ORF type:complete len:253 (-),score=36.48 TRINITY_DN8971_c0_g1_i1:580-1338(-)	-0.1569836909	0.4748847424	-1.5329861853	-1.1178996082	-1.2162937755	-0.5409690335	0.5182818187	0.1871929623	-0.4763869198	-0.0566721681	0.4958491005	2.2775802156	1.7450699583	0.0040961673	-0.6047635839
TRINITY_DN5680_c0_g1_i3_orfp1	unnamed protein product [Arctia plantaginis]	-1.5621429692	-1.4243669083	-1.1246799492	0.394371263	-0.0875755169	1.8391191634	-0.5930310403	0.2456203606	-0.5280829517	0.5404187357	1.4889740764	-0.0468548838	-0.3153037823	1.5168853289	-0.3433509262
TRINITY_DN4230_c1_g1_i2_orfp1	beta-1-syntrophin [Trichoplusia ni]	-2.7391861737	-0.9944238556	-0.3859603441	-0.5825483669	0.4765632909	0.2137568857	0.4613596755	0.2936259054	-0.433174203	-0.1482495487	0.4571970643	0.2290240085	0.6119824937	2.0995565241	0.4404766438
TRINITY_DN1623_c0_g1_i1_orfp1	unnamed protein product [Arctia plantaginis]	2.3097855805	0.1125301142	-0.5269946897	0.3158390694	-0.2447751446	0.7774190304	0.9880151803	-0.581670639	-0.0748230817	1.1619393969	-1.9049891555	-0.7242268507	-1.0600174135	0.2324148908	-0.7804462877
TRINITY_DN5477_c1_g1_i1_orfp1	RecName: Full=Megourin-2 [Megoura viciae]	-1.6962464105	-1.0177329733	-1.0569691154	-0.8861294024	0.1648666077	0.6771504154	1.0043252364	0.1400543308	1.5705177372	-1.4518865048	0.6362859724	0.9839907884	0.4321381141	1.0898775665	-0.5902423626
TRINITY_DN353_c0_g1_i2_orfp1	FAS-associated factor 2-B isoform X2 [Trichoplusia ni]	-1.0855561457	-1.496271254	-1.6301718842	-0.4867291452	0.0117059715	1.4698202069	1.0303453827	1.3946755466	-0.6391813117	0.9451180672	-0.7024160789	-0.3304665084	1.2035885794	0.4010073007	-0.0854687271
TRINITY_DN11166_c0_g1_i2_orfp1	unnamed protein product [Spodoptera exigua]	-2.0168763835	-0.6838503496	-0.0843331577	0.1470598481	1.4546491703	1.0263366108	2.1698419127	0.5167257847	-1.1010229086	-0.9150316996	0.0643674411	-0.2965357602	-0.2095631037	-0.2629586976	0.1911912929
TRINITY_DN2496_c0_g1_i18_orfp1	unnamed protein product [Spodoptera exigua]	-2.1106871601	-0.0156628466	0.2138641086	0.3266176979	0.35588106	0.7131474592	1.8878646523	1.0084882093	1.4452590551	-0.2724191328	-1.1409198055	-0.5447898871	-0.5572953667	-1.0059368505	-0.3034111931
TRINITY_DN24600_c0_g1_i1_orfp1	unnamed protein product [Arctia plantaginis]	-1.1419296231	-0.9950784702	-2.171690185	0.026833339	-0.1332015311	2.0421497737	0.9942143683	0.1960299174	-0.0601238866	1.3487234117	-0.6578221367	0.4422719893	-0.0334865937	0.466195959	-0.3230863321
TRINITY_DN10771_c0_g1_i1_orfp1	unnamed protein product [Arctia plantaginis] >CAB3243941.1 unnamed protein product [Arctia plantaginis]	-0.4287873042	-1.583902617	-1.1997160688	-1.0071085935	0.6022649617	-1.5603152468	0.5783668149	0.3105863182	-1.0732486585	0.3105863182	1.13838431	1.1160611974	1.1160611974	1.13838431	0.5423830612
TRINITY_DN17022_c0_g1_i1_orfp1	proteasome subunit alpha type-4 [Helicoverpa armigera] >XP_047031387.1 proteasome subunit alpha type-4 [Helicoverpa zea] >PZC83841.1 hypothetical protein B5X24_HaOG206998 [Helicoverpa armigera]	-0.5635334239	0.1485401052	0.1268913635	-0.7990213088	-0.5432094344	2.5901406135	2.132351609	-0.0684469342	-0.745569966	-0.5330831893	-0.8097914126	-0.8804593904	-0.2021978394	0.3262290632	-0.1788398553
TRINITY_DN33117_c0_g2_i1_orfp1	kunitz-type protease inhibitor 4 [Trachemys scripta elegans]	1.1493135938	-0.3193100168	-0.901286419	-0.426606938	-1.6704254504	2.0432117245	0.9526238969	0.850505245	-0.1529478063	-1.5607033615	0.6989753192	-0.8539097783	0.5060371466	-0.1120824802	-0.2033946756
TRINITY_DN1683_c7_g1_i5_orfp1	unnamed protein product [Arctia plantaginis]	-2.1191350978	-1.1950002599	-1.7339168314	-0.5325428009	0.2920972611	0.8856390368	1.8935553087	0.5195894239	0.1349579051	-0.1057897286	0.2988087617	0.3943826853	0.5118266336	0.7273079644	0.028219738
TRINITY_DN22958_c0_g1_i2_orfp1	carboxylesterase 7 [Mythimna separata]	-1.1559310342	-1.8239867662	-1.5911003482	-0.7543018637	-0.2637967479	1.8740798266	0.8309412603	1.2314835816	-0.4705154374	0.1250819546	0.2615280217	0.3135107933	0.0034890176	0.8444832417	0.5750345003
TRINITY_DN3599_c2_g1_i1_orfp1	60S acidic ribosomal protein P0 [Manduca sexta] >ACY95307.1 ribosomal protein P0 [Manduca sexta] >KAG6456903.1 hypothetical protein O3G_MSEX010019 [Manduca sexta] >KAG6456904.1 hypothetical protein O3G_MSEX010019 [Manduca sexta]	-3.0617535491	-0.8272401799	-0.8464989081	-0.2702620148	0.1392021946	-0.3986837368	0.0698629931	0.7485174807	0.6816495673	1.1200503456	0.3795086817	0.3371776125	0.4545489094	1.0001536966	0.4737669072
TRINITY_DN4302_c0_g1_i1_orfp1	methionine aminopeptidase 2 [Trichoplusia ni]	-2.9691867492	-0.8410056377	-0.6776901734	-0.3278490452	-0.1471486468	0.123392964	1.0445355409	0.5954458394	0.4547624859	1.6943784047	-0.0810418798	0.151315517	0.3266978614	0.3296547736	0.3237387451
TRINITY_DN41648_c0_g1_i1_orfp1	pleiotropic regulator 1 isoform X1 [Helicoverpa armigera]	-2.8366981583	-0.5502398504	-0.7568769514	-0.6953630046	0.0684318666	0.7557642025	2.0753427877	0.4693653984	0.3031179707	0.3829931618	-0.1465031461	0.1972610302	0.247837003	0.3219125433	0.1636551466
TRINITY_DN3651_c0_g1_i1_orfp1	unnamed protein product [Arctia plantaginis]	-1.6773804285	-1.461365109	-1.2282609672	-0.860290609	-0.3676541195	1.9467843674	1.4903848286	0.7973809071	-0.2082400108	0.2446054642	0.4466312897	0.1792105164	0.0484684531	0.8104898315	-0.1607644139
TRINITY_DN5249_c0_g1_i16_orfp1	heat shock 70 kDa protein cognate 4 [Vanessa tameamea] >XP_046963375.1 heat shock 70 kDa protein cognate 4 [Vanessa cardui]	2.6623401666	0.6253844627	0.172643444	-0.0231882497	-0.6820706665	1.1584597783	0.9630816454	0.0155135261	-0.6440759476	-0.7396258428	-1.2051141164	-0.9164997528	-0.9701680246	0.2781214792	-0.6948019018
TRINITY_DN12509_c0_g1_i7_orfp1	unnamed protein product [Arctia plantaginis] >CAB3249914.1 unnamed protein product [Arctia plantaginis]	-1.835083893	-0.7437107902	-0.9427509366	-0.5656771504	-0.5184239733	2.0952834044	1.9577617177	0.8744551653	-0.2457126512	-0.3084997009	-0.1802552718	0.3378887441	-0.2677640862	0.4725402571	-0.1300508351
TRINITY_DN2524_c0_g3_i1_orfp1	unnamed protein product [Arctia plantaginis]	-1.9600022039	-0.9834633049	-1.2460225522	-0.990872427	-1.0892730289	1.0844575159	1.8563041908	0.5928923573	0.8023707662	0.4120350137	-0.0033760264	0.5654108003	0.3596680898	0.464684292	0.1351865172
TRINITY_DN13461_c0_g1_i2_orfp1	EH domain-binding protein 1 [Helicoverpa zea] >XP_047037919.1 EH domain-binding protein 1 [Helicoverpa zea]	0.3859183347	-1.0026658176	-1.0529448712	-0.4860434875	-0.917275877	1.6535089019	1.0618813129	0.4916100909	2.2320132092	0.233448621	-1.4279309331	-0.0740096349	-0.4945993021	-0.4576819719	-0.1452285755
TRINITY_DN24283_c0_g1_i1_orfp1	apolipophorins [Nasonia vitripennis]	-1.0403261052	-0.4354690628	-0.4548441034	-0.6593885451	-0.4780216194	0.2488995951	0.2559963765	3.4575733326	0.4417391509	-0.1739759821	-0.5550701584	-0.3383658783	-0.2059502747	0.1725942946	-0.2353910203
TRINITY_DN716_c0_g1_i13_orfp1	unnamed protein product [Arctia plantaginis]	-1.2409513122	-1.3862401434	-0.7738703461	-0.9087983193	-0.3092658013	2.2617698485	1.8366009792	0.4002391486	-0.1817395546	-0.2078138587	0.0376521161	0.2227661936	-0.4418013812	0.981157437	-0.2897050061
TRINITY_DN3453_c0_g1_i1_orfp1	unnamed protein product [Arctia plantaginis] >CAB3247624.1 unnamed protein product [Arctia plantaginis]	0.1961937781	-1.6585842422	-2.3894533922	-0.4225347192	-0.0839667375	1.0345852192	1.1093106151	1.5707942189	-0.6092323744	0.0508367357	-0.0864629082	0.4660514517	0.6885441427	0.5495113689	-0.4155931566
TRINITY_DN4782_c0_g1_i4_orfp1	nucleoside diphosphate kinase [Maniola hyperantus] >XP_045761748.1 nucleoside diphosphate kinase [Maniola jurtina]	-1.0438587198	0.1652349729	0.5987565134	0.0879531085	-0.2208375594	3.3664266525	0.4913830283	-0.132992151	-0.3806973312	-0.5429233898	-0.7656315121	-0.7461646918	-0.3939565009	-0.3455625775	-0.1371298419
TRINITY_DN3171_c0_g1_i2_orfp1	hypothetical protein HW555_004674 [Spodoptera exigua] >CAH0701017.1 unnamed protein product [Spodoptera exigua]	0.604177283	-0.178233217	-1.3926747351	-0.6584672522	0.1943689212	0.1991593467	0.6919501444	1.2521619563	-1.308586055	2.1882698195	-1.0034262269	-0.1474131796	0.4285961956	-1.4385281633	0.5686451624
TRINITY_DN4862_c0_g1_i1_orfp1	unnamed protein product [Arctia plantaginis]	-2.4425043188	-0.842116929	-0.2569514175	-0.3478824201	-0.4466344537	1.7400381011	0.7231458089	0.1929368901	0.812363813	1.5431202919	-0.8071316748	-0.49319882	-0.0659797674	0.6384607073	0.0523341891
TRINITY_DN10368_c0_g2_i1_orfp1	unnamed protein product [Chrysodeixis includens]	-2.2019511723	-1.3758040901	-1.5662411425	-0.4078272087	-0.1716707341	0.0119849621	-0.1803111211	0.6599730462	-0.0708477853	0.4338539653	0.6853206716	1.3176864672	0.9093279177	1.0047342807	0.9517719434
TRINITY_DN7217_c0_g1_i3_orfp1	unnamed protein product [Arctia plantaginis]	-0.7888547584	-1.5587532573	-0.8611017828	-0.6504776335	-0.1340840724	1.6960940936	1.2409092682	1.165388596	-1.4397097707	-1.150779156	0.623700596	0.9508954431	0.1760346387	0.4003002062	0.3304375893
TRINITY_DN2578_c0_g2_i1_orfp1	uncharacterized protein LOC113491800 [Trichoplusia ni]	-0.9503092593	-1.454570571	-1.3817100252	-1.2740125145	-0.952319025	-0.1177475488	2.0145426039	0.7126991332	0.5607595157	-0.4649886789	0.7603300615	0.4460327279	0.9938171878	0.3906875427	0.7167888501
TRINITY_DN11893_c0_g1_i1_orfp1	unnamed protein product [Arctia plantaginis]	1.6234645566	-0.8583602932	-0.4591125484	-0.9735368489	0.4820327752	1.8376344117	0.3905754957	0.768112299	0.8423903972	0.2698858668	-0.4591125484	-1.3964053009	-1.7687456208	-0.127964321	-0.1708583206
TRINITY_DN2546_c0_g1_i1_orfp1	aminopeptidase N3 [Lymantria dispar]	0.049818463	-1.0801668269	-1.1354991418	-0.894478832	-0.4712774492	2.4712910104	1.4353324945	1.597257741	-0.1339631129	-0.0318247413	-0.4035153568	-0.1071692671	-0.4587351486	-0.2661144483	-0.570955384
TRINITY_DN9888_c0_g2_i1_orfp1	unnamed protein product [Chrysodeixis includens]	0.6165632992	-1.6235373676	-1.1790592204	-1.0912990212	0.2986408442	2.0396545964	1.6067336406	0.1606578601	0.5949786727	-0.2123540183	-0.7676034279	-0.1897151259	0.0182612335	0.7255713141	-0.9974932796
TRINITY_DN6766_c0_g1_i1_orfp1	unnamed protein product [Arctia plantaginis]	-1.2157976277	-1.2867492814	-1.6588284491	-0.8275502604	-0.5754964504	2.0452840825	1.5563386104	0.7842079183	-0.4723365344	0.3192098195	0.0047776484	0.3291384238	0.2429107623	0.6018541615	0.1530371767
TRINITY_DN7923_c0_g1_i1_orfp1	unnamed protein product [Arctia plantaginis]	-1.8311861036	-0.4216547253	-1.1337676896	-1.0330747463	0.5214711166	1.8649151872	0.768253466	0.8416185317	-1.4749102966	-0.3653987067	0.3208554238	-0.1286422431	0.9322884997	0.8160463	0.3231859861
TRINITY_DN11686_c0_g1_i1_orfp1	diphosphoinositol polyphosphate phosphohydrolase 2 [Galleria mellonella] >CAG9755410.1 unnamed protein product [Diatraea saccharalis] >CAG9794095.1 unnamed protein product [Diatraea saccharalis]	-1.5353755328	-1.151452274	-1.7126132838	-0.5052591371	-0.5592408379	2.4842581758	0.6839621997	0.4267933205	0.4288045305	0.5588765115	-0.2037539201	0.2383809685	0.0834303335	0.1563656781	0.6068232677
TRINITY_DN10268_c0_g3_i1_orfp1	hypothetical protein HW555_001695 [Spodoptera exigua]	-2.4754846454	-0.7052617536	-1.0590529617	-0.8153968578	-0.8918094186	1.3043838852	0.753223767	1.4146654834	0.5895982878	-0.224542662	0.2001373629	0.2096339284	0.5857117559	0.753223767	0.3609700615
TRINITY_DN18902_c0_g1_i1_orfp1	unnamed protein product [Spodoptera littoralis] >CAH1642888.1 unnamed protein product [Spodoptera littoralis]	0.688775651	-1.3832229545	-2.0932989816	-1.1339221615	1.5871652403	-0.4296067592	0.4759747547	0.1223578087	1.0721224062	1.6595085731	-0.0425855991	-0.0929028219	-0.1074133368	-0.056888127	-0.2660636923
TRINITY_DN25647_c0_g1_i1_orfp1	unnamed protein product [Arctia plantaginis]	-0.4010839349	-1.4553370211	-0.9209371204	-1.6252765616	-0.6490219195	2.1257352974	0.7160193279	0.492758561	0.4037808886	-0.9604842046	0.4519522409	0.366662068	-0.4819349423	0.9288259519	1.0083413687
TRINITY_DN5321_c0_g1_i1_orfp1	Retrovirus-related Pol polyprotein from type-1 retrotransposable element R1 [Eumeta japonica]	1.9128176816	0.324689927	0.4156237195	-0.0577533062	-0.3368038498	0.4136458461	2.2787704293	0.7287111033	-0.5462523884	-1.0948484504	-1.0182582494	-0.873102872	-1.0948484504	-0.5620579	-0.4903332401
TRINITY_DN7263_c0_g2_i1_orfp1	unnamed protein product [Arctia plantaginis]	-2.2259231072	0.0011894886	-0.1738014267	-0.3527763303	0.5379473	0.6613114558	1.4461955496	1.8797465841	-0.6125712011	0.8377495781	-0.9056722603	-0.6445784202	0.047578816	-0.9900532003	0.493657174
TRINITY_DN8614_c0_g1_i4_orfp1	unnamed protein product [Arctia plantaginis]	-2.0169083872	-0.8686740667	-0.8634971586	-0.7820430349	0.0179168083	2.1362983981	0.6943392598	0.4507758279	-0.9690529593	-0.6788784102	0.1189760797	0.3017542159	0.6985882231	0.9989046754	0.7615005288
TRINITY_DN9325_c0_g1_i1_orfp1	phosphoglucomutase [Helicoverpa armigera]	2.9360956372	-0.9578726515	-1.3530241282	0.6131448357	-0.4969844158	-1.1668696726	-0.3852138765	-0.3624438585	0.1409125677	0.5307368858	0.3353662278	0.7088303384	-0.0732704499	0.174489821	-0.6438972607
TRINITY_DN3123_c0_g1_i6_orfp1	unnamed protein product [Arctia plantaginis]	-2.3788005337	-0.2989225666	-0.0554476028	0.759836235	0.8743726829	1.4955430769	1.2164147895	0.8174073232	-1.0342109622	0.3961700949	-1.4732209762	0.0673654519	-0.331502878	0.0420081163	-0.097012251
TRINITY_DN3725_c0_g1_i2_orfp1	TRINITY_DN3725_c0_g1_i2_m.85115 TRINITY_DN3725_c0_g1::TRINITY_DN3725_c0_g1_i2::g.85115 ORF type:5prime_partial len:281 (+),score=107.03 TRINITY_DN3725_c0_g1_i2:2-844(+)	-2.7677954632	-1.0915370587	-1.3927978124	0.8112340524	0.2858546186	-0.2403722383	0.9261233893	1.0337594929	0.1824644062	0.5302232357	0.4617312742	0.6208359792	0.3106837788	-0.2935218409	0.6231141862
TRINITY_DN8441_c1_g1_i2_orfp1	unnamed protein product [Arctia plantaginis]	-2.7228787028	-1.0146162795	-0.8548848689	0.0020813209	-0.1324839657	-0.367986527	-0.1538361032	1.2339432991	-0.1495584779	0.3430937719	0.8274871326	0.7778733409	0.4086285754	1.5738307955	0.2293066886
TRINITY_DN4994_c0_g1_i1_orfp1	unnamed protein product [Arctia plantaginis] >CAB3260802.1 unnamed protein product [Arctia plantaginis]	0.9248911242	-1.2024180679	-0.6933840736	-0.2138705255	-0.2924742772	0.042664037	0.2950558693	0.2751666531	0.5768789708	-2.698759315	1.9352936862	0.5864629823	0.1622458173	0.4201189249	-0.1178718059
TRINITY_DN4213_c1_g2_i1_orfp1	BLOC-1-related complex subunit 6 [Spodoptera litura]	-1.1306453319	-0.0943473488	0.9000006637	-0.796474557	-0.0943473488	1.3141659214	0.7209517711	-0.0058429665	2.3827497534	-1.5229609433	-0.2904290963	0.299911096	-1.2129106008	0.1255805095	-0.5954015217
TRINITY_DN408_c1_g2_i1_orfp1	unnamed protein product [Arctia plantaginis] >CAB3237508.1 unnamed protein product [Arctia plantaginis]	-1.5963347	-1.4126904354	-1.3718477155	-1.7484098819	-0.0878008138	0.5968202008	0.1209413294	0.4951917873	0.040863628	1.4067594523	1.0806222121	0.3930220609	0.9461185438	0.4113911034	0.7253532285
TRINITY_DN5412_c0_g1_i1_orfp1	unnamed protein product [Arctia plantaginis] >CAB3247503.1 unnamed protein product [Arctia plantaginis]	-3.4136983214	-0.1382275827	-0.3198813014	-0.6377800151	0.1654274514	0.3051266605	0.563973044	1.1086078889	0.4850116736	0.1681246683	0.1137121413	0.6201163399	0.0046694817	0.5734038378	0.4014140331
TRINITY_DN12022_c0_g3_i2_orfp1	unnamed protein product [Spodoptera exigua]	1.531266282	-0.0993265582	-1.464344563	-1.7921370216	-0.9082106655	0.4018070941	0.8877759723	0.610301338	1.4356317748	1.1278764799	-0.4637324733	-0.8838291159	-0.6724737375	0.5440388512	-0.2546436573
TRINITY_DN6072_c0_g1_i9_orfp1	unnamed protein product [Arctia plantaginis] >CAB3238547.1 unnamed protein product [Arctia plantaginis]	-1.7766072326	-0.8784503322	-0.338032209	-0.2659827682	0.1500880787	0.9657379962	2.7574796523	0.3952007134	-1.0478387748	-0.8282227906	0.05868304	0.2033323426	0.4459341888	0.3360214421	-0.1773433466
TRINITY_DN59200_c0_g2_i1_orfp1	unnamed protein product [Arctia plantaginis] >CAB3238509.1 unnamed protein product [Arctia plantaginis]	1.8789043848	-1.4761222433	-1.4564202834	-1.6209532841	-0.3111593205	1.5915994564	0.3208348831	0.6799908429	-0.2066622747	0.2906407703	0.162287307	0.1176795737	-0.5600332075	0.8829634654	-0.29355007
TRINITY_DN827_c0_g1_i1_orfp1	syntaxin-binding protein 5 isoform X2 [Trichoplusia ni]	-3.2769706158	-0.8973046546	-0.7818138011	0.0367444736	0.2211667114	0.2604159193	0.2883194369	0.7572419067	-0.0933269242	0.5995944555	0.5963804794	0.6147520689	0.7039773422	0.4553762491	0.5154469526
TRINITY_DN28612_c0_g1_i1_orfp1	unnamed protein product [Arctia plantaginis] >CAB3255528.1 unnamed protein product [Arctia plantaginis]	-0.7058935547	0.2578623456	0.4005099891	1.5889101407	-0.247631946	-1.4827959189	0.4340412252	-0.1449668403	2.026950502	-0.8495576962	0.8682379955	-0.203444468	-1.6167677942	0.5402535908	-0.8657075707
TRINITY_DN448_c6_g1_i1_orfp1	hypothetical protein HW555_009468 [Spodoptera exigua]	-2.0704373193	0.1382597286	-0.801491486	0.2930732943	1.2980776416	1.8643006008	1.4338431025	0.5478707358	-1.3073904917	-0.1226971471	-0.0075180676	0.1382597286	-0.63149878	-0.451208913	-0.3214426275
TRINITY_DN8146_c0_g1_i5_orfp1	RecName: Full=Chorion class B protein Ld34; Flags: Precursor [Lymantria dispar] >AAA67868.1 chorion protein [Lymantria dispar]	1.7839612982	-1.2680873099	-1.7611894434	-1.321278813	0.2357615677	-0.4868259865	0.0996442485	1.0764659564	1.5089600529	-0.8598181845	0.0854525005	0.9274342449	0.0548428028	0.0366724043	-0.1119953389
TRINITY_DN868_c0_g2_i13_orfp1	WD repeat-containing protein 7 isoform X1 [Trichoplusia ni] >XP_026742166.1 WD repeat-containing protein 7 isoform X1 [Trichoplusia ni]	-2.1569830211	-1.5739459195	-1.5118543193	-0.7673050377	-0.1537889077	1.2038321574	1.1247130103	0.9205176646	0.4519877984	0.2590046982	0.3523103392	0.5400623835	0.3041208365	0.255217023	0.7521112942
TRINITY_DN8066_c0_g1_i1_orfp1	unnamed protein product [Arctia plantaginis] >CAB3258404.1 unnamed protein product [Arctia plantaginis]	1.3752852626	-1.23088284	-0.0695253781	-0.843408105	-0.5014366027	1.5846331347	1.9968286101	0.4579836792	0.123623777	0.0877766075	-0.5218477972	-0.6714560795	-1.5960364471	0.454654024	-0.6461918454
TRINITY_DN2834_c0_g1_i1_orfp1	unnamed protein product [Arctia plantaginis] >CAB3255625.1 unnamed protein product [Arctia plantaginis]	-2.0511518494	-0.6116492579	-0.5351058001	-0.6189503642	-0.0327340193	1.3762339991	1.9025922287	1.0800596401	-1.2154146432	-0.9866451245	0.2896071419	0.2592301923	0.2979782342	0.3245735953	0.521376027
TRINITY_DN7555_c0_g1_i1_orfp1	unnamed protein product [Spodoptera exigua]	-2.7714134433	-1.0064921421	-1.0464075317	-0.3828603481	0.0766642699	1.1361132947	0.3873513607	-0.2470223764	0.1928712406	0.6011464157	0.4272276268	1.5566685265	0.3962369659	0.053134973	0.6267811678
TRINITY_DN3534_c1_g1_i2_orfp1	DNA topoisomerase 3-beta-1 [Galleria mellonella]	-1.4062285001	-0.5764113077	-0.7115767709	-0.8055320802	0.0010660537	2.4508991432	1.8041650663	0.7269147894	0.1135496614	0.4088701907	-0.5432112659	-0.9939977108	-0.2366335647	0.1992353976	-0.431109102
TRINITY_DN2425_c0_g1_i1_orfp1	unnamed protein product [Arctia plantaginis] >CAB3247777.1 unnamed protein product [Arctia plantaginis]	-1.6401056297	-2.0956399384	-0.5816039309	-1.2978960683	-0.3263421584	1.133150532	1.4627880213	0.6945068191	0.1539808233	0.9478332125	0.5448663691	0.2012373199	0.5421526258	0.5148855227	-0.2538135198
TRINITY_DN976_c3_g1_i1_orfp1	unnamed protein product [Arctia plantaginis]	-2.7770519302	-1.3191820499	-1.0139955746	0.1629794773	-0.4195558767	-0.3359129987	0.0436086333	0.6097361867	0.679262237	0.7003884122	0.6904676477	1.0326738974	0.4336672157	0.7188903846	0.7940243383
TRINITY_DN1347_c0_g1_i1_orfp1	cuticle protein 8-like [Vanessa tameamea]	-1.7434273184	-1.7274760658	-1.4941970218	-0.6562842011	-0.7225761798	0.3015029352	0.2137649358	0.5919784476	-0.1372738887	1.1092959345	0.76829504	1.1038361317	0.4629260342	1.2560563734	0.6735788432
TRINITY_DN49235_c0_g1_i2_orfp1	hypothetical protein SFRURICE_012499 [Spodoptera frugiperda]	-1.7633316043	-2.0022319366	-1.2414173286	-0.4363816994	-0.1455965976	1.4460766302	1.0025564243	0.6177385043	0.5330151438	0.3606535447	0.3786827966	-0.0100975174	-0.2231077847	1.428514591	0.0549268336
TRINITY_DN5477_c0_g1_i2_orfp1	RecName: Full=Megourin-1 [Megoura viciae]	-2.6010904756	-0.7953894208	-0.5980005466	0.6746554426	0.8964082598	-0.4630432085	0.4318142826	-0.018528242	0.6578769503	-1.0490186059	1.5956649114	1.1616279018	0.3021760303	0.0524816351	-0.2476349144
TRINITY_DN3469_c0_g1_i8_orfp1	unnamed protein product [Arctia plantaginis] >CAB3261425.1 unnamed protein product [Arctia plantaginis]	-1.9842143215	-0.0359415848	-0.5600103815	-0.4706356201	0.2430727878	2.1121281336	0.2553042834	0.8494668441	-1.6176359994	-0.3127036968	0.5852293094	-0.0209611153	1.0690412471	0.6556002681	-0.7677401541
TRINITY_DN22907_c0_g1_i1_orfp1	unnamed protein product [Chrysodeixis includens]	-0.3311398691	-1.3756348902	-0.6544376112	0.0036230605	-0.4586135161	-0.1847716572	0.239221864	-0.1150656752	3.2830714486	0.3692517102	-0.8885927419	0.0776366279	-0.5335899356	0.5054137418	0.0636274436
TRINITY_DN2562_c0_g1_i10_orfp1	unnamed protein product [Arctia plantaginis]	-3.1009583794	-0.5661631381	-0.3004768223	-0.6160359452	-0.4922812467	-0.1158103217	0.4651470819	0.7434126742	-0.4436307124	0.6743291808	0.6042704355	0.7851617839	0.6781924858	1.0105137429	0.6743291808
TRINITY_DN28191_c0_g1_i2_orfp1	hypothetical protein HW555_003513 [Spodoptera exigua] >CAH0686476.1 unnamed protein product [Spodoptera exigua]	-0.53329729	0.3297020212	-1.1421878131	-1.065755369	-0.9163937314	-0.0104035551	-0.018232315	1.3405435555	2.4210103008	-0.005199555	-0.896953206	-0.4909224008	1.3233843438	0.4706246549	-0.8059196409
TRINITY_DN2738_c0_g1_i3_orfp1	unnamed protein product [Arctia plantaginis] >CAB3225933.1 unnamed protein product [Arctia plantaginis]	-0.7118969909	-1.1007835925	-1.5100164353	-0.520817889	-0.3025441908	2.2729126564	1.8353205585	1.0953858735	-0.1306439109	0.4305869606	-0.6124705095	-0.134072318	0.1279823754	-0.4673858411	-0.2715567465
TRINITY_DN13238_c0_g1_i1_orfp1	endocuticle structural protein SgAbd-6-like [Pectinophora gossypiella]	-1.3529467425	-1.5386964789	-1.5251340155	-0.9169334345	-0.5042253526	1.5043973879	1.0886013438	0.5461765417	0.2479721489	1.7859574445	-0.0057811945	0.00348418	0.0845693523	0.6124585308	-0.0298997115
TRINITY_DN9446_c3_g1_i1_orfp1	calcyclin-binding protein [Helicoverpa armigera]	1.5893945065	-0.8558216488	-1.1083185923	-0.3263711039	0.074021403	2.3514376827	0.8443133964	0.529383379	0.0306475382	-0.9822909508	0.2271596878	-0.712983444	-0.9017477179	0.4117321387	-1.1705562746
TRINITY_DN461_c1_g1_i1_orfp1	phosphatidylinositol-binding clathrin assembly protein LAP isoform X3 [Helicoverpa zea]	-2.3179510691	-0.3453514411	-0.5402997936	0.3040829947	-0.0879012854	0.4790139323	1.0777737022	0.4790139323	0.5547423389	2.2014157469	0.4304324813	-0.5561109653	-0.0804579942	-1.3296693061	-0.268733274
TRINITY_DN14266_c0_g1_i1_orfp1	unnamed protein product [Arctia plantaginis] >CAB3248155.1 unnamed protein product [Arctia plantaginis]	-1.0777113425	-0.9090450607	-2.2086792132	-0.5829757255	0.0584342881	2.0676817902	1.2563889535	0.2061367508	-0.9461781703	0.420700134	0.3683310385	-0.0256598491	0.4922288155	0.6074454321	0.2729021585
TRINITY_DN43748_c0_g2_i1_orfp1	unnamed protein product [Arctia plantaginis]	-2.8140275694	-0.5717667437	-0.629193964	-0.3739723689	-0.180089326	-0.1332411733	-0.1939127251	0.294686657	-0.4472025864	-0.0948560239	1.2904430182	1.0898028058	0.7565926645	1.448415026	0.5583223094
TRINITY_DN3132_c0_g1_i1_orfp1	glutamine aminopeptidase-like protein 11 [Achaea janata]	-1.5426622882	-1.8752670164	-1.6900698112	-0.7531302328	-0.0978229265	1.7794893846	0.4879755162	0.8516234608	0.0043581644	0.2539404595	0.6363324152	0.3218107252	0.6216886878	0.6999565661	0.3017768953
TRINITY_DN685_c0_g1_i1_orfp1	uncharacterized protein LOC113500689 isoform X2 [Trichoplusia ni]	-2.3931358596	-1.3551546349	-1.3499587242	-0.81732102	-0.420359178	0.6335037835	0.6617959579	0.4457537454	1.2670553803	0.5006117517	0.7630834612	0.583618958	0.8283901045	0.4896863598	0.1624299143
TRINITY_DN29_c2_g1_i1_orfp1	protein-L-isoaspartate(D-aspartate) O-methyltransferase-like isoform X3 [Spodoptera frugiperda] >XP_035434060.1 protein-L-isoaspartate(D-aspartate) O-methyltransferase-like isoform X3 [Spodoptera frugiperda]	2.1586766295	-1.259608896	-0.8181443003	-0.7850812566	-0.2243540789	-1.1475951019	-1.0548757332	-0.2093694698	-0.585153515	0.1346818089	0.1158183635	0.79365979	0.6356283382	1.8350314323	0.4106859892
TRINITY_DN27582_c0_g1_i3_orfp1	dihydrolipoyllysine-residue acetyltransferase component of pyruvate dehydrogenase complex, mitochondrial isoform X3 [Pieris napi]	-1.0120975885	0.2664221805	-0.8768592415	0.0207451126	-0.3842567377	-0.936599899	2.6917978935	0.988335338	0.5677398088	0.9938274148	-0.5794415771	-1.0120975885	0.1163962459	-1.0731673142	0.2292559522
TRINITY_DN1190_c0_g2_i2_orfp1	hydroxylysine kinase isoform X1 [Trichoplusia ni]	-3.3435985606	-0.4039588884	-0.3732682157	-0.0915966145	0.4599965326	-0.3046800016	-0.4643806989	0.1803054568	0.7373574994	0.6759575468	0.9301013796	0.6678214774	0.6169754378	0.4284270732	0.2845405762
TRINITY_DN11071_c0_g1_i4_orfp1	unnamed protein product [Arctia plantaginis]	-0.0215998665	-2.0120219963	-2.0426359118	-0.418339427	0.500413213	0.1400364475	1.6421522295	0.1382423405	0.7952030802	0.7174543441	0.9142915551	-0.0480412412	0.3739118766	-1.1340242218	0.4549575781
TRINITY_DN1470_c0_g1_i3_orfp1	uridine-cytidine kinase-like 1 isoform X2 [Helicoverpa zea] >XP_049707913.1 uridine-cytidine kinase-like 1 isoform X2 [Helicoverpa armigera]	0.1138759536	-0.9803503341	-1.1526151375	-0.9097677726	-0.8575564402	0.5474806711	-0.3627484506	0.6287304037	3.0314767049	-0.1437679168	0.1554018875	-0.3012551308	-0.1327293976	0.8521713557	-0.4883463963
TRINITY_DN4279_c0_g1_i3_orfp1	prostaglandin reductase 1-like [Helicoverpa zea]	0.2385407995	-1.3513202358	-1.5707900756	-0.7096584271	-0.5825704696	0.7970700508	1.8174402246	2.0268599032	0.8309893313	0.1292134465	-0.7984580171	-0.0493728744	-0.1633354906	0.0067930016	-0.6214011673
TRINITY_DN7689_c0_g1_i2_orfp1	acid phosphatase type 7-like isoform X5 [Helicoverpa armigera]	0.8643250871	-0.1059497828	0.1528301475	-0.0165442464	-0.335676629	1.7123026239	1.414683641	-0.3629905299	-0.1928607308	1.9106421871	-0.9544237667	-1.3492636022	-0.6363691344	-1.1200025242	-0.9807027403
TRINITY_DN1967_c0_g2_i2_orfp1	hypothetical protein evm_009461 [Chilo suppressalis] >CAB3530066.1 unnamed protein product [Chilo suppressalis] >CAH0406658.1 unnamed protein product [Chilo suppressalis]	-2.9564914044	-0.7806070518	-0.8313447411	-0.1020530882	0.2094296831	-0.1938067268	-0.2563991667	0.4013204906	-0.1657368523	-0.0047376428	0.677658041	1.2864883528	0.9369985743	0.7529107012	1.026370831
TRINITY_DN3562_c0_g1_i1_orfp1	chemosensory protein 23 [Cnaphalocrocis medinalis]	0.0267073964	-1.7220665324	-1.4350111583	-1.3416475904	-0.653506741	0.7562341981	2.171654974	1.3266125822	-0.3559858393	0.1822985806	0.5990556514	-0.0846740905	0.40416282	0.0295548932	0.0966108561
TRINITY_DN1836_c0_g1_i3_orfp1	unnamed protein product [Chrysodeixis includens]	-2.0856144305	-1.0231168353	-0.9556696866	-0.9187124787	-0.6387946282	1.1759967665	1.5899571588	1.1206455118	-0.3118204819	0.796150997	-0.2806259989	0.1781226391	0.4693005343	1.0818451525	-0.1976642199
TRINITY_DN3737_c0_g1_i4_orfp1	unnamed protein product [Arctia plantaginis]	-0.3016125033	-1.4468126932	-0.9178122116	-1.1800240157	-0.3138944605	2.3312649414	1.679546247	0.8407900331	-0.1693397262	0.1459705154	-0.0351726703	0.378859235	-0.3634674234	0.3768483875	-1.0251436553
TRINITY_DN1007_c1_g1_i3_orfp1	uncharacterized protein LOC110371995 isoform X1 [Helicoverpa armigera]	-1.851854234	-0.7100454599	-0.1663080645	-1.0259877627	0.0813780614	2.9175861171	0.544713222	0.1766418261	0.6004341203	-0.2987866914	0.0625395667	-0.6562426231	-0.0611309026	0.4904405829	-0.1033777583
TRINITY_DN3281_c3_g1_i1_orfp1	acetyltransferase 10 [Helicoverpa assulta]	0.3182855661	-1.1517189904	-1.4388609063	-0.6829532149	-0.9733949869	2.5596055198	1.0905193304	1.1315023867	-0.0295573712	0.7169707057	-0.4266699621	-0.3208794587	-0.3310512579	-0.0716367343	-0.3901606259
TRINITY_DN36773_c0_g1_i1_orfp1	PREDICTED: peptidyl-prolyl cis-trans isomerase CYP18-2 [Amyelois transitella]	-1.3694647483	-0.6249484148	-0.7081357723	-0.9946035598	-0.0771385849	0.9538606714	2.2097293871	1.909429654	0.3211525814	-0.1389742772	-1.2665605242	-0.2194331395	0.0403749536	-0.1216996235	0.0864113968
TRINITY_DN8091_c0_g2_i3_orfp1	unnamed protein product [Arctia plantaginis] >CAB3247329.1 unnamed protein product [Arctia plantaginis]	-2.6677280838	-0.3606872252	-0.2233112901	0.3589266462	-0.2443309126	0.6142813413	1.0701808394	2.0974232412	-0.4998606017	0.6045725268	-0.6299648817	0.309109318	-0.4033161831	-0.41400017	0.3887054352
TRINITY_DN52458_c0_g2_i5_orfp1	zinc finger FYVE domain-containing protein 26 homolog [Trichoplusia ni]	-0.7793758348	-2.1634788561	-1.9636274341	-0.9738305566	-0.0702052121	0.1614749134	0.8561306263	0.8482832193	0.7145539747	0.1800102831	0.5128667839	0.7226615255	0.0770119877	1.3434002036	0.5341243761
TRINITY_DN10705_c0_g1_i16_orfp1	coiled-coil domain-containing protein AGAP005037 isoform X9 [Trichoplusia ni]	-1.833533031	-1.7422702285	-1.6053603839	-1.1026659208	-0.0174785036	0.112997943	0.3504028976	0.8900797173	0.3437388342	0.382171954	0.8222682455	0.9765994301	0.9325913642	0.6862506809	0.804207001
TRINITY_DN268_c0_g2_i5_orfp1	ankyrin-2-like [Helicoverpa zea]	-3.2614628329	-0.9006106351	-0.5627863967	-0.2566864287	0.193278128	0.127785823	0.4652309656	0.3971730582	-0.0421560618	0.2476816893	0.5100237139	0.8821486662	0.8203004709	0.60449629	0.7755835503
TRINITY_DN858_c0_g1_i11_orfp1	unnamed protein product [Spodoptera exigua]	-1.138300805	-1.4805925585	-1.3295486352	-1.5694305432	-0.7753668256	1.6967278249	0.6112000563	0.8109488565	0.5459347279	1.1055670571	0.2010619464	0.1995071266	0.1254468773	1.0715208382	-0.0746759437
TRINITY_DN9330_c1_g1_i1_orfp1	unnamed protein product [Arctia plantaginis]	-1.4542733908	-0.1915459862	-1.6261456976	-0.5734590242	-0.2551652883	1.8495975021	1.1016315814	1.0835420111	1.3611335311	0.0226985162	-0.0238802002	-0.8483021959	0.5495127953	0.0638937639	-1.0592379177
TRINITY_DN12622_c0_g4_i1_orfp1	hypothetical protein HF086_004987 [Spodoptera exigua]	-0.2975273989	-1.2754583748	-1.0753230742	-0.9245262565	-0.3450767644	1.4979856191	1.3082561656	0.8872951802	-0.15271095	-1.106041563	-0.1371106921	0.2924150801	-0.138745844	2.1414982013	-0.6749293284
TRINITY_DN51_c3_g1_i1_orfp1	unnamed protein product [Arctia plantaginis]	-2.3764870153	-1.300504838	-1.0809642823	-1.1916623636	-0.1711629112	1.2730443243	0.7491502623	0.5847429016	0.0971373047	0.2008765163	0.4831953356	0.7900757475	0.9894020221	0.7755013584	0.1776556376
TRINITY_DN4014_c0_g1_i1_orfp1	unnamed protein product [Arctia plantaginis] >CAB3247861.1 unnamed protein product [Arctia plantaginis]	-2.0033862692	-1.7889589953	-1.3016336981	-0.883991475	-0.0349470108	1.5488409623	0.7309326497	0.4658272259	0.6532605934	-0.0949266143	0.3433763352	0.3830352126	0.3672383126	0.9053728068	0.7099599643
TRINITY_DN19042_c0_g1_i1_orfp1	unnamed protein product [Arctia plantaginis] >CAB3248967.1 unnamed protein product [Arctia plantaginis]	-2.6964509741	-0.18327146	-0.5943369126	-0.0740427102	0.4845942823	1.5109405303	0.5006015085	1.1913809735	-0.0481384117	0.9178451022	-0.7329754745	-0.6586979578	0.8191970443	-0.7506643822	0.3140188418
TRINITY_DN4074_c1_g1_i1_orfp1	unnamed protein product [Arctia plantaginis]	-1.4679255151	-1.3237473189	-1.1563369305	-1.4338890516	-0.7620133659	1.092400339	0.541598374	0.6270056532	0.8654197955	-0.1886244332	-0.2750679317	0.2452378781	0.6270056532	1.8156047219	0.7933321322
TRINITY_DN330_c0_g1_i6_orfp1	unnamed protein product [Arctia plantaginis] >CAB3243956.1 unnamed protein product [Arctia plantaginis]	-1.9926563962	-1.4003109469	-0.7730316818	-0.3441931582	0.4261408892	0.4025543307	0.4055134951	1.3372235389	-0.4404279939	-1.5652894924	0.6052776524	0.6121560907	0.5748109806	1.1867604174	0.9654722745
TRINITY_DN6562_c0_g1_i5_orfp1	bifunctional coenzyme A synthase isoform X2 [Trichoplusia ni]	-2.158734606	-1.8342584032	-1.5634384225	-0.394242949	0.1646595064	0.3338423749	0.804582301	0.9975677726	-0.0436015534	0.3718566639	0.5412585942	0.9360868904	0.8330407691	0.7053595415	0.3060215201
TRINITY_DN1138_c0_g2_i11_orfp1	protein phosphatase 1 regulatory subunit 12B isoform X2 [Trichoplusia ni]	-1.7791668461	0.1187885331	-1.5861527469	-1.1494430199	0.0551778883	0.7007268501	0.1266682121	0.6355381106	2.384005244	0.3523076208	0.8672988566	0.0990201875	0.1306021563	-0.3630103877	-0.5923606588
TRINITY_DN7652_c1_g1_i1_orfp1	calcium-binding mitochondrial carrier protein Aralar1 isoform X1 [Trichoplusia ni]	-0.1095713171	-1.45225554	-1.0996193789	-1.0418018663	-0.6760963855	1.159254011	2.0406708025	1.794617486	0.3271806318	0.1977637263	-0.1010749214	-0.259949058	-0.7652463572	0.5356611372	-0.5495329704
TRINITY_DN12669_c0_g1_i1_orfp1	unnamed protein product [Arctia plantaginis]	-1.568459304	-1.5560368985	-1.8560857091	-0.5677895339	-0.0945617661	1.5096892071	1.3016431985	0.9674025102	0.2372859433	-0.0397583479	1.0474760455	0.2211765732	-0.2093812338	0.3221584317	0.2852408837
TRINITY_DN2379_c5_g1_i1_orfp1	unnamed protein product [Chrysodeixis includens]	-1.4438435022	-1.7369467514	-1.2809481001	-0.9362926218	-0.2731176596	1.5630662863	1.1783779184	1.1227637418	-0.3826408659	0.7901533066	-0.3889837517	0.1448397707	0.0512430817	0.8118568842	0.7804722628
TRINITY_DN5194_c0_g1_i1_orfp1	unnamed protein product [Arctia plantaginis]	-1.7235897128	-1.0735468442	-1.1301549097	-0.8148534817	-0.0372397529	0.069519777	-0.203684195	-0.0701375173	-1.3506081334	0.9134315085	1.0193037412	1.4850770991	1.0580161552	1.1876831903	0.6707830757
TRINITY_DN10984_c1_g1_i4_orfp1	tyrosine--tRNA ligase, cytoplasmic [Ostrinia furnacalis]	0.089167818	-1.9109329399	-1.271719383	-0.2745049096	0.341063065	1.6937506509	2.0480465456	0.3971630315	-0.2867291392	0.6500057531	-0.2745049096	0.0716844214	-0.957874653	0.4583971708	-0.773012522
TRINITY_DN126_c0_g1_i5_orfp1	unnamed protein product [Arctia plantaginis] >CAB3245568.1 unnamed protein product [Arctia plantaginis]	-3.1591086599	-0.7293067177	-0.8974098586	-0.1680962842	0.265094069	-0.3283811189	0.3025352414	0.6103106808	0.163509997	0.265094069	1.0279247351	0.528950715	0.9388023159	0.6160595167	0.5640212996
TRINITY_DN8537_c0_g1_i1_orfp1	pupal cuticle protein C1B-like [Helicoverpa zea]	-0.7682000714	-1.4833734091	-1.1350253271	0.9767018608	1.7985179414	-0.7915325965	-0.679387433	-0.3048082602	-1.0853138804	-0.3914334541	1.4926684641	0.8065538006	-0.0217918102	0.5894760994	0.9969480756
TRINITY_DN547_c0_g1_i1_orfp1	unnamed protein product [Arctia plantaginis]	-2.2897827263	-0.9924251404	-1.2404960837	-0.3615049169	-0.3010822761	1.0769645159	1.7103611342	1.4794117049	0.5882473949	0.4828417908	-0.1023199875	-0.2332638993	-0.1085183065	0.286565714	0.005001082
TRINITY_DN14498_c0_g1_i2_orfp1	unnamed protein product [Arctia plantaginis]	-0.739426252	-1.6338427168	-1.8305708349	-1.0467615549	-0.8056666458	1.1676828783	1.5316647484	1.0063163854	-0.0695573378	0.9551516772	0.0757257007	0.2992487988	0.3036647334	0.9185504061	-0.1321799861
TRINITY_DN4279_c0_g2_i1_orfp1	unnamed protein product [Arctia plantaginis]	1.0854301778	-2.2258841172	-0.2445123559	-2.0945451617	-0.0431244645	0.3638965331	1.0428001817	0.6863100794	1.2269205505	-0.174818359	0.0293796738	-0.3365764289	-0.1948442218	1.0111047367	-0.131536824
TRINITY_DN13017_c0_g1_i1_orfp1	unnamed protein product [Arctia plantaginis]	-0.7551286594	-1.2672450195	0.3877009167	-0.5648721858	-0.1494590068	2.7952107167	1.2974129087	-0.890472565	-0.1313867876	-0.8225739797	-0.7936136939	0.3705345351	-0.3688853449	0.5998553495	0.2929228158
TRINITY_DN1725_c1_g1_i2_orfp1	unnamed protein product [Arctia plantaginis]	0.439827528	-1.4302153582	-0.8804404486	-1.9714708885	0.2087003597	1.6294936838	1.8142929432	0.2898596517	-0.3488337374	-0.5408919398	0.5180574512	0.2517983475	-0.4762142713	0.9295015368	-0.4334648581
TRINITY_DN1448_c0_g1_i4_orfp1	prominin-like protein [Hyposmocoma kahamanoa]	-1.0383768991	-1.4800955319	-0.915414795	-1.0022334698	-1.0643370703	2.1292166998	1.3300803932	1.1542103954	0.9545217208	-0.0182213315	0.0033276345	0.1728004521	-0.2025798375	0.2515396536	-0.2744380144
TRINITY_DN8625_c0_g3_i1_orfp1	PREDICTED: gamma-aminobutyric acid receptor-associated protein [Papilio polytes] >XP_014368991.1 gamma-aminobutyric acid receptor-associated protein [Papilio machaon] >XP_021181573.1 gamma-aminobutyric acid receptor-associated protein [Helicoverpa armigera] >XP_022830369.1 gamma-aminobutyric acid receptor-associated protein [Spodoptera litura] >XP_022835257.1 gamma-aminobutyric acid receptor-asso…	0.2593895838	-1.678069131	-1.5808759592	-1.2326365904	-0.8119256735	0.960885461	1.6148655326	1.0405119458	-0.8408094702	0.3641029639	-0.3602344347	0.1320695873	0.5732665751	1.163086588	0.3963730215
TRINITY_DN2642_c0_g1_i1_orfp1	unnamed protein product [Arctia plantaginis]	-1.6868880272	-1.0953207299	-0.1350039186	0.392439057	2.0428549206	1.6188166011	-1.1350471969	-0.4410780454	0.4623557382	-0.842686402	-0.3320506886	0.3761273051	-0.4444293066	0.1692114603	1.0506992328
TRINITY_DN2556_c0_g1_i1_orfp1	unnamed protein product [Arctia plantaginis]	-0.255634853	-1.7217782554	-1.5390319424	-0.8228947643	0.2882047773	-0.6041067738	1.2637258371	1.2565838279	-0.5695536713	1.7781689271	-0.3816786187	-0.0409614047	1.2851204008	-0.0491309117	0.1129674252
TRINITY_DN26073_c0_g1_i1_orfp1	growth-blocking peptide, long form-like [Helicoverpa armigera] >AUB45120.1 growth-blocking peptide [Helicoverpa armigera armigera]	0.3559275154	-0.4868377453	-1.0409104798	-1.5233028925	-0.4395297344	-0.9493019246	-1.2386604006	0.2600104491	2.3135671302	-0.2246443826	1.2164294332	-0.0373770933	1.1110816	0.6449536966	0.0385948286
TRINITY_DN24585_c0_g1_i3_orfp1	epidermal growth factor receptor substrate 15-like 1 isoform X1 [Helicoverpa armigera]	-1.265205242	-1.2980016394	-0.5299296464	-0.3596143819	0.0617904052	2.0877401066	0.5876625005	0.1380218665	0.9204296848	1.950579026	-1.0233182836	-0.5599134642	-0.7191491954	0.1586900978	-0.1497818347
TRINITY_DN17581_c0_g1_i1_orfp1	unnamed protein product [Arctia plantaginis]	-2.4829518888	-1.525713109	-1.1020929942	0.0102714074	-0.0406320357	-0.6485349359	-0.0134454403	0.7998788889	0.0709309326	0.8556781156	0.5239784486	1.0274511141	0.9233811755	0.9176457043	0.684154617
TRINITY_DN515_c2_g2_i1_orfp1	unextended protein-like [Helicoverpa zea]	-1.377612231	-1.7658757481	-1.8046497181	-0.9074885615	-0.3675885585	-0.0572222277	0.7189702529	0.8651996978	-0.3199106946	0.5664981896	0.9051720641	1.0507289333	1.0461434509	0.797357097	0.6502780538
TRINITY_DN13345_c0_g1_i1_orfp1	unnamed protein product [Arctia plantaginis]	-2.2140900486	-1.2223354886	-1.28551551	-0.6769492788	-0.4616650708	0.1593325956	0.9944032373	0.5353045212	1.4485030571	1.148919831	0.9748166428	-0.0164494482	0.4456085889	-0.3606029834	0.5307193544
TRINITY_DN4062_c1_g1_i2_orfp1	unnamed protein product [Arctia plantaginis]	-0.7472741378	-1.9369676469	-1.7010733986	-1.3871022874	-0.5624757905	0.9073312878	1.0847707709	0.5139265959	-0.3269259061	0.6990702043	0.3265361448	0.6805251772	0.6285536474	1.1015302833	0.7195750556
TRINITY_DN15844_c0_g1_i1_orfp1	unnamed protein product [Arctia plantaginis]	2.5762159426	-1.1244702929	-0.4827902158	-0.3686369647	-0.8912415656	1.1448522016	0.750008052	1.4039574547	-0.3364105167	-0.4172983032	-0.8912415656	-0.0537906924	-0.9265472873	0.0022080474	-0.3848142942
TRINITY_DN2476_c0_g1_i9_orfp1	hypothetical protein evm_006629 [Chilo suppressalis] >CAB3526259.1 unnamed protein product [Chilo suppressalis]	-2.5410097874	-1.1545518346	-1.1960405719	-0.8576833235	-0.0306363709	1.1830221861	1.1508260893	1.0241741084	-0.1206889706	0.0888508154	0.3876908786	0.539724154	0.6296598523	0.5107491193	0.3859136556
TRINITY_DN9_c0_g1_i1_orfp1	unnamed protein product [Arctia plantaginis]	0.6763796852	0.1725529467	-0.0316044344	0.1193804024	-0.2017607382	-0.6987914649	-0.6388130969	-0.7545602609	-0.739274534	3.4643016899	-0.4545189042	-0.2827636289	-0.1223408958	-0.3330721325	-0.1751146336
TRINITY_DN545_c1_g1_i4_orfp1	unnamed protein product [Arctia plantaginis]	-2.2802949016	-1.3931703361	-1.5946924483	-0.3204034526	0.057239414	0.7500883163	1.1285044202	0.4906489772	-0.1400593649	0.0997035545	0.9286429599	0.5119128727	0.0327189417	1.3562116191	0.3729494279
TRINITY_DN10675_c0_g1_i1_orfp1	unnamed protein product [Arctia plantaginis] >CAB3232341.1 unnamed protein product [Arctia plantaginis]	-2.4261318059	-0.9891295634	-0.8249814708	-1.0731839457	-0.8706279836	0.2523590614	0.1023813024	0.2687599374	0.3338521466	1.2270935257	0.3741257732	1.2236862399	1.0221522473	0.9615742856	0.4180702501
TRINITY_DN4256_c0_g1_i24_orfp1	unnamed protein product [Arctia plantaginis]	-1.6828530757	-1.4083318212	-0.303486066	-0.7083192438	0.3577077714	2.3865492552	0.8829739813	0.1356127919	0.7157065021	-1.1218689845	-0.6201892225	-0.143693094	0.6249455555	0.3695272887	0.5157183617
TRINITY_DN5009_c0_g1_i1_orfp1	unnamed protein product [Arctia plantaginis] >CAB3236228.1 unnamed protein product [Arctia plantaginis]	0.7469009379	-1.9590196131	-2.256529603	-0.8568273738	0.1992185453	0.4253095103	1.1155081364	0.7162433683	-0.3906200249	0.8766927155	-0.3375527009	0.6074851858	-0.0443491747	1.1805558859	-0.0230157949
TRINITY_DN4114_c1_g1_i2_orfp1	neuronal membrane glycoprotein M6-b [Helicoverpa armigera] >XP_047033429.1 neuronal membrane glycoprotein M6-b [Helicoverpa zea] >PZC87098.1 hypothetical protein B5X24_HaOG201334 [Helicoverpa armigera]	0.5472591173	-0.5879538312	0.3949554607	0.0622726938	0.1847489581	-0.0516858877	2.6121640634	0.0115454967	1.0693758152	-2.1877330908	-0.3691124055	-0.4336511735	-0.6602996752	-0.7804085172	0.1885229759
TRINITY_DN98_c0_g1_i5_orfp1	unnamed protein product [Chrysodeixis includens]	-1.1238098136	-1.4198025617	-1.7911336186	-1.0476361652	-0.9464974435	1.1978592543	1.2652513947	0.9790595222	0.0165941096	1.3113862047	0.0165941096	0.4728117652	0.4133965913	0.6406261404	0.0153005106
TRINITY_DN11492_c0_g1_i1_orfp1	unnamed protein product [Euphydryas editha]	0.4458667915	-2.0515101446	-1.4054017703	0.4182637985	-0.0548548762	0.3346051717	1.9464283763	0.4009405981	0.932794204	0.2710067408	0.6914828371	0.7406082493	-0.7458877971	-0.9599424451	-0.9643997339
TRINITY_DN14182_c0_g1_i1_orfp1	unnamed protein product [Arctia plantaginis]	-1.1889032698	-1.1950279981	-0.7461629628	-0.243418828	-0.2224687946	0.2599756353	-1.5741862671	0.0983832723	-0.7861582735	2.2726588413	0.8449094749	0.6891998143	-0.1136409274	1.215640469	0.6891998143
TRINITY_DN2674_c0_g1_i2_orfp1	unnamed protein product [Arctia plantaginis]	-2.6924000363	-0.8198672568	-1.151427026	-0.1142412659	0.405811993	-0.3531497486	-0.1065342599	0.4917258096	-0.4401573008	0.2461307047	0.9116719001	1.1048808647	1.3244470331	1.0576846316	0.1354239576
TRINITY_DN5894_c1_g3_i1_orfp1	uncharacterized protein LOC126377426 [Pectinophora gossypiella]	1.9870182348	-0.6848286176	-0.2365510101	-0.9937757824	-1.5224429954	-1.2063105031	0.0094900323	-0.2512550042	2.017127227	1.1806104947	-0.062167457	-0.4236012883	0.0716279274	-0.0929510598	0.2080098017
TRINITY_DN1168_c0_g1_i2_orfp1	unnamed protein product [Arctia plantaginis]	-2.6000277773	-0.590115344	-0.248245025	0.2331716177	1.0529269507	1.5162787371	0.541714809	0.1959114133	-1.4265495484	-0.9165919193	0.2925554246	0.7648659373	0.2728698476	0.4730366896	0.4381981874
TRINITY_DN9833_c0_g1_i6_orfp1	unnamed protein product [Arctia plantaginis]	-2.9907673298	-1.020980919	-0.5380831718	-0.3803602992	0.1846508637	1.1471737564	1.0330082536	0.8775060537	-0.2317258342	-0.0443628479	0.1472336859	0.6563709807	-0.0170738737	0.8968203917	0.2805902898
TRINITY_DN28960_c0_g1_i4_orfp1	fatty acid-binding protein 2-like [Trichoplusia ni]	-1.6359936991	-1.4636300661	-1.5531528064	-0.8753344989	-0.2951057952	1.7993714461	1.2183499702	0.9358499821	0.7254905081	0.4102504681	0.2059613446	0.6258544058	0.2997350781	-0.0984675691	-0.2991787682
TRINITY_DN473_c0_g1_i1_orfp1	unnamed protein product [Arctia plantaginis]	-2.2837440215	-0.6962302747	-0.7023917121	0.622655393	1.0801476705	1.2137277087	1.5518734652	0.8505981107	-1.075695016	-0.9797263696	0.0248103833	0.0514783154	-0.0317078378	-0.2902717562	0.664475941
TRINITY_DN26093_c0_g1_i1_orfp1	uncharacterized protein LOC110375344 [Helicoverpa armigera] >XP_047026272.1 uncharacterized protein LOC124634656 isoform X1 [Helicoverpa zea] >PZC78930.1 hypothetical protein B5X24_HaOG217020 [Helicoverpa armigera]	-2.0049690554	-1.3760650839	-0.7464187601	-1.2008721666	-0.4350896898	1.1308342137	0.7084887257	-0.046897265	0.1905266407	0.749710709	0.0524924405	1.0351153982	-0.3896136261	1.7001394128	0.6326181064
TRINITY_DN1767_c0_g1_i17_orfp1	troponin I isoform X9 [Bombyx mandarina] >ACN86370.1 troponin I transcript variant C [Bombyx mandarina]	-1.5359562389	-1.5619465249	-1.4988210697	-1.0524701586	-0.8008753023	1.0809823679	0.8918143868	1.6162996943	0.5204113048	0.7357981978	0.1237330322	0.1527908308	0.4762084954	0.7331693416	0.1188616429
TRINITY_DN2378_c0_g1_i2_orfp1	unnamed protein product [Arctia plantaginis] >CAB3229837.1 unnamed protein product [Arctia plantaginis]	2.1760832431	-0.2426826843	-0.3661837849	-0.8896410805	0.1639843185	0.5041990442	-0.9840054914	0.0334718152	-0.7116291717	2.1146956765	-1.243777732	-0.723724304	-0.170975461	-0.498304824	0.8384904364
TRINITY_DN324_c0_g1_i2_orfp1	unnamed protein product [Arctia plantaginis]	-1.6926217485	-1.3917427245	-1.0024600393	-0.5158230778	0.0804603929	0.2451060198	2.0874368552	1.3208302582	1.4028727983	0.2163755371	0.1771153492	0.0112965805	-0.5384649491	-0.6137623854	0.2133811333
TRINITY_DN4321_c0_g1_i3_orfp1	unnamed protein product [Arctia plantaginis]	-0.2446555226	-1.6859322016	-0.7812672587	-0.8646496024	-0.3858114473	1.5066629822	0.619649673	1.6280925615	-1.3426947057	-1.0199566219	0.6640544099	0.2207771463	0.3922471718	1.3406383116	-0.0471548961
TRINITY_DN14259_c0_g1_i1_orfp1	unnamed protein product [Arctia plantaginis]	-2.5681513694	0.6180349365	0.3482483756	-0.7166637705	-0.4771950683	2.1219009221	0.7000433048	0.9419264676	0.4590218488	0.0720024349	-0.7351369738	-0.6133616556	-0.221909747	0.2546827977	-0.1834425032
TRINITY_DN451_c0_g1_i10_orfp1	unnamed protein product [Spodoptera exigua]	-0.667368612	0.6065769166	-2.5283331319	-0.5901693941	0.2670084635	1.593726651	0.2061323324	0.1272026984	0.1448074474	1.0991197181	-0.0239612055	0.9087969532	0.7957307586	-0.6480015423	-1.2912680534
TRINITY_DN28406_c0_g1_i1_orfp1	N66 matrix protein-like [Bicyclus anynana]	2.6462622284	-2.1276633875	-1.425190766	-0.6145809304	-0.1268913869	0.4055369481	0.7717862314	0.0854980455	-0.268260304	0.4315595838	0.078220452	0.0767618908	-0.0340947356	0.0774912985	0.0235648321
TRINITY_DN5980_c0_g1_i3_orfp1	unnamed protein product [Chrysodeixis includens]	0.9839589094	-2.2748812734	-0.1956680271	-1.3432068376	-0.5496666964	1.6753578028	0.5776504622	0.9024992146	0.7148991304	0.4773610576	-1.1594095068	-0.0639892761	-0.5582473439	0.2895709221	0.5237714621
TRINITY_DN2141_c0_g1_i6_orfp1	uncharacterized protein LOC110379761 isoform X1 [Helicoverpa armigera]	-2.5727266983	-1.0618181278	-0.8008804516	-0.1264070902	0.3920245286	1.7207150057	1.3525171629	0.5635195679	-0.1792850554	0.3125090454	-0.7613736595	0.3697667067	0.4184838801	-0.162758834	0.5357140195
TRINITY_DN19696_c0_g3_i2_orfp1	hypothetical protein SFRURICE_003797 [Spodoptera frugiperda]	-2.5327463044	-0.4824508607	0.3277651685	0.0507824233	0.5531706003	2.301879221	1.0028099495	0.2681476501	-0.1867952533	-1.1875983219	-0.2610473765	0.0997367862	-0.1366010288	0.0642547524	0.1186925943
TRINITY_DN4578_c0_g1_i3_orfp1	hypothetical protein HW555_005776 [Spodoptera exigua] >CAH0687748.1 unnamed protein product [Spodoptera exigua]	-1.8639931404	-1.0804684082	-1.0066991046	-0.2538986771	-0.4183849613	-0.5022981701	-0.1359962273	0.3537057643	2.5408810064	0.9826961996	0.1391397765	0.8754492144	-0.1786102485	0.6738654176	-0.1253884414
TRINITY_DN3917_c0_g1_i2_orfp1	unnamed protein product [Arctia plantaginis]	-2.7567803404	-0.485053364	-1.262815939	-0.4077856047	0.1088875143	1.9228618929	-0.0393914635	0.4000706819	-0.2135935947	0.4796131418	0.3173522583	0.8653591543	0.4691822636	0.2443480787	0.3577453206
TRINITY_DN14095_c0_g1_i2_orfp1	myosin-2 essential light chain isoform X2 [Helicoverpa armigera] >XP_022814800.1 myosin-2 essential light chain isoform X1 [Spodoptera litura] >XP_026744948.1 myosin-2 essential light chain isoform X1 [Trichoplusia ni] >XP_038214368.1 myosin-2 essential light chain-like isoform X1 [Zerene cesonia] >XP_038215079.1 myosin-2 essential light chain-like isoform X1 [Zerene cesonia] >XP_045495031.1 myos…	-3.1431820571	-0.5880781598	-0.910275623	-0.1933206362	0.4583643563	0.1937824116	0.5306260853	0.3065647403	-0.6442780103	0.783327138	0.8697511371	0.7079913966	0.7549308683	0.5906926834	0.2831036695
TRINITY_DN332_c0_g1_i2_orfp1	unnamed protein product [Arctia plantaginis] >CAB3235033.1 unnamed protein product [Arctia plantaginis]	-1.4442853685	-1.7031248182	-0.3958288666	-0.5609442155	-0.1179434015	-1.0657805455	-0.5609442155	0.3856586463	-0.9215343768	0.9643946257	1.053191763	0.8743564395	0.9045092039	1.5266899819	1.061585148
TRINITY_DN22530_c0_g1_i2_orfp1	unnamed protein product [Arctia plantaginis]	-1.8705359328	-1.7649890973	-0.7112904666	-0.4040509112	-0.1649025368	1.9798952169	1.0548668153	1.0944642626	-0.3971722211	-0.6373378397	0.3399961357	0.5139922961	0.1643215474	0.1132625829	0.6894801485
TRINITY_DN65199_c0_g1_i1_orfp1	carboxypeptidase Q-like isoform X1 [Helicoverpa zea]	-1.1891754938	-1.3136399883	-1.1220126419	-0.7983211337	-0.3443899354	1.1464760281	1.7518405274	2.2866428561	-0.0506782488	0.0462291368	0.0678423896	0.0697103519	-0.0979719771	0.005157081	-0.457708952
TRINITY_DN27848_c0_g1_i1_orfp1	unnamed protein product [Arctia plantaginis]	-0.6771650132	-1.5868720083	-1.2366075938	-0.729573004	0.4064183684	1.8338301463	1.8620083768	1.375676566	-0.5218193826	-0.3830689669	0.4064183684	-0.3008784492	0.079259245	0.0925022336	-0.6201288867
TRINITY_DN1971_c0_g1_i1_orfp1	peroxisomal acyl-CoA oxidase 3 [Agrotis segetum]	-2.3485549758	-0.6590926828	-1.1096721439	0.5637922747	0.0426427152	1.4333727471	1.0973361403	0.2559404242	-0.9189568373	0.9164062335	-0.8696488997	0.2129775852	0.6913061149	-0.3507933647	1.0429446691
TRINITY_DN546_c0_g1_i9_orfp1	low molecular weight phosphotyrosine protein phosphatase [Manduca sexta] >XP_037298609.1 low molecular weight phosphotyrosine protein phosphatase [Manduca sexta] >XP_037298610.1 low molecular weight phosphotyrosine protein phosphatase [Manduca sexta]	-0.4195190369	-0.0150172665	-0.0312590452	-0.9446611026	1.2666260968	-0.5238361895	0.4658803916	0.5759383605	-1.8171415076	2.4604120457	0.1439178888	-0.423999166	0.1165503617	0.4586761867	-1.3125680174
TRINITY_DN10626_c0_g1_i1_orfp1	phosphorylase b kinase gamma catalytic chain, skeletal muscle/heart isoform isoform X1 [Spodoptera litura] >CAB3511620.1 unnamed protein product [Spodoptera littoralis] >CAH1641284.1 unnamed protein product [Spodoptera littoralis]	-1.239797131	-1.4834692534	-1.8388423834	1.2645365291	-1.0310281124	0.5642021069	0.0369026243	0.8989200188	0.3369574221	1.368800841	-0.7567172408	0.1078849722	0.8516841898	0.0292184026	0.8907470142
TRINITY_DN29053_c0_g1_i1_orfp1	hypothetical protein B5X24_HaOG213973 [Helicoverpa armigera]	-1.7697286397	-1.9480611676	-1.4243565715	-0.8007494398	-0.3599009213	0.8065040341	1.0634199091	0.4511375672	0.9327627198	1.2803284535	0.5794726237	0.3978476381	0.1341947677	0.4890114885	0.1681175382
TRINITY_DN20036_c1_g2_i2_orfp1	unnamed protein product [Arctia plantaginis]	-2.4285173632	-1.1718194427	-0.6684294561	0.4241603545	-0.5132145254	1.6731605926	1.2961529957	0.2450707993	0.408914506	0.9473138337	-0.0819810763	0.3056995725	-0.8021623134	-0.2778271829	0.6434787057
TRINITY_DN19118_c1_g1_i1_orfp1	unnamed protein product [Arctia plantaginis] >CAB3262107.1 unnamed protein product [Arctia plantaginis]	-1.2542720276	-0.7415610654	-1.4612880251	-0.7649906306	-0.5938391403	2.6178472169	1.6045429013	0.3705936783	-0.0774878344	0.160531662	-0.1365304756	-0.2621672843	0.105600843	0.301941719	0.1310784627
TRINITY_DN3821_c0_g2_i2_orfp1	unnamed protein product [Arctia plantaginis]	-0.670621287	-0.3523301668	-1.4991365473	-0.4561430295	-0.2172535726	1.3937992065	2.0044301342	1.6179294469	0.4903215301	0.4738241737	-1.199332293	-0.8028993544	0.0376857614	-0.8894738778	0.0691998754
TRINITY_DN244_c1_g1_i1_orfp1	unnamed protein product [Arctia plantaginis]	-1.2216119657	-1.8218298243	-1.1132649789	-1.3234312884	0.0400996801	0.5186968119	0.1375976799	0.4472916701	-0.3408986961	-0.6316481877	0.9522289826	1.1269968864	0.7710605235	1.6759500686	0.7827626378
TRINITY_DN4955_c0_g1_i1_orfp1	leucine-rich repeat-containing G-protein coupled receptor 5-like isoform X1 [Hyposmocoma kahamanoa]	-0.4263977633	-0.92258136	-0.6397821992	-1.248756896	-1.0941268635	1.3478624671	0.6409729266	0.6661878548	2.4687594015	0.8261414868	-1.0505114863	-0.1395665078	-0.4566417246	0.115591255	-0.0871505911
TRINITY_DN16162_c0_g2_i1_orfp1	unnamed protein product [Danaus chrysippus]	-2.1738856111	-1.1558684638	-0.9378599891	-0.2825126247	-0.0241822501	-0.9659327107	0.2800570242	0.4119577949	-0.4042438116	1.9416494679	0.3973911333	0.3815082407	0.3593381929	1.274673185	0.8979104223
TRINITY_DN649_c0_g1_i3_orfp1	solute carrier family 41 member 1-like isoform X3 [Helicoverpa zea]	-1.7453887021	-1.113487211	-1.1103045983	-1.4667138542	-0.5329332663	1.7164544949	1.1924561202	1.3505405771	-0.0649015139	0.4148153708	0.1648564388	0.5948555372	0.5422827867	0.0454174347	0.0120503855
TRINITY_DN3499_c0_g1_i1_orfp1	CXXC-type zinc finger protein 1-like isoform X2 [Trichoplusia ni]	-2.1171957485	-1.7227855385	-0.9801352586	-0.5139221423	1.0925347265	0.6620487129	1.1190520994	0.5994172259	-0.5326858036	-0.618682062	0.6283983941	0.3494265526	0.1711890359	1.1889279441	0.674411862
TRINITY_DN6352_c0_g1_i1_orfp1	unnamed protein product [Arctia plantaginis]	1.2018530328	-0.4889500696	-0.2791647778	-2.1011550098	-0.6918117948	1.1655854292	0.017452093	0.1154877216	0.9705341733	-0.8165622772	-0.6167098636	-0.1260511381	-0.5022836503	2.1714626233	-0.0196864921
TRINITY_DN7419_c0_g1_i1_orfp1	venom serine carboxypeptidase-like [Trichoplusia ni]	-1.9717053137	-1.120672012	-0.7955903971	-0.7069366522	-0.3761409819	-0.1895648879	2.4582859805	0.0868264684	-0.2825793261	-0.1482158976	0.5589253968	1.153883679	0.3151162856	0.252158134	0.7662095242
TRINITY_DN26755_c1_g1_i1_orfp1	unnamed protein product [Chrysodeixis includens]	-1.9565154416	-0.6118279482	-0.1872214315	0.0854893843	0.434182409	0.874763392	1.5623996284	-0.2496757238	1.5888219663	1.4477234302	-1.2877450998	-0.4413416666	-0.5895350661	-0.69056134	0.0210435072
TRINITY_DN23020_c0_g1_i1_orfp1	unnamed protein product [Arctia plantaginis]	0.2395189695	-1.292478666	-0.9392311994	-1.0467439355	-0.4113596072	0.1106344166	-0.4495806462	0.7073516109	-1.7809385412	-0.4770248339	0.5272007469	1.5893792432	0.5178211374	1.7263175363	0.9791337685
TRINITY_DN424_c0_g1_i4_orfp1	unnamed protein product [Arctia plantaginis]	2.4495730381	-1.4280762047	-0.8575342222	-0.6409534829	0.0172458693	1.709176667	0.3257675868	1.0661704822	-0.1565606684	-0.4700455494	-0.4977736113	-0.1811725895	-1.0267951708	-0.2581109175	-0.0509112265
TRINITY_DN469_c0_g1_i4_orfp1	unnamed protein product [Arctia plantaginis]	-0.7516912999	-0.867057619	-2.3430105641	-1.8978400332	-0.0141437053	1.0484260139	0.9501458715	0.9828176785	0.3824516985	-0.036992424	0.7787370428	0.5373853198	0.2433265628	0.3633638473	0.6240816103
TRINITY_DN5401_c0_g1_i1_orfp1	unnamed protein product [Arctia plantaginis] >CAB3241579.1 unnamed protein product [Arctia plantaginis]	-2.6324440278	-0.7450336386	-1.5452177374	-0.1858022992	0.1394040202	1.7692202379	0.8246973931	0.8150787152	0.0812821992	0.4292993599	-0.0141860495	0.4083845845	0.3709548074	0.319618134	-0.0352556989
TRINITY_DN15908_c0_g1_i5_orfp1	unnamed protein product [Spodoptera littoralis] >CAH1642825.1 unnamed protein product [Spodoptera littoralis]	-3.0368601633	-0.664584178	-0.3223906522	0.2139512491	-0.4579054438	1.1428637606	1.0426185883	0.0657999034	1.43341782	0.0054419788	0.1846280125	-0.3170366296	-0.1327511853	0.5130511523	0.3297557872
TRINITY_DN22465_c0_g1_i10_orfp1	unnamed protein product [Chrysodeixis includens]	-1.7749859531	-1.7775189302	-0.7994302423	-1.1857924719	-0.6295232259	0.9477690335	0.919072374	1.1037047096	0.0931128484	-0.1164168125	0.282141779	0.5130418557	0.049120673	1.4089831568	0.9667212059
TRINITY_DN9527_c0_g2_i2_orfp1	uncharacterized protein LOC113496321 [Trichoplusia ni]	-0.215117641	-1.741025371	-1.8730523147	-0.2092944338	0.0828818431	0.6976765066	0.5860529096	0.104535753	1.585659196	1.7910399483	-1.2434826021	-0.2326359438	0.2738553187	0.3509299659	0.0419768653
TRINITY_DN4307_c0_g1_i4_orfp1	EF1, partial [Plecoptera oculata]	0.9367859208	-0.0121811787	-0.1860934885	0.1589707752	-0.3628566543	3.0058541615	-0.4973568879	-1.402774082	0.020117417	0.3378916076	-0.622140082	-0.934691205	-0.4075039241	0.7374748883	-0.7714972678
TRINITY_DN3459_c0_g1_i1_orfp1	26S proteasome non-ATPase regulatory subunit 11 [Melitaea cinxia]	-2.9580367205	-0.4596132943	-1.3073575281	0.2248491676	0.4701788125	0.6018293989	0.6018293989	0.6935722615	1.2460012124	0.5013354229	-0.4162974517	-0.2029004474	-0.1608430596	0.8368785867	0.32857424
TRINITY_DN13863_c0_g1_i1_orfp1	glucosylceramidase-like [Trichoplusia ni] >XP_026747405.1 glucosylceramidase-like [Trichoplusia ni] >XP_026747406.1 glucosylceramidase-like [Trichoplusia ni]	-0.4489873398	-1.2427677715	-0.7956277455	-0.4522395857	-0.7175987129	1.8874936848	1.7066847485	1.2919788997	1.4243662648	0.0316297436	-0.8126988881	-0.7030320299	-0.60879371	-0.1308375513	-0.4295700065
TRINITY_DN6658_c0_g1_i1_orfp1	unnamed protein product [Spodoptera exigua]	0.3641417317	-1.3833169416	-1.0035566725	-1.1489099511	-0.3124124264	2.1836754953	1.8195840321	1.0434092011	0.1883916036	-0.5636285818	-0.8916524386	-0.3620405546	-0.0268510428	0.2424645807	-0.149298035
TRINITY_DN722_c1_g1_i5_orfp1	unnamed protein product [Arctia plantaginis]	0.5677118579	-1.0644052756	-0.7966130389	-0.8571660059	-0.9676291248	0.451696987	1.1086019826	1.4633733243	0.9232101282	-0.7001051182	-0.3519520571	-0.6091813258	-1.1276671822	2.1277793726	-0.167654524
TRINITY_DN24212_c0_g3_i2_orfp1	unnamed protein product [Chrysodeixis includens]	-0.652281791	-0.8388424357	-1.6456614722	-0.5584876629	0.4708962537	0.1510565941	-0.7646242178	0.1558914369	0.8770984969	2.7794371233	-0.5584876629	0.2849179224	0.9406875254	-0.2236650648	-0.4179350454
TRINITY_DN803_c5_g2_i2_orfp1	hypothetical protein HF086_017550 [Spodoptera exigua]	-1.2374144488	-1.4335547105	-1.3049540589	0.9568974949	1.4299377373	-0.8161370598	-0.2418891346	0.4965978377	-1.5802263941	-0.0505108795	0.5741613655	1.3108798779	0.5038686754	0.7606652664	0.6316784311
TRINITY_DN20093_c0_g1_i1_orfp1	unnamed protein product [Arctia plantaginis]	-2.0208016129	-0.555880365	-1.1369997274	-1.077319818	-0.582020255	1.279410196	1.6941276438	0.8001921611	0.4164941904	-1.0451270598	0.8697272348	0.3287462969	0.3140722189	0.6603237834	0.0550551127
TRINITY_DN2609_c0_g1_i2_orfp1	unnamed protein product [Arctia plantaginis] >CAB3236259.1 unnamed protein product [Arctia plantaginis]	-1.3392186465	0.7257188302	0.6382180876	-0.1812250901	-0.8251536026	2.4028514516	1.9242444733	-0.3044089124	-0.0738860298	-0.0275437526	-0.5951806718	-0.9940852553	-0.5661611618	-0.47283981	-0.3113299096
TRINITY_DN29750_c0_g2_i1_orfp1	TRINITY_DN29750_c0_g2_i1_m.202987 TRINITY_DN29750_c0_g2::TRINITY_DN29750_c0_g2_i1::g.202987 ORF type:complete len:100 (+),score=14.74 TRINITY_DN29750_c0_g2_i1:164-463(+)	-1.886810507	-1.342811288	-1.0664221147	-0.4266424232	0.0707794422	0.5738876209	-0.3341743156	-0.0188576258	-0.8937231704	-0.2805845676	1.6382690865	1.372839665	0.5167334594	1.0402979002	1.037218838
TRINITY_DN4367_c0_g1_i1_orfp1	unnamed protein product [Arctia plantaginis]	-2.8726612289	-1.2182035086	-0.3832290767	0.2695926305	-0.8010815432	0.2828679043	0.6902024375	0.1232615842	0.6349005366	0.256271974	0.2187300385	1.0064799814	0.0197279042	1.4902724619	0.2828679043
TRINITY_DN52328_c0_g1_i2_orfp1	hypothetical protein O3G_MSEX006921 [Manduca sexta]	-2.7410573372	-1.1335331927	-0.5785007229	-0.4245599702	0.0324844395	1.7174772976	0.8000712795	0.8957582098	0.9759957816	0.3109751537	-0.3056801236	0.0366851862	0.0219423156	0.0060201486	0.3859215345
TRINITY_DN5944_c1_g2_i1_orfp1	uncharacterized protein LOC113503606 [Trichoplusia ni]	-2.0594086462	-1.090262804	-0.8461100578	-1.1446303403	-0.4498928567	1.2031896855	1.0974342308	1.2825280511	0.3520804538	0.5118451909	-0.6360548151	-0.576675069	0.5941203527	0.7895565084	0.9722801158
TRINITY_DN7381_c0_g1_i1_orfp1	NADH dehydrogenase [ubiquinone] 1 alpha subcomplex subunit 7-like [Spodoptera litura]	-2.1213415925	-0.5268229151	-0.0203979558	-1.0860194067	0.9860055946	0.5698695464	0.5597262789	1.7036716075	-1.4991422085	0.6703809273	-0.0934381361	0.4002992035	0.9241796907	-0.825438641	0.3584680068
TRINITY_DN8713_c0_g2_i1_orfp1	unnamed protein product [Arctia plantaginis]	-0.4498402786	-0.3175481406	-0.5455302828	-2.061279678	-1.3849879963	1.6795787044	0.343202847	0.443567661	1.2313933979	1.1404886131	0.2752505022	-0.4220131703	1.1778605103	-0.4498402786	-0.6603024108
TRINITY_DN2702_c0_g1_i1_orfp1	unnamed protein product [Arctia plantaginis]	-1.3950638798	-1.923390003	-1.7489528441	-0.6281067109	-0.5858884095	0.6277975829	1.2463224958	0.5097292685	-0.2323718234	0.9444446162	0.7902213701	1.0000626921	0.2727605596	0.755638181	0.3667969047
TRINITY_DN1854_c0_g2_i2_orfp1	WW domain-containing oxidoreductase [Helicoverpa armigera]	-1.0683821804	-0.8768207216	-1.3170731324	0.4640697171	-0.4623141106	0.4640697171	1.1493818532	1.9433519385	0.7707315235	1.2070262877	-0.7069395518	0.1001146074	-0.0143568967	0.0917231069	-1.7445821579
TRINITY_DN2358_c0_g1_i2_orfp1	uncharacterized protein LOC111358107 isoform X2 [Spodoptera litura]	-0.4107721179	-1.5312692336	-1.5494311316	-1.1897865926	-0.6966542348	-0.7241924517	-0.8106304462	0.2763691961	0.3947063061	0.7896143651	0.9077505079	1.2677655765	1.0544239126	0.8506152655	1.3714910785
TRINITY_DN49182_c0_g2_i1_orfp1	unnamed protein product [Arctia plantaginis]	0.0338005541	-1.2703595488	-2.308181798	-1.1616329911	-1.1972776761	1.2898491803	0.6414819833	0.7123347193	-0.2760412144	1.1448828766	0.2458568363	0.6369194104	0.3700717576	0.4048833454	0.7334125649
TRINITY_DN1244_c0_g1_i3_orfp1	dynamin-1-like protein isoform X6 [Trichoplusia ni]	2.314583145	0.4401958394	0.0590322199	-0.3758581662	0.2123085295	1.3499723447	0.528808491	0.7125663858	-0.7707015272	-0.0010591328	-1.5429242071	-1.188130709	-0.6404750978	-1.3396264693	0.2413083541
TRINITY_DN4493_c0_g1_i1_orfp1	tRNA dimethylallyltransferase [Helicoverpa zea]	-3.0328615092	-0.575551571	-0.4946912007	0.3465213729	0.2899992069	1.0740082289	0.729046692	0.7896546179	-0.6492816291	-0.7925465172	0.7231166718	0.2693907932	0.8924231631	0.5142765731	-0.0835048926
TRINITY_DN298_c0_g1_i2_orfp1	unnamed protein product [Arctia plantaginis]	-1.4438779909	-0.105766228	-1.3368626364	-1.7150776456	-0.4677440226	0.8542720038	0.2231930548	0.2761841296	0.3691507399	0.5595736493	-0.5312858973	0.1733701188	2.3919944946	0.7850412609	-0.032165031
TRINITY_DN1546_c0_g1_i2_orfp1	ecdysone receptor isoform X6 [Helicoverpa armigera]	-2.3876976957	-0.7160689779	-1.3415189078	-0.8600759803	-0.4152705629	1.999265954	0.9121736438	0.5192122921	0.1190875665	0.4831510389	0.5192122921	0.0570434667	0.2333678314	0.3520912702	0.5260267689
TRINITY_DN3294_c0_g3_i1_orfp1	unnamed protein product [Spodoptera exigua]	-0.2436436682	-1.9378751614	-1.6414166612	-1.2566857863	0.3540852248	-0.7171200304	0.3787186675	0.9945797638	-0.142116826	1.5639919572	1.185290074	0.8812239085	0.4666764218	-0.3085458774	0.4228379934
TRINITY_DN1967_c0_g3_i1_orfp1	unnamed protein product [Arctia plantaginis] >CAB3242070.1 unnamed protein product [Arctia plantaginis]	0.0101696688	-1.1382211652	-1.6493794772	-1.1676791233	-0.8185006724	2.5167829648	0.8307894261	0.6907346596	0.4060584961	0.8001083753	-0.6470131704	-0.3346841904	0.0852114562	0.306877229	0.1087455229
TRINITY_DN14480_c0_g2_i1_orfp1	unnamed protein product [Arctia plantaginis] >CAB3258697.1 unnamed protein product [Arctia plantaginis]	2.6404603657	-0.0643129845	-0.0576106204	-0.7219468801	-0.500168093	1.5699750988	0.7761389012	-0.2148865725	-1.0201440543	-1.3364906093	-0.5885043279	-0.1080182571	-0.7870693802	0.5571834576	-0.1446060439
TRINITY_DN89_c0_g2_i6_orfp1	midasin-like [Helicoverpa zea]	-0.4439854571	-0.1849441164	-0.0077390869	0.3005897406	-0.389843406	2.8604607803	1.3241879838	0.2535872697	0.4040078271	-0.447626046	-0.5813777402	-0.4695525658	-1.3152619443	0.064996246	-1.3674994847
TRINITY_DN728_c1_g1_i5_orfp1	CKLF-like MARVEL transmembrane domain-containing protein 4 [Helicoverpa armigera] >XP_047041414.1 CKLF-like MARVEL transmembrane domain-containing protein 4 [Helicoverpa zea] >PZC77219.1 hypothetical protein B5X24_HaOG203626 [Helicoverpa armigera]	-1.7589388028	-1.4120304455	-1.3288175483	-0.8508062894	-0.3871912181	1.3211435157	1.3857489352	1.415479179	0.0153813942	-0.0370092076	-0.0333977806	0.1578388751	0.4628115793	1.1615263237	-0.1117385099
TRINITY_DN897_c0_g1_i1_orfp1	uncharacterized protein LOC113492951 [Trichoplusia ni]	1.247646649	0.2357524607	0.8866196091	0.3617268958	-1.1387013914	0.5144667931	1.8372806563	0.4566476308	0.2357524607	0.2952991331	-0.8221533865	-0.6856571889	-1.2290641436	-0.0693123217	-2.1263038565
TRINITY_DN3427_c0_g4_i1_orfp1	unnamed protein product [Chrysodeixis includens]	0.3561917383	-0.0649352525	1.2575057399	-0.5470733533	1.1736554113	0.4192865914	1.2838896452	0.6425482881	-0.7984178797	-0.6963403583	-2.402197334	0.3516539747	-1.420444921	-0.1245655007	0.5692432106
TRINITY_DN3339_c0_g1_i9_orfp1	unnamed protein product [Arctia plantaginis]	-0.472000219	-2.0984998336	-1.7929064306	-1.3379904526	-0.2300145032	1.0290875567	0.3820976879	0.2754332726	-0.2881940749	1.2750503863	0.5203382648	0.7452863207	0.9367689663	0.346998567	0.7085444914
TRINITY_DN10624_c0_g1_i2_orfp1	neuroglian [Spodoptera litura]	-0.5725691425	1.0195296204	-2.1065390856	-1.7208118732	-1.4137649085	0.2516277434	-0.0921348142	-0.0069316853	1.1274893539	1.1712751142	0.6757995005	0.0226869039	0.865367034	0.4631070954	0.3158691436
TRINITY_DN1484_c0_g1_i1_orfp1	unnamed protein product [Arctia plantaginis]	-0.6509188096	-1.3284759929	-1.029261682	-1.3025440365	-0.8162868159	1.7207787072	1.6129586709	0.8775088404	1.1558026643	0.6976062307	-0.4740822461	-0.410295597	-0.2135390782	0.7057724105	-0.5450232658
TRINITY_DN8793_c0_g2_i1_orfp1	uncharacterized protein LOC110371174 [Helicoverpa armigera] >PZC83225.1 hypothetical protein B5X24_HaOG208316 [Helicoverpa armigera]	-1.9806241748	-1.4368539476	-1.1558533884	-0.4371089438	-0.6848688135	1.7999338801	1.5317620452	0.6870207224	0.5851622174	0.303673602	0.1691929636	0.0460060836	0.1213914173	0.6594788488	-0.2083125123
TRINITY_DN61564_c0_g1_i1_orfp1	unnamed protein product [Spodoptera littoralis] >CAH1641877.1 unnamed protein product [Spodoptera littoralis]	-3.210062711	-0.659398664	-0.3224820131	-0.1698575	0.1114316697	1.3168828337	0.7023874266	0.6986241238	0.5736491744	0.4513853755	-0.2594492423	-0.2620490999	0.3302778222	-0.0853365531	0.7839973575
TRINITY_DN439_c1_g1_i1_orfp1	unnamed protein product [Arctia plantaginis]	-1.4430830968	-1.6921010281	-1.8175318813	-1.0554589941	-0.4153390886	1.1069283111	1.1485138446	0.8714257993	0.0661791901	0.4465300384	0.2917487485	0.5735359348	0.610822831	1.0504513834	0.2573780076
TRINITY_DN5497_c1_g1_i1_orfp1	carboxypeptidase B-like [Spodoptera litura]	-1.6557145531	-1.0934865235	-0.9169524121	-0.9127111768	0.095792319	1.3090916808	1.4017185636	1.038930476	1.763913859	-0.3456590645	-0.0381287338	-0.5032328681	-0.5229759727	0.8185607376	-0.4391463314
TRINITY_DN75_c0_g1_i3_orfp1	hypothetical protein HF086_015298 [Spodoptera exigua]	3.0338097508	0.4363055947	0.4181623504	-0.6364666766	-1.0885970534	0.8964669383	0.1897975935	-0.0861255329	0.0093882838	0.014359937	-1.0759353559	-1.0570089614	-0.3475529056	0.0637784714	-0.770382434
TRINITY_DN7031_c0_g1_i9_orfp1	unnamed protein product [Spodoptera exigua]	-1.480270416	-0.5524245615	-0.5429668201	-0.3440658893	0.4313536392	2.1262955754	1.7690693803	0.5490848772	-0.6480559499	-1.6027704604	0.4962781847	0.3655263025	0.3459898316	-0.303472426	-0.6095712677
TRINITY_DN6601_c0_g1_i1_orfp1	unnamed protein product [Arctia plantaginis]	-3.3136440629	-0.7783194451	-0.6495183346	-0.0350200701	0.0839274777	0.8344279763	0.8730102433	0.7506665496	0.3497449551	-0.0350200701	0.2583770829	0.3498897569	0.313652203	0.6616781393	0.3361475986
TRINITY_DN342_c0_g1_i24_orfp1	basement membrane-specific heparan sulfate proteoglycan core protein-like isoform X4 [Spodoptera litura]	-1.3818000974	-1.1290163788	-0.8367469063	-0.3937482233	-0.7705046103	2.7055432107	0.680659903	0.3367149571	-0.1790455495	-0.9929155173	0.4820116439	0.9800522604	0.1280280843	0.4808067188	-0.1100394952
TRINITY_DN1976_c0_g1_i4_orfp1	RecName: Full=Megourin-2 [Megoura viciae]	-1.6134694886	0.6098073555	-1.1316875575	0.8950927795	-0.294984533	0.0519231173	0.8723486329	-0.2315093623	2.7222823354	-0.6381671119	0.4265286695	-0.303118385	-0.1243130749	-0.3361189568	-0.9046144199
TRINITY_DN6267_c0_g1_i1_orfp1	annexin B10 isoform X3 [Spodoptera litura]	-2.1477311025	-1.738486623	-1.3471281837	-0.8870067715	0.005566057	1.2818009551	0.7327643997	0.2870606635	0.6983585362	0.8874545605	0.4049128587	0.5074660578	0.1368509294	0.8029777436	0.3751399192
TRINITY_DN3375_c0_g1_i1_orfp1	unnamed protein product [Arctia plantaginis]	-2.6490631841	-1.3482529832	-0.9284564673	-0.0403511115	0.2005671289	0.7950893149	0.9519299912	1.6164286682	0.3426283236	-0.2020545713	0.1363934274	0.2072712733	-0.2906402374	0.7980421288	0.4104682985
TRINITY_DN633_c0_g2_i6_orfp1	unnamed protein product [Chrysodeixis includens]	-2.4637847465	-0.8455102389	-1.2173734388	-0.1674028952	-0.0065010311	0.9933125342	0.1798496946	0.1581389768	1.0667293299	-0.1635855039	0.2744835503	-0.093993487	1.0302899503	1.7595959009	-0.5042485955
TRINITY_DN323_c0_g1_i20_orfp1	unnamed protein product [Arctia plantaginis]	-1.9130024646	-1.3828541223	-1.2799549167	-0.7699705914	-0.3116999841	2.1113616126	0.9572792982	1.097665826	0.2153446463	0.2305497094	0.2842707242	-0.0248680695	0.5129567574	-0.003923699	0.2768452735
TRINITY_DN3318_c0_g1_i2_orfp1	unnamed protein product [Arctia plantaginis] >CAB3257498.1 unnamed protein product [Arctia plantaginis]	-1.6451600098	-0.1589444968	-0.2455438658	-2.1462274505	-0.1120501193	1.893125008	1.1591154082	0.6261592275	0.1590286715	-1.1154439174	-0.3072214108	0.5213826287	0.4920223154	0.3914199137	0.4883380973
TRINITY_DN908_c1_g1_i1_orfp1	Tigger transposable element-derived protein [Operophtera brumata]	-1.8888327703	-1.16539482	-1.1879633388	-0.2993572571	-0.6908255602	0.9605137604	2.229966086	0.7906583555	0.1181086626	-0.1682678361	0.6850425919	0.5172376504	-0.6860832629	0.2990089382	0.4861888003
TRINITY_DN22772_c0_g1_i12_orfp1	unnamed protein product [Arctia plantaginis] >CAB3236187.1 unnamed protein product [Arctia plantaginis]	-2.8870278864	-0.8176583735	-0.2204480762	-0.6505114011	0.3352520673	-0.6604885142	0.025711976	1.0881404714	-0.3739988472	0.881381786	0.025711976	0.592117743	0.5764336624	0.9512279692	1.1341554474
TRINITY_DN3788_c0_g1_i10_orfp1	general odorant-binding protein 70-like [Spodoptera frugiperda]	-0.5964223302	-0.7489919119	0.8255261738	-1.2312075751	-1.0204473938	1.836252868	0.971703901	-1.391588358	-0.6217245565	0.3062241776	0.0804713452	0.0684785294	-0.5333848659	0.1044232975	1.9506866989
TRINITY_DN11034_c0_g1_i1_orfp1	synaptotagmin-7 isoform X1 [Trichoplusia ni]	0.4899122878	-1.6668306729	-1.9426776504	0.0111120823	-0.5949250504	1.1105005129	2.1663406997	-0.2246264255	0.4101798932	0.6024024682	-0.3766067964	0.3757305363	0.3302431193	0.2525903545	-0.9433453584
TRINITY_DN84_c2_g1_i3_orfp1	trans-1,2-dihydrobenzene-1,2-diol dehydrogenase-like isoform X2 [Spodoptera litura]	2.2491166076	-1.3651570551	-0.6667008946	0.3375633397	-0.597846756	0.7895540061	1.6947842925	0.0375317336	-0.1672867556	0.7353658327	-0.1314593378	-0.2911205278	-1.3161244994	-0.2034554921	-1.1047644938
TRINITY_DN27513_c0_g2_i1_orfp1	H+ transporting ATP synthase delta subunit [Bombyx mori] >XP_028042514.1 ATP synthase subunit delta, mitochondrial [Bombyx mandarina] >XP_028042521.1 ATP synthase subunit delta, mitochondrial [Bombyx mandarina] >ABF51307.1 H+ transporting ATP synthase delta subunit [Bombyx mori]	-2.1240613659	-1.0369916822	-1.1175778289	-0.2956375953	0.0164474072	1.2584049658	0.8633434889	1.4902835718	-1.5407266947	0.6607754297	0.2144062632	0.4890447571	0.3615047708	0.4538399279	0.3069445846
TRINITY_DN5667_c0_g1_i1_orfp1	unnamed protein product [Arctia plantaginis] >CAB3253557.1 unnamed protein product [Arctia plantaginis]	-2.2905736457	0.6855907088	0.6413617666	-0.0724233932	0.8311274084	1.8080004858	0.5670502361	0.7149294998	-0.972746871	0.3702488978	-0.9176966259	-1.2447950701	-0.2288842938	0.5745152894	-0.465704393
TRINITY_DN27686_c0_g1_i1_orfp1	ribose-phosphate pyrophosphokinase 2-like [Spodoptera litura] >CAB3507856.1 unnamed protein product [Spodoptera littoralis] >CAH1637399.1 unnamed protein product [Spodoptera littoralis]	-1.6724225881	-1.279485693	-1.3566679875	-1.3608142294	-0.8048620237	0.3308423521	0.2585155205	0.5179912729	1.7614217808	0.871119903	0.9455366392	0.319266441	0.7782719233	0.5444873527	0.1467993363
TRINITY_DN3683_c0_g1_i1_orfp1	juvenile hormone diol kinase [Anticarsia gemmatalis]	-1.5138390479	-1.4651246565	-1.5292264543	-1.0733699863	-0.7917739835	1.7381213903	1.0546719029	1.0461933325	0.4775993663	0.3751794815	0.3576133784	0.2285821427	0.2050123278	0.7834258185	0.1069349875
TRINITY_DN48620_c0_g1_i1_orfp1	COP9 signalosome complex subunit 1 [Spodoptera litura] >XP_022829808.1 COP9 signalosome complex subunit 1 [Spodoptera litura] >XP_035445434.1 COP9 signalosome complex subunit 1-like [Spodoptera frugiperda] >XP_035445435.1 COP9 signalosome complex subunit 1-like [Spodoptera frugiperda] >CAB3509153.1 unnamed protein product [Spodoptera littoralis] >KAF9803037.1 hypothetical protein SFRURICE_012282 …	0.5429609254	-0.7620739515	-1.7536995521	-0.8145416304	-1.2544197722	-0.0415300178	1.8459436122	1.8396039663	-0.6792071822	0.0127570819	-0.1984815435	-0.0188417552	0.3735399144	1.1488194929	-0.2408295884
TRINITY_DN18549_c0_g1_i4_orfp1	methylglutaconyl-CoA hydratase [Agrotis segetum]	-2.6431006202	-1.2182709958	-0.8056960148	0.3047821131	0.3594973473	0.3929026878	0.8865648253	1.1941007686	-1.0323120189	0.2409730235	-0.1031747966	0.7982466847	0.520486034	-0.0128816032	1.1178825653
TRINITY_DN1906_c0_g1_i3_orfp1	unnamed protein product [Arctia plantaginis]	-1.5381448097	-0.9464679072	-1.6043594694	-0.4078269272	-0.057935652	2.5584315919	0.9151076755	0.9095932582	0.0209597714	0.2624825639	0.4288216942	-0.0063915544	0.3338421027	-0.2878014911	-0.5803108467
TRINITY_DN4230_c0_g1_i1_orfp1	unnamed protein product [Chrysodeixis includens]	2.9028887924	-0.9440057344	-1.3682293137	-1.0466590672	-0.5793230245	-0.4222184438	-0.2103065338	-0.1134013203	-0.69523077	0.5556066288	0.5215975851	0.9267073074	0.3942489586	-0.1371557573	0.2154806925
TRINITY_DN1442_c0_g1_i1_orfp1	unnamed protein product [Chrysodeixis includens]	-1.7206802317	-1.4657103481	-0.3231557217	-0.4410423403	-0.1218180039	1.3101963536	2.490863772	0.6466900636	-0.5661726868	-0.2312691862	-0.4163020201	0.3984331724	-0.3489223218	0.6168484917	0.1720410073
TRINITY_DN245_c0_g2_i2_orfp1	nuclear pore complex protein Nup93 [Helicoverpa armigera] >XP_047042298.1 nuclear pore complex protein Nup93-like [Helicoverpa zea]	-0.3104348548	-1.0632754112	-0.4251019112	-0.6479023617	-0.0810436336	-0.7174857548	-0.9241211441	0.4788849247	-2.1357119276	0.0108386754	1.2373413973	1.44770189	1.3034978133	0.8361519902	0.9906603083
TRINITY_DN12363_c0_g1_i1_orfp1	hypothetical protein HW555_010409 [Spodoptera exigua] >KAH9640626.1 hypothetical protein HF086_000570 [Spodoptera exigua] >CAH0668981.1 unnamed protein product [Spodoptera exigua]	-2.5172614573	-0.9770489216	-0.9812029062	-0.2421609802	-0.018739899	0.787885977	1.3645751414	1.7270670612	-0.75118412	0.3284004666	0.3613204467	0.3493103399	0.2563755443	-0.145434324	0.4580976314
TRINITY_DN15373_c0_g1_i14_orfp1	unnamed protein product [Spodoptera exigua]	-2.8374325595	-1.145480869	-0.5932659299	-0.5384985867	0.039913388	1.2927725252	0.5076436126	0.8303678912	-0.0128413892	-0.3950513134	0.3768821521	1.1903660509	0.6935435209	0.2513543155	0.3397271914
TRINITY_DN771_c0_g1_i2_orfp1	unnamed protein product [Spodoptera littoralis] >CAH1635409.1 unnamed protein product [Spodoptera littoralis]	2.8282893726	-0.1784809515	0.044220281	-0.9548861412	-0.5934208064	-0.4377010199	0.3525434839	-0.1221446266	1.2505846148	0.8403397692	-0.8764159587	-0.6460989226	-0.8142608452	0.3656486226	-1.0582168722
TRINITY_DN12791_c0_g2_i1_orfp1	unnamed protein product [Spodoptera littoralis] >CAH1641183.1 unnamed protein product [Spodoptera littoralis]	-1.5256979606	-1.7075287285	-1.6117590619	-1.1391975417	-0.3416113456	1.2232833471	0.516978758	0.622633357	-0.4587265326	0.504556162	0.9239728842	0.7807537992	0.8684773701	0.7329399474	0.6109255458
TRINITY_DN3578_c0_g1_i1_orfp1	uncharacterized protein DDB_G0280315-like [Helicoverpa armigera]	-1.2253039527	0.9526192482	-0.161208176	0.3701503543	-1.5676547671	0.6151910668	-0.1887893081	-0.5014188053	0.5971772887	1.7222317201	-1.8759147272	-0.9261030816	0.7338366462	0.6629487987	0.7922376951
TRINITY_DN1130_c0_g1_i1_orfp1	unnamed protein product [Arctia plantaginis] >CAB3258590.1 unnamed protein product [Arctia plantaginis]	-2.0633392495	-1.3041800328	-1.3767750861	-0.8548120053	0.0463092128	0.7693052213	0.7764360291	1.2758537197	-0.8906892269	0.0176994391	0.3981112313	0.8493855914	0.9072612467	0.8726365116	0.5767973977
TRINITY_DN24038_c0_g1_i1_orfp1	unnamed protein product [Arctia plantaginis] >CAB3255678.1 unnamed protein product [Arctia plantaginis]	-0.3972516687	-0.7373219759	-1.5340185386	0.2950398508	-1.7525572385	0.4173881159	-0.0795038646	-0.1795856111	0.0739988502	1.8358975302	0.1042901355	1.6696578736	0.0679244559	1.1969343114	-0.9808922262
TRINITY_DN6448_c0_g3_i2_orfp1	unnamed protein product [Arctia plantaginis]	-1.7510016946	-1.15389205	-1.0953624275	-1.037803017	1.9829371632	-0.1480809936	0.1025468964	-0.3791075901	1.0619301825	1.08022455	0.6371013209	0.2724171228	-0.4834354251	1.0856941183	-0.1741681561
TRINITY_DN14842_c0_g1_i1_orfp1	mitochondrial 2-oxodicarboxylate carrier [Ostrinia furnacalis]	-0.9105715776	-2.2239500985	-1.4608712001	-0.7894717004	-0.8783761066	0.9754457636	0.6079517203	1.1036176959	0.5063637449	1.226153568	-0.0936537545	0.2982597735	0.268761268	1.06473754	0.3056033636
TRINITY_DN9902_c0_g1_i1_orfp1	unnamed protein product [Arctia plantaginis] >CAB3228183.1 unnamed protein product [Arctia plantaginis]	-2.3954801878	-0.6952626209	-1.1749815738	-0.7166076737	-0.1841955667	1.6855238221	1.2669288373	0.7406517138	0.2216234967	-0.7066064941	0.6688506947	0.3137442742	-0.1607859335	0.7799574573	0.3566397544
TRINITY_DN16228_c0_g1_i1_orfp1	unnamed protein product [Arctia plantaginis]	-1.1860010338	-0.625792009	-0.5115204147	-0.5361423072	-1.1390356025	-1.0532331281	0.9765332512	0.2644876991	-0.572684153	0.3542649254	-1.088117489	1.395866922	0.9863249721	2.0470146156	0.688033752
TRINITY_DN26863_c0_g2_i1_orfp1	thioredoxin-like protein 4A [Bombyx mori] >XP_013136171.1 PREDICTED: thioredoxin-like protein 4A [Papilio polytes] >XP_013171544.1 PREDICTED: thioredoxin-like protein 4A [Papilio xuthus] >XP_013197739.1 PREDICTED: thioredoxin-like protein 4A [Amyelois transitella] >XP_014358890.1 thioredoxin-like protein 4A [Papilio machaon] >XP_021188854.1 thioredoxin-like protein 4A [Helicoverpa armigera] >XP_0…	-2.6400844145	-0.924181757	-1.277707172	-0.4107622965	-0.6092361813	0.3844472519	0.8257287108	0.6211253259	1.5449002731	0.786616717	0.5773566869	0.507127905	-0.0004249756	0.2700271329	0.3450667934
TRINITY_DN27493_c0_g1_i1_orfp1	unnamed protein product [Arctia plantaginis] >CAB3256199.1 unnamed protein product [Arctia plantaginis]	1.1428306166	-1.6480383779	-1.426174469	-0.7073028268	-0.152043851	-0.9645087228	-0.7312170592	0.0151497182	-0.4517747975	0.7091714964	1.0220545972	2.0384795135	-0.1804807731	0.4157525663	0.9181023689
TRINITY_DN8524_c0_g1_i1_orfp1	unnamed protein product [Arctia plantaginis]	-1.4312643565	-1.493054798	-1.4399624939	-0.4293067966	-0.2516155792	1.6988563254	1.0804201152	0.0614232643	1.3204427411	-0.4115123387	-0.3919452825	1.4397926844	-0.1949245703	0.4063507439	0.0363003415
TRINITY_DN4771_c0_g1_i1_orfp1	unnamed protein product [Arctia plantaginis] >CAB3247713.1 unnamed protein product [Arctia plantaginis]	-0.2297593159	-1.3087849427	-0.845726919	-1.4680827194	-0.7310773281	2.8141396178	0.5354017744	0.0703437121	0.7778468053	0.346475804	0.4500350043	-0.3890826008	-0.1462271469	0.5673097154	-0.4428114604
TRINITY_DN843_c0_g1_i4_orfp1	unnamed protein product [Arctia plantaginis] >CAB3247551.1 unnamed protein product [Arctia plantaginis]	2.5332856931	-0.3130610449	0.0171728313	-1.310596866	-1.5269495578	0.7755270688	-0.0155587235	0.0443077895	-0.1651964727	-0.3245939957	-1.3795043216	-0.1204527574	-0.0046275303	0.5963200384	1.1939278488
TRINITY_DN214_c0_g1_i1_orfp1	enoyl-[acyl-carrier-protein] reductase, mitochondrial-like [Helicoverpa zea]	1.9603912937	0.1151151668	-0.3168753856	-0.3293482284	-0.6436529999	0.7340489064	-0.1510737005	-0.1753389088	0.2068823393	2.1990868327	-0.8722383528	-1.8567172213	-0.9135320698	0.0745044357	-0.0312521076
TRINITY_DN3081_c0_g1_i1_orfp1	uncharacterized protein LOC111874108 [Cryptotermes secundus] >XP_033611224.1 uncharacterized protein LOC111874108 [Cryptotermes secundus] >XP_033611225.1 uncharacterized protein LOC111874108 [Cryptotermes secundus]	1.7104422308	-1.9614101666	-1.2093921969	-1.1937364599	-0.2948048069	1.0607960614	0.7612139241	1.5429248408	0.2959971334	0.0846916756	-0.515451378	0.3828832045	-0.5255821785	0.3634062625	-0.5019781462
TRINITY_DN2994_c1_g2_i2_orfp1	unnamed protein product [Chrysodeixis includens]	0.6568760845	-1.8301268295	-1.9047899471	-1.2294415757	-0.3714148108	0.7349827305	0.7472256917	0.7186209936	0.4550453731	1.7429829982	-0.3519048443	0.6320044928	-0.4155385536	0.594508569	-0.1790303725
TRINITY_DN20213_c0_g1_i2_orfp1	hypothetical protein GEV33_003070 [Tenebrio molitor]	-1.3678152567	-1.7676162021	-1.4809285703	-0.5410241427	-0.3871093031	-0.649557879	-0.2997869691	0.1452820256	0.1183818379	0.9420547035	1.3972361774	1.1683864434	0.988150828	1.12861333	0.605732977
TRINITY_DN1989_c0_g1_i2_orfp1	unnamed protein product [Arctia plantaginis]	-1.1827943676	-0.491505122	-0.3074207332	-0.5203816031	-0.1282617928	2.8322967465	1.6499739033	0.8071043533	-0.1406232713	-0.6217589249	-0.3118543306	-0.7729305667	0.1434020964	-0.4324426022	-0.5228037852
TRINITY_DN17757_c0_g1_i2_orfp1	ras-like protein 2 [Spodoptera litura] >CAB3506692.1 unnamed protein product [Spodoptera littoralis] >CAH0678169.1 unnamed protein product [Spodoptera exigua] >CAH1636214.1 unnamed protein product [Spodoptera littoralis]	-0.7946192616	-2.1064359512	-1.6205790868	-1.0340035961	-0.447891482	0.1467797336	0.4350878896	1.1106351059	0.2299548232	-0.3942071075	0.7728992294	0.9872496635	0.8501962746	1.3501800966	0.5147536688
TRINITY_DN3087_c0_g1_i1_orfp1	PREDICTED: CDGSH iron-sulfur domain-containing protein 3, mitochondrial [Papilio polytes]	-2.3210043335	-1.7097901248	-0.8102255885	0.0070927196	0.6409840142	0.9823670123	1.3339966437	0.2796547925	1.3818255647	0.5195507217	0.591007308	-0.2325459774	-0.2290366235	-0.4040975749	-0.0297785541
TRINITY_DN9577_c0_g1_i1_orfp1	inositol polyphosphate 5-phosphatase K-like isoform X2 [Trichoplusia ni]	-1.6313433997	-1.575206501	-1.8750867643	-0.4480933287	0.2315485674	1.1648265502	0.3863361487	0.4179376252	-0.1170133645	1.3189557169	-0.4540440425	1.3189557169	0.1227656073	0.7162707928	0.4231906752
TRINITY_DN3711_c0_g1_i7_orfp1	coatomer subunit zeta-1 isoform X1 [Helicoverpa zea] >XP_049700730.1 coatomer subunit zeta-1 isoform X1 [Helicoverpa armigera] >PZC80510.1 hypothetical protein B5X24_HaOG214551 [Helicoverpa armigera] >CAD0206636.1 unnamed protein product [Chrysodeixis includens]	-0.7827606593	-0.0392688042	-1.6085048913	-0.7487106998	0.049279366	1.2357777811	1.1088903736	1.0501629196	1.0935177622	-1.3253901729	0.987415044	-0.9067476091	0.2625701835	0.9268948114	-1.3031254047
TRINITY_DN6371_c0_g1_i8_orfp1	Down syndrome cell adhesion molecule-like protein Dscam2 isoform X3 [Leguminivora glycinivorella]	-1.2249075587	-1.0046579588	-0.1481023835	-0.8258777199	-0.9325561602	2.6834962713	1.1632822257	0.8326150358	0.9547266943	-0.1900439369	-0.5199954631	-0.4802049173	-0.4045462303	0.2096577081	-0.1128856064
TRINITY_DN634_c0_g1_i22_orfp1	spectrin beta chain, non-erythrocytic 1 isoform X2 [Helicoverpa armigera]	-3.2794657937	-0.5727468877	-0.546049124	-0.2499468319	-0.0146063858	0.1218672858	0.6488705826	0.6986137259	-0.1458424817	-0.1185529551	0.640516845	0.8546366593	0.4431699962	0.9893095128	0.5302258525
TRINITY_DN1645_c0_g1_i5_orfp1	unnamed protein product [Arctia plantaginis] >CAB3249772.1 unnamed protein product [Arctia plantaginis]	-2.4633479111	-1.3051878216	-1.2776535753	-0.9268794983	-0.2146072742	0.3721721025	0.246790853	0.7987518622	0.211348089	0.9646699011	0.6069109163	0.6282815478	0.8126685286	1.1332278941	0.412854386
TRINITY_DN455_c0_g1_i8_orfp1	unnamed protein product [Arctia plantaginis]	-2.0590705739	-1.4488859627	-1.3598403305	-0.8626093496	-0.446517893	1.2132617894	1.4944231126	0.9511731104	0.5212914657	0.4290772877	-0.0023639768	0.1453892804	0.3717171269	0.737140352	0.3158145616
TRINITY_DN4762_c0_g1_i5_orfp1	unnamed protein product [Spodoptera exigua]	-1.4463562888	-1.4349761745	-1.6965211202	-0.7563195602	-0.0442228827	1.517826395	1.3957991403	1.5557138042	0.1974721373	0.3755290424	-0.3295025408	0.1246407975	-0.2423617672	0.2260895597	0.5571894579
TRINITY_DN2285_c1_g1_i5_orfp1	unnamed protein product [Arctia plantaginis]	-0.5258207625	-1.0307122491	-1.0960677397	-0.6485140459	-0.7139865873	1.6256304614	2.2005369108	1.4889924514	0.2668543306	-0.154622864	-0.8661105895	0.5652293039	-0.5806408883	0.0383801469	-0.5691478787
TRINITY_DN1925_c1_g1_i18_orfp1	unnamed protein product [Arctia plantaginis]	0.5147185115	-1.4059005837	-0.7938691945	-1.1632778218	-1.4422745202	-0.137487403	1.0046089199	0.6307407491	1.3253757031	1.3601568106	-1.664431831	0.3399844637	0.7016454648	0.4588110427	0.2711996888
TRINITY_DN74_c0_g1_i8_orfp1	unnamed protein product [Spodoptera exigua]	-2.1423657333	-1.4960936962	-1.6844645817	-0.6956860658	-0.1239138387	0.166093191	0.770061035	0.6816392035	0.3782975646	0.3876316201	1.0358948878	0.8708331326	0.595316904	1.118831399	0.1379249782
TRINITY_DN39998_c0_g1_i1_orfp1	unnamed protein product [Arctia plantaginis]	-1.9861390642	-0.1485482902	-0.9110880926	-0.9925001266	0.4123885889	2.4688820709	0.9515290042	1.1200114721	0.150220649	-0.1468641278	-0.6719177037	-0.2173333814	0.1684677418	-0.4164545235	0.219345783
TRINITY_DN1766_c0_g1_i1_orfp1	unnamed protein product [Arctia plantaginis] >CAB3240579.1 unnamed protein product [Arctia plantaginis]	-1.8913534064	-0.8124478651	-0.9515587136	-0.5488513256	-0.7115821209	1.9500154092	1.255838175	0.7147246118	1.2721623045	0.9948955266	-0.2793550795	-0.4705741689	-0.2595613091	0.1423740465	-0.4047260843
TRINITY_DN17186_c0_g1_i1_orfp1	protein ROP isoform X2 [Spodoptera litura] >XP_035429863.1 protein ROP-like isoform X2 [Spodoptera frugiperda]	1.1074970416	-1.8587789253	-1.7387983552	0.0585446875	-0.0922087217	0.4338421096	-0.4705176196	-0.2881854346	-0.62057944	-1.0940005198	1.6469963878	1.1224650552	0.5056600138	0.9184930651	0.3695706557
TRINITY_DN7527_c0_g4_i1_orfp1	unnamed protein product [Arctia plantaginis]	1.5984370893	-0.4310182036	-0.5558182701	-0.6801825055	-0.8763889137	2.8825883521	0.2017572312	0.2540868388	-1.1993966367	-0.7726555146	-0.4804830607	-0.1461486753	0.0661184607	0.0296650449	0.1094387632
TRINITY_DN360_c0_g1_i12_orfp1	unnamed protein product [Arctia plantaginis]	-3.0531433874	-1.0985543284	-0.9206279171	-0.3894104843	0.2199887236	0.4872139768	0.8318668982	0.8279381743	-0.1106795069	0.2944426703	0.4963248034	0.5524587907	0.6115733594	0.5898570168	0.6607512108
TRINITY_DN15775_c0_g1_i1_orfp1	uncharacterized protein LOC113508792 isoform X1 [Trichoplusia ni]	-1.6331363705	-1.2933744411	-1.6366879191	-1.3318992572	-0.138618956	-0.6483694312	0.9313302044	0.6921420105	1.2501937371	0.5627966864	0.9661040945	0.8164486402	0.399952417	0.8606246623	0.2024939228
TRINITY_DN1778_c2_g1_i3_orfp1	transcription factor IIIB 90 kDa subunit-like [Trichoplusia ni]	-0.3751388627	-1.2882823056	-0.1564945769	-0.8987012102	0.8700130599	1.9066318026	2.0978390997	-0.1153547629	-1.7515618049	-0.5442155975	-0.2642994495	0.0785725994	-0.0372072618	0.2898592423	0.1883400281
TRINITY_DN48746_c0_g1_i1_orfp1	unnamed protein product [Arctia plantaginis]	-1.2248692023	-1.5671932432	-0.6659377966	-0.8428037403	-0.541299211	1.9833568705	1.2972754315	1.0699802515	0.4376028116	0.1757764535	-0.6739177157	0.0495671367	-0.2540119088	1.3284092615	-0.571935399
TRINITY_DN1040_c0_g1_i5_orfp1	NADH-cytochrome b5 reductase 2 isoform X3 [Helicoverpa armigera] >XP_047023001.1 NADH-cytochrome b5 reductase 2 isoform X3 [Helicoverpa zea]	-2.7822801963	-0.9109489325	-1.027802201	-0.2685986752	-0.2069171539	0.7688919911	1.2214916684	1.2927473497	0.3520012488	-0.3693970072	0.2347501677	0.6440836008	0.2186083514	0.8514069679	-0.0180371798
TRINITY_DN3993_c1_g1_i12_orfp1	unnamed protein product [Arctia plantaginis]	-2.8069316277	-0.1374726633	-0.5890629353	-1.1086119398	0.4208893015	1.4141508469	0.8614402671	-0.479675162	0.4945222011	-0.0056770312	0.9792083773	0.0510870445	-0.0518759866	1.0745955828	-0.1165862752
TRINITY_DN158_c0_g1_i5_orfp1	unnamed protein product [Arctia plantaginis]	-0.2255855546	-1.4733421704	-1.5676981646	-0.5187512217	-0.4805726703	1.8833208477	0.7241394062	1.0119167558	-0.179364504	0.335746761	0.7070213122	1.0359416039	0.1390986073	0.3089127936	-1.7007838023
TRINITY_DN2110_c0_g1_i34_orfp1	Down syndrome cell adhesion molecule-like protein Dscam2 isoform X44 [Helicoverpa zea]	-2.7979148567	-1.0176084387	-0.3717990873	-0.1589379633	0.2770986545	1.4735137923	0.5017466982	0.3419358723	0.9590101972	0.893423415	-1.013046712	-0.2083620877	0.066085191	0.4656144591	0.5892408661
TRINITY_DN2268_c0_g1_i1_orfp1	uncharacterized protein LOC113496472 [Trichoplusia ni]	-0.0728528937	-1.5809150726	-1.4376997332	-0.659494004	-0.0758662912	1.4202137353	1.8429587044	0.6895176356	1.6276943974	-0.05781762	-0.6768010968	-0.0879411235	-0.9451657431	0.2154460925	-0.201276987
TRINITY_DN59335_c0_g2_i1_orfp1	ataxin-10 isoform X1 [Trichoplusia ni]	1.1313147532	-1.1843407898	-0.8928067972	-1.3501930527	-0.2188727102	2.1831048135	1.4257252683	0.343878294	-0.6752770166	-0.7451511342	-0.8414375403	-0.3062177166	-0.1825109055	0.5457253774	0.7670591568
TRINITY_DN10696_c0_g1_i2_orfp1	unnamed protein product [Arctia plantaginis] >CAB3245827.1 unnamed protein product [Arctia plantaginis]	-3.1618438473	-0.5475398289	-0.586683111	-0.4672268605	0.0177449377	1.2893221497	0.741652661	0.741652661	-0.2577318154	0.0942413655	-0.0392084721	0.3033764744	0.7710895399	0.6136277008	0.4875264451
TRINITY_DN1750_c0_g1_i7_orfp1	phosphatidate phosphatase LPIN2 isoform X2 [Trichoplusia ni]	-1.1969088378	-0.7767956548	-1.4650911283	-1.7756528603	0.1454927893	1.4853014602	1.6757617053	0.9671743081	0.9385044563	-0.387266588	-0.3489561893	0.1755221498	-0.0607943204	0.7069011477	-0.0831924377
TRINITY_DN3108_c1_g1_i11_orfp1	unnamed protein product [Arctia plantaginis]	-3.5380117691	-0.0608892264	-0.0918802847	-0.3868146479	-0.028644167	0.1995689168	0.4174971202	0.4477605242	-0.1843004224	0.390946494	0.4395569888	0.547281798	0.8066286934	0.3923536605	0.6489463215
TRINITY_DN40287_c0_g1_i3_orfp1	unnamed protein product [Spodoptera littoralis] >CAH1641790.1 unnamed protein product [Spodoptera littoralis]	1.8510106316	-0.2308673946	0.3435609004	-0.0831967242	0.0826123283	0.3069993209	1.9147600949	-0.400175603	0.3850630451	0.3226970261	-1.660284367	-0.7608182578	-1.7870564559	-0.7105725187	0.4262679738
TRINITY_DN9745_c0_g2_i10_orfp1	unnamed protein product [Chrysodeixis includens]	-2.6325203104	-0.7322751023	-1.0631888905	-0.4917683043	-1.1134953938	0.8818903217	0.4448583653	0.1865703421	0.7182578916	0.921726063	-0.0711380447	0.8743746443	0.7286928849	1.0841675436	0.2638479896
TRINITY_DN115_c0_g1_i2_orfp1	unnamed protein product [Arctia plantaginis]	-2.3492999116	-1.3506550137	-1.6022047829	-0.8064221497	-0.3342577298	0.8939102641	0.4096420361	0.5955528015	0.5856491552	0.6977098886	0.531012303	0.6130606041	0.692438546	0.8239224416	0.5999415476
TRINITY_DN1110_c0_g1_i1_orfp1	ATP-dependent RNA helicase dbp2-like isoform X1 [Trichoplusia ni]	-2.5904886097	-0.6626790791	-0.4083043467	-0.487264379	0.5161439998	2.1256111318	0.8834889943	0.3635438247	-0.4000752325	-0.7597925912	0.8987802512	-0.0830169774	0.1802955002	0.4047615508	0.0189959627
TRINITY_DN4970_c0_g1_i2_orfp1	unnamed protein product [Chrysodeixis includens]	0.8621867599	-1.1839721673	-1.2491624428	0.1009037883	0.4953957357	-0.9285702828	-0.4590934147	0.6672706333	0.8541266385	-1.548315148	1.2323641469	0.7918268982	-1.0564746866	-0.319186546	1.7407000875
TRINITY_DN33578_c0_g1_i2_orfp1	larval cuticle protein LCP-17-like [Bombyx mandarina]	-0.8725602397	-1.5080630478	-1.9514627531	-0.1684201099	0.7853576451	0.5404072258	1.2836916151	2.2529586149	-0.5116929962	0.367221558	0.1527651275	-0.2649191216	-0.0365253934	-0.0608395369	-0.0079185877
TRINITY_DN58_c0_g1_i7_orfp1	ultraspiracle [Lymantria dispar]	-1.458296335	-1.1053985789	-1.2717587085	-1.1600627349	0.2377679894	1.5995480231	1.2419423447	0.3379203802	2.0577401718	-0.169526526	-0.169526526	-0.169526526	-0.1090845457	0.2623685164	-0.1241069445
TRINITY_DN8885_c0_g2_i2_orfp1	PREDICTED: omega-amidase NIT2-A isoform X2 [Amyelois transitella]	0.9462560789	-1.106392116	-1.7240507922	-1.106392116	0.2361874784	-0.3182630135	-0.6257987294	0.4144881789	-1.2487648648	0.6146785919	1.1422790915	0.8867831053	1.8402913172	0.547442468	-0.4987446783
TRINITY_DN2982_c1_g1_i5_orfp1	unnamed protein product [Arctia plantaginis] >CAB3251263.1 unnamed protein product [Arctia plantaginis]	-2.1108267284	-0.5019527089	-1.4655999184	0.813944022	0.0232219469	1.5886342401	1.2279146048	0.7738925574	-1.3776760454	-0.3146522171	-0.1004945778	0.0190540155	0.6498310239	0.1412283713	0.6334814142
TRINITY_DN1529_c0_g1_i1_orfp1	unnamed protein product [Arctia plantaginis]	0.0464027954	-1.925659464	-2.042799801	-1.1564726194	-0.4532066984	0.5489781538	-0.0388627337	1.3153586622	0.3304805077	0.1249264658	0.9396562633	0.9478855902	1.0131357978	0.6979409593	-0.3477638791
TRINITY_DN6660_c0_g1_i1_orfp1	LOW QUALITY PROTEIN: hepatocyte growth factor-regulated tyrosine kinase substrate [Helicoverpa armigera]	-2.4240228017	-1.1472761426	-1.228278884	-0.1763242136	0.0276215424	1.3320122156	1.4312031314	1.1422129585	-0.0120932485	-0.3631661616	0.4070655728	0.2232259457	0.0863939291	0.8698797076	-0.168453551
TRINITY_DN2876_c0_g1_i4_orfp1	unnamed protein product [Arctia plantaginis]	-1.3712339626	-1.5039640936	-1.6317911874	-1.2534899131	-0.7581511505	-0.0631788601	0.1476240251	1.0320389116	0.013128502	0.9111312865	0.9256257481	0.747663085	1.0179291808	1.093034657	0.6936337712
TRINITY_DN12655_c0_g1_i4_orfp1	unnamed protein product [Arctia plantaginis] >CAB3251809.1 unnamed protein product [Arctia plantaginis]	-1.6320411485	-1.6007627315	-1.6127445097	-1.0407399397	-0.2919070744	1.3870810195	1.1594448938	0.9868621548	-0.3763346362	0.387134108	0.4181530896	0.5568439468	0.5256206223	0.7504225387	0.3829676665
TRINITY_DN3602_c1_g3_i1_orfp1	unnamed protein product [Arctia plantaginis] >CAB3258715.1 unnamed protein product [Arctia plantaginis]	1.3478249696	-0.7487511909	-0.8902843959	-1.437056353	-0.2196818491	-0.4771997163	-0.4630615792	-1.4485128833	1.120182849	0.827452023	0.949451839	-0.2017869864	-0.9418220413	1.1030268315	1.4802184834
TRINITY_DN928_c0_g2_i8_orfp1	unnamed protein product [Arctia plantaginis] >CAB3258171.1 unnamed protein product [Arctia plantaginis]	-0.7017271163	-1.6093791361	-0.9932762028	-0.6501829796	-0.1880409145	-0.0335180749	-0.4420519491	-0.0852089359	0.5909295331	1.6716139582	-0.4563474937	-0.0181447889	2.6184792967	0.0578167735	0.2390380303
TRINITY_DN595_c0_g1_i3_orfp1	formin-like protein isoform X1 [Trichoplusia ni]	-2.6760987553	-1.418920305	-0.6064580473	-0.7927016697	0.6994374652	0.3138991198	0.3334552845	0.2613494309	0.5527096184	0.2414913668	0.4775977256	-0.1526239636	0.3302015494	1.6477839411	0.7888772394
TRINITY_DN5344_c0_g1_i5_orfp1	unnamed protein product [Arctia plantaginis]	-1.1302285177	0.9590725573	0.9346784004	0.58641136	-0.0343187037	1.1239227592	0.0576720521	-0.3482134026	0.3804896379	-0.1743562171	-1.3687037566	-1.6586384927	2.0941978265	-0.7134978743	-0.7084876287
TRINITY_DN5500_c0_g4_i1_orfp1	B2 protein-like [Leguminivora glycinivorella]	-2.5386840356	-1.1186162443	-1.4048253704	-0.390729133	-0.7353242086	0.7566316143	0.317883139	0.5408558821	0.783131746	0.4366567776	0.4935843039	0.4392010042	0.6195870267	1.3614464939	0.4392010042
TRINITY_DN6110_c0_g1_i1_orfp1	ubiquitin-conjugating enzyme E2 G1 [Papilio xuthus] >XP_013167684.1 PREDICTED: ubiquitin-conjugating enzyme E2 G1 isoform X1 [Papilio xuthus] >XP_014357224.1 ubiquitin-conjugating enzyme E2 G1 isoform X1 [Papilio machaon] >XP_021182485.1 ubiquitin-conjugating enzyme E2 G1 isoform X1 [Helicoverpa armigera] >XP_022831374.1 ubiquitin-conjugating enzyme E2 G1 isoform X1 [Spodoptera litura] >XP_023943…	-1.5957133476	-1.048240547	-0.9319416358	-0.0242438338	0.2139444198	1.0906123376	1.2476032195	0.7087440742	-0.8245627439	1.0906123376	-0.0051554127	1.1396945695	-0.0561687905	-1.8283234332	0.8231387862
TRINITY_DN307_c0_g1_i12_orfp1	unnamed protein product [Arctia plantaginis]	-0.0831910552	-0.4559547312	-0.8406626785	-0.3998336182	-0.3271391972	0.7243433829	2.2705970954	1.5227910763	0.1814384093	-0.2341103294	-0.597608118	1.0681872395	-0.5915865947	-0.2898247061	-1.947446175
TRINITY_DN9374_c0_g1_i2_orfp1	unnamed protein product [Arctia plantaginis]	-1.782999428	-0.1443432377	-1.5086810116	-0.2083153568	2.2560524025	-0.9558790847	-0.3717079911	-0.2298121619	-0.278501187	1.3946458178	-0.0811341478	0.7685229692	0.6603755016	0.4797882123	0.0019887031
TRINITY_DN11244_c0_g1_i3_orfp1	U-scoloptoxin(01)-Cw1a-like [Helicoverpa zea]	-1.9915380118	-1.1995438621	-1.6716992077	-0.4212044736	-0.2576440684	1.5151099672	1.0897549343	0.674002975	0.9527576254	-0.82352911	0.6545966223	0.4068542341	0.4557844149	0.4521446409	0.1641533195
TRINITY_DN28960_c0_g1_i5_orfp1	fatty acid-binding protein 2-like [Trichoplusia ni]	-1.2013540369	-0.8405616945	-1.4844290985	-1.0008285483	-0.3462824589	2.0223795088	1.6162893642	1.069894319	0.656938995	0.452375507	-0.2446703371	-0.8254116366	0.3142612977	0.2090932546	-0.3976944356
TRINITY_DN50975_c0_g1_i3_orfp1	unnamed protein product [Arctia plantaginis]	-0.2976233489	-1.2816762321	-0.8538021526	-1.0591189877	0.1864785796	-0.5377569703	0.4130290705	0.3783054637	-1.7872079949	0.9418912512	1.6980541029	1.8843642926	0.2003510342	0.3876152079	-0.2729033161
TRINITY_DN11694_c0_g1_i2_orfp1	sulfotransferase 1C3 [Helicoverpa armigera] >XP_049699826.1 sulfotransferase 1C3 [Helicoverpa armigera] >XP_049699827.1 sulfotransferase 1C3 [Helicoverpa armigera]	-0.8669350684	-1.1141352612	-1.1730888728	-1.1025215372	-0.8774288637	-0.9284679795	-0.307461802	0.2545865495	-0.6510975267	0.5300125212	1.2876259047	1.3246881736	1.4168069373	1.2809748585	0.9264419666
TRINITY_DN1437_c0_g2_i5_orfp1	ABCC4 [Hyphantria cunea]	1.5389285485	-1.755681874	-1.6004693777	-1.7515222976	-0.2613237146	0.7066969732	0.4428555354	0.6603766271	-1.007333175	0.4795023301	0.4624406394	0.8493251573	0.5470581629	0.3860295013	0.3031169639
TRINITY_DN12899_c0_g1_i1_orfp1	unnamed protein product [Arctia plantaginis] >CAB3228254.1 unnamed protein product [Arctia plantaginis]	-1.1107158401	-0.6948469508	-0.7873714615	-0.9788226221	-1.2943167668	0.1356509304	0.4300812375	0.8380954181	2.362556004	-0.4288766934	-0.6920034895	0.0863586132	-0.2167504268	0.9994201357	1.3515419121
TRINITY_DN15264_c1_g1_i1_orfp1	venom acid phosphatase Acph-1-like [Trichoplusia ni]	0.6958863819	-1.8494181805	-0.8708796339	-1.6995679807	0.088679904	0.4084336497	0.5828007107	0.1554560853	1.1480834148	0.0166342219	2.1758757655	-0.2091281095	-0.0811861407	0.2888387543	-0.8505088428
TRINITY_DN3913_c0_g2_i1_orfp1	unnamed protein product [Arctia plantaginis] >CAB3237484.1 unnamed protein product [Arctia plantaginis]	-0.7395735102	-2.1013300608	-1.531175449	-0.8545286414	-0.0537695028	1.9041327276	0.2995566467	0.4677906206	-0.6062400984	0.7809948144	0.9224880598	0.2900845123	-0.0642053102	1.0185245521	0.2672506394
TRINITY_DN965_c0_g2_i5_orfp1	Na(+)/H(+) exchange regulatory cofactor NHE-RF1 [Spodoptera litura]	-2.878482124	-0.991750905	-1.1490210635	-0.3268393671	0.2949393726	1.1908080468	0.337481514	0.319336278	-0.0915270792	0.1320169206	0.7878231487	0.9551033217	0.264110233	0.9562847614	0.199716942
TRINITY_DN3811_c0_g1_i1_orfp1	phenoloxidase-activating factor 2 [Helicoverpa zea]	2.2902175965	-0.172528171	0.6100419455	-0.5988109195	-1.2105668784	-0.9509913111	0.2897470744	-0.822126996	1.9974868605	0.7797648168	-0.6220085254	-0.4000413596	-0.0328399781	-0.7351857517	-0.4221584028
TRINITY_DN8002_c0_g1_i1_orfp1	glutathione S-transferase-like [Spodoptera litura] >AIH07592.1 glutathione S-transferase sigma 5 [Spodoptera litura]	-2.6994623627	-0.8538534365	-0.0636275754	-0.5345055986	-1.1534033577	0.4828463526	0.183764712	0.8904081973	0.6102000939	-0.33179404	0.0090546748	0.3736417231	0.5832423982	0.9292564852	1.5742317336
TRINITY_DN1409_c0_g3_i1_orfp1	zinc transporter 2 isoform X1 [Helicoverpa armigera]	0.773146401	-0.705114037	-0.9082416254	0.2032541963	-0.0022456924	-0.1776843366	-0.1281523391	0.0468635369	0.1804747015	-2.9815722082	0.9438236548	1.6183315602	0.6463737629	0.3410021517	0.1497402735
TRINITY_DN5341_c0_g1_i1_orfp1	hypothetical protein HW555_000291 [Spodoptera exigua] >KAH9640793.1 hypothetical protein HF086_001954 [Spodoptera exigua] >CAH0687905.1 unnamed protein product [Spodoptera exigua]	-1.2001378729	-1.7854481251	-1.4113999951	-0.9893554866	-0.2696703675	1.088351259	1.7207749776	1.6635042166	0.3227341248	0.3470967636	-0.1372420208	0.0707434724	0.0848166797	0.3838725084	0.1113598659
TRINITY_DN35276_c0_g1_i1_orfp1	unnamed protein product [Arctia plantaginis]	-2.1107084644	-1.3982873213	-1.097559566	-0.5466821267	0.7310778404	-0.3324103334	0.5284169604	0.9619071777	-0.4952240052	0.8924632248	0.2252040593	1.1463621339	0.8217936808	-0.644985523	1.3186322627
TRINITY_DN1624_c0_g1_i4_orfp1	teneurin-m isoform X8 [Spodoptera litura]	0.5849229716	-0.5269012268	-0.2709517296	0.4397304212	2.049866569	1.5483328524	1.1918410209	-0.5793026277	0.3506626389	0.2628582122	-0.7029115206	-0.9935722584	-0.8608116029	-1.58918573	-0.9045779902
TRINITY_DN2780_c0_g2_i2_orfp1	unnamed protein product [Arctia plantaginis]	-1.7741511186	-1.0588150935	-1.2313120014	-0.9928668724	-0.6346760235	2.2130349045	1.1005610704	0.9371535296	0.2516868999	-0.0538311878	-0.1051370389	0.0500949522	0.6384155497	0.5892262095	0.0706162202
TRINITY_DN5385_c0_g1_i2_orfp1	unnamed protein product [Arctia plantaginis]	1.1400209164	-0.7042043835	-0.5255155632	-0.5716091688	-0.0520973223	2.371037055	1.8075278663	0.5960147594	-0.3779950094	-0.7172536213	-0.9407188523	-0.8454594858	-0.8724639434	0.2265766717	-0.5338599189
TRINITY_DN4800_c0_g1_i2_orfp1	unnamed protein product, partial [Brenthis ino]	-1.0720534226	-1.6202861667	-1.3123107052	-1.1558297553	-0.6125673551	2.0150055355	0.8822388814	0.6621157837	0.4129841967	1.1407779817	-0.2159369589	-0.1056548215	-0.2017055215	0.9413459504	0.2418763773
TRINITY_DN8371_c0_g1_i1_orfp1	zinc carboxypeptidase-like [Helicoverpa armigera]	-0.3398471571	-1.0499896445	-1.0589158451	-0.4802990593	-0.2455764285	3.0906183418	0.8625961854	0.7267292791	-0.045294739	-0.8166564933	0.1033173401	-0.2961652532	-0.377288863	-0.5992872532	0.5260595898
TRINITY_DN4252_c0_g1_i1_orfp1	unnamed protein product [Arctia plantaginis]	-0.7721208059	-1.5193305696	-1.0388564713	-0.4917255641	-1.3905938531	1.3643761424	1.6477735971	0.3953074765	1.3470181081	0.8010279951	-0.438082052	0.0303154234	-0.9606868753	0.5834483557	0.442129093
TRINITY_DN7908_c0_g2_i4_orfp1	uncharacterized protein LOC110384335 [Helicoverpa armigera] >XP_047019266.1 alpha,alpha-trehalose-phosphate synthase [UDP-forming] [Helicoverpa zea] >PZC85099.1 hypothetical protein B5X24_HaOG202863 [Helicoverpa armigera]	-3.195377374	-0.5488328151	-0.7255049197	0.2104366171	0.3775711939	-0.4995178835	-0.2859492247	0.0940244102	0.983131033	0.6010831591	0.9738903903	0.7232537691	0.6603347782	0.3257868564	0.3056700099
TRINITY_DN379_c1_g3_i1_orfp1	esterase E4-like [Trichoplusia ni]	-0.2191476311	-1.1209372662	-1.3100751703	-0.8214176695	0.0375870334	-0.366173381	-0.9564862866	0.8826935246	0.6417599867	2.2785287634	-0.1209923093	-0.6641133594	1.4720513081	0.9122065371	-0.6454840797
TRINITY_DN26890_c0_g4_i1_orfp1	unnamed protein product [Spodoptera exigua]	-0.4679263667	-2.0078570555	-0.6212866998	-1.496156681	-0.3416951982	1.4043985798	1.643540166	1.4254560951	0.3907548136	-0.229763375	-0.1775255583	0.1728701187	-0.5353740467	0.8652839569	-0.0247187488
TRINITY_DN3413_c0_g1_i5_orfp1	phosphatase and actin regulator 1 isoform X3 [Trichoplusia ni]	-1.1695510305	-1.2357361725	-1.0190710917	-1.2732756298	-0.3875935559	1.2175334455	0.5621974114	0.43417708	2.387514819	1.0427450236	-0.2731380696	-0.3195613587	-0.2363373599	0.4897158294	-0.2196193402
TRINITY_DN2457_c0_g1_i2_orfp1	unnamed protein product [Arctia plantaginis]	-2.1958174688	-1.4704792324	-0.9298127381	-0.9506088022	-0.7762830259	0.6446397228	0.8790233227	1.2343516553	-0.1247336712	0.3790538524	0.1634205425	0.8684664383	0.9105022345	1.0218513792	0.3464257908
TRINITY_DN9942_c0_g1_i3_orfp1	unnamed protein product [Arctia plantaginis]	2.6348503266	-1.3968933365	-0.164598251	-0.6516812022	-0.3585133327	1.4481264333	0.0591587873	-0.8790137225	-1.1775250844	0.3204726898	0.4803343065	0.7365606317	-0.4425542667	-0.371695215	-0.2370287643
TRINITY_DN2411_c10_g1_i5_orfp1	peroxidase [Trichoplusia ni]	-2.6026516034	-1.453253725	-1.2587868359	0.1257079417	0.7156905234	-0.3705896042	-0.3522309241	0.5223470396	0.4662095926	0.2938815768	0.8769955817	0.8532312168	0.809257369	0.8708174364	0.5033744147
TRINITY_DN2960_c0_g1_i1_orfp1	unnamed protein product [Arctia plantaginis]	-3.4722035126	-0.5166923667	-0.3568097412	-0.2220635921	-0.0226785453	0.6358236316	0.2835393514	0.3922474801	0.2342119676	0.0926824392	0.4897598015	0.7699776715	0.623517078	0.5851929306	0.4834954064
TRINITY_DN8308_c0_g1_i1_orfp1	hypothetical protein HW555_000755 [Spodoptera exigua] >KAH9633391.1 hypothetical protein HF086_004105 [Spodoptera exigua]	-1.7789539768	0.3994428531	0.8186889941	0.5136062995	-0.2986566905	1.0554413414	1.403769342	0.7921427892	-1.6593603822	0.7116144204	-1.564331717	-0.2323375327	-0.6867304799	-0.2709125953	0.7965773345
TRINITY_DN1087_c0_g1_i1_orfp1	unnamed protein product [Arctia plantaginis] >CAB3259801.1 unnamed protein product [Arctia plantaginis]	-1.1034949029	-1.4794008193	-1.2355919614	-1.3972047993	-0.9455289467	0.7094375779	-0.1963331686	0.6159907786	-0.5913045854	0.5223782616	0.523362734	1.0644387276	1.3501576141	0.8495827085	1.3135107811
TRINITY_DN533_c0_g4_i5_orfp1	rho GTPase-activating protein 190 isoform X1 [Helicoverpa armigera] >XP_049705389.1 rho GTPase-activating protein 190 isoform X1 [Helicoverpa armigera] >XP_049705390.1 rho GTPase-activating protein 190 isoform X1 [Helicoverpa armigera] >XP_049705391.1 rho GTPase-activating protein 190 isoform X1 [Helicoverpa armigera]	-1.2251170545	-1.0187503711	-1.353643325	-1.0805577535	-0.0953985737	1.5885591649	1.656604122	0.1382679199	0.6183613068	-0.4158609989	-0.5454546719	0.1127390734	-0.3272928104	1.7787806543	0.1687633176
TRINITY_DN4439_c0_g1_i1_orfp1	collagen alpha-1(IX) chain-like [Trichoplusia ni]	-1.4084127333	-1.6820751477	-1.7596901584	-0.6686461236	-0.559991835	1.6606813061	1.027339101	0.4245649627	1.045511615	0.1967220824	0.7557151673	0.2054199439	-0.1428827423	0.7362152004	0.1695293616
TRINITY_DN9082_c0_g1_i4_orfp1	glutathione synthetase-like isoform X1 [Trichoplusia ni]	-0.0262489304	-1.7520790043	-1.1363291742	-1.2326486496	-0.9935260121	1.667798531	1.7298366499	1.1313314403	0.0165733303	0.0041440509	-0.0011979657	-0.0952752232	-0.4447267911	0.9050792068	0.2272685413
TRINITY_DN43834_c0_g2_i1_orfp1	unnamed protein product [Chrysodeixis includens]	-0.5554209218	-1.6911448601	-0.8605455108	-1.0830857306	-1.1813367146	1.4842024548	1.4543237125	0.9904893434	0.4212190306	-0.9463899482	0.7392310515	0.7418187568	-0.1534203037	0.9623577906	-0.3222981505
TRINITY_DN3991_c0_g1_i5_orfp1	unnamed protein product [Chrysodeixis includens]	1.1303972378	-1.2113979829	-3.0255587238	0.3614880661	0.9244524668	0.4980079842	-0.3536848216	0.1840069061	0.3231990051	0.8015199132	-0.2142141432	0.5655064117	0.3691265556	-0.6221706888	0.2693218139
TRINITY_DN3693_c1_g2_i1_orfp1	uncharacterized protein LOC124631834 [Helicoverpa zea]	-1.4928364822	-1.6535019949	-1.7060845413	-1.2128379343	-0.7615640579	0.6135630798	0.4355670414	0.7401068962	0.5217237249	0.933206216	0.6862798267	0.7196710118	1.0162521369	0.8289055331	0.3315495439
TRINITY_DN12463_c0_g1_i2_orfp1	unnamed protein product [Arctia plantaginis] >CAB3247601.1 unnamed protein product [Arctia plantaginis]	-2.7739801992	-1.2128683659	-0.4264961389	-0.4318852759	0.561352857	-0.1939491186	-0.3355988909	0.6297365614	-0.1732398005	1.6428001852	0.2220452302	0.3798976797	0.3609793024	0.969235897	0.781970077
TRINITY_DN8691_c0_g1_i2_orfp1	unnamed protein product [Arctia plantaginis]	-2.1854758636	-0.4643491294	-0.4076069557	-0.5252543605	0.0752361292	1.8461867579	1.7967499796	0.9544875751	-0.4403274034	0.935597651	-0.6961222274	-0.5780090884	-0.1415954632	-0.2972291391	0.1277115378
TRINITY_DN8731_c0_g2_i1_orfp1	carboxypeptidase B [Manduca sexta] >KAG6448456.1 hypothetical protein O3G_MSEX005543 [Manduca sexta]	-1.1010433358	-1.3072011847	-1.4434952805	-1.3297641223	-0.8521487533	1.8169354277	0.5281614366	0.5120257117	-0.1025121134	-0.3590629303	0.691488598	0.3042593979	0.898260292	1.4290345378	0.3150623185
TRINITY_DN25200_c0_g1_i1_orfp1	unnamed protein product [Spodoptera exigua]	-2.4863911478	-1.3734589404	-1.5669348489	0.1108021044	0.5339697338	1.3048730494	0.848754365	0.4804794781	-0.0596240972	0.5547737214	0.7202530964	0.0307898803	0.7710833175	-0.1476434744	0.2782737625
TRINITY_DN16042_c0_g1_i1_orfp1	pro-corazonin-like [Trichoplusia ni]	-2.3611632465	-1.1221423117	-0.930219764	-1.2136708919	-0.4034749675	1.3480624983	1.3439737848	0.7583132409	0.2815072392	0.0890391382	-0.038017916	0.3056003586	0.5851725158	0.7805877618	0.5764325599
TRINITY_DN4999_c7_g1_i1_orfp1	unnamed protein product [Arctia plantaginis] >CAB3257979.1 unnamed protein product [Arctia plantaginis]	-1.6385874462	-0.9893059356	-1.1791110921	-0.2856865403	0.9468582813	0.1260334837	2.3288076758	-0.396338041	-0.1902849854	0.8008186971	0.9980054424	0.2652813865	0.4577550653	-1.1895775406	-0.0546684509
TRINITY_DN3825_c0_g1_i1_orfp1	unnamed protein product [Arctia plantaginis] >CAB3252043.1 unnamed protein product [Arctia plantaginis]	-2.1594113527	-0.6581628943	-0.2155061629	-0.2229315646	-0.0126955456	1.4513806215	1.9211438585	1.0519961015	-0.4983857129	-1.5143481347	0.0443366123	0.3301192057	0.021658977	0.4989576536	-0.0381516624
TRINITY_DN1475_c1_g1_i1_orfp1	dnaJ homolog subfamily B member 12 isoform X2 [Trichoplusia ni]	-2.0280252147	-1.4997982761	-1.3761912141	0.3191867772	0.9543881372	0.428518197	1.1578802723	1.1297259904	-0.5627186387	0.4063154767	0.0497673183	-0.0604027628	-0.7658559582	1.1974543065	0.649755589
TRINITY_DN9961_c0_g1_i9_orfp1	unnamed protein product [Chrysodeixis includens]	1.4945280446	-0.1641678577	0.752594381	0.4500207356	-1.3364824227	0.9852243837	1.5524786572	0.230131586	0.3232316652	0.7951877172	-1.1199210141	-0.8795413542	-1.7442963356	-0.8225991534	-0.516389033
TRINITY_DN22268_c0_g1_i1_orfp1	thioredoxin reductase-like selenoprotein T homolog CG3887 [Helicoverpa armigera] >XP_047041373.1 thioredoxin reductase-like selenoprotein T homolog CG3887 [Helicoverpa zea] >PZC73683.1 hypothetical protein B5X24_HaOG208954 [Helicoverpa armigera]	-0.9279387874	-1.4677653147	-2.1291796468	-0.9743089411	0.6491539022	1.6650401496	0.5911255632	1.0316509215	0.146750314	1.0849279813	-0.6145809525	-0.0090764892	0.2210790949	0.3522153053	0.3809068997
TRINITY_DN23315_c0_g1_i2_orfp1	L-2-hydroxyglutarate dehydrogenase, mitochondrial [Helicoverpa armigera]	-1.8225001925	-1.3054465566	-1.2122082106	-0.7143442423	-0.2289732323	1.828448504	1.8812760978	0.9015232376	0.0777041543	-0.1297014098	-0.0088707842	0.2778767242	0.0013380374	0.3749430052	0.0789348679
TRINITY_DN7548_c0_g1_i1_orfp1	DNA damage-binding protein 1 isoform X1 [Helicoverpa armigera] >XP_049704682.1 DNA damage-binding protein 1 isoform X2 [Helicoverpa armigera]	-1.4693120006	-1.6386278334	-1.2923419359	-0.6299708739	0.0091924411	1.3245360843	2.0188258654	0.9551674728	0.4175207641	0.2639225049	-0.4114431421	0.1546308496	-0.0449799967	-0.4799223864	0.8228021869
TRINITY_DN822_c0_g1_i1_orfp1	glycine-rich cell wall structural protein-like [Trichoplusia ni]	-1.9736908623	1.548725902	1.1283910341	0.8185238235	0.2625844828	1.3060138909	0.5923509365	0.4032924227	-0.5335063844	-0.5703857195	-0.8134733962	-0.829089092	-1.5636675546	0.2625844828	-0.0386539663
TRINITY_DN10484_c0_g1_i4_orfp1	unnamed protein product [Arctia plantaginis] >CAB3247334.1 unnamed protein product [Arctia plantaginis]	-1.9165537434	0.2604289331	0.3654150066	-0.7262635137	0.2180620513	2.8002936412	-0.0804980753	0.141155482	-1.0719468209	-0.7262635137	-0.4092339478	-0.1552879135	0.6193880938	0.0255596989	0.6557446211
TRINITY_DN8024_c0_g2_i1_orfp1	unnamed protein product [Arctia plantaginis] >CAB3256614.1 unnamed protein product [Arctia plantaginis]	0.3120376789	-2.4460014152	-1.2738464098	0.2739938666	0.5679665948	0.7601212921	1.2954642847	0.7163910018	-1.2653365507	0.2228410883	-0.1359609988	0.9483682959	-1.0121273195	0.5317188474	0.5043697436
TRINITY_DN820_c0_g1_i1_orfp1	unnamed protein product [Chilo suppressalis]	-1.7627079764	-1.2869241318	-2.1319673057	-1.0558465582	-0.1256632659	0.8376211662	0.7329434163	0.989933741	0.4312654242	0.407386613	0.7889855963	0.4036968553	0.8472589527	0.6349826734	0.2890347997
TRINITY_DN7030_c0_g3_i1_orfp1	unnamed protein product [Arctia plantaginis]	-1.5142181596	-1.3301364803	-1.0487828784	-0.0798100611	0.3058682433	1.3533877238	2.078551004	0.855434258	0.3826999423	0.5583503677	-0.881577448	0.7153967159	-1.0175365431	-0.1757334379	-0.2018932465
TRINITY_DN55_c0_g2_i2_orfp1	unnamed protein product [Spodoptera littoralis] >CAH1636199.1 unnamed protein product [Spodoptera littoralis]	-1.6359533846	-0.9072466371	-1.1543246341	-1.5041242488	-0.7035857171	1.7542397793	1.2405607539	1.2471207907	-0.389121945	0.1796136398	0.5352462851	0.2626144665	0.80994036	0.1986934077	0.0663270838
TRINITY_DN7242_c0_g2_i2_orfp1	fatty acid-binding protein, adipocyte-like [Melitaea cinxia] >XP_045445378.1 fatty acid-binding protein, adipocyte-like [Melitaea cinxia] >XP_045445379.1 fatty acid-binding protein, adipocyte-like [Melitaea cinxia]	-0.9386116979	-0.0861498626	-1.4718543355	0.0433907626	0.7088948338	-0.2335623726	-1.3712827617	-0.7269029848	1.7687557972	-0.9989503995	1.8647418971	1.0145576192	0.4910245371	-0.2570986929	0.1930476604
TRINITY_DN8375_c0_g1_i2_orfp1	unnamed protein product [Parnassius apollo]	-0.7297076546	-0.5337513487	-0.3933162919	-0.0604403267	0.5981107931	1.8997490308	1.9664117448	0.9568473941	-0.328979614	-2.0544187603	-0.5337513487	-0.0564327016	-0.4498356556	0.3161252164	-0.5966104771
TRINITY_DN19765_c1_g3_i3_orfp1	serine protease 33 [Mamestra configurata]	1.0688526084	-1.1982366977	-1.749963566	-0.8449403938	-0.5658611295	-0.4288827716	-1.4019674719	0.7622982236	1.3135843823	0.8280286487	-0.8015505923	0.9768388495	0.4277414683	0.5819208143	1.0321376277
TRINITY_DN15030_c1_g1_i1_orfp1	unnamed protein product [Arctia plantaginis] >CAB3261564.1 unnamed protein product [Arctia plantaginis]	-0.2183869237	-1.2270153749	-1.125038791	-1.1886788797	-0.1241095927	0.5059028291	1.2019822257	2.5567638196	-0.2539207285	0.427420735	-1.0364709426	-0.1711614545	-0.3491626769	1.0207468465	-0.0188710914
TRINITY_DN4842_c0_g1_i1_orfp1	hypothetical protein SFRURICE_016784 [Spodoptera frugiperda] >KAF9824839.1 hypothetical protein SFRURICE_018038 [Spodoptera frugiperda] >KAG8115459.1 hypothetical protein SFRUCORN_004979 [Spodoptera frugiperda] >CAB3514415.1 unnamed protein product [Spodoptera littoralis] >CAH1644230.1 unnamed protein product [Spodoptera littoralis]	2.245125075	-1.7561523166	-1.521360662	-0.1717276676	-0.6919308029	0.4889213854	1.0531311823	0.4812143726	-1.2591131956	0.4889213854	-0.1544598911	-0.0688960749	-0.0434750806	0.7743334484	0.1354688423
TRINITY_DN2760_c6_g1_i1_orfp1	unnamed protein product [Arctia plantaginis] >CAB3242681.1 unnamed protein product [Arctia plantaginis]	-3.3980988799	-0.6217246671	-0.7946044699	-0.0934508593	0.2625753329	0.2157175679	0.4961023604	0.5950987821	0.6075951593	0.2945147451	0.530068646	0.3811781035	0.6153741943	0.5888273913	0.3208265934
TRINITY_DN21277_c0_g1_i1_orfp1	unnamed protein product [Arctia plantaginis]	-1.4039526391	-1.6966392219	-1.3891262373	-0.4125739311	-0.5034245164	0.9513222285	1.9502820766	0.1663711488	0.8680718583	0.5073643826	1.0207464703	-0.4504214075	0.090450658	0.7636684008	-0.4621392705
TRINITY_DN22021_c0_g1_i6_orfp1	uncharacterized protein LOC111350918 isoform X1 [Spodoptera litura]	-1.1450128221	-1.272084097	-1.4147199669	-0.8798793113	-0.6029585931	1.6231163048	1.2281612369	0.5177817334	0.4914863822	-1.5450816502	0.7570201514	0.7438464951	0.5895580802	0.5036479182	0.4051181384
TRINITY_DN7124_c0_g1_i8_orfp1	vesicle-associated membrane protein 2 isoform X1 [Helicoverpa armigera] >XP_022834345.1 vesicle-associated membrane protein 2-like isoform X1 [Spodoptera litura] >XP_035453123.1 vesicle-associated membrane protein 2-like isoform X1 [Spodoptera frugiperda] >XP_047034881.1 vesicle-associated membrane protein 2 isoform X1 [Helicoverpa zea] >CAB3525008.1 unnamed protein product [Chilo suppressalis] >…	-2.4357589671	-1.3234246611	-1.1256053625	-0.5405680596	-0.1657371862	-0.3023318043	0.2810766046	-0.0939698277	0.723231356	1.4806602106	0.790085577	0.7109838791	0.8761936451	0.1728055004	0.9523590955
TRINITY_DN13389_c0_g2_i1_orfp1	carbonic anhydrase 1 [Spodoptera litura] >CAB3510010.1 unnamed protein product [Spodoptera littoralis] >CAH1639622.1 unnamed protein product [Spodoptera littoralis]	0.661125823	-1.4856391532	-0.9509955373	-1.2039607301	-0.4420695579	1.4348691356	1.4305374988	1.441358386	0.0786185269	-0.1565161264	-1.2442398269	0.8064578449	-1.0620147515	0.4620611372	0.2304073308
TRINITY_DN6364_c0_g1_i2_orfp1	unnamed protein product [Euphydryas editha]	1.009427707	-0.0497596955	-0.1279147963	-0.2264997209	1.3692185829	1.1049519271	0.5447133863	-0.6518216621	-0.5386186284	-2.7457006679	0.104692267	0.2378556053	-0.2067026747	-0.9460613013	1.1222196713
TRINITY_DN602_c0_g1_i13_orfp1	unnamed protein product [Spodoptera exigua]	-3.2241552737	-0.5572406606	-0.416754441	-0.5318676448	-0.0955459664	0.3319887097	0.0056519314	-0.2177978982	0.9240719726	0.2022022341	0.3405245502	0.9126524259	0.88973615	0.7618176668	0.6747162441
TRINITY_DN6240_c0_g1_i1_orfp1	unnamed protein product [Arctia plantaginis] >CAB3237782.1 unnamed protein product [Arctia plantaginis]	-0.053074175	-0.6460554124	-0.8444787657	0.6687053844	1.3746136745	0.0608289261	0.4113543287	2.3716776589	0.1554516123	-1.8620021197	-0.2232315711	-0.7460460403	-0.6897397579	0.7720950568	-0.7500987996
TRINITY_DN776_c0_g1_i2_orfp1	TRINITY_DN776_c0_g1_i2_m.179882 TRINITY_DN776_c0_g1::TRINITY_DN776_c0_g1_i2::g.179882 ORF type:complete len:443 (+),score=82.26,PZC78993.1 100 0 TRINITY_DN776_c0_g1_i2:98-1330(+)	-1.6588198199	-1.4373384125	-1.6049015161	-0.8529582042	-0.598527417	1.1329288991	1.5158738158	1.2092001978	0.5087520337	-0.2275455402	0.4534078974	0.3177968282	0.1470097866	0.8931692408	0.2019522106
TRINITY_DN7593_c0_g1_i1_orfp1	multidrug resistance-associated protein 1 isoform X2 [Helicoverpa armigera] >XP_047019789.1 multidrug resistance-associated protein 1 isoform X2 [Helicoverpa zea]	-2.7802734597	-0.7644091524	-1.3126921652	-0.6259445193	-0.1268442635	0.0412665509	0.6450098213	0.3792294577	0.0022028295	1.2826078606	0.5444578511	0.5203249511	1.0513133862	0.4680900604	0.6756607913
TRINITY_DN12172_c0_g1_i1_orfp1	unnamed protein product [Arctia plantaginis]	0.7875404316	-1.4619292852	-0.8781243639	-1.0703370548	-0.1706565303	1.2995448891	2.1898187257	0.8271193436	-0.3391751868	-1.5864067822	0.5577336767	-0.0568681409	-0.1210746838	0.3008029957	-0.2779880345
TRINITY_DN2321_c0_g1_i2_orfp1	unnamed protein product [Arctia plantaginis]	-2.1885214052	-1.1453362435	-1.4145242498	-0.2483716549	0.129591293	0.0972486586	0.0123879067	0.1456590284	-0.4651534888	1.5903904571	0.8812559864	0.8437026087	1.2395239247	-0.4028150389	0.9249622174
TRINITY_DN30156_c0_g1_i1_orfp1	serine protease [Spodoptera frugiperda]	0.0304830866	-0.7735026676	-1.1082136572	-0.7735026676	-0.5891432302	1.4856688936	1.459805287	2.2217453105	1.0565131223	-0.6984693644	-0.4236833046	-0.1709489287	-0.5022544884	-0.3331474618	-0.8813499295
TRINITY_DN34455_c0_g1_i1_orfp1	hypothetical protein B5X24_HaOG214622 [Helicoverpa armigera]	-2.6427169006	-0.7699536122	-1.1536414901	0.5412471246	0.9844232975	-1.2018967295	0.2262659638	0.7114564849	0.2704975512	-0.4003568433	0.7137104862	0.8962686083	0.5212474663	0.9354913187	0.3679572742
TRINITY_DN1804_c0_g2_i1_orfp1	ejaculatory bulb-specific protein 3-like [Trichoplusia ni]	-0.5540854476	-1.2559707224	-1.7674604151	-1.2118363421	-1.0057097338	-0.3926308429	0.6891887824	0.6304057344	1.5448312155	-0.1326308982	1.1424579149	1.2612676145	0.3903846485	0.9686939428	-0.306905451
TRINITY_DN22938_c0_g1_i5_orfp1	unnamed protein product [Arctia plantaginis]	-0.2837578894	0.0551937231	0.1219914498	0.0123024563	0.0123024563	0.7143678347	2.4489873042	1.3587895386	-2.1138519065	-0.9659155579	-0.6289603473	-0.5139448498	0.1521141718	-0.6289603473	0.2593419635
TRINITY_DN389_c5_g1_i8_orfp1	glypican-6-like [Spodoptera frugiperda]	-3.0604291362	-0.9392972239	-0.8873711368	-0.0777371916	-0.2433409056	-0.353022817	0.5350386878	0.9552807926	0.3759091809	0.6286674057	0.5628036002	0.6557953744	0.3584799751	0.9098524155	0.5793709788
TRINITY_DN115_c0_g1_i16_orfp1	unnamed protein product [Arctia plantaginis]	-2.1942238923	-1.3931942544	-1.4399206551	-0.9753365957	-0.2223358824	0.6841473148	1.4435141876	0.6986691464	0.4155856746	0.4832784322	0.8058501166	0.5047682054	0.8115195465	0.4010141705	-0.0233355147
TRINITY_DN8419_c0_g1_i1_orfp1	E3 SUMO-protein ligase RanBP2-like [Helicoverpa zea] >XP_047030879.1 E3 SUMO-protein ligase RanBP2-like [Helicoverpa zea]	-1.7663416983	0.1951728526	0.7943049648	0.6373749485	-0.0231660117	1.820550149	2.0640475689	-0.1470981726	-1.4170840691	0.1150016837	-0.6187346554	-0.2645313962	-0.7075649449	-0.3239026687	-0.3580285505
TRINITY_DN9800_c0_g3_i1_orfp1	unnamed protein product [Chrysodeixis includens]	-2.3215631929	-0.5284639877	-0.0127257435	0.507792466	-0.0303992809	2.6774091402	0.3529932324	-0.4547077124	0.8840825339	-0.0303992809	-0.3552557361	-0.019339624	-0.4032443244	-0.6153286534	0.3491501636
TRINITY_DN17343_c1_g3_i1_orfp1	alpha-amylase 1-like isoform X2 [Zerene cesonia]	-1.0217494019	0.2936820653	-1.2281315046	1.3227002579	-0.7171161193	0.6289425686	-0.2171167579	-0.3494785222	2.1886889545	-0.1593266249	-1.1098250015	-1.0382737195	0.9403336549	-0.6075724022	1.0742425528
TRINITY_DN2107_c0_g2_i10_orfp1	protein still life, isoform SIF type 1 isoform X3 [Spodoptera litura]	-2.7593230375	-1.3628812321	-1.2122803505	-0.4644822015	-0.1796676868	0.6016862296	0.3727175918	0.6724187376	0.2842121362	0.5398744656	0.6914321333	0.8012444135	0.7577274983	0.6056364537	0.6516848487
TRINITY_DN10236_c0_g1_i1_orfp1	amino acid transporter AVT1D-like [Spodoptera litura] >XP_022832826.1 amino acid transporter AVT1D-like [Spodoptera litura] >XP_022832827.1 amino acid transporter AVT1D-like [Spodoptera litura] >XP_022832828.1 amino acid transporter AVT1D-like [Spodoptera litura]	-0.6053966943	-1.3967867905	-1.3720631048	-1.0177213383	-0.5615910705	2.2409132259	1.4363231657	0.3671255433	-0.9528795698	0.500973379	0.8303544424	0.4167520321	0.0914925094	0.3263211305	-0.3038168601
TRINITY_DN166_c0_g1_i1_orfp1	hypothetical protein HW555_010549 [Spodoptera exigua] >CAH0694347.1 unnamed protein product [Spodoptera exigua]	-1.9530991246	-1.1987474888	-1.2420894822	-0.7205197159	-0.9669800344	0.1335794031	0.128470626	1.286957168	1.7461216633	0.3233715402	0.3677586475	0.3188609992	0.2966791834	1.2336332814	0.2460033341
TRINITY_DN9072_c0_g1_i6_orfp1	acetyl-CoA carboxylase isoform X4 [Trichoplusia ni]	1.1072238391	-1.8581028609	-1.711207058	-0.9768213151	0.321539305	1.544064765	1.2252808662	0.745828149	1.0811714644	-0.2632139984	-0.2839842876	0.1818767828	-0.6552739494	-0.1674540149	-0.2909276874
TRINITY_DN3410_c0_g3_i5_orfp1	kunitz-like toxin PcKuz3 [Helicoverpa armigera]	-0.9727612804	-1.3758645591	-1.4257325957	-1.4280258949	-0.6489697853	0.7296763853	1.2183323154	0.816490438	0.6265542116	-0.7998178096	1.4126361571	1.2344836007	0.2680905342	0.5604350443	-0.2155267616
TRINITY_DN803_c1_g1_i5_orfp1	unnamed protein product [Arctia plantaginis] >CAB3251693.1 unnamed protein product [Arctia plantaginis]	-0.9427694448	-1.5502068747	-1.5092513197	-1.520894926	-1.0352921686	0.7537150831	0.6606186626	1.0859917615	1.3296592252	0.4487110581	0.1351659177	0.4651065857	0.1151480411	1.2407716105	0.3235267884
TRINITY_DN9864_c2_g1_i8_orfp1	unnamed protein product [Arctia plantaginis]	-2.3799989147	-1.1166919322	-0.8869755374	-0.6122953596	0.1776666357	1.4288798145	1.4210027713	0.8563042453	1.3684110505	0.1145333315	0.0155750531	-0.3794448057	-0.0948217881	0.2149046152	-0.1270491794
TRINITY_DN3446_c0_g1_i10_orfp1	protein D2 isoform X1 [Manduca sexta]	0.6174338131	-0.2041337133	-0.2326943748	-0.3194222462	-0.1946515573	1.4028850623	-0.4176824911	0.1435008179	1.0628679608	0.8014216404	-0.3340322258	-1.9996105546	-0.0823191287	1.6532506171	-1.8968136196
TRINITY_DN7401_c0_g2_i1_orfp1	aminopeptidase N 1 [Lymantria dispar]	-0.4543050875	-1.3646483888	-1.2753484662	-1.1799132323	-0.6922620832	2.2034603092	1.2817322876	1.5540655566	0.2060699385	-0.0449072851	-0.3690415907	0.4304698791	-0.1049553376	0.1548805727	-0.3452970721
TRINITY_DN6208_c0_g1_i2_orfp1	GTP-binding protein Di-Ras2 [Trichoplusia ni] >CAD0198250.1 unnamed protein product [Chrysodeixis includens]	-0.9423569943	-1.5620490436	-2.162675371	-1.1204981309	-0.2753063822	1.4834131215	0.7597010303	0.9781575136	0.0225152495	0.2039378246	0.1087713725	0.4641434539	0.7386993879	1.0153579472	0.2881890211
TRINITY_DN2938_c0_g1_i1_orfp1	uncharacterized protein LOC110372709 [Helicoverpa armigera] >XP_047021084.1 superoxide dismutase [Cu-Zn] 2-like [Helicoverpa zea] >XP_047021085.1 superoxide dismutase [Cu-Zn] 2-like [Helicoverpa zea] >PZC81567.1 hypothetical protein B5X24_HaOG212491 [Helicoverpa armigera]	0.0302111973	-2.4493079015	-0.9779743493	-1.2264602557	-0.741564445	1.1029142555	0.3380520862	0.280450353	1.6099398163	1.152925212	0.0361872974	0.4423721023	-0.3519524415	0.5408719352	0.2133351378
TRINITY_DN5752_c0_g1_i2_orfp1	hypothetical protein HF086_008459, partial [Spodoptera exigua]	-0.6554167327	-0.78812864	-2.0132151395	0.4059918622	-0.0120469301	1.5069529061	1.2050337274	0.0804457677	-1.2821446825	-0.8764198352	0.2531684153	1.747938134	-0.3796469976	0.4148906316	0.3925975133
TRINITY_DN995_c0_g1_i9_orfp1	PDZ and LIM domain protein Zasp isoform X3 [Spodoptera litura]	1.5400566395	0.4187050575	-0.2543418812	0.2463982594	-0.3225132359	-0.1534997343	-0.6319142978	-0.9655606134	2.0755488321	0.9637944997	0.6274278723	-1.0887546627	-1.4740946489	0.3454575917	-1.3267096778
TRINITY_DN3571_c0_g1_i1_orfp1	unnamed protein product [Arctia plantaginis] >CAB3241596.1 unnamed protein product [Arctia plantaginis]	-1.853366838	-1.301564942	-1.2875613405	-0.9400379506	-0.1449202396	0.8677008362	1.4475885626	2.0457265981	0.3640013183	0.1411060989	0.1182417685	0.2509878074	0.1762348488	-0.0049298327	0.1207933047
TRINITY_DN14192_c0_g1_i2_orfp1	unnamed protein product [Arctia plantaginis] >CAB3253530.1 unnamed protein product [Arctia plantaginis]	-2.1398533616	0.6557199897	-1.635652066	-0.9095235961	1.3790906023	1.3890804937	1.0307559435	1.0376012557	-0.0430580141	0.0113272173	0.3576051106	-0.2243067623	-0.4348445368	-0.3718427362	-0.1020995398
TRINITY_DN7384_c0_g1_i4_orfp1	4-coumarate--CoA ligase 1-like [Helicoverpa zea]	-1.3478334391	-0.8353730992	-0.4197184724	-1.6444605022	1.2595522964	0.1331708236	0.6141346706	0.8928082987	-1.7552869785	0.3208557073	1.414022588	-0.5538444944	0.6367349951	0.8718290643	0.4134085418
TRINITY_DN14984_c0_g3_i1_orfp1	protein lethal(2)essential for life-like [Ostrinia furnacalis]	0.4482368788	-1.4181263596	-1.4049254944	-0.8473901006	-1.0464708561	2.2354254009	0.6317582571	0.4010636843	1.583737633	-0.0763165801	0.100501365	-0.5596651513	-0.2365898532	0.6104969923	-0.4217358161
TRINITY_DN6603_c0_g1_i6_orfp1	dmX-like protein 2 isoform X1 [Helicoverpa armigera]	0.1443227896	-1.5307276325	-0.8550520313	-1.148363305	-0.6434370478	0.9860200159	1.040067863	1.1817185438	-0.9664634426	-1.604676922	-0.1533062561	1.0292995621	0.8244311399	0.7720323232	0.9241343998
TRINITY_DN25532_c0_g2_i2_orfp1	unnamed protein product [Arctia plantaginis]	-0.5353194478	-1.7152659099	-1.51819054	-1.4765049247	-0.6812760402	0.4805170924	1.9681915116	1.0109975278	0.1830079612	0.4039865094	0.5021861248	0.2551578881	0.2097012848	1.056746664	-0.1439357015
TRINITY_DN49775_c0_g1_i1_orfp1	unnamed protein product [Arctia plantaginis] >CAB3222039.1 unnamed protein product [Arctia plantaginis]	-2.342080356	-0.6927050797	-1.2239229936	-1.1089115541	-0.1626011238	1.5241062463	1.1801422891	0.9800171064	1.11689821	0.521592182	-0.0193712654	-0.0360759041	0.0767176747	0.266622613	-0.0804280449
TRINITY_DN7003_c0_g1_i2_orfp1	unnamed protein product [Chrysodeixis includens]	-1.9423870423	-1.4829514976	-1.6964339195	-0.2205344254	0.07050827	-0.2919014397	-0.0440339303	0.539768936	-0.4690851982	0.7887178573	1.2381316702	1.2134934097	0.7906976521	0.9887040103	0.5173056476
TRINITY_DN99_c0_g1_i3_orfp1	syndecan isoform X2 [Spodoptera litura] >XP_035451483.1 syndecan-like isoform X3 [Spodoptera frugiperda]	-3.6554296983	-0.1498533542	-0.205258427	0.0615999216	0.1514087229	0.4961585718	0.2733566302	0.4748085329	0.1818452569	0.2539707585	0.4227137521	0.3608750506	0.461665395	0.4473073944	0.4248314925
TRINITY_DN20768_c0_g2_i1_orfp1	unnamed protein product, partial [Iphiclides podalirius]	-1.2045133401	-1.576690829	-1.9541364476	-0.9874699345	-0.66973014	1.5454112737	1.1179972441	0.831534721	0.0733529001	0.1527956502	0.4817616394	0.5073072267	0.4872228918	0.7012046221	0.4939525221
TRINITY_DN56580_c0_g2_i1_orfp1	ovarian serine protease [Bombyx mori] >AAL62027.1 ovarian serine protease [Bombyx mori]	-0.0778078524	-1.7333894314	-1.8497069239	-1.7958199891	-0.5048771556	0.5577353407	0.4072727728	0.8387158263	-0.2826277556	0.3421233691	0.5886919801	0.7166674366	0.7513049641	1.33848696	0.7032304581
TRINITY_DN1296_c0_g1_i1_orfp1	unnamed protein product [Arctia plantaginis]	-1.5133365014	-2.4355703888	-0.1600016378	-0.1927680038	0.3621893857	0.2414784824	0.899369628	0.5348397893	-1.5100884989	0.3271775239	0.7882245962	0.7136615398	0.1388026922	1.2652889822	0.5407324112
TRINITY_DN1731_c0_g1_i8_orfp1	ATP-binding cassette sub-family B member 3 [Trichoplusia ni]	-1.3958914404	-1.4868003041	-1.7223934925	-1.1568975048	-0.6328073482	1.6425771423	1.1487067009	0.7601497509	0.6496449326	0.1533944671	0.0503167515	0.462398398	0.4141762034	0.7649055716	0.3485201718
TRINITY_DN697_c0_g1_i2_orfp1	unnamed protein product [Arctia plantaginis] >CAB3246451.1 unnamed protein product [Arctia plantaginis]	-1.2957360349	-0.6304003562	-0.9938288609	-1.2158338826	-0.8976673781	1.5678582425	1.1375799478	0.9511638075	0.0011061996	-0.4140270442	2.0837518181	-0.2437756478	0.098020415	0.3739287936	-0.5221400195
TRINITY_DN490_c0_g1_i2_orfp1	unnamed protein product [Arctia plantaginis] >CAB3259299.1 unnamed protein product [Arctia plantaginis]	0.1995764457	-0.7045191654	-1.5399673728	-0.6752562876	-0.6801212948	1.5946730506	1.5609247921	1.1063590241	1.6221131435	0.4415415349	-0.7241254469	-0.9502865952	-0.655844494	-0.0635561103	-0.5315112239
TRINITY_DN58410_c1_g1_i1_orfp1	hypothetical protein HW555_013420 [Spodoptera exigua] >KAF9413198.1 hypothetical protein HW555_008478 [Spodoptera exigua] >KAH9638375.1 hypothetical protein HF086_004177 [Spodoptera exigua] >CAH0699306.1 unnamed protein product [Spodoptera exigua]	-2.9834926537	-0.8765775485	-1.1023324246	-0.3019148745	0.3106545015	-0.4047406201	0.6246669622	0.3766409118	1.0133114488	0.8929891571	0.7378445804	0.7300536881	0.3048636812	0.3993346471	0.2786985432
TRINITY_DN7021_c0_g1_i1_orfp1	RecName: Full=Trypsin CFT-1; Flags: Precursor [Choristoneura fumiferana] >AAA81525.1 trypsin [Choristoneura fumiferana] >prf||2004302A trypsin [Choristoneura fumiferana]	-0.2867482196	-0.9775197994	-1.3524917051	-1.2113293719	-0.8905795537	1.2483584027	0.5065134991	1.9331587914	0.4039876406	0.3572871799	-0.3902693523	-0.6519302581	-0.5261419556	1.7810879178	0.0566167843
TRINITY_DN770_c0_g2_i3_orfp1	ras-related protein Rab-14 [Helicoverpa armigera] >XP_021189261.1 ras-related protein Rab-14 [Helicoverpa armigera] >XP_022820566.1 ras-related protein Rab-14 [Spodoptera litura] >XP_035446662.1 ras-related protein Rab-14 [Spodoptera frugiperda] >XP_047041877.1 ras-related protein Rab-14 [Helicoverpa zea] >XP_047041878.1 ras-related protein Rab-14 [Helicoverpa zea] >XP_049691771.1 ras-related pro…	0.8138655603	-1.498146386	-1.5341973936	-0.9490153654	0.3262084503	-0.5066310776	-1.5101393007	-0.1709927216	0.4399855326	-0.0804772338	0.0040309095	0.7028864124	0.9308191244	1.5847217185	1.4470817706
TRINITY_DN3025_c0_g1_i2_orfp1	leucine-rich repeat-containing protein 70 [Manduca sexta] >XP_030023231.1 leucine-rich repeat-containing protein 70 [Manduca sexta] >XP_030023233.1 leucine-rich repeat-containing protein 70 [Manduca sexta] >XP_037295603.1 leucine-rich repeat-containing protein 70 [Manduca sexta] >KAG6448361.1 hypothetical protein O3G_MSEX005447 [Manduca sexta] >KAG6448362.1 hypothetical protein O3G_MSEX005447 [Ma…	-1.8906623557	-1.7081953698	-1.4920455066	-1.0026077125	-0.4677972053	0.3087523636	0.4170982311	1.0380826043	0.4033700514	0.3652381878	0.9035637154	0.7766181973	0.8345630179	1.0326898607	0.4813319202
TRINITY_DN369_c3_g1_i2_orfp1	GPI ethanolamine phosphate transferase 3 isoform X1 [Trichoplusia ni]	-2.2153120927	-1.4382084484	-0.7964611456	-0.6942531896	-0.1425844131	1.9587398064	0.8054494198	0.6035659793	-0.2058041192	1.2491585092	-0.0542709675	0.0354898488	0.3301178732	-0.0027564529	0.5671293924
TRINITY_DN3865_c0_g3_i2_orfp1	unnamed protein product [Arctia plantaginis]	-1.2334493958	-1.9090711149	-1.0660798531	-0.8042969256	-0.7509121544	2.1486992504	0.2776154178	0.2456843339	0.2456843339	1.2177974472	-0.0889714522	0.3923309237	0.1174912336	0.9808232126	0.2266547432
TRINITY_DN34451_c0_g4_i1_orfp1	unnamed protein product [Arctia plantaginis]	-1.8680675326	-1.5283316882	-1.118338715	-1.4877997013	-0.1362902844	1.2764273839	1.2019552686	0.7290008882	0.0442867696	0.2127251679	0.4006863313	0.9775271995	0.1853192058	0.9239612349	0.186938472
TRINITY_DN347_c3_g1_i2_orfp1	unnamed protein product [Chrysodeixis includens]	-1.0160197429	-1.3810366744	-1.3451724997	-1.3965609825	-0.1238289936	1.2201447682	2.1666987795	0.676289225	0.3967267014	-0.3662176263	0.0758238649	0.4276222173	0.2364428685	0.9274435462	-0.4983554516
TRINITY_DN25016_c0_g3_i1_orfp1	unnamed protein product [Arctia plantaginis] >CAB3256553.1 unnamed protein product [Arctia plantaginis]	-1.2983517024	-1.9732938337	-1.1968934322	-1.2497559405	-0.7158416231	0.4038075578	-0.0067173839	0.1475631771	0.2538137851	1.02862043	1.0248937969	1.2596441738	0.4784507285	1.0631937216	0.780866545
TRINITY_DN31802_c0_g1_i1_orfp1	histone H2A-like [Scatophagus argus]	-3.3081808505	-0.5486223359	-0.7844338595	-0.2509809119	-0.1432277339	-0.048267917	0.4437292348	0.74947707	0.5223169232	0.4709658468	0.4358682257	0.5297969657	0.8068878189	0.7146001772	0.4100713465
TRINITY_DN7937_c0_g1_i1_orfp1	senecionine N-oxygenase-like isoform X2 [Trichoplusia ni]	-2.7907195219	-0.4029146095	-0.5783602708	0.2129363144	1.0013564386	0.5630320291	1.2709246338	1.5720271143	0.7973037544	-0.1954301748	-0.2980540492	-0.3163618015	-0.0699609838	-0.6093326067	-0.1564462663
TRINITY_DN9682_c0_g1_i2_orfp1	NADPH:adrenodoxin oxidoreductase, mitochondrial [Trichoplusia ni]	-0.9168645368	-1.5459103037	-1.6204059175	-0.7801458588	-0.0719377338	2.0992090391	1.3956666497	1.020466352	0.1002593498	0.9250631414	-0.4875524427	0.0134027377	0.006154171	0.0335928183	-0.1709974658
TRINITY_DN38_c0_g2_i1_orfp1	unnamed protein product [Arctia plantaginis]	-0.8347114976	-1.04153789	-1.806567989	-1.5524660191	-0.6158454503	0.7976653845	1.5578782319	1.5661194185	0.8046636585	0.4242933243	0.2561711544	0.3825984007	-0.434468664	0.6340954152	-0.137887478
TRINITY_DN2061_c2_g1_i1_orfp1	unnamed protein product [Arctia plantaginis]	-0.7737852933	-0.7375947419	-0.9639660751	-0.4117382967	0.0613133889	1.7269212728	2.54279308	0.9644680758	-0.9403389665	-0.4963554073	-0.4453947079	-0.6439547326	-0.4878218344	0.6279361299	-0.0224818918
TRINITY_DN9742_c0_g1_i1_orfp1	unnamed protein product [Chrysodeixis includens]	0.2027587704	-0.8413570993	-1.3105120388	0.0796354031	-0.0454378406	1.1340942349	1.9761077784	1.4130132943	-1.8954741155	-0.7749986789	-0.3759701217	0.07025002	-0.490840787	0.8698271028	-0.0110959221
TRINITY_DN10211_c0_g1_i1_orfp1	unnamed protein product [Arctia plantaginis]	-1.9481512155	-1.3724451027	-1.6273059344	0.2735663801	1.2155560077	0.255198602	-0.9012895115	0.602668472	0.3888754106	1.0351664143	-0.3906252896	-0.0704432283	0.6784161864	1.3228338984	0.5379789104
TRINITY_DN19107_c0_g1_i4_orfp1	laminin subunit alpha-1-like, partial [Trichoplusia ni]	-1.9769874118	-0.9453076596	-0.8660951691	-0.7283791714	0.7985732392	1.5207877072	1.2766661959	1.3838717463	-0.2817790547	-1.3096919444	0.2156655767	-0.2817790547	0.4619817528	0.4649177199	0.2675555277
TRINITY_DN1490_c0_g2_i5_orfp1	unnamed protein product [Arctia plantaginis]	-2.0608143521	-0.3441092487	-1.2625785214	-0.8738580715	-0.3250057602	1.4438499944	0.7847832017	0.8295170518	1.2398860239	-0.1545047366	1.0918335162	0.060562033	0.9848085352	-0.5405115941	-0.8738580715
TRINITY_DN66818_c0_g1_i1_orfp1	cytochrome b-c1 complex subunit Rieske, mitochondrial [Spodoptera litura] >CAB3514847.1 unnamed protein product [Spodoptera littoralis] >CAH1644674.1 unnamed protein product [Spodoptera littoralis]	-1.3264169215	-1.6324619676	-1.5446268957	-1.1497285295	-0.2957952429	1.7205256662	1.0438773559	1.1466306552	-0.537338933	0.4537223961	0.395039379	0.4603134548	0.4786859766	0.47737766	0.3101959464
TRINITY_DN3783_c0_g1_i2_orfp1	myophilin [Aricia agestis]	-1.9934924172	-1.4212903092	-1.4910778379	-0.8935844148	-0.4009455307	0.4193803386	0.4060018918	1.1502736501	-0.4009455307	0.3410998384	0.9614549951	0.7618624802	0.8965590591	1.1390580725	0.5256457147
TRINITY_DN11318_c1_g1_i8_orfp1	rho GTPase-activating protein 100F isoform X2 [Helicoverpa armigera]	-1.0011580417	-2.2974970183	-1.1516975954	-1.2278514912	0.0871871447	-0.4133642475	0.060938132	0.1923554847	1.2771114226	1.4717811731	0.5559116114	0.586010066	0.6141208159	0.4458951207	0.8002574231
TRINITY_DN1346_c0_g1_i5_orfp1	unnamed protein product [Spodoptera exigua]	-3.0592622903	-0.4795342367	-1.0036176581	-0.245973081	0.1993562409	-0.056916072	0.4075688445	1.3151562875	-0.245973081	-0.0617971595	0.9192491485	0.5350341179	0.8897311207	0.5527838746	0.3341939438
TRINITY_DN5716_c0_g1_i1_orfp1	unnamed protein product [Arctia plantaginis]	-2.4457780875	-0.7196695064	-1.2277178643	-0.6174335603	-0.3376046191	1.516123171	0.2670502241	0.6029703147	1.5895738978	0.0527517757	-0.3153702302	0.1521883569	0.2785386732	0.9954066681	0.2089707863
TRINITY_DN4619_c0_g1_i1_orfp1	unnamed protein product [Spodoptera exigua]	0.8869877101	-0.5510952222	-0.6752158073	0.3058148683	-1.1142145664	-0.3161886697	1.4446028187	-0.4845389981	1.4093746802	-0.7556637669	-1.5172632675	-0.3215407884	-0.9740338352	1.6776828701	0.9852919742
TRINITY_DN2952_c0_g2_i1_orfp1	unnamed protein product [Arctia plantaginis]	-0.7755251624	-1.8262885018	-1.1495535261	-0.5651442427	-0.719120166	1.9170814476	1.65830721	1.3234020341	0.6718143625	0.0399450117	-0.2455330366	0.0520498514	0.1526845447	-0.1141244616	-0.4199953647
TRINITY_DN1439_c0_g3_i1_orfp1	unnamed protein product [Arctia plantaginis]	-1.8973530405	-1.1883920412	-1.1735454806	-0.8046456778	1.1182899064	-0.0599402829	0.0979664611	0.4100521787	-0.253966883	0.7726049857	-0.4464676949	1.3012468519	0.0225898359	0.1104552354	1.9911056456
TRINITY_DN381_c0_g2_i10_orfp1	leucine-rich repeat-containing protein 57 [Pectinophora gossypiella]	-0.1969768107	-1.0182169021	-1.375886152	-0.7545492008	-0.8581802124	-0.1519134074	0.2415101141	0.0383366218	1.2587976669	2.9226249223	-0.5787162382	0.3397755738	-0.0962079419	0.2380832966	-0.0084813299
TRINITY_DN1423_c0_g1_i1_orfp1	unnamed protein product [Arctia plantaginis]	-1.7781706733	-1.4565481504	-0.7804368796	-0.9401066734	-0.5836734692	2.1706804127	0.7794492391	0.7488927562	-0.2118016719	-0.0822309658	-0.2258139986	0.3107728021	0.244248634	1.1425701364	0.6621685017
TRINITY_DN3263_c2_g1_i2_orfp1	unnamed protein product [Arctia plantaginis]	-1.4393932676	-1.6270050424	-1.6129812451	-0.7810879452	-0.2653057675	0.4725679053	1.3454129697	1.2215714648	-0.7418186944	0.3996674255	0.8869248042	0.5656297477	1.2530468897	0.2923350355	0.0304357198
TRINITY_DN51586_c0_g1_i2_orfp1	uncharacterized protein LOC110378831 [Helicoverpa armigera]	-3.2082636554	-0.8055459949	-0.7765037874	-0.2203703916	0.3973068731	0.606149452	0.9391218662	0.6133386883	-0.3101110113	0.0940724861	0.5534911207	0.7620677859	0.5626381832	0.4108065386	0.3818018465
TRINITY_DN3955_c0_g1_i1_orfp1	MOB kinase activator-like 4 [Trichoplusia ni] >CAH0604619.1 unnamed protein product [Chrysodeixis includens]	-2.8007495852	-0.9062847339	-1.0851137204	-0.1755769136	0.1771925845	1.5850023024	1.2691716503	0.638057616	0.499098307	0.0927543599	-0.2093271643	0.4252000616	0.2005915055	0.1428338197	0.1471499105
TRINITY_DN262_c2_g1_i1_orfp1	hydroxymethylglutaryl-CoA synthase [Anticarsia gemmatalis]	-0.2755437173	-1.1379654343	-1.4183029237	-1.4183029237	-0.4095116551	-0.4718939107	0.6759659212	0.4480420372	0.5054643115	2.1027361729	-1.1379654343	-0.0023759824	0.4288349198	1.3505763336	0.7602422852
TRINITY_DN6726_c0_g1_i1_orfp1	TRINITY_DN6726_c0_g1_i1_m.48796 TRINITY_DN6726_c0_g1::TRINITY_DN6726_c0_g1_i1::g.48796 ORF type:complete len:207 (-),score=38.36,PMG PF05287.15 0.00018 TRINITY_DN6726_c0_g1_i1:220-798(-)	-1.6597340785	-0.9567790217	-1.223673594	-0.4466336225	-0.5657008788	-0.5668189122	0.1255912836	0.182267048	-0.4642515861	1.6322711525	1.5305111054	1.8545081667	-0.146035331	0.4288154231	0.2756628454
TRINITY_DN28191_c0_g1_i1_orfp1	hypothetical protein HW555_003513 [Spodoptera exigua] >CAH0686476.1 unnamed protein product [Spodoptera exigua]	-1.5469940647	-1.770484242	-1.6211098547	-0.9270207746	-0.7057810067	0.4486110205	0.8771679088	0.6700255181	0.2876850106	0.2271211249	0.8681553865	1.0311185086	0.6320435347	1.2875799256	0.2418820045
TRINITY_DN1357_c0_g1_i13_orfp1	paxillin isoform X2 [Trichoplusia ni]	-2.431086387	-1.0016952991	-1.3837143777	-0.5997713774	-0.1749892314	0.1680171499	1.1033931893	1.6147889371	-0.0001642468	0.1030827817	0.9190875154	0.2635557518	0.8979935363	0.0861381491	0.4353639086
TRINITY_DN31396_c0_g1_i1_orfp1	unnamed protein product [Arctia plantaginis]	2.6698101263	-1.3520217672	-0.6955051505	-0.7929023848	-1.1330253127	-0.9811384783	0.0148514851	0.0696514879	0.1712451802	-0.2975903282	0.1581286856	1.1318119256	-0.3979174056	0.9030575346	0.5315444019
TRINITY_DN4141_c0_g1_i6_orfp1	unnamed protein product [Spodoptera littoralis] >CAH1644680.1 unnamed protein product [Spodoptera littoralis]	-1.732223448	-1.7601362091	-2.0521560172	0.9750043297	1.5166043296	0.2975911935	0.3168436496	0.1982911133	0.5500331362	0.1667862649	0.6308899668	-0.0919763138	0.1770409006	0.1619870682	0.6454200357
TRINITY_DN680_c0_g1_i4_orfp1	facilitated trehalose transporter Tret1-2 homolog isoform X2 [Helicoverpa zea]	-1.979351065	-1.2321621197	-1.0326042314	-1.5045964272	-0.711946375	0.054682623	0.8265527568	0.2484058384	0.9862266752	1.1910183106	0.6633830333	0.9353704328	1.0762643192	0.2393781145	0.2393781145
TRINITY_DN45994_c0_g1_i1_orfp1	unnamed protein product [Chrysodeixis includens]	-0.6247561133	-0.4117021812	-0.1506516182	-0.8720249989	2.4291687306	0.5541248256	0.6147848086	0.0837387395	1.3903252457	0.6087609543	-1.696918724	0.2787297258	-1.001777365	-0.4038851897	-0.7979168398
TRINITY_DN12758_c1_g1_i1_orfp1	NECAP-like protein CG9132 [Ostrinia furnacalis]	1.5075123045	-2.1162637226	-0.8476594063	-1.0932758987	-0.3617149006	0.9934846989	0.5381962794	0.588784964	-0.4853765017	1.707303306	-0.9168252053	0.3436256538	-0.5085564475	0.3516908651	0.2990740111
TRINITY_DN1639_c1_g1_i2_orfp1	trafficking protein particle complex subunit 2-like protein [Trichoplusia ni]	-2.0892315754	-1.1546921178	-0.7587952811	-0.8683890481	1.0322479971	1.6926939492	0.2085163934	0.9519812892	-1.089207403	-0.1601625936	0.895048096	0.7990497068	0.6354074314	-0.1729525103	0.0784856661
TRINITY_DN1648_c0_g1_i4_orfp1	unnamed protein product [Arctia plantaginis]	-1.7200196815	-0.4878172542	-0.4333085173	-0.1577349398	0.5161042469	0.9682189295	2.269406062	1.1283512344	-0.3499205442	-1.5933373101	0.0386679213	-0.4764110347	-0.4840075954	0.9077367628	-0.1259282796
TRINITY_DN301_c0_g1_i4_orfp1	trithorax group protein osa-like isoform X9 [Spodoptera frugiperda]	-0.7169077473	-0.4163181042	1.061468161	-0.8978833446	-0.6483995172	1.8689076168	0.8521580263	0.2533348539	-1.7637164409	-0.0994625995	-1.2217108185	0.2772490654	0.2931233762	1.6349209018	-0.476763429
TRINITY_DN4341_c0_g2_i1_orfp1	PREDICTED: peptidyl-prolyl cis-trans isomerase FKBP2 [Amyelois transitella]	0.561749053	-2.4578844372	-1.7280377032	-0.9776469388	0.2286149005	0.6914290613	0.8183725181	0.6233353184	0.4366521853	1.3234431873	0.3918718376	0.6377350351	-0.6928964324	0.3164891237	-0.1732267087
TRINITY_DN3847_c0_g3_i1_orfp1	unnamed protein product [Arctia plantaginis] >CAB3247648.1 unnamed protein product [Arctia plantaginis]	-1.2804744654	-0.2838705752	-0.5450365079	-0.9067894882	-0.6391859135	2.9416062494	0.720335776	0.2684675303	0.5933379244	1.0251372736	-0.3464971272	-0.6391859135	-0.1602907042	-0.0055248012	-0.7420292574
TRINITY_DN3192_c0_g1_i3_orfp1	cuticle protein 1-like precursor [Papilio xuthus] >BAG30753.1 putative cuticular protein [Papilio xuthus]	-3.2572755015	-0.0462693394	0.003650114	-0.414794868	-0.7536925946	0.7482974169	0.6954654388	0.387908523	-0.6241286043	0.2452523933	0.3346499515	0.4913585812	0.8270118629	0.8199357138	0.5426309123
TRINITY_DN19383_c0_g3_i4_orfp1	unnamed protein product [Spodoptera exigua]	-3.1636505698	-0.5227013019	-0.7852149518	-0.176780467	-0.2020255053	0.0026457687	0.8834157793	0.6003004926	-0.0090402329	-0.1025909522	0.9022318328	0.7744012366	0.5528080272	1.0602777146	0.1859231292
TRINITY_DN16486_c0_g1_i4_orfp1	unnamed protein product [Arctia plantaginis]	0.1674401558	-1.6907585279	-0.7066228602	-1.342486047	0.0281431858	0.544559123	-1.1998591801	0.6898994373	-1.6483494043	0.6114936859	0.8902174502	1.1891652036	0.4385833527	1.1743825678	0.8541918574
TRINITY_DN25978_c0_g1_i1_orfp1	signal peptidase complex subunit 3 [Spodoptera litura] >KAF9409324.1 hypothetical protein HW555_011268 [Spodoptera exigua] >KAF9822831.1 hypothetical protein SFRURICE_000900 [Spodoptera frugiperda] >CAH1635339.1 unnamed protein product [Spodoptera littoralis] >KAG8109892.1 hypothetical protein SFRUCORN_018113 [Spodoptera frugiperda] >CAH0669226.1 unnamed protein product [Spodoptera exigua]	0.6605850387	-1.668901829	-1.7513085392	-1.1393181162	0.0595480965	2.1132987028	0.1344859427	-0.2762293654	0.8767679562	1.2976789654	-0.4434868104	-0.3143744039	0.1462246591	0.0236885442	0.2813411586
TRINITY_DN28784_c0_g1_i1_orfp1	hypothetical protein B5X24_HaOG209118 [Helicoverpa armigera]	-0.326690492	-0.4370038309	-0.464016969	-0.4777309639	-0.7760929692	0.4282647546	0.4373350801	0.1906176615	3.1199029694	0.4401136171	-1.8141462208	-0.0708505381	-0.1090128358	-0.0678035067	-0.0728857564
TRINITY_DN11522_c0_g1_i2_orfp1	chromatin modifying protein 1b [Bombyx mori] >XP_028028137.1 charged multivesicular body protein 1b [Bombyx mandarina] >ABD36289.1 chromatin modifying protein 1b [Bombyx mori]	-1.9733709741	-1.6003632162	-1.7059684988	-0.4836478635	-0.2457750163	1.1632063035	1.0326498094	0.4854330491	-0.1145732013	0.3478482382	0.9322369712	0.7062359176	0.2698841328	1.0439887909	0.1422155577
TRINITY_DN57708_c0_g1_i1_orfp1	unnamed protein product [Chilo suppressalis]	-1.8145428672	-1.2284074256	-1.4313723695	-0.9680708791	-0.196823719	1.5063800595	0.8184896133	0.8564350276	-0.7217126704	-0.4510977013	0.4973672928	0.625609767	0.679765297	0.9648683757	0.8631121993
TRINITY_DN46_c0_g1_i1_orfp1	26S proteasome non-ATPase regulatory subunit 12 [Spodoptera litura] >CAB3515698.1 unnamed protein product [Spodoptera littoralis] >CAH1645566.1 unnamed protein product [Spodoptera littoralis]	-1.0612249142	-0.0889159148	-0.544378052	-0.013950341	0.0913672384	2.8448015933	1.851023146	0.306057557	-0.5385139635	-0.7659579278	-0.2420478216	-0.4513093586	-0.5796971298	-0.132225978	-0.6750281331
TRINITY_DN50737_c0_g3_i1_orfp1	heat shock protein 90 [Pteromalus puparum]	-0.6195192961	-1.2929549348	-1.658230331	0.7136159275	-1.3188805733	1.1522155475	0.559159853	0.4762714737	0.5899275384	2.0898966999	-0.193094435	0.3950275185	-0.3410667023	0.3950275185	-0.9473958041
TRINITY_DN1177_c0_g1_i1_orfp1	unnamed protein product [Arctia plantaginis]	0.6934473729	-1.6699646841	-1.9053210945	-0.0902104708	-0.4043004439	-1.0552108771	-0.6132090818	-0.3758943103	0.245362507	1.4150816592	0.3174000232	1.1303758431	1.5566571073	0.64971341	0.1060730399
TRINITY_DN4165_c0_g1_i9_orfp1	serine/threonine-protein phosphatase 4 regulatory subunit 3 isoform X2 [Helicoverpa armigera] >PZC74497.1 hypothetical protein B5X24_HaOG207728 [Helicoverpa armigera]	-2.3980420036	-0.4522720058	-0.2699880105	0.0034721311	-0.0435476683	0.8051992822	2.4878540635	0.9672867123	-0.4436213403	0.6165594259	-0.4479445128	-0.282459474	-0.491415304	0.1940710335	-0.2451523293
TRINITY_DN10801_c0_g1_i1_orfp1	probable citrate synthase 2, mitochondrial [Hyposmocoma kahamanoa]	-0.5878150837	-1.3235792055	-1.5377632239	-0.5436163776	-0.6049425171	1.84644605	2.1393040091	1.1491447465	0.2024017344	0.0648494939	0.2555972892	-0.2563578316	-0.3455898165	0.061934076	-0.5200133434
TRINITY_DN1278_c0_g1_i4_orfp1	unnamed protein product [Arctia plantaginis]	-2.2990839699	-1.3295789973	-1.3166986551	-0.7062170705	0.3698512867	1.2574975045	1.2144600581	1.4254829539	0.1898530021	0.18411066	0.0209752815	-0.0504234117	0.3805288312	0.1653593818	0.4938831448
TRINITY_DN2576_c2_g1_i1_orfp1	unnamed protein product [Chrysodeixis includens]	-2.2200641651	-1.1904978356	-1.4154169211	-1.1390164998	-0.0807359569	0.7014425816	0.9705069943	1.0446171446	1.1329553339	0.8586542434	0.005637276	-0.1201339999	0.2496790572	0.6245205256	0.5778522219
TRINITY_DN7845_c0_g1_i1_orfp1	mitochondrial proton/calcium exchanger protein [Bicyclus anynana]	-0.2624740366	-1.5262510985	-1.5136949736	-0.8064123911	-0.5004455333	1.5443421958	1.9708153846	1.4357034584	-0.1030415634	0.634431185	-0.411580389	-0.2037299211	-0.6134986246	0.2661797124	0.089656595
TRINITY_DN9116_c0_g1_i2_orfp1	cytochrome P450 CYP6AN15v1 [Lymantria dispar]	-1.0005200551	0.7602440591	0.0075941158	-0.9568039768	-0.6078959456	0.0825527148	0.0903400782	-0.2029257967	2.3829816552	0.9314613616	-1.1469491784	-0.8396289804	1.6634463019	-0.7672754398	-0.396620914
TRINITY_DN2517_c0_g1_i1_orfp1	unnamed protein product [Arctia plantaginis]	-2.9262405351	-0.6019044578	-0.5031430877	-0.5356770198	-0.1468176402	0.6630600024	0.1156677871	0.5433607938	-0.3054552492	-0.0811638816	0.2382036294	0.2995354707	0.6541693309	0.6825204189	1.9038844383
TRINITY_DN22609_c0_g1_i1_orfp1	unnamed protein product [Arctia plantaginis] >CAB3238801.1 unnamed protein product [Arctia plantaginis]	-2.1562710837	-1.5266836736	-1.7224639007	-0.3084806685	0.4279705313	0.1236888462	0.1840845378	-0.0219822254	0.0899104118	0.9535579809	0.7427536101	0.6863896595	1.4584670721	0.3270184192	0.742040483
TRINITY_DN4527_c0_g1_i2_orfp1	unnamed protein product [Arctia plantaginis]	-3.206896087	-0.7374789736	-1.098004922	-0.2211888622	0.5350484646	0.5295748568	0.5273812951	0.602786389	-0.0078408582	0.5889916915	0.2504253691	0.5953700674	0.633227134	0.637390437	0.3712139985
TRINITY_DN13672_c0_g1_i1_orfp1	PREDICTED: cAMP-dependent protein kinase catalytic subunit [Papilio polytes] >XP_013173493.1 PREDICTED: cAMP-dependent protein kinase catalytic subunit [Papilio xuthus] >XP_014355693.1 cAMP-dependent protein kinase catalytic subunit 1 [Papilio machaon] >XP_021186141.1 cAMP-dependent protein kinase catalytic subunit 1 [Helicoverpa armigera] >XP_022114206.1 cAMP-dependent protein kinase catalytic s…	-1.4829833439	-1.7703885849	-1.6702665856	-1.1372011645	-0.2345060982	1.3438545094	1.0740514199	1.1045861067	0.0621026236	0.230360285	0.3463175066	0.4726508274	0.4268580138	0.6636126768	0.5709518081
TRINITY_DN1685_c10_g1_i1_orfp1	unnamed protein product [Arctia plantaginis] >CAB3248433.1 unnamed protein product [Arctia plantaginis]	2.4542579914	-0.3652477867	-0.9266453305	-1.0165685432	-0.3409424526	1.4659379657	0.3236610316	0.9980460318	-0.6401848957	0.8413122623	-1.1324966394	-0.7254440996	-0.7645831969	-0.2578504738	0.0867481357
TRINITY_DN766_c0_g1_i15_orfp1	unnamed protein product [Arctia plantaginis]	-2.3350692734	0.2200062141	-2.1411917551	-1.067958326	0.2757821398	0.2378850908	0.1786657806	0.9528709991	0.3057014721	-0.0048722921	0.4874878539	0.8042144539	0.9948902795	0.8082925865	0.2832947761
TRINITY_DN275_c0_g1_i2_orfp1	unnamed protein product [Spodoptera exigua]	2.0874909358	-0.864473111	-0.5259654851	-1.7427411203	-0.5306435449	1.0868547984	0.6555126756	0.0393715105	-0.2176999532	1.7401147651	-0.5965998085	-0.4241394273	-0.9860129969	-0.0406145399	0.3195453016
TRINITY_DN1574_c0_g1_i9_orfp1	ras-related protein Rab-9B-like [Spodoptera frugiperda] >KAG8117346.1 hypothetical protein SFRUCORN_019495 [Spodoptera frugiperda] >CAB3513902.1 unnamed protein product [Spodoptera littoralis] >CAH1643686.1 unnamed protein product [Spodoptera littoralis]	-2.1212152879	-0.381127658	-1.1535280589	0.3119881403	0.7945177104	-0.8861329055	0.8679491653	-0.0836459055	2.1903907146	0.9572447124	-0.2472946247	0.4028690789	0.1076417365	-0.8861329055	0.1264760879
TRINITY_DN4991_c0_g1_i12_orfp1	uncharacterized protein LOC110384210 isoform X2 [Helicoverpa armigera] >XP_049702705.1 uncharacterized protein LOC110384210 isoform X2 [Helicoverpa armigera]	-1.2624072528	-0.8074349995	-1.2241109484	-0.2373114395	-0.7486488472	0.0602279876	2.2503977443	2.2454480556	0.0386269951	0.1745111465	0.2024530472	0.0320946118	0.0068265563	-0.058553443	-0.6721192143
TRINITY_DN1347_c0_g1_i2_orfp1	cuticle protein 8-like [Vanessa tameamea]	-1.6245497696	-1.7410997781	-1.7240559342	-0.6777161018	-0.3324178081	0.2553848231	0.2788091376	0.3232728543	-0.2766834484	1.1619044828	0.5996238589	0.7880195945	0.9362170297	1.3240871876	0.7092038715
TRINITY_DN41944_c0_g1_i6_orfp1	unnamed protein product [Arctia plantaginis] >CAB3237425.1 unnamed protein product [Arctia plantaginis]	-3.049381056	-0.9286338486	-0.7923969364	-0.3152785186	-0.2546518065	0.8850116837	0.9616221446	0.8032875344	-0.1209172854	0.5757926017	0.0605616621	0.4112257373	0.5978431269	0.3207438435	0.8451711172
TRINITY_DN1686_c0_g1_i3_orfp1	synaptosomal-associated protein 25 isoform X1 [Galleria mellonella] >XP_026760770.1 synaptosomal-associated protein 25 isoform X1 [Galleria mellonella]	-0.7859589324	-1.7363552676	-0.6801886324	-1.3596795692	-0.4789839078	1.8152281867	1.4934660525	0.1494742096	0.8822753152	0.7729563792	-1.0670798915	-0.1212423926	-0.0318714875	0.7855682273	0.3623917105
TRINITY_DN5248_c0_g4_i1_orfp1	unnamed protein product [Arctia plantaginis] >CAB3256644.1 unnamed protein product [Arctia plantaginis]	-1.130582577	-1.3163699108	-1.8497566535	0.438965346	0.6740832887	-0.0257447517	0.0423530681	-0.1644206249	-1.2707736273	0.9463518213	1.3337085504	1.4935162141	0.1496517023	1.0871851522	-0.4081669979
TRINITY_DN52583_c0_g3_i1_orfp1	WAS/WASL-interacting protein family member 2 isoform X1 [Helicoverpa armigera]	0.4999630101	-1.5547436154	-0.8223395059	-1.9634201002	-1.0195714323	1.5999678368	-0.5072012601	1.0193051562	0.8333048209	0.9552526118	0.0406403996	0.5732537407	-0.3405928205	0.898647818	-0.2124666597
TRINITY_DN235_c2_g1_i3_orfp1	serine/threonine-protein kinase SMG1 [Trichoplusia ni]	-1.0253212428	-0.4149654489	-0.2322024416	-0.3192645728	-0.460884377	0.7966360954	2.968259449	1.4261183368	-0.4918871019	-1.0514322001	-0.2696234898	-0.0787922112	-0.3075111466	0.0930575095	-0.632187158
TRINITY_DN489_c0_g1_i20_orfp1	unnamed protein product [Diatraea saccharalis]	-1.1841122358	-0.7962229656	1.4296738109	0.0141686279	0.0168014723	1.0642196912	1.7900767744	1.7185823409	-0.7043975697	-1.2353906356	-0.4234945956	-0.4297891984	-0.756231094	0.2694624657	-0.7733468888
TRINITY_DN11005_c0_g1_i1_orfp1	acyl-CoA:lysophosphatidylglycerol acyltransferase 1 isoform X2 [Helicoverpa zea]	-1.4958872965	-0.3428290509	0.5701777859	0.6534323479	0.2541927872	0.5701777859	1.2344781995	2.5081007401	0.1007867067	-1.3351546546	-0.2402419298	-0.2191724275	-0.803377432	-0.9352773343	-0.5194062275
TRINITY_DN8290_c0_g1_i2_orfp1	multiple epidermal growth factor-like domains protein 10 [Helicoverpa armigera] >XP_049698711.1 multiple epidermal growth factor-like domains protein 10 [Helicoverpa armigera] >XP_049698712.1 multiple epidermal growth factor-like domains protein 10 [Helicoverpa armigera]	-1.5849370378	-1.0971951636	-0.47831706	-0.236862688	-0.6189849129	0.2413909208	0.6973604467	0.4222816	2.725344594	-1.2574987595	0.1714073692	0.6322990359	-0.2761138042	0.6138920252	0.0459334342
TRINITY_DN13147_c0_g3_i1_orfp1	unnamed protein product [Spodoptera littoralis] >CAH1635609.1 unnamed protein product [Spodoptera littoralis]	-2.5198981865	-1.109278648	-1.2580475826	-0.233298137	0.4564367305	-0.1589900779	-0.3479697614	0.330972146	1.2880202464	-0.4023613142	1.1966615779	1.0024944153	0.7325166473	0.5313518616	0.4913900827
TRINITY_DN686_c0_g1_i2_orfp1	unnamed protein product [Chrysodeixis includens]	-0.3729550454	-1.1578644494	-0.4182702078	-1.4244938413	0.2683732133	0.5063690934	2.9468203795	0.8802729005	-0.5607941471	-0.4815473038	-0.3005406242	-0.032583438	-0.5786496498	0.7456971093	-0.0198339892
TRINITY_DN10739_c0_g1_i1_orfp1	fumarylacetoacetate hydrolase domain-containing protein 2-like [Trichoplusia ni]	-1.7743724059	-1.3060229024	-0.5809514428	-1.3514457291	-0.5734130675	1.6686416554	1.4426368837	1.2302580124	0.3484295257	0.2238624482	-0.1701352006	-0.5923407668	0.5005772908	0.6008331466	0.3334425524
TRINITY_DN1342_c0_g1_i3_orfp1	unnamed protein product [Arctia plantaginis]	-2.5037350387	-0.7309317665	-0.253883522	-0.2774580629	-0.053077422	1.1310849971	1.9440285564	1.3501588674	-0.3996239089	-0.8958316955	0.003603618	0.2137109522	0.0840454503	0.3952800121	-0.007371037
TRINITY_DN9604_c0_g1_i1_orfp1	unnamed protein product [Arctia plantaginis]	-0.478060772	-1.2550613623	-1.1012147399	-0.5580370225	-0.7621150576	2.2451614522	2.1084267771	1.0817618301	-0.3287223647	-0.5081769264	-0.2157936409	0.018374149	-0.0967066372	-0.0506898824	-0.0991458025
TRINITY_DN9827_c0_g1_i2_orfp1	unnamed protein product [Arctia plantaginis] >CAB3238297.1 unnamed protein product [Arctia plantaginis]	-0.9141247177	-1.3468487885	-1.6463235788	-0.749507568	-0.4828341612	1.8763528155	1.3851725507	1.3745173609	0.3608346364	0.8533449419	-0.2036445155	0.1319253976	-0.4761883263	0.3424190062	-0.5050950531
TRINITY_DN1308_c0_g1_i2_orfp1	unnamed protein product [Arctia plantaginis]	-3.012280169	-0.7717502147	-1.0134615353	-0.5812110199	0.0665598445	-0.2098300522	0.1630542953	0.9042343333	0.4611367529	0.3082827839	0.7026334359	0.8481483559	0.6620975144	0.8584758994	0.6139097757
TRINITY_DN3192_c0_g2_i1_orfp1	cuticle protein 1-like [Pieris rapae]	-1.5323470236	-1.4493616467	-1.4717894966	-1.3149535179	-1.0016882675	0.9254642018	0.767437009	0.7244487901	-0.1819720226	0.4149940545	0.8869751091	0.7463385952	0.88604392	0.9839671458	0.6164431491
TRINITY_DN5529_c3_g1_i1_orfp1	hypothetical protein B5X24_HaOG214722 [Helicoverpa armigera]	-1.0077716963	-0.9661680463	-1.3446021114	0.3521282583	0.8826992409	-0.6882093967	1.4414760047	1.7588653088	0.3309060616	0.5508075489	0.0269572179	-0.2696153973	1.0402707706	-1.7265359516	-0.3812078123
TRINITY_DN920_c0_g1_i16_orfp1	ryanodine receptor isoform X25 [Helicoverpa zea]	-0.7153824696	-1.4853896316	-1.3633483758	-1.097407741	-0.6687683867	2.1080747043	1.8052585871	0.6708924515	-0.341608021	0.0667640324	0.5082471542	0.2510229246	0.1729514305	-0.222309525	0.3110028662
TRINITY_DN3297_c0_g1_i2_orfp1	unnamed protein product [Chrysodeixis includens]	-2.4734587443	-0.4074628892	-0.9160737383	-0.7514146467	-0.1368948172	-0.1422892055	1.4388030721	1.2478954096	-0.9346686109	0.0015834606	0.7357601951	1.2012728569	0.2687667802	0.0225900957	0.845590782
TRINITY_DN10963_c0_g1_i8_orfp1	unnamed protein product [Arctia plantaginis] >CAB3236044.1 unnamed protein product [Arctia plantaginis]	-1.6660692211	-0.913981487	-1.975068929	-0.6584279478	-0.48753546	-0.0573389247	0.5784108683	-0.2353007547	1.2547333506	0.62576587	0.62576587	0.9519323022	0.0740816052	1.7726094463	0.1104234116
TRINITY_DN1334_c0_g2_i3_orfp1	unnamed protein product [Chrysodeixis includens]	1.8002576636	-0.0444438344	0.3743792602	0.6080180531	-1.4656950602	0.8917595681	0.6735227345	0.5600766434	1.2027305003	0.2085226293	-1.5196584074	-0.8301938499	-0.0572797377	-0.9183889422	-1.4836072208
TRINITY_DN4608_c0_g2_i2_orfp1	MICOS complex subunit Mic60-like isoform X1 [Trichoplusia ni] >XP_026728937.1 MICOS complex subunit Mic60-like isoform X1 [Trichoplusia ni]	-1.1914346196	-1.0670241196	-1.5787120221	-1.1653924311	-0.4505196946	1.0628469487	1.7280305571	1.7192910864	-0.6525832247	-0.1202913076	0.4243278332	0.0193120586	0.7308341706	0.1828579545	0.3584568101
TRINITY_DN26860_c0_g1_i1_orfp1	unnamed protein product [Spodoptera littoralis] >CAH1635461.1 unnamed protein product [Spodoptera littoralis]	-0.6898095107	-2.2381261577	-1.1896697654	-1.5053884503	-0.6039478645	1.0446296509	0.3379784923	0.829362863	0.8645020363	1.3723384089	0.4070768111	-0.0943751812	0.6712537506	0.3516117904	0.4425631261
TRINITY_DN27490_c0_g1_i1_orfp1	39S ribosomal protein L9, mitochondrial [Helicoverpa zea] >PZC80894.1 hypothetical protein B5X24_HaOG213881 [Helicoverpa armigera]	-1.9653597868	-0.6903355703	-1.3816544497	0.0512206942	-0.6514130139	0.9246395764	1.6009827205	1.6457333785	-0.5576921482	0.8205889037	-0.6843146681	0.2649393425	0.6400589177	-0.3731355935	0.3557416969
TRINITY_DN5808_c0_g1_i1_orfp1	unnamed protein product [Arctia plantaginis]	-2.2069744071	-1.8241843673	-1.4300912114	0.098703967	0.3918623916	0.4070117909	-0.1870669831	0.5604777488	1.2378313741	0.9058919918	0.2790883024	-0.1352226741	0.4145663225	1.1625209477	0.3255848061
TRINITY_DN2055_c0_g1_i1_orfp1	unnamed protein product [Arctia plantaginis]	-1.3932867547	-1.9087765924	-1.6146143277	-1.1267595244	0.0444755556	0.5260943742	0.1120581079	0.0444755556	1.3349709881	-0.0091192263	0.5665404026	0.9830853246	0.5620587292	1.157302017	0.7214953707
TRINITY_DN965_c0_g2_i9_orfp1	unnamed protein product [Arctia plantaginis] >CAB3258717.1 unnamed protein product [Arctia plantaginis]	-3.0051713579	-0.6048599952	-0.9559276015	0.0859145712	0.6856103539	1.578141036	0.6809474803	-0.1648413907	0.4716704166	-0.3084066516	0.8024055093	0.3786143689	0.3530212077	-0.0213465641	0.0242286171
TRINITY_DN49_c0_g1_i7_orfp1	myosin heavy chain, muscle isoform X30 [Trichoplusia ni]	-1.058801529	0.1906897343	-0.0578636551	0.9105540316	1.1511475586	0.4477887763	1.8499455373	1.6281189585	-0.216168349	-0.4458786534	-0.3774405102	-1.3399821904	-0.2742696163	-1.5601318226	-0.8477082705
TRINITY_DN8730_c0_g1_i1_orfp1	unnamed protein product [Arctia plantaginis] >CAB3238446.1 unnamed protein product [Arctia plantaginis]	-0.8648824658	-1.2884621665	-1.2542201539	-1.3115191993	0.4604059255	-0.2980741198	0.578156372	0.8591120783	0.2280235871	-0.1226057235	1.2792324024	-1.5497399795	1.4489875236	1.0521869149	0.7833990044
TRINITY_DN3949_c0_g1_i18_orfp1	monocarboxylate transporter 3 isoform X4 [Spodoptera litura]	-1.3560442809	-1.715578054	-1.0964450763	-1.0693982736	1.597196441	0.7398731998	0.7050622262	1.3598049861	0.3329966988	0.977119655	-0.713444106	-0.225945325	-0.2107241701	0.8521677385	-0.1766416595
TRINITY_DN361_c0_g1_i2_orfp1	V-type proton ATPase 116 kDa subunit a 1 isoform X1 [Helicoverpa armigera]	-1.8396811665	-1.4171750188	-1.580037899	-0.9398341667	-0.3972483724	1.319157419	1.3160203447	0.7990506156	-0.0730035352	-0.1995642452	0.6482077743	0.6348578091	0.5789952404	0.7917539915	0.3585012092
TRINITY_DN28619_c0_g2_i1_orfp1	uncharacterized protein LOC118268781 [Spodoptera frugiperda] >KAG8120415.1 hypothetical protein SFRUCORN_015456 [Spodoptera frugiperda]	-1.3042948049	-0.2788163438	0.2091119899	-0.8696303009	0.4812839395	1.7525351404	1.7389308932	1.2086673243	-0.7199819418	0.7367980247	0.0565949764	-1.3859902195	0.0148903265	-0.4309996828	-1.2090993212
TRINITY_DN7801_c0_g2_i10_orfp1	unnamed protein product [Euphydryas editha]	1.2741822368	0.673266805	-0.7581745892	-0.9334020368	1.2359727956	0.2017136782	-0.4960082147	-0.1475644598	2.0633935971	0.4262321705	0.1180204109	-1.898090484	-0.5984762945	-0.054779572	-1.1062860431
TRINITY_DN1677_c0_g1_i4_orfp1	unnamed protein product [Arctia plantaginis]	-1.4587565903	-1.1996763728	-0.9133782918	1.8640626942	1.7144085142	-0.4482090488	-0.2374653011	-0.2648359399	-0.4975694742	-0.5607408921	-0.3707417546	1.6214647732	-0.0874366352	0.1286648998	0.7102094193
TRINITY_DN5088_c0_g1_i2_orfp1	head-specific guanylate cyclase isoform X1 [Spodoptera litura]	-1.625208281	-1.4263148338	0.2453459045	-1.4263148338	-1.1181574156	1.8127286853	0.5204154573	0.5712590635	0.9811950975	0.7258734215	-0.7671779287	-0.052404164	0.2888221512	0.8855598015	0.3843778747
TRINITY_DN386_c0_g1_i3_orfp1	frequenin-1 [Helicoverpa armigera] >XP_021194729.1 frequenin-1 [Helicoverpa armigera] >XP_021194730.1 frequenin-1 [Helicoverpa armigera] >XP_022833046.1 frequenin-1 [Spodoptera litura] >XP_022833047.1 frequenin-1 [Spodoptera litura] >XP_035439878.1 frequenin-1 [Spodoptera frugiperda] >XP_035439946.1 frequenin-1 [Spodoptera frugiperda] >XP_035440031.1 frequenin-1 [Spodoptera frugiperda] >XP_035440…	-2.536307151	-1.288449149	-1.2124718028	-0.2690261196	-0.1830277446	0.4648315655	0.4144683623	0.7164739802	-0.2230895474	-0.2759712125	0.6048168238	1.1555310402	1.0939558565	0.4351851212	1.1030799771
TRINITY_DN1688_c0_g1_i1_orfp1	U4/U6 small nuclear ribonucleoprotein Prp3 isoform X1 [Helicoverpa armigera] >XP_049704034.1 U4/U6 small nuclear ribonucleoprotein Prp3 isoform X2 [Helicoverpa armigera]	-2.7269367357	-0.9256013426	-1.045813415	-0.6683199882	-0.2296353832	0.9380532521	1.3626386659	1.2082800951	0.1268449368	0.1256837825	0.4672433065	0.2603693931	0.4623512388	0.6204359273	0.0244062667
TRINITY_DN2080_c0_g1_i3_orfp1	unnamed protein product [Arctia plantaginis]	-2.3269546616	-0.5825624568	-0.265116053	0.6013799066	0.2295456608	1.5045979723	1.2478179532	0.7638079376	0.1883429486	0.3546193215	-1.5355254775	-0.6297594101	0.05373709	-0.6265906596	1.0226599282
TRINITY_DN860_c0_g1_i3_orfp1	uncharacterized protein LOC113506190 [Trichoplusia ni]	-2.5944979988	-1.628505586	-0.8629842471	-0.5299213684	-0.0607713005	1.3448231256	0.9902039277	0.2855072601	0.3126488816	0.5176617887	0.5245647928	0.2315434315	0.6865157361	0.7410431539	0.0421684027
TRINITY_DN679_c1_g1_i2_orfp1	unnamed protein product [Arctia plantaginis]	0.7718600879	-2.1666540827	-2.0131305907	-0.8450028896	0.1571225445	0.8023881751	1.1897029451	0.4477783519	-0.8450028896	0.2745653857	-0.2394661942	0.8388795137	0.2421028045	0.9053810827	0.4794757556
TRINITY_DN14059_c0_g1_i4_orfp1	unnamed protein product [Spodoptera littoralis] >CAH1637035.1 unnamed protein product [Spodoptera littoralis]	-2.5140074429	-0.4149025956	-1.0277998842	0.1364153357	0.950632062	1.1087258846	1.8141055106	0.7159334354	0.5237335215	0.0092669815	-0.3720495891	-0.4941384306	-0.6552885808	0.5488251753	-0.3294513835
TRINITY_DN2850_c0_g2_i1_orfp1	unnamed protein product [Arctia plantaginis]	-0.7155116731	-1.538877013	-1.2215029504	-0.9691176035	0.6737058213	0.6489963099	0.7943044712	-0.2487498547	-0.8516285527	2.4231358376	-0.1236189086	1.0450558844	0.1346523762	0.4201475793	-0.4709917239
TRINITY_DN3244_c0_g1_i5_orfp1	4-hydroxybutyrate coenzyme A transferase-like [Pectinophora gossypiella]	-3.1072776247	-0.9453529171	-0.9729249397	-0.2633505415	0.1484579678	0.3996356899	0.1619676956	0.8936769988	0.1394330155	0.2022989498	0.4339885199	0.5776410925	0.8581243647	0.6274594853	0.8462222432
TRINITY_DN5995_c0_g1_i2_orfp1	unnamed protein product [Arctia plantaginis]	-1.5724915877	-1.4614648527	-1.6029827938	-0.5704831119	-1.0828746438	-0.194718222	0.7131104103	1.3651425749	0.3322302081	0.4155863395	0.0128448049	1.0555835593	1.1167856472	0.4343354777	1.03939619
TRINITY_DN2739_c0_g1_i6_orfp1	disco-interacting protein 2 isoform X1 [Galleria mellonella]	-3.0084992454	-0.8861285528	-0.954369254	-0.2902933232	-0.3203434011	0.3501402195	0.1394119082	0.6305494954	0.1822978603	0.9555225543	0.7631680295	0.9422705504	0.5950374682	0.8687288419	0.0325068489
TRINITY_DN6463_c0_g1_i1_orfp1	39S ribosomal protein L20, mitochondrial [Helicoverpa armigera]	-2.5967930974	0.4316741789	0.44656506	0.3677163179	0.200869751	1.4559771641	1.5455971612	0.9073221751	0.0262102457	-0.0240277443	-0.8934288506	-0.6463856573	-0.0282449424	-1.0621368918	-0.1309148701
TRINITY_DN2539_c2_g1_i4_orfp1	unnamed protein product [Arctia plantaginis] >CAB3250716.1 unnamed protein product [Arctia plantaginis]	-0.9559545212	-1.0678305397	-1.0099668769	-0.4644153759	-0.1994503136	1.0751120692	2.3810561263	1.8019677165	-0.7597622898	-0.8253368372	0.2022490267	0.2839684438	0.1524001465	-0.3631569611	-0.2508798135
TRINITY_DN7311_c0_g1_i1_orfp1	PREDICTED: probable splicing factor 3B subunit 5 [Amyelois transitella] >XP_021194781.1 splicing factor 3B subunit 5 [Helicoverpa armigera] >XP_022127816.1 splicing factor 3B subunit 5 [Pieris rapae] >XP_022818375.1 probable splicing factor 3B subunit 5 [Spodoptera litura] >XP_026319816.1 splicing factor 3B subunit 5 [Hyposmocoma kahamanoa] >XP_026728249.1 splicing factor 3B subunit 5 [Trichoplus…	-2.3309629772	-0.7071763858	-1.0210959813	-0.5577829377	0.0160472733	2.2393395532	1.2674076096	0.0108345058	-0.4268648815	-0.1770833236	0.4901929573	0.4104355716	0.499184814	0.4425735623	-0.1550493599
TRINITY_DN710_c0_g1_i11_orfp1	casein kinase I isoform X3 [Helicoverpa zea] >XP_049702010.1 casein kinase I-like isoform X3 [Helicoverpa armigera] >XP_049702504.1 casein kinase I isoform X3 [Helicoverpa armigera] >PZC80488.1 hypothetical protein B5X24_HaOG214645 [Helicoverpa armigera]	-0.8435427885	-1.917124075	-1.9237844738	-1.2163941017	0.3560317411	0.0461110668	0.9400207939	1.0815340587	0.0560176739	0.9313467857	0.0262535201	0.9659752184	-0.1347757861	0.5976339751	1.0346963915
TRINITY_DN1934_c0_g1_i5_orfp1	unnamed protein product [Parnassius apollo]	0.1987760443	-1.4645117262	-1.1848487241	-0.8285232499	-0.3246209426	0.1022342072	0.1230157449	1.5214240555	0.4153468609	0.7557375975	-0.8985844411	-0.9613575138	-0.5240493776	2.1742801722	0.8956812927
TRINITY_DN3630_c0_g1_i1_orfp1	counting factor associated protein D-like [Helicoverpa zea]	1.0664018778	-1.4488828759	-1.9441390214	-1.5754568472	-0.5718476822	0.2019851048	-0.3847875644	-0.0365272355	1.2951675441	1.1888235408	0.6892093406	0.3259078742	0.9660688002	0.5343341925	-0.3062570484
TRINITY_DN48596_c0_g3_i1_orfp1	hydroxymethylglutaryl-CoA lyase, mitochondrial [Helicoverpa zea]	-2.1498219902	-1.4317138032	-0.8869291869	-0.6638967783	0.0528674059	0.2925395194	0.2339819686	0.2166815249	-0.4198236905	-0.7173550606	0.9953781934	1.0799065594	1.4483641339	1.1544930844	0.7953281199
TRINITY_DN7490_c0_g1_i17_orfp1	unnamed protein product [Chrysodeixis includens]	-1.9821842286	-1.346425879	-0.9780363843	-1.1233343205	-0.003864447	1.5033772526	1.6461946888	1.1070362391	-0.2344645506	0.0069056244	0.1675029668	0.5894244561	0.6353338501	-0.0636475058	0.0761822378
TRINITY_DN12354_c0_g2_i1_orfp1	hypothetical protein SFRURICE_016330 [Spodoptera frugiperda]	0.5275738693	-1.2807926105	0.6390706441	-0.0127962023	0.5306235562	1.2716140125	0.3566076453	-0.4374992119	-0.256295097	-0.5366662354	-1.9711637281	-1.6793324819	1.6228448321	0.5397603524	0.6864506553
TRINITY_DN48372_c0_g2_i1_orfp1	isopentenyl-diphosphate delta-isomerase [Anticarsia gemmatalis]	0.3578790676	-0.8127270756	-0.8304294495	-0.9166582119	-0.0758873166	2.9875312408	1.346539197	0.5932510868	-0.3967601384	-0.3468859323	-0.6980652081	-0.8625190426	-0.174722659	-0.210276724	0.0397311659
TRINITY_DN6024_c0_g2_i1_orfp1	RING finger protein unkempt-like isoform X2 [Spodoptera frugiperda]	-3.4655021512	-0.5584411966	-0.5034598892	-0.0354017032	0.2283072349	0.4553057598	0.8205170521	0.4058401873	0.2144796048	-0.008699927	0.3636300142	0.3715836989	0.5218708301	0.7166171607	0.4733533244
TRINITY_DN23915_c0_g1_i2_orfp1	hypothetical protein O3G_MSEX013321 [Manduca sexta]	-1.0356259321	-1.2433538146	-1.6352428416	-1.0659659961	-0.0601987014	0.6205696984	1.6858099198	2.2335113487	-0.0186084631	0.3680320232	-0.1551989535	0.0396640187	0.193679078	-0.2377292632	0.3106578789
TRINITY_DN16790_c0_g1_i4_orfp1	unnamed protein product [Arctia plantaginis]	-2.7007556192	-1.0764463788	-0.7676671354	0.338292133	0.1060472844	1.0509908991	1.2494144252	1.2970343862	-0.6833537911	-0.0226869017	-0.0706840883	0.0975616115	-0.1546261493	0.8742689142	0.4626104101
TRINITY_DN5429_c0_g1_i1_orfp1	calcium-transporting ATPase type 2C member 1 isoform X2 [Helicoverpa zea]	-1.8437557243	-1.4024989649	-1.4322320472	-1.0571939239	-0.9039558006	0.4960082866	0.5283203116	1.0286686152	0.760566419	1.2920103634	0.3670233125	1.1229461937	0.4388618775	0.4525383045	0.152692777
TRINITY_DN8151_c0_g1_i1_orfp1	collagen and calcium-binding EGF domain-containing protein 1-like isoform X2 [Spodoptera litura]	-0.6392973003	-1.4870346212	-1.4105322977	0.8958245136	-0.6941956127	0.4488165176	0.3188769367	-0.4271513973	-0.5097323772	1.3377108137	-0.7974101943	2.0940726851	-0.3227981632	1.2024342784	-0.0095837812
TRINITY_DN6372_c0_g1_i1_orfp1	hypothetical protein HF086_004239 [Spodoptera exigua] >CAH0677627.1 unnamed protein product [Spodoptera exigua]	-1.7899349517	-0.7402450253	-1.2347810368	-0.6143395642	-0.5045918154	1.3486009062	1.7284534897	0.667129065	-1.3673145613	0.252120863	1.1338010107	0.4530027209	0.5864769878	0.2265612464	-0.144939335
TRINITY_DN36990_c0_g3_i1_orfp1	U2 snRNP-associated SURP motif-containing protein isoform X2 [Helicoverpa armigera]	-1.3125876436	-0.9095907732	-0.0870123762	-0.2428160028	-0.268141487	1.5307427947	2.4419098042	0.9059935217	-0.7602047992	-1.0996527209	0.4077924713	-0.0662047907	-1.0469638169	0.2212947236	0.2854410949
TRINITY_DN10040_c0_g2_i1_orfp1	actin-binding Rho-activating protein [Papilio machaon]	-1.7794170197	-1.5087793005	-1.1666520628	-1.0501738645	-0.2791774216	1.4259420073	1.2049848848	1.5937841132	0.0674116823	0.8215299924	0.4836250841	0.1306679321	-0.1699974113	0.1631943467	0.0630570376
TRINITY_DN21389_c0_g2_i1_orfp1	hypothetical protein HW555_002659 [Spodoptera exigua] >CAH0695297.1 unnamed protein product [Spodoptera exigua]	-2.4289966505	-0.0130613147	-0.3805210376	0.1036189686	-0.4136757624	0.3692175294	0.1500264866	0.5402068499	2.4147406247	0.8970382523	0.2232688296	-0.8902555412	-0.0556684918	-0.8530499253	0.3371111824
TRINITY_DN47971_c0_g1_i1_orfp1	TRINITY_DN47971_c0_g1_i1_m.202292 TRINITY_DN47971_c0_g1::TRINITY_DN47971_c0_g1_i1::g.202292 ORF type:5prime_partial len:63 (-),score=5.70 TRINITY_DN47971_c0_g1_i1:744-932(-)	-0.9221170514	-0.391115643	0.079521067	0.210384157	0.1311429798	2.5905074173	1.1567414025	0.2447185172	1.058374933	-1.2986880114	-0.7310986776	-0.4244837521	-1.4775803805	0.0989639839	-0.3252709416
TRINITY_DN16314_c0_g2_i1_orfp1	hypothetical protein TSAR_013453 [Trichomalopsis sarcophagae]	0.4640948341	-0.81402438	-0.8397346141	-0.5882603917	-0.0418944485	-0.097583388	-0.003855093	3.5245108668	-0.5945968909	-0.1354645878	-0.2897684258	0.0704056832	-0.179274284	-0.111287054	-0.3632678261
TRINITY_DN10311_c0_g1_i1_orfp1	unnamed protein product [Arctia plantaginis]	-1.7552768269	-0.6322381319	-0.370212802	-0.114594106	0.2913575972	1.3123637626	1.6441668344	1.2388100808	1.3674708982	0.6670499216	-1.1461723871	-0.5608585389	-0.9296556744	-0.4601954032	-0.5520152245
TRINITY_DN999_c0_g1_i1_orfp1	nesprin-1-like isoform X3 [Trichoplusia ni]	-2.8726574454	-1.0568401318	-1.2613540148	-0.2616430409	-2.0498E-6	0.001934214	0.3062113723	0.7386623143	0.2465078947	0.9385630429	0.9008269393	0.6261596538	0.9078533329	0.2287046294	0.557073289
TRINITY_DN7271_c0_g1_i1_orfp1	immediate early response 3-interacting protein 1 [Bicyclus anynana]	-0.4053310629	-2.3359209186	-1.7736680454	-1.1149488258	0.5056342779	1.2400044215	0.6063285429	0.5221816702	0.0102585033	0.8320881158	0.378319396	-0.3247651831	0.1226023671	0.6546927531	1.0825239881
TRINITY_DN4525_c1_g1_i4_orfp1	unnamed protein product [Arctia plantaginis] >CAB3260199.1 unnamed protein product [Arctia plantaginis]	-2.1472410669	-1.4970821678	0.1333404448	-0.2957748349	0.7345980674	1.2509486314	1.4781740819	0.1831637514	-0.8655482201	1.1106643549	-0.6529960184	-0.080229759	-0.6135604828	0.3738745244	0.8876686937
TRINITY_DN3278_c0_g1_i6_orfp1	unnamed protein product [Arctia plantaginis]	1.0038130806	-0.5908809507	-1.7205896984	0.6345951435	0.4381699528	0.4181555159	-0.300285096	-0.8079364918	-1.7722388788	-0.4878183914	2.2482881792	0.6176424262	0.4448060571	0.2105120453	-0.3362328934
TRINITY_DN8736_c0_g1_i2_orfp1	circadian clock-controlled protein daywake-like [Helicoverpa zea]	-0.7265444007	-1.5395502423	-1.079489909	-1.1629203745	-0.3931056227	0.1785965701	0.1030821379	0.8013292909	-0.7314612744	-0.3081587675	0.6569786289	0.6981316619	-0.0791582118	2.4130072304	1.1692632828
TRINITY_DN3062_c0_g1_i9_orfp1	probable phosphorylase b kinase regulatory subunit beta isoform X1 [Spodoptera litura]	-3.0194215601	-1.0248577585	-0.8437830447	0.5930638418	-0.1155047631	0.5870865871	1.1093817229	0.6129094045	-0.5120103918	0.0437518574	0.2799354814	0.7314243344	0.2689628524	0.5348203999	0.7542410364
TRINITY_DN3379_c0_g1_i1_orfp1	unnamed protein product [Arctia plantaginis]	0.0641803838	-1.5928824879	-0.6449517447	-0.2822829643	0.1910306614	2.459530346	0.9427834673	1.6032688078	-1.1688518468	-0.4624280443	-0.3100992988	-0.0074482278	-0.6372542717	-0.4795111973	0.3249164173
TRINITY_DN2711_c0_g1_i3_orfp1	unnamed protein product [Chrysodeixis includens]	2.1190743304	0.2903009364	-0.4392547305	-0.5926648318	-1.3445668587	2.3993120857	-0.1291946127	0.2189948252	-0.6446235778	0.5307345687	-0.4754512281	-0.497267073	0.0069587569	-0.577896063	-0.8644565278
TRINITY_DN294_c0_g1_i8_orfp1	protein lap4 isoform X12 [Helicoverpa zea]	-1.8571350542	-1.9012266556	-1.4236388363	-0.8192885737	-0.1786496887	1.0149889773	0.9171405861	0.7428781285	-0.034864072	0.1868640876	0.7404515787	1.0127755135	0.2903862078	0.9950079966	0.3143098042
TRINITY_DN11107_c0_g1_i1_orfp1	unnamed protein product [Arctia plantaginis] >CAB3245302.1 unnamed protein product [Arctia plantaginis]	-2.7768621586	-1.4563196434	-1.0884336729	-0.1935549295	0.5441854649	0.4785207806	1.0747914447	1.0263995503	0.2589835359	0.3329873231	0.437072144	0.2484242997	0.0619393014	0.8609540296	0.1909125302
TRINITY_DN11259_c0_g1_i1_orfp1	acetylcholinesterase-like [Helicoverpa zea]	-1.4149230305	-1.332884117	-1.4093753481	-1.0590881188	-0.463418523	2.3377761522	1.106985058	0.7637467126	0.4395273591	0.1325430993	-0.1334151207	0.1682605335	0.4506634454	0.4058401763	0.0077617217
TRINITY_DN18540_c0_g1_i1_orfp1	unnamed protein product [Arctia plantaginis]	-1.9147434042	-0.7681013487	-0.1940509246	-0.2572126742	0.3130061672	2.6929142387	0.2845540537	0.5543571075	-0.9942464829	1.1886374691	-0.6000661418	0.0252603516	-0.2345636828	-0.2481408268	0.1523960983
TRINITY_DN3599_c0_g1_i5_orfp1	steroidogenic acute regulatory protein-like isoform X2 [Spodoptera litura]	-2.2595572409	-1.3157405573	-1.3789609145	0.1809970059	-0.5880666711	0.4045955861	0.005908083	0.0559474132	-0.3696361273	0.4448239918	0.6896594904	1.5492601661	1.2777449372	0.541185153	0.7618396846
TRINITY_DN7661_c0_g1_i3_orfp1	N-alpha-acetyltransferase 15, NatA auxiliary subunit isoform X1 [Helicoverpa armigera]	-1.03473505	-0.8907854706	-0.2752394999	-0.2628625272	0.6389646386	0.6767511329	2.2588270475	1.5351871489	-1.3321361056	-0.043854061	-1.3321361056	-0.5147974538	-0.1646514478	0.8939421978	-0.1524744443
TRINITY_DN1429_c0_g1_i6_orfp1	uncharacterized protein LOC124641568 isoform X28 [Helicoverpa zea]	-2.0593504748	-1.5140728878	-1.4362301175	-1.0044839102	-0.5992239724	0.2551482476	0.8340226137	1.1010021172	0.210045775	0.5010017135	0.7583303651	0.7125799308	0.8311538365	0.7025211203	0.7075556428
TRINITY_DN15823_c0_g2_i2_orfp1	uncharacterized protein LOC111349142 [Spodoptera litura] >XP_022815889.1 uncharacterized protein LOC111349142 [Spodoptera litura] >XP_022815890.1 uncharacterized protein LOC111349142 [Spodoptera litura]	-0.5961967322	-2.2755665384	-1.0566313115	-1.0455084122	-0.0608747578	-0.0056045741	-0.3648756878	0.2559623992	-0.222213891	-0.4010879827	1.175603011	1.0973874369	1.120253315	1.4831209613	0.8962327642
TRINITY_DN10235_c0_g2_i2_orfp1	unnamed protein product [Chrysodeixis includens]	-0.3600124213	-2.4126380585	-1.3053663338	-1.0919821236	-0.1760459658	0.9523587375	-0.08139185	0.7863102553	0.4040650697	0.9664814895	1.3735784799	0.868379319	-0.3138365752	0.7770880927	-0.3869881155
TRINITY_DN1512_c0_g1_i6_orfp1	unnamed protein product [Arctia plantaginis]	-0.7086600302	0.5449295079	0.1239664827	1.2738439526	-0.1505631477	-0.7339573232	0.8009039309	-0.7933399555	0.8483026513	0.4384475534	2.0831873188	-0.5587543976	-1.8978458294	-0.0195903847	-1.2508703293
TRINITY_DN1399_c0_g1_i1_orfp1	unnamed protein product [Arctia plantaginis] >CAB3250875.1 unnamed protein product [Arctia plantaginis]	-2.3001929069	-1.2200658432	-1.3838754014	-0.8158108757	-0.5029558939	1.3670175351	0.9051785961	0.1644007455	-0.0085740722	0.8260667488	0.578397573	0.5933889033	0.4067980123	0.9873907117	0.4028361674
TRINITY_DN7710_c0_g1_i2_orfp1	probable G-protein coupled receptor 158 [Trichoplusia ni]	-2.1120460649	-1.4280519547	-0.5768380121	-1.5653667258	-0.2959511258	1.6564940227	1.0492612322	0.5369416803	0.3458056581	0.0846402916	0.6120229258	0.5752324246	0.0899338553	0.7663388847	0.261582908
TRINITY_DN2480_c0_g1_i4_orfp1	unnamed protein product [Arctia plantaginis]	-1.177094718	-0.4349522592	-1.280246257	-0.9876932476	-0.4650585313	2.881543007	0.8321704708	0.0045896894	0.5894440891	0.5076753522	-0.7229963269	-0.2299292703	-0.2792396254	0.5385217176	0.2232659096
TRINITY_DN1306_c0_g1_i14_orfp1	unnamed protein product [Arctia plantaginis]	-1.8114880799	-1.4638732684	-1.8523287837	-0.5266645368	-0.431103911	1.4037799105	1.3769217661	0.9504757983	0.4471611482	0.2864322531	0.4915513473	0.2079248235	0.2982016769	0.486826423	0.136183433
TRINITY_DN1098_c0_g1_i3_orfp1	unnamed protein product [Chrysodeixis includens]	-3.0993369597	-0.7900797572	-0.8949437171	0.0619101833	-0.1472785216	-0.3263934716	0.5308894967	0.602087914	-0.2026388832	0.7793135339	0.717512818	0.924290457	0.5560110271	0.5109951992	0.7776606812
TRINITY_DN651_c4_g1_i1_orfp1	unnamed protein product [Arctia plantaginis] >CAB3238326.1 unnamed protein product [Arctia plantaginis]	-0.3769725681	-0.4502576708	-0.9034743066	-0.1601807812	-0.7331523138	2.563231229	1.8872413481	0.2803483865	0.2913593474	0.3963852052	-0.9666569166	-1.1363802328	-0.4851769156	-0.5159630181	0.3096492074
TRINITY_DN20085_c0_g1_i1_orfp1	GPI transamidase component PIG-T [Trichoplusia ni]	-2.4869668105	0.2098737634	-0.1133714489	-1.2684714018	1.447422376	1.0942037915	1.1763046926	0.3026596434	0.1085919019	-0.2499175079	-1.3572672696	-0.0237615288	0.3802455185	0.477794637	0.3026596434
TRINITY_DN5981_c0_g1_i8_orfp1	unnamed protein product [Arctia plantaginis]	-2.0047712122	1.6591463028	0.8041037513	0.345890346	0.5840016555	0.9396798455	0.5461572251	1.2764206789	-0.8855730264	-0.8322602933	-0.6690249244	-0.3336827173	-1.3472067307	0.4360914673	-0.518972368
TRINITY_DN1590_c0_g1_i10_orfp1	unnamed protein product [Arctia plantaginis]	-0.2447810491	-1.3262329317	-0.9030333995	-0.9229857343	-0.7190507911	-0.3276528827	1.4584194411	0.5996743786	0.6984629631	-0.4424481961	-0.7818627374	1.1253360327	-1.1429337018	1.114222697	1.8148659111
TRINITY_DN2852_c0_g1_i6_orfp1	ankyrin repeat and sterile alpha motif domain-containing protein 1B isoform X7 [Helicoverpa armigera]	-0.7700263504	-2.0461229682	-1.4138287126	-1.287827402	-0.2156470501	1.7076578548	0.960126644	0.6330583415	-0.5106215801	0.5938542593	0.2991239123	0.2256318993	0.4807167959	1.1134914698	0.2304128866
TRINITY_DN173_c0_g1_i2_orfp1	uncharacterized protein LOC111352987 [Spodoptera litura]	-2.3068971692	-1.4020035109	-1.5732034641	-0.3763424199	0.0317558609	-0.3172865331	0.3238103637	0.2194291893	1.514751414	0.5386564476	0.7041168996	0.7003518969	0.72659814	0.6458062858	0.5704565993
TRINITY_DN6363_c0_g2_i1_orfp1	uncharacterized protein LOC110373794 isoform X2 [Helicoverpa armigera] >PZC80502.1 hypothetical protein B5X24_HaOG214543 [Helicoverpa armigera]	-2.5674838032	-0.7413713766	-0.664587403	-0.4881788392	-0.2905563806	1.3073727339	1.6605622681	1.285390197	-0.3924000764	0.1794107792	-0.1966715483	0.0169266184	-0.0615950372	0.8585954398	0.0945864282
TRINITY_DN33366_c0_g1_i3_orfp1	unnamed protein product [Arctia plantaginis]	0.391384179	-1.2583706604	-1.3470998929	-1.5575624003	-0.0466065939	-0.5913752082	-0.9650250528	0.6033436724	-0.888715957	0.9123713145	0.2887052981	1.4730157809	1.5087540022	0.4809920055	0.996189513
TRINITY_DN1561_c8_g1_i1_orfp1	cytochrome c [Aricia agestis]	-0.9530303793	-1.4876761179	-1.4131662664	-0.7733048031	-0.3948086716	0.5058362063	2.094798292	1.6524834512	-0.8805778218	-0.2991113235	0.3791845685	0.6113168063	0.1237541432	0.4770219171	0.357279999
TRINITY_DN6403_c0_g2_i2_orfp1	unnamed protein product [Arctia plantaginis]	-0.94851614	-0.7492333437	-1.3717014561	-1.1348003275	-0.0708344263	2.6436644662	0.4841955072	0.929380447	-1.2587583962	-0.159957352	0.1256438029	0.3086342319	0.5399494571	0.4819454995	0.1803880301
TRINITY_DN24475_c0_g2_i1_orfp1	unnamed protein product [Spodoptera exigua]	0.910987938	-1.5011635672	-1.2686878818	-2.1809482182	-0.1141395871	-0.1653270708	0.0378384903	-0.0886457257	1.6346933847	0.26966295	1.1905380583	0.3104894041	-0.029416616	1.1082580287	-0.1141395871
TRINITY_DN3114_c1_g1_i1_orfp1	unnamed protein product [Arctia plantaginis]	-1.8440129016	-0.0280760079	-0.0849069076	0.0622650924	1.8003548796	0.470977235	-0.0621403556	-0.1879258842	0.7918800041	0.3729083013	-2.0453953681	-0.8630584455	1.0422195411	1.0422195411	-0.4673087241
TRINITY_DN1834_c0_g1_i13_orfp1	unnamed protein product [Arctia plantaginis]	-1.9565283507	-1.4506441003	-0.4722836499	1.1239720369	1.8940726837	0.1097904612	-1.2383438863	-0.5720960847	0.2414741368	0.1330869516	0.3099048877	0.173449861	-0.072654559	1.2976514578	0.4791481542
TRINITY_DN268_c0_g1_i1_orfp1	UPF0505 protein C16orf62 isoform X2 [Trichoplusia ni]	-2.4317126244	-0.6954664558	-1.5167754451	-0.8979702406	0.1254740054	1.0282653826	0.991851517	1.021003416	0.6635538358	0.4363816397	0.3251300266	0.1124601924	0.3500635554	1.0824024395	-0.5946612446
TRINITY_DN7115_c0_g1_i1_orfp1	unnamed protein product [Arctia plantaginis]	-0.6167530547	-0.5317777298	-0.8147881289	-0.4552773316	0.9067666487	-0.2895092927	-0.9477833125	-0.3743992227	2.2908944255	-0.2419852311	2.3561181293	-0.4901149743	0.0401571048	-0.2214116003	-0.6101364298
TRINITY_DN615_c0_g1_i1_orfp1	hypothetical protein SFRURICE_006690 [Spodoptera frugiperda]	1.6118975819	-0.2328859709	-1.9845095571	-0.7593393854	0.3628049591	-0.260544256	-0.3782470315	-0.2494643015	2.1460711704	0.4072047386	-0.9886331722	0.6803996863	-0.2995002331	0.7223257072	-0.7775799358
TRINITY_DN342_c0_g1_i35_orfp1	basement membrane-specific heparan sulfate proteoglycan core protein-like isoform X6 [Spodoptera litura]	-2.1346723546	-1.3999208777	-1.3460946825	-0.5169444004	0.0498541812	0.6169135569	-0.0002028325	0.4399910848	0.0374345699	-0.777748378	1.197610972	0.9242629778	1.0770093561	1.1327197251	0.6997871019
TRINITY_DN64973_c0_g1_i1_orfp1	28S ribosomal protein S35, mitochondrial [Pectinophora gossypiella]	-1.021290562	-1.4243990582	-1.9332782279	-0.9906384722	0.4687284044	0.2750883559	0.3084657563	0.6113202542	-1.2185966471	0.8339535908	1.1953966154	0.7101917636	1.2748543572	0.0732713694	0.8369325004
TRINITY_DN1770_c0_g1_i4_orfp1	unnamed protein product [Arctia plantaginis] >CAB3254366.1 unnamed protein product [Arctia plantaginis]	-1.8518451099	-1.4906705317	-1.4824570604	-0.8595341902	-0.1776344178	1.5461098985	0.9949917736	1.0495897544	-0.4416971898	0.0003106214	0.2230712628	0.5222803965	0.4997247435	0.8980709244	0.5696891246
TRINITY_DN15550_c0_g1_i1_orfp1	transferrin-like [Helicoverpa zea]	-2.4245260034	-1.2405463991	-1.306327976	-0.7626402611	-0.2853722959	1.2672945245	0.5184613894	0.4835270379	0.3447009918	0.0276708756	0.0262525128	0.7009484414	0.630269668	1.175837708	0.844449786
TRINITY_DN1771_c1_g3_i6_orfp1	uncharacterized protein LOC113497022 [Trichoplusia ni]	-2.0977836707	-1.4257296393	-1.0440852631	-0.8829842547	-0.3728479203	2.0528066135	0.6331100393	0.0555430466	0.6640993183	0.4943326957	0.3177883209	0.1492165093	0.6549561775	0.8372523894	-0.0356743623
TRINITY_DN68494_c0_g1_i1_orfp1	hypothetical protein TSAR_009494 [Trichomalopsis sarcophagae]	1.4455799315	-1.1189680289	0.2755146242	-1.4288657131	-1.0593766141	0.6830417696	-0.0361511642	2.3644236506	-0.6083106353	-0.367006643	-0.4795759457	-0.9516656027	0.0917458114	0.5523349608	0.6372795988
TRINITY_DN4018_c0_g1_i1_orfp1	unnamed protein product [Arctia plantaginis]	-0.3207084264	-1.9292766622	-1.2612161323	-0.6066335065	1.5000664685	1.5883045666	-0.7710235428	1.4185122334	0.1022908697	-0.6429386108	0.5248541077	-0.5524146096	0.085361328	-0.0425048297	0.9073267463
TRINITY_DN6189_c4_g1_i1_orfp1	hypothetical protein SFRURICE_013603 [Spodoptera frugiperda]	0.2301045536	-0.4523378372	-0.513268134	-0.8503455034	0.3724413918	0.1697115721	-0.0922924809	-1.0840825847	3.3222281001	0.2206327686	0.3388889748	-1.0045525845	-0.0785805438	-0.1861730595	-0.392374633
TRINITY_DN625_c0_g1_i2_orfp1	unnamed protein product [Arctia plantaginis] >CAB3256473.1 unnamed protein product [Arctia plantaginis]	-3.4911443525	0.0168943134	0.2780921391	-0.1985213355	0.0092708164	0.1331477435	0.542474028	0.3902022794	-0.5353503192	0.6147589746	0.2993657256	-0.0678154437	0.857469243	0.3832912591	0.7678649288
TRINITY_DN4256_c0_g1_i23_orfp1	unnamed protein product [Arctia plantaginis]	0.161444969	-0.8608313799	-0.7970491159	-0.9404805792	-0.5082958343	2.3656734542	0.9261226234	1.500124521	-0.3144396509	-0.9254481778	-1.2298258446	-0.1236511041	-0.5917599748	0.7724434328	0.565972661
TRINITY_DN2142_c0_g1_i14_orfp1	unnamed protein product [Arctia plantaginis]	-2.5958813423	-1.0596676312	-1.3149163181	-0.7195676777	-0.2826073249	1.033326768	0.1914243059	0.7098070168	0.5654710085	-0.1161135623	0.9800753477	0.7484373849	0.9613656276	0.3457667811	0.553079616
TRINITY_DN943_c0_g1_i5_orfp1	pancreatic triacylglycerol lipase-like [Trichoplusia ni]	-1.9163389805	-1.4713544147	-1.5009877392	0.5183296	0.3050930986	-0.1173014908	0.5926865397	-0.3775564956	-0.2256400285	0.2324742999	-0.3100513509	1.6506379879	1.411382717	0.1613806103	1.0472456471
TRINITY_DN1740_c0_g1_i1_orfp1	PREDICTED: diphthamide biosynthesis protein 1-like [Amyelois transitella] >XP_013197989.1 PREDICTED: diphthamide biosynthesis protein 1-like [Amyelois transitella] >XP_013198699.1 PREDICTED: diphthamide biosynthesis protein 1-like [Amyelois transitella]	2.2699031541	-1.2825314582	-0.3479754183	-1.8076684696	-0.5837138453	0.9517948921	-1.3190792714	-0.3368726921	0.4612158064	0.0762708937	0.2322207209	0.5502902073	-0.1203239411	1.0373149218	0.2191544995
TRINITY_DN2164_c0_g1_i1_orfp1	unnamed protein product [Arctia plantaginis]	0.0748625287	-1.744284964	-2.123320342	-1.2400979513	-0.5389096239	0.7990113841	0.7778431015	0.9249040581	0.4560832276	1.1955243719	0.3466709292	0.1127741771	0.1815291077	1.2286091681	-0.4511991728
TRINITY_DN3170_c0_g1_i2_orfp1	unnamed protein product [Arctia plantaginis]	-1.4295130849	-1.2945732621	-1.7771695458	-1.2126563081	-0.4795429294	1.0151615495	1.4213961336	1.358510875	-0.1634300318	0.4229984156	0.5446955686	0.3480658459	0.571715742	0.7540430389	-0.0797020071
TRINITY_DN211_c1_g1_i2_orfp1	leucine-rich repeats and immunoglobulin-like domains protein 3 [Helicoverpa zea]	-0.0400695823	-1.3649311615	-1.0043016394	-1.4569803566	-0.3003478449	1.509082418	0.9566298247	-0.2697418707	-0.6855873214	0.3673860826	0.100395849	1.055667348	-0.7348151175	2.0816406123	-0.2140272401
TRINITY_DN4124_c0_g1_i9_orfp1	plastin-2 isoform X2 [Spodoptera litura]	-3.2015485101	-0.3748656105	-0.5747774171	0.044450282	-0.0249738442	-0.6729920021	0.0016284648	0.7861979039	-0.1505806752	0.2234086596	0.6940752984	0.7888727074	0.7647290313	0.7968854454	0.8994902664
TRINITY_DN11939_c0_g1_i1_orfp1	GTP:AMP phosphotransferase AK3, mitochondrial [Maniola jurtina]	-1.8510887934	-1.7030103419	-1.8543866109	-0.2566658803	-0.045539197	0.5650095743	1.2071493637	0.5969506339	-0.558561827	0.6628409215	0.8400311275	0.8259924522	0.3921835981	0.7404183064	0.438676673
TRINITY_DN41524_c0_g1_i1_orfp1	unnamed protein product [Arctia plantaginis]	0.8823296854	-2.2932010889	-1.0922310748	-1.1174619269	-0.7747716727	1.4504555243	0.5796259852	0.5027027842	-0.0524551029	0.7004141145	0.2095435165	1.0105396227	-0.7432674857	1.0189770499	-0.2811999308
TRINITY_DN4347_c0_g3_i1_orfp1	replication factor C subunit 5 isoform X2 [Helicoverpa zea]	1.6336144059	-2.2837228075	-0.8183645715	-1.1165123859	-0.5253891437	1.5013344577	0.2325447203	-0.3562184838	1.1941650741	0.2971591669	-0.6877069233	0.1560098781	0.2379636452	0.6398297939	-0.1047068264
TRINITY_DN2528_c0_g1_i2_orfp1	unnamed protein product [Arctia plantaginis] >CAB3241622.1 unnamed protein product [Arctia plantaginis]	-3.0018884404	-0.8890593425	-1.1932840251	-0.0622648128	-0.1413145681	0.3096495898	0.9404019902	0.7661466347	1.0793460917	0.5219388167	0.2838938922	0.631202224	0.1241997238	0.4772254984	0.1538067272
TRINITY_DN2402_c0_g1_i2_orfp1	triokinase/FMN cyclase [Manduca sexta] >KAG6451908.1 hypothetical protein O3G_MSEX007381 [Manduca sexta] >KAG6451909.1 hypothetical protein O3G_MSEX007381 [Manduca sexta]	-1.7404615343	-1.5655896718	-1.2455718558	-0.9730503023	-0.8546566079	0.4332054955	0.902983524	0.914427692	0.6213032769	0.5252742443	-0.5149643358	0.6745019871	0.7008182772	1.4656066517	0.6561731592
TRINITY_DN67301_c0_g1_i1_orfp1	60S ribosomal protein L13 [Nasonia vitripennis] >OXU31020.1 hypothetical protein TSAR_014197 [Trichomalopsis sarcophagae]	-3.308466019	-0.4200316645	-0.8107760481	-0.4069823296	0.384486729	0.9360769741	0.4129639615	0.7464744528	0.6202045207	0.7375102622	0.2151499277	-0.0608239986	0.2683000674	0.2507268377	0.4351863267
TRINITY_DN7699_c0_g1_i1_orfp1	unnamed protein product [Arctia plantaginis]	-1.10851945	-1.7855607142	-1.4744711761	-1.2513769598	-0.6447548766	1.2316794883	0.4108203105	0.5700724126	-0.1349207886	1.4789884446	0.5646730336	0.6023344026	0.3460871444	1.1871558778	0.007792851
TRINITY_DN13478_c0_g2_i1_orfp1	unnamed protein product [Arctia plantaginis]	-0.483360967	-1.4163441385	-1.7012980645	-1.1560035557	-1.0492259944	0.8066273904	1.329747037	0.4739076473	1.6067934172	0.7811971046	-0.5755749839	0.8370219569	0.1245334272	-0.2668936067	0.6888733301
TRINITY_DN12478_c0_g1_i7_orfp1	unnamed protein product [Arctia plantaginis]	-1.7026455157	-1.5348639654	-0.723920626	-0.7065565543	-0.2132445947	2.0670858712	1.2688864583	0.5696015288	-0.1550675602	-0.6823663189	-0.5668047223	0.2670629461	0.8829078	0.4553891052	0.7745361478
TRINITY_DN13875_c1_g2_i3_orfp1	unnamed protein product [Chrysodeixis includens]	-0.2813214746	-1.3518070868	-0.9173211887	-0.6111801334	-0.541472874	1.6920562433	1.9536884058	0.8183690805	-0.0800280236	1.0352460424	-1.2870093455	-0.6164031862	-0.6373791606	0.8452329367	-0.0206702353
TRINITY_DN14991_c1_g1_i5_orfp1	glutathione hydrolase 1 proenzyme-like isoform X1 [Spodoptera litura]	-2.4611569727	-0.2726631441	-0.5083170333	-0.8946743398	-0.2180108782	1.4965002489	1.9151000261	0.5664603383	-0.4237842839	-0.3106127322	-0.6271619034	0.4925204733	0.1620085342	0.6069911867	0.4768004802
TRINITY_DN348_c1_g1_i2_orfp1	unnamed protein product [Spodoptera exigua]	-1.7205012503	-1.3023006853	-0.7721291912	-0.5867879582	0.0249740907	2.3231578963	1.6633501089	0.9052740374	-0.2613547872	0.2010792495	-0.5188027486	-0.1597614486	0.0723965058	0.0329193642	0.0984868166
TRINITY_DN2859_c0_g1_i5_orfp1	TRINITY_DN2859_c0_g1_i5_m.87173 TRINITY_DN2859_c0_g1::TRINITY_DN2859_c0_g1_i5::g.87173 ORF type:internal len:237 (+),score=57.34 TRINITY_DN2859_c0_g1_i5:1-708(+)	-0.4421768098	-1.0031527654	-0.625185156	-0.6418761919	-0.6059904537	0.3761381369	0.8281547915	2.0667299273	1.5649967039	-1.4515358451	-0.4271550493	-0.6205881236	-0.3355144803	1.5028537729	-0.1856984574
TRINITY_DN13932_c0_g1_i1_orfp1	unnamed protein product [Arctia plantaginis] >CAB3236253.1 unnamed protein product [Arctia plantaginis]	-1.5010595112	-1.4662730144	-1.202501755	-0.8901825682	-0.1476715697	2.2956455313	1.2759574613	0.9837335454	0.1009071787	-0.1054274848	-0.1770941075	0.0277281767	0.2108629211	0.6105026508	-0.0151274546
TRINITY_DN2954_c0_g1_i1_orfp1	unnamed protein product [Pieris macdunnoughi]	-1.2802464253	-1.4582395467	-1.4926473217	-1.4582395467	-1.039455064	0.9946655755	0.9145656241	0.7910473134	1.2308171353	0.4893833028	0.9810130997	0.1750733322	0.6468207374	0.4177638661	0.087677918
TRINITY_DN9635_c0_g1_i1_orfp1	RNA polymerase II subunit 10 [Tribolium castaneum] >XP_001119937.1 DNA-directed RNA polymerases I, II, and III subunit RPABC5 [Apis mellifera] >XP_001649686.1 DNA-directed RNA polymerases I, II, and III subunit RPABC5 [Aedes aegypti] >XP_001847684.1 DNA-directed RNA polymerases I, II, and III subunit RPABC5 [Culex quinquefasciatus] >XP_003693600.1 DNA-directed RNA polymerases I, II, and III subun…	-2.0210404633	-1.06426089	-1.2749807428	-0.7370577566	-0.3222745932	-0.5426610191	1.2694710691	0.2195390758	1.4291829645	-0.3000814733	1.0775216355	1.1588046201	0.8679763278	0.3818223978	-0.1419611524
TRINITY_DN1110_c3_g1_i1_orfp1	unnamed protein product [Arctia plantaginis]	2.6119392128	-1.2429349545	-0.8114047527	-1.7106802558	-1.1503981861	0.6576268313	0.2987787412	0.0381767277	-0.1208593402	0.9092098455	-0.0648591909	0.1224091483	-0.2273768174	0.1855016262	0.5048713646
TRINITY_DN1032_c0_g1_i3_orfp1	unnamed protein product [Arctia plantaginis]	-2.0806876658	-0.7483510604	-0.9173814902	-0.8078940861	-0.2743044557	0.2401370671	0.5370129714	0.2536526105	-1.2711144864	-0.1489775985	0.8117171534	0.8248344198	1.7633157751	1.3515782442	0.4664626017
TRINITY_DN1485_c0_g1_i19_orfp1	unnamed protein product [Arctia plantaginis]	-2.1472380893	-1.0404456111	-0.9798692415	-0.7542424727	-0.1985137276	1.6737034372	1.5248972646	0.9706947954	0.6900166824	0.663588531	-0.6159169937	-0.1738318953	-0.238402606	0.5261138406	0.0994460858
TRINITY_DN42259_c0_g1_i1_orfp1	peroxidase-like [Helicoverpa zea]	-2.8225634312	-0.531817889	-0.7254910704	-0.1967147221	-0.0243720882	-0.0511024538	-0.3910481957	0.3300753807	-0.8616009388	0.6355323837	0.7560601194	0.5056866427	1.1748151858	1.3666096944	0.8359313824
TRINITY_DN1504_c0_g1_i1_orfp1	fatty acid-binding protein 2-like [Trichoplusia ni]	-1.0351681145	-0.5367705042	-1.023003999	-1.2660842669	-0.7736522807	0.6613494264	0.8708185731	1.6989650872	-0.3687969188	-0.0505486002	-0.3790793821	2.2159749272	-0.3773617068	0.8557860316	-0.4924282723
TRINITY_DN16363_c0_g1_i1_orfp1	nascent polypeptide-associated complex subunit alpha [Helicoverpa armigera] >XP_021201752.1 nascent polypeptide-associated complex subunit alpha [Helicoverpa armigera] >XP_047038083.1 nascent polypeptide-associated complex subunit alpha [Helicoverpa zea] >CAB3512710.1 unnamed protein product [Spodoptera littoralis] >PZC84772.1 hypothetical protein B5X24_HaOG203762 [Helicoverpa armigera] >CAH16429…	-1.5567278936	-1.1929713061	-0.6802589873	-0.3279076609	0.4194714291	0.9798186125	0.9568447932	0.7889651357	-1.7641695328	1.699386624	-0.6447327501	0.1798679701	-0.1944024838	1.1829711999	0.15384485
TRINITY_DN288_c0_g1_i15_orfp1	uncharacterized protein LOC124640558 isoform X1 [Helicoverpa zea] >XP_047034313.1 uncharacterized protein LOC124640558 isoform X1 [Helicoverpa zea] >XP_047034315.1 uncharacterized protein LOC124640558 isoform X1 [Helicoverpa zea]	-2.600881938	-1.6138160962	-0.2835645859	-0.9744537075	-0.4145279549	1.4134914198	0.2750225421	0.5257377591	0.2555953936	0.5714276781	0.5816497175	0.7392785574	0.398339235	0.49588899	0.63081299
TRINITY_DN840_c0_g1_i1_orfp1	unnamed protein product [Arctia plantaginis]	-2.7660750465	-1.2496951464	-1.0245833705	-0.4480278357	0.0987383054	1.2842324592	1.0912298387	0.7749111505	0.209973818	-0.0377786461	0.5559583692	0.4347250515	0.0802290571	0.6397158587	0.356446137
TRINITY_DN2045_c0_g2_i1_orfp1	larval cuticle protein LCP-17-like [Spodoptera litura]	-1.5299388081	-1.7373115849	-1.8285212715	-1.0863313646	-0.4651459456	0.1889169983	0.6538956189	0.8645642269	0.5690289203	0.611729493	0.8741895901	0.9046554941	0.6288084814	0.9005526685	0.4509074832
TRINITY_DN6829_c0_g1_i2_orfp1	unnamed protein product [Arctia plantaginis] >CAB3247568.1 unnamed protein product [Arctia plantaginis]	0.7720393804	-1.0683587415	-0.696293827	-0.6887249665	-1.0051240158	1.4819520369	1.720054083	-1.1722019951	0.6770712738	1.8199510158	-0.7190438135	-0.326424156	-0.5909810398	-0.0984445565	-0.1054706782
TRINITY_DN7978_c0_g1_i3_orfp1	hypothetical protein B5X24_HaOG203718 [Helicoverpa armigera]	-2.0245994641	-0.3941460127	0.060419952	0.3703914248	-0.3319385167	2.676099717	0.9958377464	0.2641924209	0.5196365602	-0.1776710927	-0.6502414317	-0.880602377	-0.69624141	0.4885943181	-0.2197318347
TRINITY_DN19941_c0_g2_i2_orfp1	tolloid-like protein 1 isoform X2 [Helicoverpa armigera]	-0.1968562017	-1.2886779538	-1.1713037389	-0.9471094169	-0.6818779256	1.0662902443	2.295434356	0.4245880927	1.8169884019	-0.5541197134	-0.3550228918	0.0249588143	-0.4692701447	-0.0923295087	0.1283075864
TRINITY_DN46666_c0_g1_i1_orfp1	unnamed protein product [Arctia plantaginis] >CAB3243446.1 unnamed protein product [Arctia plantaginis]	-0.7209342206	-1.6134564085	-1.7516340168	-0.9821370875	-0.4317168809	1.9249688691	1.5053087207	1.066395252	-0.182987802	0.2233935258	0.1298196541	0.2855174781	0.3546746487	0.4303246273	-0.2375363594
TRINITY_DN26460_c0_g1_i4_orfp1	4'-phosphopantetheine phosphatase isoform X1 [Helicoverpa armigera] >PZC87155.1 hypothetical protein B5X24_HaOG201391 [Helicoverpa armigera]	0.2404624413	-1.8450384824	-2.148701853	-1.3236466332	-0.3786803606	0.9016528693	0.9677077613	0.7703564565	-0.5780326234	0.1538385679	0.7557313512	0.8549619832	0.5737449006	0.7890820557	0.2665615657
TRINITY_DN2073_c0_g1_i2_orfp1	unnamed protein product [Arctia plantaginis]	-2.5146255811	0.0816536136	0.2006484399	-0.056787312	-0.2917027595	-0.1018389788	0.5729165353	0.3899495414	1.9643530054	1.6533903695	-0.2975603846	-0.3328385089	-0.6485084963	-0.8782382461	0.2591887624
TRINITY_DN175_c0_g1_i5_orfp1	unnamed protein product [Arctia plantaginis]	-2.9465096731	-0.0934282555	-0.1051195267	0.3645502021	0.8163485291	-0.944265464	-0.0214005857	0.603784302	-0.9325745832	0.4770391903	-0.1051195267	0.6920146319	0.7208415517	0.0125510404	1.4612881673
TRINITY_DN3489_c2_g1_i1_orfp1	LOW QUALITY PROTEIN: esterase E4 [Manduca sexta]	0.3396135362	-1.4801823204	-1.1639602298	-0.864940984	-0.6667081082	2.9042405599	0.8232540977	0.6237803946	-0.328689132	0.1321174999	-0.505631176	0.2222360318	-0.384967634	0.2244054793	0.1254319851
TRINITY_DN4025_c0_g1_i7_orfp1	protein pelota [Helicoverpa armigera] >XP_047021514.1 protein pelota [Helicoverpa zea] >PZC81732.1 hypothetical protein B5X24_HaOG212176 [Helicoverpa armigera]	-1.7913294901	-0.166208158	0.0286452865	-0.3535150642	-0.9502900549	0.910507713	1.4339633588	1.4983477004	-0.2061129057	1.2131161095	-1.9452771522	-0.1612425237	-0.0338477698	-0.0049071199	0.5281500703
TRINITY_DN7027_c0_g1_i1_orfp1	unnamed protein product [Spodoptera exigua]	-3.4850194199	-0.4113694637	-0.2791549865	-0.0698178406	0.1731969678	0.2269090543	0.4403111078	0.6463655739	-0.3527281371	0.4797098894	0.4945291455	0.3682861379	0.7404594855	0.2931078042	0.7352146815
TRINITY_DN13766_c0_g2_i1_orfp1	transmembrane and TPR repeat-containing protein 1-like [Spodoptera litura]	-2.5630818389	-1.0129647324	-0.252098937	-0.4860174581	0.3191171703	1.0054158672	1.8376339793	1.2161696594	-0.2738381035	-0.387937105	-0.2340663139	-0.3176480261	0.1775284481	0.8403026746	0.131484716
TRINITY_DN6041_c1_g3_i1_orfp1	PREDICTED: protein BUD31 homolog [Papilio xuthus] >XP_014361644.1 protein BUD31 homolog [Papilio machaon] >XP_026750578.1 protein BUD31 homolog [Galleria mellonella] >XP_047995610.1 protein BUD31 homolog [Leguminivora glycinivorella] >XP_049869593.1 protein BUD31 homolog [Pectinophora gossypiella] >KAI5652084.1 g10 protein domain-containing protein [Phthorimaea operculella] >CAB3251981.1 unnamed …	0.3419002216	0.4066067269	0.0995092736	1.088765129	1.0299647272	0.6804329936	-1.3808416329	-0.4435470796	0.121887143	-0.0286373538	-1.9744064714	0.9838947809	-2.0749267115	0.4209068588	0.7284913946
TRINITY_DN64958_c0_g1_i1_orfp1	LOW QUALITY PROTEIN: probable enoyl-CoA hydratase [Nilaparvata lugens]	0.0784331803	-0.6574257139	-1.1249880058	-0.1992749294	-0.5311091618	0.9508714915	1.2855643698	0.580772308	2.6106261329	-0.6869545011	0.4443410784	-0.5172116664	-1.3578085638	-0.6623224911	-0.2135135275
TRINITY_DN18625_c0_g1_i3_orfp1	hypothetical protein B5X24_HaOG201640 [Helicoverpa armigera]	-0.7157790332	-0.5902034931	-1.2277571294	-1.1061724256	-0.9811740079	1.7316202971	1.4307908403	2.1507467506	-0.3866504157	-0.1268862187	-0.3984638564	0.1185607161	0.0499560444	0.4904553408	-0.4390434094
TRINITY_DN3005_c0_g1_i3_orfp1	carboxylesterase 11 [Mythimna separata]	-2.8389199831	-1.5581509131	-0.9199242645	0.1056054591	0.368595183	0.7209352051	0.6618589305	1.0071350565	-0.0275145001	0.420557236	-0.0034776577	0.4899593401	0.5832455004	0.1082142811	0.8818811266
TRINITY_DN6914_c0_g3_i1_orfp1	unnamed protein product [Chrysodeixis includens]	-1.2860001882	-1.7191100618	-1.909728791	-1.2923293342	-0.2598580545	0.9429583854	0.7694655301	0.7498562266	0.1179103648	0.5400258577	0.5983167186	0.7498562266	0.4749801531	1.1804316373	0.3432253294
TRINITY_DN31934_c0_g1_i1_orfp1	unnamed protein product, partial [Leptidea sinapis]	-0.8622097704	-1.5961121441	-1.425094903	-1.2140187221	-0.8229639297	0.4475713076	0.0165940441	-0.1461769231	-0.1980770563	-0.1158442309	0.9326463306	1.5700723141	1.2060789878	0.98929303	1.2182416655
TRINITY_DN658_c0_g2_i1_orfp1	cuticular protein RR-2 motif 63 isoform-2 [Spodoptera exigua]	-1.473088543	-1.5732161273	-1.5095336909	-1.2218812321	-0.9353295624	0.903242998	0.4287367638	0.3624282575	0.0083189535	0.453552889	0.9200785429	0.8919239602	1.1065227509	1.1048579331	0.5333861069
TRINITY_DN2875_c0_g3_i1_orfp1	unnamed protein product [Arctia plantaginis] >CAB3234984.1 unnamed protein product [Arctia plantaginis]	2.0070176909	-0.9594865369	-1.7777406077	-0.4926742411	-0.499847394	0.3161619482	1.9993082946	0.2511587584	-0.7440328939	0.8685152401	0.233246869	-0.1791243508	0.0023505572	-0.9114848185	-0.1133685156
TRINITY_DN1823_c0_g1_i2_orfp1	uncharacterized protein LOC113496126 [Trichoplusia ni]	-2.5823267367	-1.263282499	-1.0418687079	-0.7417661923	-0.1646042059	0.2259352191	-0.0740900267	0.3944043787	1.3075380492	0.8304659199	0.5846542407	0.0660807947	0.6359788891	1.0685708138	0.7543100635
TRINITY_DN26637_c0_g1_i1_orfp1	unnamed protein product [Arctia plantaginis]	1.4188023512	-0.3696508362	-0.4413306511	-0.7957916559	-1.2732633112	-0.0762223983	2.1613759426	1.4298944898	0.199027952	-0.4197509704	-1.0736979678	0.4386234073	-0.8949022485	0.6457313455	-0.948845449
TRINITY_DN3756_c0_g1_i3_orfp1	N-alpha-acetyltransferase 35, NatC auxiliary subunit isoform X1 [Spodoptera litura]	-2.1589804117	0.1821452902	0.2257852397	0.1943457902	0.8723892907	1.931000936	0.6117802866	-0.403776819	-1.633668804	-1.0551957708	1.1279141125	-0.0032797286	0.3038244228	-0.2067859424	0.0125021078
TRINITY_DN2504_c0_g1_i12_orfp1	unnamed protein product [Arctia plantaginis] >CAB3247207.1 unnamed protein product [Arctia plantaginis]	-2.5152836197	-1.4687813513	-1.1026438142	-0.7912548498	-0.0813381053	1.1383915942	0.6173135049	0.8947006322	0.2341663902	0.0867762315	0.8655418548	0.1567699478	0.7179402922	0.7971776355	0.450523657
TRINITY_DN3356_c0_g1_i2_orfp1	cuticle protein 1-like precursor [Papilio xuthus] >BAG30753.1 putative cuticular protein [Papilio xuthus]	-0.0300922761	-1.2416190569	-1.1154461849	-1.5506640442	-0.9474393666	2.1684780911	1.6327891655	0.6277427797	-0.5073299794	-0.448216545	-0.0440998612	0.276323547	0.2226625671	0.7072545935	0.2496565703
TRINITY_DN1298_c2_g2_i1_orfp1	unnamed protein product [Spodoptera littoralis] >CAH1643088.1 unnamed protein product [Spodoptera littoralis]	-0.4906738093	-2.1546029542	-0.8571978126	-0.4372354078	-0.9983132272	1.6188602714	0.5631791935	-0.8675438143	0.2324285286	0.8023832293	0.5424868389	1.8456395254	-0.0161418272	0.3103007767	-0.0935695112
TRINITY_DN3638_c0_g1_i9_orfp1	unnamed protein product [Arctia plantaginis]	-0.0156336629	-1.1820354387	0.0490892697	0.1522047192	0.0490892697	2.5171174034	0.3202622916	0.093496377	-0.4298868845	1.6388262267	-0.0709437398	-1.055960862	-1.7275489155	0.0490892697	-0.3871653236
TRINITY_DN68288_c0_g1_i1_orfp1	40S ribosomal protein S25 [Orussus abietinus]	-0.4412807065	-1.8362679564	-1.5987861017	-0.6187753554	-0.1489767475	0.9132966109	2.2322070995	1.5769725259	-0.1706915293	0.2645282526	0.1029434959	-0.2256495101	-0.0013358123	-0.0820025482	0.0338182826
TRINITY_DN783_c0_g1_i1_orfp1	unnamed protein product [Arctia plantaginis]	-0.7111620103	-0.7750001014	-0.8667610063	-0.8450282447	-0.6116169114	2.3618032568	1.7169001261	1.4020944916	-0.7058763803	0.2007373364	-0.8831186856	-0.4480368866	-0.0784692088	0.1828682654	0.0606659592
TRINITY_DN30217_c0_g1_i1_orfp1	unnamed protein product [Arctia plantaginis]	-1.5341227689	0.0438931466	-1.7467589571	-0.1249861974	-0.0870989881	1.4581859055	1.2565940056	0.1666339683	2.174140622	-0.4378644961	0.4772536206	-0.3381438284	-0.378874175	-0.4378644961	-0.4909873615
TRINITY_DN481_c1_g1_i4_orfp1	unnamed protein product [Arctia plantaginis]	-2.0681337082	-1.6228410687	-0.6413757942	0.2551387684	0.5858888282	1.8474388744	1.7950097639	0.2135300853	0.1535728283	-0.4172852002	0.1266052997	0.1625178522	-0.5724171881	0.0444846342	0.1378660249
TRINITY_DN3193_c0_g1_i5_orfp1	5-oxoprolinase [Trichoplusia ni]	0.2946500147	-1.4970859954	-2.0828845743	-1.1524964314	-0.6991068286	1.3027831291	1.260989275	0.916494043	0.1865593324	1.2189222743	0.2260753732	0.6592826271	-0.1752025878	0.1218238067	-0.5808034579
TRINITY_DN2659_c0_g1_i1_orfp1	hypothetical protein SFRURICE_018518 [Spodoptera frugiperda]	-0.102584894	-0.8354784318	-0.5887549741	-0.672374451	-1.1316560143	0.2480299511	-0.2480881723	0.2848422117	1.7505454794	-0.1853595237	2.7274167453	-0.184443675	-0.7273830654	0.4850224326	-0.8197336184
TRINITY_DN1126_c0_g1_i4_orfp1	unnamed protein product [Arctia plantaginis] >CAB3243639.1 unnamed protein product [Arctia plantaginis]	-1.9771112936	-1.5979351185	-1.6110667449	0.0144250416	0.0565661022	1.2906960141	0.5058382946	0.5367008906	1.7178170264	0.8210776909	0.2177371237	-0.0992047509	-0.1242371193	0.1343266628	0.1143701801
TRINITY_DN14734_c0_g1_i1_orfp1	unnamed protein product [Spodoptera exigua]	-2.8556332516	-0.6130695391	-0.6042691977	-0.1534063365	0.6364085423	1.1196849971	1.2830574912	0.6694520505	-0.7745582875	-0.6130695391	0.8721130774	0.4118748636	0.4570156674	-0.2334923426	0.3978918047
TRINITY_DN13392_c0_g1_i2_orfp1	hypothetical protein B5X24_HaOG214955 [Helicoverpa armigera]	-0.581753852	-0.8905883274	-1.9301070728	-1.3124446216	-1.1682524199	-0.1624247114	0.0170414451	-0.3109946109	1.3024485006	1.4979840449	1.0517543112	0.723406659	0.9269231037	0.1418476302	0.6951599213
TRINITY_DN4740_c0_g1_i3_orfp1	eukaryotic translation initiation factor 4 gamma 2 [Trichoplusia ni] >XP_026747494.1 eukaryotic translation initiation factor 4 gamma 2 [Trichoplusia ni]	-2.3812686161	-1.1393506475	-1.0612510433	-0.4073425774	0.0594656187	0.6994682834	1.4798925789	1.2144788112	-0.806485014	0.0058716881	0.1971057602	0.3648383481	0.1874165386	1.2754261603	0.3117341109
TRINITY_DN4435_c0_g1_i10_orfp1	unnamed protein product [Arctia plantaginis] >CAB3253812.1 unnamed protein product [Arctia plantaginis]	1.6380148672	-1.4119287038	-1.1068911788	-1.3422864096	-1.049963953	-0.6120098977	-0.5974094095	-0.3771023695	1.2610198682	1.3155540063	0.2152576563	0.8590347254	0.272414879	1.0608849443	-0.1245890249
TRINITY_DN671_c0_g1_i1_orfp1	unnamed protein product [Arctia plantaginis]	-2.4425513674	-0.8803403972	-1.206616927	-0.7091674165	-0.2794488784	1.1081515809	1.5897687356	0.3910512506	-0.3978662968	-0.2568505725	0.6055778981	0.5533717541	0.9630657676	0.595885453	0.3659694157
TRINITY_DN9815_c0_g1_i5_orfp1	Cu-Zn superoxide dismutase [Lymantria dispar]	1.9274103723	-0.3646714108	-0.0305334352	-0.5672048849	-1.3367281861	1.8951378831	0.8493782778	-0.4779554507	0.7487399646	0.7570020354	-0.7897343172	-0.4322269853	-0.9386055431	0.0535019199	-1.2935102396
TRINITY_DN8467_c0_g1_i1_orfp1	diapause hormone-pheromone biosysnthesis activating neuropeptide precursor polyprotein [Orgyia thyellina]	-0.9846807737	-0.8511937344	-0.9947349093	-0.8087376353	-1.0835110029	0.7927285513	0.1548582255	0.5588216092	2.6107312888	1.1900801073	-0.5740822998	-0.3599015837	-0.1395088897	0.8333125429	-0.3441814962
TRINITY_DN97_c0_g1_i6_orfp1	unnamed protein product [Arctia plantaginis]	-1.2502612203	-0.7916434729	-1.4918749748	-0.2692270679	0.2612457743	1.2927567645	1.7568673662	0.7526530709	-2.0990259631	0.2924628782	0.1482678038	0.1619499309	0.6119400465	0.385051613	0.2388374506
TRINITY_DN2281_c0_g1_i6_orfp1	unnamed protein product [Arctia plantaginis]	-3.1046098977	-0.3204484275	-0.4868619696	-0.1851435454	0.1355722662	-0.1602415471	-0.8842305216	0.3796006881	0.7800521809	0.1625282385	0.5618131681	0.6174210664	0.7833757133	1.4040682618	0.3171043257
TRINITY_DN4144_c0_g1_i1_orfp1	ras-related C3 botulinum toxin substrate 1 [Bombyx mori] >XP_013139676.1 PREDICTED: ras-related C3 botulinum toxin substrate 1 [Papilio polytes] >XP_013173781.1 PREDICTED: ras-related C3 botulinum toxin substrate 1 [Papilio xuthus] >XP_013193950.1 PREDICTED: ras-related C3 botulinum toxin substrate 1 [Amyelois transitella] >XP_014359246.1 ras-related C3 botulinum toxin substrate 1 [Papilio machao…	-2.6839821993	0.2209904371	-0.7942027537	0.4721333469	0.0589548704	0.5910047645	1.2039076422	0.0823864278	-0.5539359056	-0.0238217011	1.7179517668	0.5534499711	0.4884896413	-1.1095018209	-0.2238244877
TRINITY_DN31089_c0_g1_i1_orfp1	vesicle-fusing ATPase 1-like [Pararge aegeria]	-2.0307177021	-0.9000457383	-1.3845720113	0.238826946	0.7967252239	-0.9000457383	0.0187682293	-0.0554064993	-0.573723965	1.9640519854	0.8662806815	0.7268017787	0.9239652428	-0.2175609061	0.5266524727
TRINITY_DN4944_c0_g1_i13_orfp1	unnamed protein product [Arctia plantaginis]	-3.066390685	-0.8209017425	-1.0629187119	0.329181673	0.2607191648	0.8643082952	0.0506952587	-0.1058820683	0.1238263047	0.7440806039	0.7915924908	0.2270499299	1.1394565892	-0.0315159324	0.55669883
TRINITY_DN11445_c0_g1_i1_orfp1	hypothetical protein SFRUCORN_015567 [Spodoptera frugiperda]	-2.442014418	-0.4882737242	0.081133338	0.03516906	0.3170657533	1.1340885215	1.4473930962	1.17291437	-1.5824758491	0.6429612589	-0.5762747408	-0.3333601562	0.0970438922	-0.2219267216	0.7165563198
TRINITY_DN6888_c0_g2_i1_orfp1	fructose-bisphosphate aldolase-like [Trichoplusia ni] >XP_026726932.1 fructose-bisphosphate aldolase-like [Trichoplusia ni]	-1.9236962818	-1.7790396604	-1.1864841889	-0.9259303356	0.5564331048	1.4467336313	0.8245005963	0.6288127203	0.7616932546	0.3129697454	0.1702120572	-0.369287833	0.4441629681	1.1562589154	-0.1173386937
TRINITY_DN1757_c0_g1_i2_orfp1	cuticle protein 8-like [Vanessa cardui]	-1.8235450594	-1.8933064152	-1.6779883773	0.0037041685	-0.4176127735	0.9147726372	-0.2815992692	0.0091242516	0.3365970712	0.6601547269	0.731389565	0.6951737794	0.8307858517	1.1772851755	0.7350646677
TRINITY_DN9642_c0_g1_i1_orfp1	unnamed protein product [Arctia plantaginis]	-1.0868651894	-1.3140619542	-1.8499256827	-0.5876077845	0.0623674984	1.7181913631	1.6713119021	1.3301550181	0.1155948311	-0.4944577145	-0.1308803323	-0.0818558079	-0.178722337	0.6876088242	0.1391473655
TRINITY_DN1374_c0_g1_i8_orfp1	unnamed protein product [Spodoptera littoralis] >CAH1644154.1 unnamed protein product [Spodoptera littoralis]	0.6329428428	-1.5766514064	-1.5709190724	-0.5597403562	-0.0367357285	1.0140596275	1.6883787309	1.1189675803	-1.8829146734	0.1232502166	-0.0411222176	0.4425394272	0.5504179675	-0.2103444661	0.3078715279
TRINITY_DN528_c0_g1_i3_orfp1	unnamed protein product [Spodoptera littoralis] >CAH1635353.1 unnamed protein product [Spodoptera littoralis]	-1.7747352326	-1.57561201	-1.2365096557	-0.6949257385	-0.2738314979	1.8892112012	1.496098656	0.5320134097	0.3820969216	0.0322341665	-0.0479234523	0.6070162169	0.0138943092	0.8053578988	-0.1543851928
TRINITY_DN4532_c1_g1_i4_orfp1	cell cycle control protein 50A-like [Helicoverpa zea]	-0.73325923	-1.0501546605	-1.4954185634	-0.6965037678	-0.3182304438	2.6727307779	1.1489144653	0.5345107139	0.2481809441	-0.2346099664	0.6902410394	-0.1319417375	0.2997977873	0.1033409881	-1.0375983468
TRINITY_DN1067_c0_g1_i3_orfp1	unnamed protein product [Arctia plantaginis] >CAB3255615.1 unnamed protein product [Arctia plantaginis]	-1.1879303821	-1.3035991139	-0.6239928953	-0.1598789005	-0.0019692403	1.6789878309	2.3809739853	1.3512292734	-0.4506086819	-0.6604680041	-0.3047048804	-0.2099268891	-0.4926229666	0.2584159137	-0.273905049
TRINITY_DN631_c2_g1_i6_orfp1	clavesin-1 [Helicoverpa armigera]	-0.7792262037	-1.7697941268	-1.4009174387	-1.1230102617	-0.8132143181	2.0871739353	1.0293794233	0.4346546088	0.2120592364	0.2522172375	0.1953518908	0.4581716655	-0.1385021261	1.1656822089	0.1899742686
TRINITY_DN4991_c0_g1_i1_orfp1	uncharacterized protein LOC114364760 isoform X6 [Ostrinia furnacalis]	-1.3389094935	-1.6696494547	-1.6871425325	-0.8952398826	-0.1896209181	1.5818688607	1.2453878764	1.4282755304	0.4911889216	0.4676425955	-0.0055453392	0.0554725214	0.417267358	0.0356544042	0.0633495524
TRINITY_DN4717_c0_g1_i2_orfp1	PREDICTED: NEDD8 [Microplitis demolitor] >XP_011299554.1 PREDICTED: NEDD8 [Fopius arisanus] >XP_034948007.1 NEDD8 [Chelonus insularis] >XP_044596830.1 NEDD8 [Cotesia glomerata] >XP_044742643.1 NEDD8 [Chrysoperla carnea] >CAB3230819.1 unnamed protein product [Arctia plantaginis] >CAD6234164.1 GSCOCG00007609001-RA-CDS [Cotesia congregata] >CAB3250244.1 unnamed protein product [Arctia plantaginis]	-1.5687580083	-1.1854840811	-1.3091316943	-1.0466150787	-0.2161792562	0.8328566801	0.1830839723	1.1959896235	-1.1854840811	-0.2717886344	1.0006584475	1.2237249788	0.9735623711	1.0409551921	0.3326095686
TRINITY_DN3091_c0_g3_i2_orfp1	zinc finger CCHC domain-containing protein 24-like [Galleria mellonella] >XP_031769702.1 zinc finger CCHC domain-containing protein 24-like [Galleria mellonella]	-1.1342198089	-1.0514273574	-1.0631118808	-0.9794412591	0.8775419278	1.6981549711	1.833472844	0.6508204173	0.5296387329	0.7843015508	-0.0127680029	-0.7524441626	-1.18565826	0.2130390206	-0.4078987328
TRINITY_DN3753_c0_g1_i3_orfp1	aryl hydrocarbon receptor nuclear translocator homolog isoform X2 [Vanessa tameamea]	-1.5497203533	-0.2571831471	-0.1099812433	0.4474783833	-0.2442492804	-0.2701429049	-0.8251494484	-0.2184588078	1.6422380147	1.9394378173	-1.5973180054	-0.4543574009	-0.3222429331	1.4012651904	0.4183841189
TRINITY_DN33791_c0_g3_i1_orfp1	unnamed protein product [Spodoptera exigua]	-0.0368842193	-1.4917944735	-2.0572503251	-1.2242717573	-0.1885415216	1.1360342829	0.9279925619	0.4128052528	-0.5766358511	1.675773997	-0.4655479568	0.1247889974	0.9983065724	0.2778897864	0.4873346539
TRINITY_DN6652_c0_g1_i9_orfp1	protein argonaute-2 isoform X4 [Trichoplusia ni]	-2.7722977453	-1.2031535582	-0.6880603356	-0.6440223098	-0.5955083515	0.9917680271	0.2644340919	0.4347324488	0.126759293	0.5648728565	0.9192714161	0.5021657062	0.4227446342	1.2655636544	0.4107301721
TRINITY_DN5934_c0_g1_i1_orfp1	unnamed protein product [Arctia plantaginis]	-3.0008813407	-1.2149281233	-0.956036221	-0.0798271168	-0.126949413	0.6450156536	0.5397631431	0.5408840823	1.1176241924	0.6938320793	0.1768678713	0.4036062488	0.1373085836	0.6223895648	0.5013307956
TRINITY_DN11303_c0_g1_i1_orfp1	unnamed protein product [Arctia plantaginis]	-1.7760771138	-1.5118004755	-1.6854480503	-0.7901058332	-0.3506552611	0.6842553211	0.6413763761	0.4252664692	1.9194329763	0.5603837636	0.6118142871	0.4430378351	0.3640820676	0.4584579603	0.0059796778
TRINITY_DN3763_c0_g1_i2_orfp1	unnamed protein product [Arctia plantaginis]	-2.1893553645	-0.9672366293	-0.7149104906	-0.8220956848	0.5621004717	1.9012358237	0.9468508969	0.4661655513	-0.2620142139	-0.8816485618	0.0423158037	0.0325333003	-0.1735242955	1.1710172114	0.8885661814
TRINITY_DN5446_c0_g1_i1_orfp1	unnamed protein product [Arctia plantaginis] >CAB3259822.1 unnamed protein product [Arctia plantaginis]	-1.066042402	-1.7759059974	-1.7046190766	-1.5811952313	0.3795695287	0.3053861154	0.3800959288	-0.0738556478	1.4898841982	0.7903684606	0.7549330659	0.3434028993	0.3621101281	0.3244963264	1.0713717038
TRINITY_DN23095_c0_g1_i1_orfp1	unnamed protein product [Arctia plantaginis]	-2.6703578215	1.2815044379	0.2141329833	0.0306103987	-0.2362609388	1.0548761719	1.4842900459	0.6670476	-1.2957944951	-0.1894039589	0.2414879102	-0.0230412504	-0.2101476702	0.3177913333	-0.6667347461
TRINITY_DN408_c1_g1_i2_orfp1	unnamed protein product [Arctia plantaginis]	-2.8427055189	-0.837290933	-0.6121177912	-0.5436028203	-0.2443652676	-0.58536872	0.5345776682	0.7510149761	-0.007258159	-0.0230781157	1.0533298149	0.7956455637	0.8580290643	1.2792784705	0.4239117679
TRINITY_DN439_c0_g1_i4_orfp1	unnamed protein product [Arctia plantaginis] >CAB3249530.1 unnamed protein product [Arctia plantaginis]	-0.6164918182	-1.8471471051	-1.7302397606	-1.1491853223	-0.695510136	1.9015602836	0.9258921353	0.5688767273	0.4951877434	0.5256967023	0.2422551259	0.2978331176	0.1526276894	0.9591052799	-0.0304606626
TRINITY_DN19189_c0_g2_i1_orfp1	tryptophan 2,3-dioxygenase [Manduca sexta] >KAG6440265.1 hypothetical protein O3G_MSEX001228 [Manduca sexta]	-1.4563632499	-2.1939996294	-1.3288908285	-0.6070429566	-0.3799555962	0.0068940204	-0.3986769898	0.4490402111	0.5118379022	1.3588156108	0.6579878128	0.7024160383	0.9153852214	0.8829630508	0.8795893825
TRINITY_DN1481_c1_g1_i1_orfp1	uncharacterized protein LOC101738556 [Bombyx mori] >XP_028027445.1 uncharacterized protein LOC114240949 [Bombyx mandarina]	1.0359135286	-0.1402522001	2.3355622355	0.730467793	-0.0699113565	-0.8529381451	0.9727441542	-0.3747168746	0.83802934	-0.4968039817	0.2923506306	-1.0252973049	-1.1810391057	-0.5376826635	-1.5264260496
TRINITY_DN2840_c0_g5_i1_orfp1	unnamed protein product [Arctia plantaginis] >CAB3245315.1 unnamed protein product [Arctia plantaginis]	-0.5760668022	-2.0605737388	-1.629360476	-1.07536272	-0.5426967401	1.8906257102	0.5057515767	0.7246591578	-0.2150906834	0.6848863392	0.2173261353	0.9537022576	0.5117820904	0.1625141144	0.4479037789
TRINITY_DN8157_c0_g2_i1_orfp1	unnamed protein product [Arctia plantaginis] >CAB3249553.1 unnamed protein product [Arctia plantaginis]	-1.4932937579	-0.4945475545	-0.251974308	-0.8854589603	-0.849211323	-0.2489796915	0.2518750567	-0.0235600437	0.5573718586	0.4890271237	-0.951747771	-0.2489796915	2.8982594312	0.8810626811	0.3701569502
TRINITY_DN11588_c0_g2_i7_orfp1	unnamed protein product [Arctia plantaginis]	-2.9201606468	-0.909558265	-1.0569329889	-0.0408961064	0.0304859221	0.4630989944	0.9062007314	0.2452091121	1.0797402254	-0.3521274623	0.8296585799	0.1655384615	0.8103776446	0.8680452702	-0.1186794722
TRINITY_DN3623_c0_g1_i1_orfp1	unnamed protein product [Spodoptera littoralis] >CAH1644265.1 unnamed protein product [Spodoptera littoralis]	-1.0206157999	-1.5122655752	-1.1937367813	-1.1792380573	-0.5996549657	1.9820324842	1.6318399621	0.9430938877	0.4582264589	0.3503240041	-0.1087309001	-0.2293835869	-0.1732852309	0.7593427515	-0.1079486512
TRINITY_DN1585_c0_g1_i1_orfp1	unnamed protein product [Spodoptera littoralis] >CAH1637714.1 unnamed protein product [Spodoptera littoralis]	-2.4649328733	-1.0165178674	-1.229948701	0.7651408229	-0.0195556226	-0.2426689098	0.8434048304	0.8947585787	-0.6502103165	-0.3728809975	0.3786283885	0.8174833745	0.2010650127	1.6005704816	0.4956637986
TRINITY_DN8355_c0_g2_i6_orfp1	unnamed protein product [Arctia plantaginis]	0.0899620038	-0.5390836578	-1.2309616686	-0.4769812537	0.0007709307	2.4221938983	1.7534090827	0.816454729	0.50160291	-0.1548497548	-0.057178188	-0.7645102731	-0.9311868432	-0.1679772315	-1.261664684
TRINITY_DN2841_c0_g1_i6_orfp1	speckle-type POZ protein isoform X2 [Plutella xylostella]	-0.7851035273	-0.7121881857	-0.9271413494	-1.3229839518	2.3150731563	-0.0003444465	-0.3628921607	-0.1936533624	-0.1698573504	0.7966483052	2.161517823	-0.348870644	-0.4733956825	0.1789638143	-0.1557724381
TRINITY_DN5121_c0_g1_i7_orfp1	uncharacterized protein LOC113496307 [Trichoplusia ni]	-1.0447825686	-0.1410392698	-0.858008141	-1.2899920534	-0.5958107774	0.5446096805	2.495351102	1.3583260644	-1.3891585222	0.2856715022	-0.3576858358	0.4964187407	0.6003379361	-0.1336177063	0.0293798487
TRINITY_DN4568_c0_g4_i2_orfp1	protein O-mannosyltransferase 1 isoform X1 [Spodoptera litura]	-2.6054167007	-0.5406083561	-0.8931374493	-0.4825515609	1.7670426592	-0.1337373083	-0.6409277729	-0.3434635549	0.3367331329	1.1447875142	-0.0457903514	0.720358515	0.1427580554	0.6977300455	0.8762231322
TRINITY_DN68554_c0_g1_i1_orfp1	coiled-coil domain-containing protein 25 [Spodoptera litura] >CAB3515192.1 unnamed protein product [Spodoptera littoralis] >CAH1645029.1 unnamed protein product [Spodoptera littoralis]	1.4928721127	0.1343363527	0.1343363527	-0.0138992299	-0.737411013	1.9258430853	0.2829130449	-1.1439535603	1.1615654589	0.6771776261	0.2923446653	-0.9394719305	-0.3946680664	-1.298255835	-1.5737290634
TRINITY_DN3534_c0_g3_i1_orfp1	catenin alpha isoform X3 [Spodoptera litura]	-3.3138583015	-0.6468799115	-0.678123085	-0.1667194345	0.2192858148	0.3491565356	0.5029045769	0.5029045769	-0.3169530712	0.4822492486	0.7435645882	0.7888845621	0.4684255503	0.7985362011	0.2666221493
TRINITY_DN3735_c0_g1_i1_orfp1	ras suppressor protein 1 [Helicoverpa zea]	-1.5487557848	-1.4185504557	-1.1368772517	-0.2553797584	-0.083438391	-1.63758218	0.1445557306	0.5513434413	1.97772902	0.9752203699	0.5419014518	0.1718761831	0.4109468958	0.7212061042	0.5858046248
TRINITY_DN4432_c0_g4_i1_orfp1	unnamed protein product [Arctia plantaginis]	-2.1961675545	-1.7989897498	-0.8604092173	-1.1533606563	-0.1253045104	1.2979365917	0.514097321	0.8052651824	0.1145703089	0.7184601429	0.4312962817	0.5655057685	0.381359186	0.9873935222	0.3183473831
TRINITY_DN1250_c0_g1_i13_orfp1	probable isocitrate dehydrogenase [NAD] subunit alpha, mitochondrial isoform X1 [Trichoplusia ni]	-1.7370389821	-1.2518781868	-1.4246391243	-0.5735054015	-0.0436993679	1.2112836428	0.4897640525	1.207336341	-1.4218913916	-0.0760345968	0.4169363474	0.5783053029	1.0442581912	0.7050490891	0.8757540842
TRINITY_DN162_c2_g3_i1_orfp1	ATPase family associated with various cellular activities (AAA) domain-containing protein [Phthorimaea operculella]	-3.3255823526	-0.5145265956	-0.6520939484	-0.4310145657	0.1837159585	0.591009987	0.2429190022	0.6971105392	-0.1912956156	0.4093978379	0.6109511621	0.7920305319	0.7732916426	0.3708173755	0.4432690409
TRINITY_DN5067_c0_g1_i2_orfp1	unnamed protein product [Chrysodeixis includens]	-2.1704634867	-0.3824763672	-0.4432589135	-0.2054099449	-0.0490554009	2.5652511861	1.2757265469	0.8704084953	0.1535488313	-0.1587421263	0.2441336664	-0.5943506765	-0.4777599279	-0.4708167147	-0.1567351674
TRINITY_DN7273_c0_g2_i1_orfp1	unnamed protein product [Arctia plantaginis]	-1.3158279224	-1.643426045	-1.0750523365	-0.5668064081	-0.5668064081	0.0952906581	-0.3540928595	0.2260995585	0.1387197917	1.5391689703	-0.2773598385	1.9062349141	0.0033985365	0.3544616019	1.5359977868
TRINITY_DN5794_c0_g1_i2_orfp1	larval/pupal rigid cuticle protein 66-like [Helicoverpa zea]	-1.6182755251	-1.0673350049	-1.4035853202	-1.2512696638	-1.3628969191	0.9344224691	0.8255753528	0.3732858321	0.5810829896	0.9168664998	0.4786275368	0.4187961044	0.5008198125	1.5152345055	0.1586513303
TRINITY_DN32234_c0_g2_i1_orfp1	unnamed protein product [Spodoptera exigua]	-0.863903077	-0.783938783	-0.789232304	-0.0860412543	-0.9834142345	1.4695980603	0.3541998501	-0.1607600414	2.7685177139	0.2725009571	-0.8371138177	-0.5459898408	-0.1466696642	-0.5107002452	0.8429466805
TRINITY_DN8140_c0_g1_i4_orfp1	RecName: Full=Megourin-1 [Megoura viciae]	-1.1708702771	-0.0416523491	-0.8608623482	0.3695975336	-0.2760926309	0.2886048006	0.817137012	-0.0640157101	3.0320294076	-1.1524666053	0.72762294	-0.3954366358	-0.1888219604	-0.3336957393	-0.7510774377
TRINITY_DN2464_c0_g1_i1_orfp1	unnamed protein product, partial [Iphiclides podalirius]	2.5634967432	-1.1527108406	-0.9155900942	-1.7485461905	-0.5354512467	0.1015768793	-0.7793350554	-0.272007024	0.4726056309	0.6794451491	0.0894146256	0.6321620375	0.2018301008	0.992019764	-0.3289104791
TRINITY_DN1451_c3_g1_i1_orfp1	uncharacterized protein LOC115456466 [Manduca sexta] >KAG6444325.1 hypothetical protein O3G_MSEX003330 [Manduca sexta]	-0.8348737731	0.447112301	-1.2135277742	-1.000939717	1.1526006028	0.3695428563	-1.0139547056	-0.8348737731	2.5733913104	0.7544855614	0.3499534346	-0.5960546582	0.6449727504	-0.5307852784	-0.2670491374
TRINITY_DN25867_c1_g1_i1_orfp1	proteasome subunit beta type-3 [Manduca sexta] >KAG6446055.1 hypothetical protein O3G_MSEX004246 [Manduca sexta]	0.035044195	-1.4474936255	-1.2988799342	-1.2736807992	-0.9614766863	2.6585565327	0.5694753818	-0.031833453	0.0154634422	0.541182949	-0.1519930734	0.0389515117	0.3387039712	0.9173237144	0.0506558736
TRINITY_DN4002_c0_g1_i5_orfp1	cullin-4A [Helicoverpa zea] >XP_049692327.1 cullin-4A [Helicoverpa armigera]	-1.0791117149	-1.0862842729	-1.39419398	-0.8048302691	-1.1729187937	0.8020200802	0.840528548	1.2094488843	1.2562004599	0.3817689506	-1.0791117149	0.2101221683	0.0526621484	1.7076926647	0.1560068411
TRINITY_DN1490_c1_g2_i1_orfp1	unnamed protein product [Arctia plantaginis]	-1.5419437538	-1.4988196913	-0.7923495832	-0.2439780368	-0.7934750338	-0.3378436874	0.1003645834	-0.0139736264	1.9532545938	1.7184616678	0.1431249106	0.0086728056	1.4244499645	-0.2961396574	0.1701945444
TRINITY_DN63733_c0_g1_i1_orfp1	hypothetical protein B5X24_HaOG202793 [Helicoverpa armigera]	-2.0037039658	-0.0627642523	-0.1127409903	0.0732814757	0.0954214311	1.4955750084	1.2381026236	1.1567828247	-1.0673709087	0.8502874952	-1.2516304769	0.1825281538	0.4450846061	-1.4267255056	0.387872481
TRINITY_DN954_c1_g2_i14_orfp1	PREDICTED: uncharacterized protein LOC106142841 [Amyelois transitella]	-0.7901213313	-1.6846440897	-1.5373250375	-0.7554043146	0.2042068747	-0.3044452647	-0.3608138128	0.1203261474	-1.0494145742	0.3429349696	1.6363076759	0.8410985179	1.038092098	1.150290584	1.1489115573
TRINITY_DN878_c1_g2_i1_orfp1	uncharacterized protein LOC113495265 isoform X5 [Trichoplusia ni]	-2.5031665153	-1.48000512	-0.719357711	-0.8148955302	-0.1974280875	1.8041089449	0.5878057284	0.7466219271	-0.0064165521	0.5143988412	0.3320649847	0.2815929532	0.4646080825	0.4436625509	0.5464055034
TRINITY_DN4231_c0_g1_i1_orfp1	unnamed protein product [Arctia plantaginis] >CAB3256173.1 unnamed protein product [Arctia plantaginis]	2.0514875554	-1.1002658312	-1.9125149189	-1.382324562	-0.9860646907	0.7950654252	-0.4989112312	0.2887613503	0.1657034863	1.1246165668	0.1433446102	0.1125897382	0.5816767603	0.6412061283	-0.0243703869
TRINITY_DN448_c2_g1_i1_orfp1	alpha-soluble NSF attachment protein isoform X2 [Trichoplusia ni] >CAH0596165.1 unnamed protein product [Chrysodeixis includens]	2.2492869343	-1.4863616697	-0.8588827357	-0.4768236406	-0.6024361155	1.3037603853	-0.0382036949	-0.1901789683	1.1932674293	1.3174799106	-0.5519868022	-0.1579765806	-0.9110340307	-0.5268646759	-0.2630457453
TRINITY_DN1164_c1_g1_i3_orfp1	plasminogen activator inhibitor 2, macrophage [Helicoverpa armigera] >APM86798.1 serine protease inhibitor 10 [Helicoverpa armigera]	-3.130930598	-0.7668502346	-0.7561774403	-0.0612927669	0.3543636378	-0.3769653189	-0.3493788144	0.658116087	0.5196548073	0.3420305982	1.0282410821	0.8951958162	0.3455601324	0.6862106588	0.6122223533
TRINITY_DN5675_c0_g1_i3_orfp1	torso-like protein isoform X1 [Spodoptera litura]	1.7783150233	-1.1740127872	-1.4056935629	-1.1518994685	0.1433826403	0.2512907959	2.1529025435	1.2823728179	-0.0895488635	-0.656866891	-0.1294701329	-0.2347113125	-0.4421674867	-0.2922487497	-0.0316445662
TRINITY_DN12352_c0_g1_i3_orfp1	unnamed protein product [Chrysodeixis includens]	-2.6288970232	-1.5684478287	-0.4588454463	-0.4831861065	0.4165963005	1.6519284084	0.913589019	0.8065133848	0.3133387358	0.4692420324	-0.143962076	-0.0319443793	0.1618725143	0.652721113	-0.0705186482
TRINITY_DN2001_c0_g1_i21_orfp1	TRINITY_DN2001_c0_g1_i21_m.12238 TRINITY_DN2001_c0_g1::TRINITY_DN2001_c0_g1_i21::g.12238 ORF type:5prime_partial len:433 (-),score=57.15 TRINITY_DN2001_c0_g1_i21:107-1405(-)	-2.095400048	-0.2404892404	-1.9889844982	0.3331699047	-0.6790257851	1.7233513177	1.034582719	0.1894382281	0.7404703676	0.2709995102	0.1676046839	0.877355181	0.3331699047	-0.6450633649	-0.0211788802
TRINITY_DN20007_c0_g1_i1_orfp1	hypothetical protein B5X24_HaOG203859 [Helicoverpa armigera]	-0.6534089604	-1.5429747036	-1.3770522712	-1.6111630115	-0.8518469734	1.956712188	0.9476642131	0.409168051	0.0010651796	0.459521397	0.3473267994	-0.1766275155	0.3651175112	1.079595889	0.6469022073
TRINITY_DN33247_c0_g1_i3_orfp1	PREDICTED: ADP-ribosylation factor 6 [Papilio polytes] >XP_013133321.1 PREDICTED: ADP-ribosylation factor 6 [Papilio polytes] >XP_013177129.1 PREDICTED: ADP-ribosylation factor 6 [Papilio xuthus] >XP_013177130.1 PREDICTED: ADP-ribosylation factor 6 [Papilio xuthus] >XP_014356507.1 ADP-ribosylation factor 6 [Papilio machaon] >XP_021185579.1 ADP-ribosylation factor 6 [Helicoverpa armigera] >XP_0211…	-1.4460722859	-1.5850864348	-1.5470142761	-1.24483386	-0.3140845075	-0.0927858119	1.5919132254	1.4387674928	0.157883391	0.7230320377	0.3954176787	0.3287103917	0.5496108363	0.7251246775	0.3194174453
TRINITY_DN1986_c0_g2_i1_orfp1	unnamed protein product [Arctia plantaginis] >CAB3245658.1 unnamed protein product [Arctia plantaginis]	-0.0505140747	-1.9507093083	-2.0818362795	-1.5170043916	-0.0908833115	0.4014978828	0.1003048342	0.6449018978	0.750571984	1.3554965471	0.2624342611	0.326754727	0.7120559446	0.9088465649	0.2280827221
TRINITY_DN5665_c1_g1_i1_orfp1	PREDICTED: guanine nucleotide-binding protein G(I)/G(S)/G(T) subunit beta-1 [Amyelois transitella] >XP_022130973.1 guanine nucleotide-binding protein G(I)/G(S)/G(T) subunit beta-1 [Pieris rapae] >XP_026317040.1 guanine nucleotide-binding protein G(I)/G(S)/G(T) subunit beta-1 [Hyposmocoma kahamanoa] >XP_026485667.1 guanine nucleotide-binding protein G(I)/G(S)/G(T) subunit beta-1 [Vanessa tameamea]…	-2.9171705921	-0.06702499	-0.842642134	-0.1717365589	-0.1295333061	-0.6004288798	1.1465262454	0.0310641022	1.6483883828	-0.0794513109	0.9700977993	0.2703823104	0.5361180876	0.1622475574	0.0431632867
TRINITY_DN6145_c0_g1_i1_orfp1	unnamed protein product [Arctia plantaginis]	-0.4620155352	-1.9063285096	-1.8984103796	-1.0396622451	-0.5381022438	-0.3821105706	1.3193082581	1.2696891359	0.9072534624	0.4924512861	0.5867594889	0.8049954523	-0.0100740771	0.7850156724	0.0712308049
TRINITY_DN11917_c0_g1_i1_orfp1	headcase protein [Manduca sexta] >KAG6450680.1 hypothetical protein O3G_MSEX006717 [Manduca sexta]	-2.6791971734	-0.9522807023	-1.1134403916	-0.2780235479	-0.3472412282	1.0252664269	0.0903351299	0.4997795087	-0.7781340292	0.6600508445	0.8169413538	1.0174026159	0.8010060701	0.5257315361	0.7118035869
TRINITY_DN4288_c0_g1_i2_orfp1	unnamed protein product [Arctia plantaginis] >CAB3261673.1 unnamed protein product [Arctia plantaginis]	-3.285765585	-0.5976546644	-0.4153027585	-0.5221688059	-0.0056881804	0.4229367652	0.7577833143	1.0234566823	-0.1622518296	0.3014405214	0.1665975088	0.3164661152	0.7120976495	0.5463318631	0.7417214041
TRINITY_DN11084_c0_g1_i1_orfp1	hypothetical protein SFRURICE_000086, partial [Spodoptera frugiperda]	-2.4599664121	-1.2810796205	-0.7523328521	-1.0864170948	-0.2836287144	-0.2135950478	-0.2730527079	0.3560612463	0.8606483714	1.055226939	0.6628169883	0.8305717707	0.8195839163	0.9842531928	0.7809100248
TRINITY_DN16462_c0_g1_i1_orfp1	unnamed protein product [Arctia plantaginis] >CAB3222296.1 unnamed protein product [Arctia plantaginis]	-2.1083223137	-1.4198879078	-1.6556643191	0.0621713344	0.4358385588	0.9793366118	1.3867226318	0.6460207045	0.1190408157	0.6045861627	0.8165096478	0.7866575487	-0.2058832528	0.2748572888	-0.7219835115
TRINITY_DN645_c0_g2_i3_orfp1	unnamed protein product [Arctia plantaginis]	-2.7916629763	-1.2857578928	-0.8011446892	-0.9386658366	0.1446730625	0.9808719816	0.8340542104	0.2632518718	-0.0253025257	0.5924913424	0.4355378957	0.5468860395	0.8052705776	0.5069895504	0.7325073886
TRINITY_DN8567_c0_g1_i1_orfp1	unnamed protein product [Arctia plantaginis] >CAB3232171.1 unnamed protein product [Arctia plantaginis]	-2.6135053207	-0.9248475568	-1.009890896	-0.4432605864	0.0505997716	0.4407963485	1.8177344608	1.2658561559	-0.2562673033	-0.0804895468	0.2984926175	0.5194453773	0.7293591133	0.0314892537	0.1744881113
TRINITY_DN16371_c1_g1_i1_orfp1	unnamed protein product [Arctia plantaginis]	-2.6313334199	-0.3375270185	-0.2887022454	0.0137227755	0.2702189105	0.3787415522	1.7568991992	1.3492772635	-1.0324117155	0.6917112406	-0.0296843978	-0.238281502	0.0385252367	-0.7287672804	0.7876114013
TRINITY_DN4836_c0_g1_i1_orfp1	plexin domain-containing protein 2-like [Spodoptera frugiperda]	-0.0381323041	-1.2229309074	-1.7414261454	-1.2544973535	-0.6777216404	2.1983411185	1.5014273802	1.0547734796	0.1317537888	-0.3149217018	-0.0158211819	-0.0655964762	0.2459401307	-0.0356462392	0.234458052
TRINITY_DN10108_c1_g1_i1_orfp1	unnamed protein product [Arctia plantaginis] >CAB3260466.1 unnamed protein product [Arctia plantaginis]	-1.481773676	-1.0306430119	-1.0546333215	-0.313812547	0.6828641439	0.1686557554	0.5617321996	-0.0248123938	-0.2281500355	2.8105935977	0.3248951735	0.4834305156	0.5429721198	-0.5013238221	-0.9399946975
TRINITY_DN29238_c0_g1_i2_orfp1	unnamed protein product [Arctia plantaginis] >CAB3258460.1 unnamed protein product [Arctia plantaginis]	-2.0788412323	-1.6208334593	-1.5332122079	-0.7782501493	-0.4606187762	1.1271310563	0.8737190821	0.8318597085	0.5654764865	0.7878798637	0.2626433325	0.4448605667	0.6158450708	0.7127083083	0.2496323497
TRINITY_DN4863_c0_g1_i11_orfp1	unnamed protein product [Arctia plantaginis] >CAB3249685.1 unnamed protein product [Arctia plantaginis]	-2.7192630647	1.1660090387	1.0232831784	-0.4541968107	0.2434572603	-0.1077749915	1.0232831784	-0.5865406452	-1.0837549369	0.9184820238	-0.7651371699	-0.2509889932	0.4360504708	0.5312798389	0.6258116228
TRINITY_DN30859_c0_g1_i2_orfp1	unnamed protein product [Arctia plantaginis]	-1.5482637555	-0.2694718495	-0.9388672126	-0.3315683665	0.3728205702	2.5179631734	1.1042051543	-0.3584515006	-0.7926325746	-0.6271476542	-1.0060304209	-0.0545825007	0.72038153	1.0653419847	0.1463034225
TRINITY_DN5492_c0_g2_i3_orfp1	unnamed protein product [Arctia plantaginis]	-1.1392648195	-1.0304219468	-1.2777027625	-0.6849821276	-0.1945092632	1.309475563	2.0645525055	2.0393845639	-0.1521606166	0.1891985008	-0.1664254143	-0.3415063969	-0.1232122686	-0.1347246533	-0.357700864
TRINITY_DN13334_c0_g1_i2_orfp1	unnamed protein product [Arctia plantaginis] >CAB3253811.1 unnamed protein product [Arctia plantaginis]	-3.2627803735	-0.5432127965	-0.8013919214	0.0089671628	0.2762458282	-0.5637103044	0.1867145363	0.8081749678	0.2922744073	0.5906402938	0.4713778552	0.7874970376	0.7200011949	0.4434486044	0.5857535074
TRINITY_DN10054_c0_g2_i1_orfp1	unnamed protein product [Arctia plantaginis]	-0.1242221303	1.5308339299	-2.4304340502	-0.8730555158	-0.5030412661	-1.1585230065	-0.2147798137	-0.0972773892	0.7471949347	0.8734985125	1.2097315851	-0.2421727155	-0.2788609098	1.0816943396	0.4794134953
TRINITY_DN16400_c0_g4_i1_orfp1	unnamed protein product [Arctia plantaginis]	-1.0751674757	-0.7539797715	-0.3891102626	-0.6607501331	-0.5688880824	0.2771383352	1.5554182771	1.2719418972	-0.1799752763	0.099369486	-0.7227487576	0.3667839452	-1.6188119058	2.21258892	0.1861908043
TRINITY_DN26574_c0_g2_i1_orfp1	A disintegrin and metalloproteinase with thrombospondin motifs 7 [Helicoverpa armigera] >XP_021187710.2 A disintegrin and metalloproteinase with thrombospondin motifs 7 [Helicoverpa armigera]	-0.9348984484	-1.4082052711	-1.6844866526	-0.7631243749	-0.2548803942	0.7732088125	0.5632059427	0.2910866556	0.160773919	2.6809113374	-0.2092802688	-0.120320858	0.0286549434	0.414034299	0.4633203584
TRINITY_DN8382_c1_g1_i1_orfp1	carboxypeptidase E-like [Spodoptera litura]	1.63081869	-1.9851820453	-1.0765543148	-0.828909538	0.2319853612	0.1071298091	-0.9704136417	0.3109485048	-1.1411326929	-0.5992993159	0.8036709621	1.0661414481	0.8507454271	0.8316388634	0.7684124827
TRINITY_DN2190_c0_g1_i10_orfp1	unnamed protein product [Spodoptera littoralis] >CAH1638120.1 unnamed protein product [Spodoptera littoralis]	-0.229998076	-0.7479873316	-0.8411723136	-0.52439076	-1.2486083889	2.4495819067	2.0423943006	0.0257480852	0.3014538126	0.3947391467	-0.7752292293	0.3193463217	-0.451856952	0.0068607686	-0.7208812907
TRINITY_DN2217_c0_g1_i2_orfp1	beta-TrCP [Trichoplusia ni]	0.0246089923	-1.0373607129	-0.072225669	-1.9932010346	-0.6520664047	1.633204379	1.1876601154	0.928545552	-0.7191251591	1.8334726367	-0.4743481299	-0.5530936368	-0.2495114924	-0.1493051689	0.2927457327
TRINITY_DN13819_c0_g1_i1_orfp1	unnamed protein product [Arctia plantaginis]	-1.5348427229	-1.9581825615	-0.6109426815	-0.8971316589	-1.0059144255	1.4278384357	1.2740087072	1.1849249667	-0.2376930884	0.0081808054	-0.0489548612	0.6041143196	0.4426986413	0.575345791	0.776550333
TRINITY_DN7592_c1_g1_i1_orfp1	unnamed protein product [Spodoptera exigua]	0.0343995938	-1.5207164845	-1.9419524892	1.2202535604	1.3220458521	0.6855316224	1.4033595214	0.385883433	0.1580690081	-1.6771985041	-0.3006342385	0.0035088053	-0.0442528904	-0.111851325	0.3835545351
TRINITY_DN22_c0_g1_i7_orfp1	unnamed protein product [Chrysodeixis includens]	0.6200434318	-0.7068367633	-0.6809866709	0.034835066	0.9315420749	1.7058506295	-0.8107566831	-1.0875851399	0.7131236603	-0.199399541	-0.836867598	1.2690777641	-1.479877913	-0.9286729864	1.456510669
TRINITY_DN29512_c0_g1_i4_orfp1	hypothetical protein SFRURICE_021133 [Spodoptera frugiperda]	-0.934486416	-1.8033093848	-1.4422048095	-0.6178996393	-0.5854316364	1.3124237795	1.6742616799	1.3171068512	0.2670205258	0.1287378786	0.3825099319	0.8717713765	-0.78753361	0.4017855396	-0.184752067
TRINITY_DN18730_c0_g1_i1_orfp1	hypothetical protein HF086_008300 [Spodoptera exigua]	-2.9831086922	-0.9649491429	-0.6375999124	-0.6476261662	0.1632351602	0.7025761105	0.3546009912	0.8701326387	-0.0695003431	0.3286516106	0.6579108663	0.7153222659	1.0843142901	-0.3424000906	0.7684404138
TRINITY_DN2010_c0_g1_i1_orfp1	lipoyltransferase 1, mitochondrial [Trichoplusia ni]	0.29761921	-1.454380385	-0.2861988662	-0.8126705112	-0.814751353	1.758847904	1.7792634472	0.8744160481	-0.5457698375	0.3504453682	-1.742420801	0.8356152215	0.2014975427	-0.0295995457	-0.4119134421
TRINITY_DN1383_c0_g1_i2_orfp1	unnamed protein product [Arctia plantaginis]	-0.9792732797	-2.7673563572	-1.0117326115	-0.1703288705	0.6410623171	0.5297211819	-0.0258811132	0.1208635367	0.359425695	1.1754063334	0.0955907554	-0.0140546607	-0.2493468159	0.697706784	1.5981971053
TRINITY_DN20723_c0_g1_i3_orfp1	hypothetical protein HW555_004530 [Spodoptera exigua] >KAH9632348.1 hypothetical protein HF086_010273 [Spodoptera exigua] >CAH0702444.1 unnamed protein product [Spodoptera exigua]	-2.4030773263	0.1190886168	-0.6362377384	-0.1159734835	0.8753913127	2.3333969915	0.723117934	0.8496427193	-0.6362377384	-0.7698235146	-0.1970864846	-0.0232751662	-0.0641472905	-0.4111331034	0.3563542714
TRINITY_DN6399_c0_g1_i2_orfp1	RecName: Full=Trypsin CFT-1; Flags: Precursor [Choristoneura fumiferana] >AAA81525.1 trypsin [Choristoneura fumiferana] >prf||2004302A trypsin [Choristoneura fumiferana]	-1.3859276907	-1.0967161112	-1.2790017382	-0.9213503816	-1.0193588317	1.5783586101	1.5281673364	1.4478237312	-0.4974381868	-0.296971113	0.052885841	0.5869718884	0.7389460485	0.1368057751	0.4268048227
TRINITY_DN3359_c0_g1_i9_orfp1	unnamed protein product [Spodoptera exigua]	-1.5013622433	-1.6179142938	-1.6463202633	-0.7968283807	-0.4196208123	1.326553546	1.5729736887	1.1827239504	0.0538428858	0.5262637568	-0.0364515788	0.714277783	0.0802684503	0.3770777064	0.1845158049
TRINITY_DN8552_c0_g2_i1_orfp1	hypothetical protein SFRURICE_018282 [Spodoptera frugiperda]	-1.4541893423	-1.7846158725	-0.817777521	-0.4142820325	-0.3630306196	1.1992572561	1.9820567078	1.4452684095	0.609391034	-0.0968993967	-0.444151417	-0.0770230048	-0.435573022	0.7044573109	-0.05288849
TRINITY_DN6491_c0_g2_i2_orfp1	Death-related protein [Operophtera brumata]	-1.3603926191	-0.8258876378	-0.9716956377	-0.1010990599	0.6657057772	-0.9904364155	-1.1713118673	0.5281485252	-1.6237939967	0.970309302	0.9296013567	1.2183840359	0.7902963708	0.9848283881	0.9573434781
TRINITY_DN11168_c0_g1_i1_orfp1	chymotrypsin, partial [Heliothis virescens]	-0.5944644453	0.258235695	0.3925390772	-0.3224415904	-0.5754515802	1.5333887844	1.898263138	1.2731316982	0.1038827609	-0.3450669078	-0.6165389914	-2.3550721524	-0.173952524	0.0896963243	-0.5661492866
TRINITY_DN7853_c0_g2_i1_orfp1	unnamed protein product [Arctia plantaginis]	0.5576430279	-0.9058436266	-0.3832264775	-0.4296762526	0.4570081409	2.5595199342	1.5296236194	0.5929061518	-1.2457503429	-0.9237013071	-0.2267333216	-0.4767395948	-1.1567298423	-0.1509910524	0.2026909437
TRINITY_DN14985_c0_g1_i3_orfp1	hypothetical protein SFRURICE_002041 [Spodoptera frugiperda]	-2.5218257428	-1.4177336865	-1.1759436819	-0.5640611554	0.2799665768	0.4097705633	0.9989802245	0.8487757875	0.1975160652	0.2094915726	1.3586938588	0.9105620523	0.4448153528	-0.0550399873	0.0760322003
TRINITY_DN21066_c0_g1_i3_orfp1	unnamed protein product [Arctia plantaginis] >CAB3234398.1 unnamed protein product [Arctia plantaginis]	-1.8123692482	1.3512963565	0.144843547	-0.8939654352	0.2575184413	0.7161581191	0.3769782398	1.5779309836	0.4611449535	1.4178092408	-1.4140117653	-1.1183113865	-0.3891810148	-0.3891810148	-0.2866600168
TRINITY_DN3550_c0_g1_i5_orfp1	unnamed protein product [Spodoptera exigua]	-0.9859145342	-1.5386167829	-0.7730645001	-1.1906116522	-0.6210393663	-0.3040717474	0.4597650963	0.8292152677	-0.6346356602	-0.0594652236	1.90456643	1.224042328	1.1332260286	1.0836771692	-0.5270728529
TRINITY_DN24100_c0_g1_i1_orfp1	unnamed protein product [Arctia plantaginis] >CAB3257966.1 unnamed protein product [Arctia plantaginis]	-1.1204421525	-1.8921454228	-1.4557130893	-1.2120287449	0.0314117902	1.2301553516	0.9986257578	0.4947733818	-0.3488031871	-0.0612692221	0.5518231978	1.2658274818	0.4672208149	1.2385752577	-0.1880112149
TRINITY_DN19630_c0_g1_i1_orfp1	unnamed protein product [Arctia plantaginis]	-2.0651376242	-1.7268310448	-1.5012808608	-0.3685263107	0.2879299966	1.1871191719	1.0701001716	0.7631957817	1.0115063527	-0.400148673	0.441916829	0.0029668007	0.3903941657	0.7710119496	0.1357832941
TRINITY_DN42980_c0_g1_i1_orfp1	TRINITY_DN42980_c0_g1_i1_m.23006 TRINITY_DN42980_c0_g1::TRINITY_DN42980_c0_g1_i1::g.23006 ORF type:complete len:186 (-),score=22.40 TRINITY_DN42980_c0_g1_i1:53-610(-)	-1.0800140161	-2.0872641442	-1.2206027949	-1.0256933858	0.6254038009	1.0596615129	0.080797263	1.1139513353	0.3306319074	1.0732948592	0.3731742428	0.0609983927	-0.8595732424	1.4183392639	0.1368950052
TRINITY_DN46980_c0_g1_i1_orfp1	unnamed protein product [Arctia plantaginis]	0.2190421176	-0.7705077832	-2.2459101213	-1.4792539588	0.3119727645	0.6706057089	1.5180686607	1.2478327733	-0.452198176	1.260974491	-0.1929540805	-0.6329103253	0.4635238086	0.4061214258	-0.3244073052
TRINITY_DN15772_c0_g2_i2_orfp1	unnamed protein product [Chrysodeixis includens]	0.7088464489	-2.350824929	-1.0541022559	-1.1352215434	-0.1415365086	0.7883638663	0.9629300001	1.0627719841	0.8998803242	1.0761175069	-0.8994881717	-0.8104263381	0.2638205317	0.6076988936	0.0211701909
TRINITY_DN10478_c1_g2_i1_orfp1	unnamed protein product [Arctia plantaginis]	0.2215888894	-0.0882297917	0.0120809122	-0.2652967794	0.7942304025	0.2917589433	1.4127536564	0.1582230346	2.4632022925	-1.9102085078	-0.9534503883	-0.5716202707	-0.1222023686	-0.9742596186	-0.4685704059
TRINITY_DN8218_c0_g2_i5_orfp1	unnamed protein product [Arctia plantaginis]	-2.7285977963	0.8090909084	1.2433268211	0.4931013481	0.1046879677	1.3738928409	0.5140192982	-0.0766205196	0.6455145511	0.1751829158	-0.6434005986	-0.0935297477	-0.1906024732	-0.215528061	-1.4105374548
TRINITY_DN4081_c0_g1_i1_orfp1	unnamed protein product [Spodoptera exigua]	-0.1510495828	-1.5824789049	-1.2119770674	-0.6958616972	0.072103376	1.6983690147	1.8776538431	1.1331041537	-0.6448793123	-0.6007963049	-0.5633935088	0.3802092674	-0.8628427829	0.2809572225	0.8708822837
TRINITY_DN4586_c0_g1_i1_orfp1	unnamed protein product [Arctia plantaginis] >CAB3245559.1 unnamed protein product [Arctia plantaginis]	-1.8346330358	-0.1765219674	-0.0435377588	-0.0107786815	0.7468090804	2.8742571249	-0.9316699904	-0.4523423585	0.6798267215	0.3374794535	-0.7672995325	-0.6684921381	0.1713258799	0.2185563003	-0.1429790974
TRINITY_DN2764_c0_g1_i4_orfp1	unnamed protein product [Arctia plantaginis]	-0.369822266	-0.108942833	-1.2227449524	-1.2685047024	0.5560793303	2.7802359035	-0.6997738099	-0.2400798102	0.2551180917	0.9834152394	0.132334534	-0.3524485608	0.6966079146	0.0812708735	-1.2227449524
TRINITY_DN2278_c0_g2_i6_orfp1	LIM domain-containing protein jub [Helicoverpa armigera] >PZC81148.1 hypothetical protein B5X24_HaOG213249 [Helicoverpa armigera]	0.3466620224	-1.5332759558	-0.8747809407	-1.0838370921	-0.4495490789	1.9524882289	2.1369994705	0.6642056214	-0.6092105212	-0.0804724153	-0.4944738811	-0.1058399394	-0.5199837927	0.8004327433	-0.1493644692
TRINITY_DN5546_c0_g1_i2_orfp1	unnamed protein product [Arctia plantaginis] >CAB3252199.1 unnamed protein product [Arctia plantaginis]	-0.97910864	-2.0616058138	-1.0928725646	-1.3413447185	-0.4956133311	0.4015079275	0.5112122731	0.4041056868	0.8816609879	1.8761622867	-0.0193406465	0.0574990198	0.6482737337	1.1113973036	0.0980664956
TRINITY_DN8581_c0_g1_i1_orfp1	hypothetical protein B5X24_HaOG217267 [Helicoverpa armigera]	-0.8171833132	-1.8306832754	-0.4541993715	0.3449304009	0.2767491215	0.6133408426	1.2387149022	0.2178940113	-0.5861709478	0.377540083	-0.5546916451	0.3367327667	-1.9317052721	1.6575316575	1.1112000394
TRINITY_DN3764_c0_g1_i4_orfp1	unnamed protein product [Arctia plantaginis]	1.1950883554	-1.0718582428	-0.2507635598	-1.9249896632	-0.1885588781	1.270402185	1.1536548381	0.7468447476	-0.7499554544	1.5805156109	-1.3990729606	-0.0382353502	-0.301921521	0.0420239019	-0.0631740088
TRINITY_DN2112_c0_g1_i2_orfp1	unnamed protein product [Arctia plantaginis]	-0.8466345032	-1.4030438657	-0.7392330502	0.518446375	-0.3980980043	1.105210155	-0.5375571794	-0.1541567618	-1.0637464799	0.1864723013	-1.3089930191	1.7616458017	0.1265084366	1.4702147488	1.2829650451
TRINITY_DN26914_c0_g1_i1_orfp1	unnamed protein product [Arctia plantaginis]	-2.9762295219	0.2932762916	-0.7487206521	-0.4430355685	-0.4317470319	-0.2391617072	0.9242510694	0.5108613845	-0.0983975849	1.5272509602	0.5967446978	0.6621341467	0.8451306673	-0.2007278338	-0.2216293172
TRINITY_DN14389_c0_g2_i2_orfp1	uncharacterized protein LOC113494567 isoform X4 [Trichoplusia ni]	0.3547982354	-1.3434755897	0.6319431752	-1.2192617243	-0.3422485585	1.177140709	-0.5210884465	-0.4193230534	-0.9779405914	0.6043066181	-0.5611750414	-0.1405521295	-0.4715292451	0.5790185463	2.6493870957
TRINITY_DN37364_c0_g1_i5_orfp1	serine/threonine-protein kinase mTOR isoform X1 [Helicoverpa zea]	-2.5931775431	-1.1160825737	-0.8559732735	-1.015740502	-0.0778592455	0.4838479006	0.3438056155	1.080983812	-0.08664222	-0.08664222	0.3194246411	0.9595681323	0.988386274	1.247819512	0.4082816905
TRINITY_DN48027_c0_g1_i2_orfp1	unnamed protein product [Spodoptera littoralis] >CAH1647665.1 unnamed protein product [Spodoptera littoralis]	0.7958240204	0.4336842968	0.0389625395	-0.331631041	-0.9357019873	3.0743791421	0.9972684709	-0.0434479953	-0.6232843929	-0.6625505647	-0.8115508319	-0.6794870392	-0.3894909922	-0.0630656293	-0.7999079958
TRINITY_DN943_c0_g1_i4_orfp1	pancreatic triacylglycerol lipase-like [Trichoplusia ni]	-0.5674985397	-1.0700178525	-1.3453523839	-1.122232794	-0.5884491063	2.3837141406	1.5870946973	0.9132343642	0.2351096102	0.5910299416	0.3225777933	-0.3411904624	-0.37137903	-0.0652537318	-0.5613866467
TRINITY_DN3587_c0_g1_i1_orfp1	unnamed protein product [Arctia plantaginis]	0.79648733	-0.9143199772	0.1283313658	-1.2226300327	-0.8142162662	-0.5214359771	-1.6708375086	-0.4554134347	1.3191841371	2.2642663661	0.1688736932	0.4857971353	-0.5361843397	0.79648733	0.1756101786
TRINITY_DN5694_c0_g3_i1_orfp1	PREDICTED: huntingtin-interacting protein K isoform X1 [Amyelois transitella] >XP_013190319.1 PREDICTED: huntingtin-interacting protein K isoform X2 [Amyelois transitella] >XP_021200735.1 huntingtin-interacting protein K [Helicoverpa armigera] >XP_026737126.1 huntingtin-interacting protein K [Trichoplusia ni] >XP_041970494.1 huntingtin-interacting protein K [Aricia agestis] >XP_047022511.1 huntin…	0.0253871823	-0.6802589515	-0.4548647083	-0.4627065712	0.3376711441	1.9222910613	1.7049939973	0.6159496748	-2.4558150287	-0.1129267178	-0.5620050575	-0.4902707457	-0.0841751573	0.6400702796	0.0566595987
TRINITY_DN22724_c1_g2_i2_orfp1	leucine-rich repeat neuronal protein 3-like [Manduca sexta]	1.940455884	-0.9158901023	1.217916084	-0.4881705569	-0.4579684112	-0.5326229006	1.2419387109	0.6544869249	-0.8844589369	-0.5410278019	-1.3703450441	0.4867869456	-1.5197226098	0.4664592236	0.7021625909
TRINITY_DN4838_c0_g1_i8_orfp1	unnamed protein product [Spodoptera exigua]	-2.0074285318	-1.566822242	-1.5433821104	-0.8227065014	-0.3651389461	0.8822340621	0.4648681993	0.562895115	0.9249753678	-0.2757826808	0.5686846865	0.7006273969	0.9158751118	1.1034635599	0.4576375133
TRINITY_DN47952_c0_g2_i1_orfp1	hypothetical protein B5X24_HaOG200166 [Helicoverpa armigera]	-2.2131119443	-1.2517646362	-1.5520403403	-0.3998081689	-0.3597757143	1.402625871	1.4830169593	0.6443132713	0.4345534707	0.568693574	-0.1069780749	0.4173931428	0.315174604	-0.0566875118	0.6743954977
TRINITY_DN2502_c0_g1_i12_orfp1	unnamed protein product [Arctia plantaginis]	-1.1133073943	-2.3804197195	-0.7694263367	-0.3232923673	-0.0131013763	-0.8969913779	0.2420114285	1.0197908505	-0.1948611388	-0.3394636029	0.3256141987	0.7479106982	1.3324206984	0.948961453	1.4141539864
TRINITY_DN9243_c0_g1_i2_orfp1	hypothetical protein B5X24_HaOG205008 [Helicoverpa armigera]	-3.0871651336	-0.632061055	-0.37340486	-0.5767469605	-0.5104539662	0.7248070143	0.7006926756	0.3598503128	1.2400192199	0.417850041	0.9169038616	-0.0231367478	0.3395180337	0.6966553242	-0.19332776
TRINITY_DN197_c0_g2_i1_orfp1	vacuolar protein sorting-associated protein 26B-like [Spodoptera frugiperda] >KAF9793866.1 hypothetical protein SFRURICE_007397 [Spodoptera frugiperda]	-0.6054922462	-1.6199689174	-1.93608973	0.1935181633	0.5233910651	0.0424331331	1.8555728768	0.4168701552	1.5863756992	1.0387355196	-0.4922554391	-0.3629300745	-0.2993522454	-0.4969289597	0.1561210002
TRINITY_DN6458_c0_g1_i1_orfp1	uncharacterized protein LOC111359236 isoform X1 [Spodoptera litura] >XP_022830473.1 uncharacterized protein LOC111359236 isoform X1 [Spodoptera litura]	-2.7596844437	-1.0832348818	-0.6891585904	-0.9447301304	-0.1809801513	0.5167875945	1.5332846496	1.0278581122	0.3649734833	0.5830031551	0.6389526182	0.3090220856	0.216788033	0.2726855027	0.1944329634
TRINITY_DN5360_c0_g1_i1_orfp1	unnamed protein product [Arctia plantaginis]	1.0237904453	-1.3575734812	-1.6353503644	-1.5076972025	-1.2588858939	0.8289277397	-0.2089168694	0.3876515229	0.0871820887	1.8830856473	0.0715984494	0.2400163613	0.8758762834	0.0118650277	0.5584302456
TRINITY_DN1278_c0_g1_i15_orfp1	unnamed protein product [Arctia plantaginis]	-2.7908050319	-1.2508003284	-1.306791054	-0.29802667	0.2408126771	0.4141638739	0.4874871393	0.5401106415	0.0639643208	0.8430649972	0.7074791652	0.791324563	0.8728287493	-0.0133246415	0.6985115985
TRINITY_DN168_c1_g1_i1_orfp1	uncharacterized protein LOC124644459 [Helicoverpa zea]	-0.4891783001	-1.8783755159	-0.6193852984	-0.5611670693	-0.0168544639	-0.3198431611	-0.7624518235	0.5105836512	-1.5054877604	-0.1959003936	1.0177732106	1.3885248536	1.2006067884	1.5571847458	0.6739705367
TRINITY_DN2802_c0_g1_i8_orfp1	protein takeout [Trichoplusia ni]	-2.3274663544	-1.2474387441	-1.5166689793	-0.8686311081	0.0967987283	0.3708025777	0.6823234394	0.2110027178	-0.2041126016	0.5302973978	0.409702816	1.1312313351	0.9326087848	0.7329323444	1.0666176463
TRINITY_DN11762_c1_g1_i2_orfp1	unnamed protein product [Arctia plantaginis] >CAB3259980.1 unnamed protein product [Arctia plantaginis]	-2.7803258536	-0.4629674272	-0.4087788487	-0.3714933918	0.0022599826	1.6130684562	1.3721133464	0.7303324481	-0.4048217244	-0.7462182341	-0.1982450522	-0.0320079069	0.5069545712	0.6845702328	0.4955594015
TRINITY_DN2513_c0_g1_i1_orfp1	palmitoyltransferase ZDHHC6 [Helicoverpa armigera]	-0.5009639674	-1.6685682397	-2.0494681348	-1.0262932837	0.6160679572	0.7308583321	1.8183638364	0.9923285283	-0.2358409367	-0.1348079993	0.0965008324	0.9247768723	-0.0353511803	0.7133322401	-0.2409348568
TRINITY_DN1787_c0_g1_i1_orfp1	density-regulated protein homolog [Spodoptera litura] >XP_035439276.1 density-regulated protein homolog [Spodoptera frugiperda] >XP_035439353.1 density-regulated protein homolog [Spodoptera frugiperda] >CAB3508700.1 unnamed protein product [Spodoptera littoralis] >KAF9799362.1 hypothetical protein SFRURICE_015007 [Spodoptera frugiperda] >KAF9822665.1 hypothetical protein SFRURICE_012444 [Spodopte…	-1.2390537622	-1.0495853818	-1.2841058982	-0.987690242	-0.9325062978	1.3129982844	2.0048914184	1.1360564202	0.4421096208	0.7337140001	-0.1263459976	-0.0252839645	-0.1156302441	0.7941308648	-0.6636988205
TRINITY_DN3609_c0_g1_i1_orfp1	unnamed protein product [Arctia plantaginis]	-3.1224735219	-0.597604896	-0.7013443222	-0.8174616224	-0.0852381989	1.208854573	0.6780502418	0.6373450887	0.5886407788	0.0816624287	0.2504734916	0.5127855676	0.2687335088	0.6986823648	0.3988945178
TRINITY_DN3935_c0_g1_i2_orfp1	unnamed protein product [Arctia plantaginis]	0.4554359877	-0.9884840194	-1.6704508631	0.3669970393	-0.0838045001	0.6712518416	2.6324482656	0.3738999968	0.9597089544	0.1177939628	-0.8437539227	-0.4289047338	-1.2130356655	-0.1766473294	-0.1724550141
TRINITY_DN9353_c0_g1_i1_orfp1	unnamed protein product [Arctia plantaginis]	-1.3883241817	0.6911444202	-0.3290835109	0.6554697827	-0.5511598387	2.0586213854	1.6550235337	-0.0512407354	0.6656881309	0.0649759405	-1.7283175864	-0.2490098577	-0.9700911793	0.0534732106	-0.5771695139
TRINITY_DN370_c1_g4_i1_orfp1	unnamed protein product [Arctia plantaginis]	-2.3232957044	-1.3954714739	-1.1663362573	-0.7272614885	0.0945890125	-0.5009217295	-0.1550659317	0.4364872128	1.4111650824	0.6090917709	0.5655651445	0.5101797886	0.8936204684	0.9811552994	0.766498806
TRINITY_DN3192_c0_g3_i1_orfp1	cuticle protein 1-like precursor [Papilio xuthus] >BAG30753.1 putative cuticular protein [Papilio xuthus]	-0.3191642807	-1.7443728311	-1.3254605805	-1.1696649572	-0.7836499918	-0.6253140418	-0.1615471862	-0.1396079352	-0.1850657234	1.0803627819	0.4394867169	0.8858858476	1.2132733049	1.3464980617	1.4883408151
TRINITY_DN59176_c1_g1_i1_orfp1	unnamed protein product [Arctia plantaginis]	1.9897858842	-1.8797603445	-0.7057490858	-0.5668312885	-1.4556918938	0.1981415031	0.841354694	-0.2600601666	0.9204794782	0.6564237563	-0.6802199444	1.261186215	-0.2679104911	0.3924672146	-0.4436155307
TRINITY_DN23709_c0_g2_i2_orfp1	hypothetical protein HW555_007854 [Spodoptera exigua] >CAH0702946.1 unnamed protein product [Spodoptera exigua]	-1.6489670195	-1.2098860671	-1.6167805594	-0.3566622751	0.5054339545	1.1166516696	1.1567978265	0.6542070057	0.1104564534	-0.4494486958	2.1049220874	0.0004273614	-0.0174478475	0.0498711017	-0.3995749959
TRINITY_DN13567_c0_g3_i1_orfp1	PHD-finger 5A [Bombyx mori] >XP_021200217.1 PHD finger-like domain-containing protein 5A [Helicoverpa armigera] >XP_022130685.1 PHD finger-like domain-containing protein 5A [Pieris rapae] >XP_022837893.1 PHD finger-like domain-containing protein 5A [Spodoptera litura] >XP_023954297.1 PHD finger-like domain-containing protein 5A [Bicyclus anynana] >XP_026725142.1 PHD finger-like domain-containing …	-2.6024854511	-0.2379341165	-0.324700938	-0.1070993738	0.4962748537	1.344822629	1.2484147642	0.6733757227	-0.3188335422	-1.4694294174	0.6939887421	0.2020008504	0.7124137969	-0.7244421289	0.413633609
TRINITY_DN21919_c0_g3_i1_orfp1	unnamed protein product [Arctia plantaginis]	0.5947564149	-0.5862094441	0.4395956772	-0.4138265497	-0.4138265497	2.7338643954	0.9967367105	-0.3853926718	-1.3604445206	-1.497505911	-0.2444648338	-0.4423443365	-0.0597021013	0.8645925051	-0.2258287845
TRINITY_DN7630_c0_g1_i1_orfp1	unnamed protein product [Arctia plantaginis]	-1.9058402499	-1.6816615668	-1.8585696052	0.0680138204	0.6621264136	0.0038077523	0.3089704343	0.4476088778	0.3246077759	0.366554999	1.1324312445	1.2896737808	0.5062628901	0.8193483124	-0.4833348794
TRINITY_DN2301_c0_g1_i1_orfp1	hypothetical protein HW555_013890 [Spodoptera exigua] >CAH0673817.1 unnamed protein product [Spodoptera exigua]	-0.0043535018	-1.2236296827	-0.6447870182	-0.7730570942	-0.6202816902	-0.4972390194	-0.2824742018	-0.2936113205	3.3103393463	0.1690060437	-0.2218269535	0.4337928568	-0.0719001087	0.6783425975	0.0416797467
TRINITY_DN764_c1_g1_i2_orfp1	unnamed protein product [Arctia plantaginis]	-0.8068737525	-1.0569804899	-0.7732011574	-1.0658950293	-0.5876398097	1.6105456359	1.969475902	0.163286087	0.128925933	-0.4803015391	-0.4320939258	-0.3839399489	-0.3240519541	1.9910778583	0.0476661904
TRINITY_DN14333_c0_g3_i1_orfp1	unnamed protein product [Arctia plantaginis] >CAB3253929.1 unnamed protein product [Arctia plantaginis]	-3.0402519623	-0.9925265602	-1.1555372465	-0.2741259822	0.7318028162	0.7214151416	0.6482476995	0.4725581937	0.6797029052	0.7162152685	0.3032185637	0.2028951232	-0.0081586173	0.6692342097	0.3253104472
TRINITY_DN292_c0_g1_i20_orfp1	serine/threonine-protein kinase MARK2-like isoform X9 [Spodoptera litura]	-1.727045553	0.2873236849	0.7564566815	0.8522291393	-0.3087654415	1.8247286544	1.0533426608	0.461406059	0.8318113955	0.6594181928	-1.1158032025	-0.6426462405	-1.304825355	-0.6176942968	-1.0099363788
TRINITY_DN374_c0_g1_i11_orfp1	heterogeneous nuclear ribonucleoprotein L isoform X1 [Trichoplusia ni]	-1.8610240097	-0.8895246298	-1.6193992041	-0.581206638	0.0796982134	1.9040515806	1.6003844317	0.8443738474	-0.5599619411	0.3756449192	-0.2844441086	0.0129001165	0.2140054422	0.4339596318	0.3305423483
TRINITY_DN499_c2_g3_i1_orfp1	unnamed protein product [Arctia plantaginis]	-1.7845872628	-1.4850720923	-0.9692820662	-1.1966198898	-0.4558796795	1.6133858518	1.7350874282	0.9232949154	-0.0814274297	0.4430950741	0.2471198458	0.092201755	0.3297284521	0.3647351675	0.2242199304
TRINITY_DN2660_c1_g1_i2_orfp1	unnamed protein product [Arctia plantaginis]	2.0346668817	0.3776908471	-1.5383824584	-1.6937313032	0.3822499843	0.4049775735	-0.1334105942	-0.7732067192	0.1148212542	1.9546656684	-0.3475487648	-0.6744861805	-0.2105927693	0.2715530812	-0.1692665007
TRINITY_DN549_c1_g1_i2_orfp1	unnamed protein product [Arctia plantaginis]	-2.1717531223	-1.0786490875	-0.944825347	-1.0977782214	1.686957207	1.6789568665	0.8020823035	0.5609586432	0.08704548	-0.0456542367	-0.4051561776	0.1803842531	0.1889292046	0.3062076941	0.2522945404
TRINITY_DN2433_c0_g1_i1_orfp1	hypothetical protein HW555_006031 [Spodoptera exigua] >KAH9645863.1 hypothetical protein HF086_010062 [Spodoptera exigua]	-2.1416844082	-1.3043076129	-0.679585035	-0.5811479621	-0.2770544545	1.0611642951	1.9739257389	1.3180162933	0.467069343	0.4722268306	-0.388722813	-0.1545238089	-0.2924453394	-0.0795851034	0.6066540365
TRINITY_DN25632_c0_g1_i1_orfp1	hypothetical protein B5X24_HaOG200228 [Helicoverpa armigera]	0.2564802335	-1.5892359171	-1.4055288465	-0.7598118923	-1.400532136	-0.4137439086	-0.2757598522	1.3145349327	1.0450894735	-0.0343903841	1.8296033217	-0.2221753572	0.0511585333	1.0660417535	0.5382700459
TRINITY_DN1563_c0_g1_i2_orfp1	unnamed protein product [Arctia plantaginis]	-1.9680090819	-1.5689730572	-1.5060685767	-1.0063363137	-0.5107751707	0.9467226154	0.7804605678	0.9119982783	0.0662084591	0.5619277844	0.7312185377	0.6887223533	0.3982557109	1.062291392	0.4123565014
TRINITY_DN1910_c0_g1_i1_orfp1	unnamed protein product [Spodoptera littoralis] >CAH1635263.1 unnamed protein product [Spodoptera littoralis]	-0.4291397116	-1.6180274849	-1.3526989711	-1.6180274849	-0.8880315567	1.5455379442	0.1747914578	0.5652476513	0.6457744276	1.1475734601	-0.7459249807	0.4683916853	0.6507764428	1.0679907174	0.3857664033
TRINITY_DN27434_c0_g1_i1_orfp1	unnamed protein product [Arctia plantaginis] >CAB3253284.1 unnamed protein product [Arctia plantaginis]	-1.4945339404	-1.373230562	-2.0114372063	-0.7935660409	0.4301358403	-0.0384998295	1.6422476855	1.2620596814	0.2419309957	1.1187149935	-0.1521635266	0.3052903077	0.43963803	0.3101379096	0.1132756621
TRINITY_DN34174_c0_g1_i7_orfp1	cyclin-dependent kinase 8 isoform X2 [Spodoptera litura] >XP_035450622.1 cyclin-dependent kinase 8-like isoform X2 [Spodoptera frugiperda] >KAF9420023.1 hypothetical protein HW555_003617 [Spodoptera exigua]	-1.3288382696	-0.9921816208	-0.677843805	-0.484496798	0.8819769766	0.3575350842	-0.0237536332	0.1289962547	0.3799748171	2.3684996268	-0.2902819788	-0.2656186842	-1.285839447	1.6909964607	-0.4591249836
TRINITY_DN21773_c0_g1_i1_orfp1	hypothetical protein evm_008403 [Chilo suppressalis] >CAB3524174.1 unnamed protein product [Chilo suppressalis] >CAH0401495.1 unnamed protein product [Chilo suppressalis]	-1.2463150347	-0.8770017917	-0.1635338026	-0.2015918764	-0.2255148642	1.7090313914	2.7740254741	0.1852586394	0.4413292067	0.0090833918	-0.7434413541	-0.9973262931	-0.2688446744	-0.1069440737	-0.2882143385
TRINITY_DN52099_c0_g1_i2_orfp1	unnamed protein product [Arctia plantaginis]	0.7226414809	-2.2883447039	-1.4881439993	-1.4324513584	-0.9693981262	0.6620273082	1.2672896368	0.1667890611	0.7100773142	0.6237458673	0.6186182267	0.7201313115	0.2089291092	0.3112998106	0.1667890611
TRINITY_DN1403_c0_g1_i3_orfp1	unnamed protein product [Arctia plantaginis]	-1.638479725	-1.1407529083	-1.239914558	-1.0944258379	-0.9359126688	-0.3662194203	0.9145970602	0.6645795635	-0.4808512289	0.0339989547	1.1064333507	1.3311420835	0.7471534422	1.0792593116	1.0193925809
TRINITY_DN17492_c0_g1_i7_orfp1	ethanolamine-phosphate cytidylyltransferase isoform X1 [Trichoplusia ni]	-0.8681111259	-1.6067158367	-1.5226003577	-1.0291036933	-0.0022850177	1.2659686555	0.3299643261	1.9250850405	1.0469084812	-0.2527124671	-0.5268521251	0.1938081601	0.4676264879	0.9996675616	-0.4206480895
TRINITY_DN3884_c0_g2_i2_orfp1	fatty acid-binding protein 1 [Helicoverpa armigera]	-2.2143868266	-1.0409653989	-1.28369965	-0.4540691897	-0.1772737603	0.6124699768	1.8413307641	1.4925693304	-0.2455502863	0.456116202	0.0928705059	0.8430163575	0.2670144262	-0.2637351081	0.074292657
TRINITY_DN9025_c1_g2_i1_orfp1	transmembrane emp24 domain-containing protein 5-like [Helicoverpa zea]	0.8874410313	-0.9776558386	-1.1472973789	-0.9776558386	-0.2306709606	2.1012184452	0.0099725924	-0.2380616114	1.0804805271	-1.8787994354	-0.0356970646	1.1375817405	0.6069216805	-0.3126623271	-0.0251155619
TRINITY_DN5372_c0_g2_i1_orfp1	unnamed protein product [Arctia plantaginis]	-0.5340859949	-1.7174551777	-1.5747537788	-1.1442343595	-0.3125420448	2.174153389	1.3581385123	0.568055239	0.7887316595	0.4388416682	-0.0095541054	-0.2023876193	-0.218174384	0.2499859479	0.1352810486
TRINITY_DN2105_c0_g1_i1_orfp1	hemolin [Lymantria dispar]	-1.6291417284	-0.9239628133	-1.1563669372	-1.2478534114	-1.0095380964	1.1283964605	1.2783479435	0.5824653709	1.6703088637	0.0401017611	0.7834220137	0.1868465008	0.5022378851	0.4534576449	-0.6587214575
TRINITY_DN1852_c1_g1_i1_orfp1	unnamed protein product [Spodoptera littoralis] >CAH1636474.1 unnamed protein product [Spodoptera littoralis]	0.3281040007	-0.5194870016	-1.2312639177	0.0246188319	-0.4046312686	-0.0124627462	0.5022083526	-0.4272885232	-0.1680534956	3.4444763242	-0.0674106034	-0.2935953192	-0.1861332393	-0.4928837802	-0.4961976145
TRINITY_DN10874_c1_g2_i1_orfp1	unnamed protein product [Arctia plantaginis]	2.5102015312	-0.6769920782	-1.2598304002	0.3710177133	-0.4570318192	-0.3528584822	-0.8493754041	-1.4835454703	0.069012426	1.586231058	-0.230411901	0.0737871207	0.1449122923	0.7802523295	-0.2253689157
TRINITY_DN2482_c0_g2_i5_orfp1	hypothetical protein evm_011309 [Chilo suppressalis] >CAB3530657.1 unnamed protein product [Chilo suppressalis] >CAH0407248.1 unnamed protein product [Chilo suppressalis]	-2.3357547254	-0.6833491146	-0.7172857948	-1.1474206998	-0.2807702635	0.4656730698	1.8603744419	1.054766117	-0.6833491146	0.1487529776	0.6866712695	0.7874923544	-0.3282249588	0.6109755243	0.5614489168
TRINITY_DN10459_c0_g2_i1_orfp1	unnamed protein product [Arctia plantaginis] >CAB3246470.1 unnamed protein product [Arctia plantaginis]	1.0580289756	-2.1100872093	-2.0941077157	-0.3764730665	-0.9411005699	1.0344109136	0.1235567386	-0.0912907452	1.3809251289	0.535418865	0.0883443062	0.3603871591	0.0848102465	0.7331409784	0.2140359947
TRINITY_DN7048_c0_g1_i1_orfp1	RecName: Full=Megourin-2 [Megoura viciae]	2.0562789066	-0.6979057504	-0.3717877217	-0.7796718094	-0.6350516155	-0.2265493471	0.6981706123	-0.158368051	2.5849180789	-0.7196981404	0.246033557	-0.2823208638	-0.6188910949	-0.1949611973	-0.9001955632
TRINITY_DN941_c0_g1_i4_orfp1	unnamed protein product [Arctia plantaginis] >CAB3262042.1 unnamed protein product [Arctia plantaginis]	-1.6193829817	-1.5239590888	-1.0347655146	-1.1633262673	-0.4787911775	1.1462080723	0.9448089643	0.8930936214	0.8988821046	1.4984064276	-0.5445591185	-0.3105831111	0.0826738881	0.9305290053	0.2807651759
TRINITY_DN5441_c0_g2_i1_orfp1	unnamed protein product [Arctia plantaginis] >CAB3236269.1 unnamed protein product [Arctia plantaginis]	-1.4425466755	-1.1734547352	-1.4996315088	-0.8440791344	-0.2877425442	1.3409964968	1.5204276645	1.7113438688	-0.8253084646	-0.3178260122	0.3323792497	0.3078787764	0.4168340832	0.4463783961	0.3143505394
TRINITY_DN3943_c0_g1_i10_orfp1	unnamed protein product [Arctia plantaginis] >CAB3257971.1 unnamed protein product [Arctia plantaginis]	0.117526643	-1.1191795508	-1.6915442245	-1.4268668869	-0.9795968203	0.1577123741	0.4093967984	0.7308710996	0.6308197171	2.2798086942	-0.1325785203	0.1946648662	-0.1665359675	1.1962898726	-0.2007880948
TRINITY_DN7745_c0_g1_i2_orfp1	superoxide dismutase [Cu-Zn] 2-like [Trichoplusia ni] >XP_026742630.1 superoxide dismutase [Cu-Zn] 2-like [Trichoplusia ni] >XP_026742631.1 superoxide dismutase [Cu-Zn] 2-like [Trichoplusia ni] >XP_026742632.1 superoxide dismutase [Cu-Zn] 2-like [Trichoplusia ni]	1.6120815756	-1.7848476552	-1.1235046419	-0.3711724123	-1.0245724547	1.0255917505	0.5035924591	0.4200720885	-0.7876196645	0.7360241779	-0.7616891893	1.2410148585	-0.4293674692	1.2497069613	-0.5053103841
TRINITY_DN6439_c0_g1_i2_orfp1	transmembrane protein 62-like [Helicoverpa zea]	-1.5273139127	-1.9374276717	-1.3054422712	-1.0354185675	-0.0074941958	1.0905549856	0.7598397815	0.582041589	-0.3467861073	-0.159054008	0.8883838719	0.7617070858	0.1095456246	1.4121168805	0.7147469155
TRINITY_DN17904_c0_g1_i6_orfp1	probable E3 ubiquitin-protein ligase HERC4 isoform X3 [Helicoverpa zea]	-2.0647994642	-1.8760631641	-1.1075943464	-0.7853474349	-0.3273699674	0.5370031691	0.4427220664	0.2283339955	1.2796897625	0.9247160076	0.3165086152	0.7607933427	0.4295812143	1.1697644613	0.0720617425
TRINITY_DN30842_c0_g3_i1_orfp1	hypothetical protein SFRUCORN_004976 [Spodoptera frugiperda]	-1.5487579726	-1.0779418503	-1.186697596	-0.1710523277	0.2210740573	1.1114367061	1.4638793017	1.4073395964	-0.1871221129	-1.9262582799	0.6721986929	0.2615704952	0.4341233421	0.2357082124	0.2904997353
TRINITY_DN148_c0_g1_i1_orfp1	unnamed protein product [Arctia plantaginis]	-3.096639746	-0.3522190565	-0.709386648	-0.5734764661	0.0137106833	0.9569147775	0.8503028715	0.5564376888	-0.5538319757	-0.1175212101	0.3638042327	0.3638042327	0.9192286022	0.9397100844	0.4391619293
TRINITY_DN702_c0_g1_i8_orfp1	diacylglycerol kinase theta isoform X4 [Helicoverpa zea] >XP_049693255.1 diacylglycerol kinase theta isoform X5 [Helicoverpa armigera]	-2.014622865	-1.6330788691	-1.6813495541	-0.7467812482	-0.3726039547	0.3194635397	0.3547771772	1.0455468638	0.3121656516	0.8625902781	0.7650095706	0.7267844909	0.7903222629	0.7799749013	0.4918017548
TRINITY_DN3717_c0_g1_i1_orfp1	unnamed protein product [Arctia plantaginis] >CAB3262105.1 unnamed protein product [Arctia plantaginis]	1.574742956	-1.1908974151	-1.4729693155	-1.0038725333	-2.1639411189	1.0792104435	0.4197895119	0.383857467	-0.1197521658	0.5496795831	0.645462888	0.5965318443	0.3043849858	0.6953340708	-0.2975612018
TRINITY_DN6931_c0_g1_i11_orfp1	unnamed protein product [Arctia plantaginis]	-0.4295781256	-1.1899745048	-0.6789846824	-1.5718231762	-0.8404799869	2.5079179477	1.4002744178	0.8200319417	-0.0898895903	0.664049844	0.2388971399	-0.5366324797	-0.1817909497	-0.0055876406	-0.1064301549
TRINITY_DN3730_c2_g1_i3_orfp1	unnamed protein product [Arctia plantaginis]	-2.7967849362	-1.4273259654	-0.9276990033	-0.3810684109	0.1757858605	0.0159605526	1.2183340498	0.6400604984	0.2687031575	0.2658301944	0.4962824156	0.947759198	0.610117285	0.7212606693	0.1727844348
TRINITY_DN1393_c6_g1_i1_orfp1	unnamed protein product [Arctia plantaginis]	-0.8843553935	-1.8402687685	-1.1403645066	-0.9376657992	-1.0429377528	2.1950183065	0.4832914509	0.9325867866	0.5307013507	0.4280944627	0.9390026101	-0.012332095	-0.1627050467	0.5188993713	-0.0069649765
TRINITY_DN21990_c0_g2_i1_orfp1	pre-mRNA-splicing factor SPF27 [Spodoptera litura] >XP_035434102.1 LOW QUALITY PROTEIN: pre-mRNA-splicing factor SPF27-like [Spodoptera frugiperda] >KAF9795801.1 hypothetical protein SFRURICE_013807 [Spodoptera frugiperda] >KAG8117983.1 hypothetical protein SFRUCORN_014717 [Spodoptera frugiperda]	-2.1381794239	-1.1733984592	-1.1063660167	-0.8446206275	-0.155016704	1.3941064306	1.7689594322	1.0959502719	-0.2438698108	0.0207463114	0.1559829748	0.1053201806	0.2506467831	0.8087912803	0.0609473771
TRINITY_DN5021_c0_g1_i5_orfp1	glutamate decarboxylase-like isoform X1 [Trichoplusia ni] >XP_026742067.1 glutamate decarboxylase-like isoform X1 [Trichoplusia ni] >XP_026742137.1 glutamate decarboxylase-like [Trichoplusia ni]	-2.1259380456	-1.3273662981	-1.257329595	-0.9261114377	-0.9830714242	1.2171703464	0.9804652239	1.086772778	0.5551392844	0.5174889703	0.2500068298	0.4230973591	0.6626274638	0.5043404458	0.4227080992
[truncated: 3,221 more rows]
