# Supplementary material for: Identification of differentially expressed genes and proteins related to diapause in Lymantria dispar: Insights for the mechanism of diapause from transcriptome and proteome analyses
Source: PLoS One. 2025 Jun 25;20(6):e0316065. doi: 10.1371/journal.pone.0316065 (PMC12192293; doi:10.1371/journal.pone.0316065)
Supplement: S16 File — (XLSX) [file pone.0316065.s016.xlsx]

## Sheet: 进入滞育差异基因GO富集分析统计表
Number	GO ID	Term Type	Description	Ratio_in_study	Ratio_in_pop	Rich factor	Pvalue_uncorrected	Pvalue_corrected	Gene_ids
41	GO:0016491	MF	oxidoreductase activity	41/ 408	854/ 14602	0.0480094	0.00079786	0.0813817	TRINITY_DN5332_c0_g1;TRINITY_DN7248_c0_g1;TRINITY_DN1929_c0_g1;TRINITY_DN934_c5_g2;TRINITY_DN3580_c0_g1;TRINITY_DN2191_c0_g1;TRINITY_DN4338_c1_g2;TRINITY_DN12350_c0_g1;TRINITY_DN47917_c0_g2;TRINITY_DN1886_c0_g1;TRINITY_DN21794_c0_g2;TRINITY_DN178_c1_g1;TRINITY_DN3718_c0_g2;TRINITY_DN2932_c0_g2;TRINITY_DN370_c1_g4;TRINITY_DN8320_c0_g4;TRINITY_DN6047_c0_g1;TRINITY_DN4437_c1_g2;TRINITY_DN3534_c3_g1;…
41	GO:0140096	MF	catalytic activity, acting on a protein	41/ 408	1044/ 14602	0.039272	0.0248575	0.533019	TRINITY_DN4772_c2_g1;TRINITY_DN1119_c0_g5;TRINITY_DN7505_c2_g1;TRINITY_DN4218_c2_g2;TRINITY_DN3942_c2_g1;TRINITY_DN7739_c0_g1;TRINITY_DN4911_c0_g3;TRINITY_DN1832_c1_g1;TRINITY_DN258_c3_g1;TRINITY_DN3727_c0_g1;TRINITY_DN4941_c0_g1;TRINITY_DN56280_c0_g2;TRINITY_DN30156_c0_g1;TRINITY_DN781_c0_g2;TRINITY_DN832_c0_g1;TRINITY_DN11736_c0_g1;TRINITY_DN669_c0_g2;TRINITY_DN39439_c0_g2;TRINITY_DN25079_c0_g1…
35	GO:0016020	CC	membrane	35/ 408	821/ 14602	0.0426309	0.0118998	0.436076	TRINITY_DN2295_c0_g3;TRINITY_DN5954_c1_g1;TRINITY_DN7845_c0_g1;TRINITY_DN26829_c0_g1;TRINITY_DN3942_c2_g1;TRINITY_DN611_c0_g1;TRINITY_DN28790_c0_g2;TRINITY_DN12758_c1_g1;TRINITY_DN254_c1_g1;TRINITY_DN18608_c0_g1;TRINITY_DN15688_c1_g2;TRINITY_DN4592_c1_g1;TRINITY_DN33953_c0_g1;TRINITY_DN3225_c0_g1;TRINITY_DN448_c6_g1;TRINITY_DN9329_c0_g1;TRINITY_DN749_c0_g1;TRINITY_DN3106_c3_g1;TRINITY_DN4450_c0_g…
20	GO:0016070	BP	RNA metabolic process	20/ 408	418/ 14602	0.0478469	0.0220552	0.533019	TRINITY_DN6721_c0_g1;TRINITY_DN5428_c0_g1;TRINITY_DN9241_c0_g1;TRINITY_DN3669_c0_g1;TRINITY_DN1919_c0_g1;TRINITY_DN516_c0_g1;TRINITY_DN22227_c0_g1;TRINITY_DN12417_c0_g2;TRINITY_DN15097_c0_g1;TRINITY_DN14680_c0_g1;TRINITY_DN17505_c0_g1;TRINITY_DN3522_c0_g1;TRINITY_DN9242_c0_g1;TRINITY_DN5492_c0_g2;TRINITY_DN3641_c0_g1;TRINITY_DN24713_c0_g3;TRINITY_DN2784_c0_g1;TRINITY_DN3781_c0_g1;TRINITY_DN10622_…
15	GO:0044248	BP	cellular catabolic process	15/ 408	266/ 14602	0.056391	0.0123376	0.446836	TRINITY_DN8564_c0_g1;TRINITY_DN4772_c2_g1;TRINITY_DN6717_c0_g1;TRINITY_DN244_c6_g1;TRINITY_DN15298_c0_g1;TRINITY_DN7640_c0_g2;TRINITY_DN2740_c1_g2;TRINITY_DN3703_c0_g1;TRINITY_DN8365_c0_g1;TRINITY_DN258_c3_g1;TRINITY_DN10695_c1_g2;TRINITY_DN3580_c0_g1;TRINITY_DN29009_c1_g1;TRINITY_DN1886_c0_g1;TRINITY_DN4941_c0_g1
13	GO:1901565	BP	organonitrogen compound catabolic process	13/ 408	136/ 14602	0.0955882	0.0001126	0.0156327	TRINITY_DN8564_c0_g1;TRINITY_DN4772_c2_g1;TRINITY_DN244_c6_g1;TRINITY_DN15298_c0_g1;TRINITY_DN7640_c0_g2;TRINITY_DN2740_c1_g2;TRINITY_DN6717_c0_g1;TRINITY_DN8365_c0_g1;TRINITY_DN13536_c0_g1;TRINITY_DN3580_c0_g1;TRINITY_DN29009_c1_g1;TRINITY_DN3703_c0_g1;TRINITY_DN10695_c1_g2
13	GO:0017171	MF	serine hydrolase activity	13/ 408	240/ 14602	0.0541667	0.0260332	0.533019	TRINITY_DN30156_c0_g1;TRINITY_DN3172_c0_g2;TRINITY_DN4049_c0_g1;TRINITY_DN781_c0_g2;TRINITY_DN23177_c0_g1;TRINITY_DN316_c0_g1;TRINITY_DN3942_c2_g1;TRINITY_DN19765_c0_g1;TRINITY_DN1338_c0_g1;TRINITY_DN4747_c0_g1;TRINITY_DN1_c0_g2;TRINITY_DN5716_c0_g1;TRINITY_DN25079_c0_g1
13	GO:0008236	MF	serine-type peptidase activity	13/ 408	240/ 14602	0.0541667	0.0260332	0.533019	TRINITY_DN30156_c0_g1;TRINITY_DN3172_c0_g2;TRINITY_DN4049_c0_g1;TRINITY_DN781_c0_g2;TRINITY_DN23177_c0_g1;TRINITY_DN316_c0_g1;TRINITY_DN3942_c2_g1;TRINITY_DN19765_c0_g1;TRINITY_DN1338_c0_g1;TRINITY_DN4747_c0_g1;TRINITY_DN1_c0_g2;TRINITY_DN5716_c0_g1;TRINITY_DN25079_c0_g1
12	GO:0004497	MF	monooxygenase activity	12/ 408	188/ 14602	0.0638298	0.00664063	0.290018	TRINITY_DN1660_c0_g1;TRINITY_DN11419_c0_g2;TRINITY_DN3225_c0_g1;TRINITY_DN3718_c0_g2;TRINITY_DN370_c1_g4;TRINITY_DN908_c2_g1;TRINITY_DN9116_c0_g1;TRINITY_DN2191_c0_g1;TRINITY_DN8320_c0_g4;TRINITY_DN3534_c3_g1;TRINITY_DN4765_c3_g1;TRINITY_DN4093_c0_g1
12	GO:0005506	MF	iron ion binding	12/ 408	203/ 14602	0.0591133	0.0148875	0.501308	TRINITY_DN1660_c0_g1;TRINITY_DN11419_c0_g2;TRINITY_DN3225_c0_g1;TRINITY_DN3718_c0_g2;TRINITY_DN8858_c0_g2;TRINITY_DN908_c2_g1;TRINITY_DN9116_c0_g1;TRINITY_DN2191_c0_g1;TRINITY_DN8320_c0_g4;TRINITY_DN3534_c3_g1;TRINITY_DN4765_c3_g1;TRINITY_DN4093_c0_g1
12	GO:0016705	MF	oxidoreductase activity, acting on paired donors, with incorporation or reduction of molecular oxygen	12/ 408	209/ 14602	0.0574163	0.0171961	0.533019	TRINITY_DN1660_c0_g1;TRINITY_DN11419_c0_g2;TRINITY_DN3225_c0_g1;TRINITY_DN3718_c0_g2;TRINITY_DN370_c1_g4;TRINITY_DN908_c2_g1;TRINITY_DN9116_c0_g1;TRINITY_DN2191_c0_g1;TRINITY_DN8320_c0_g4;TRINITY_DN3534_c3_g1;TRINITY_DN4765_c3_g1;TRINITY_DN4093_c0_g1
12	GO:0020037	MF	heme binding	12/ 408	225/ 14602	0.0533333	0.0367679	0.642539	TRINITY_DN1660_c0_g1;TRINITY_DN11419_c0_g2;TRINITY_DN3225_c0_g1;TRINITY_DN3718_c0_g2;TRINITY_DN908_c2_g1;TRINITY_DN9116_c0_g1;TRINITY_DN1886_c0_g1;TRINITY_DN2191_c0_g1;TRINITY_DN8320_c0_g4;TRINITY_DN3534_c3_g1;TRINITY_DN4765_c3_g1;TRINITY_DN4093_c0_g1
12	GO:0046906	MF	tetrapyrrole binding	12/ 408	226/ 14602	0.0530973	0.0372159	0.645851	TRINITY_DN1660_c0_g1;TRINITY_DN11419_c0_g2;TRINITY_DN3225_c0_g1;TRINITY_DN3718_c0_g2;TRINITY_DN908_c2_g1;TRINITY_DN9116_c0_g1;TRINITY_DN1886_c0_g1;TRINITY_DN2191_c0_g1;TRINITY_DN8320_c0_g4;TRINITY_DN3534_c3_g1;TRINITY_DN4765_c3_g1;TRINITY_DN4093_c0_g1
11	GO:0004672	MF	protein kinase activity	11/ 408	206/ 14602	0.0533981	0.0498567	0.740347	TRINITY_DN56280_c0_g2;TRINITY_DN7434_c0_g2;TRINITY_DN7440_c0_g2;TRINITY_DN4218_c2_g2;TRINITY_DN1557_c0_g2;TRINITY_DN4911_c0_g3;TRINITY_DN832_c0_g1;TRINITY_DN13672_c0_g1;TRINITY_DN258_c3_g1;TRINITY_DN7386_c0_g2;TRINITY_DN4941_c0_g1
10	GO:0034470	BP	ncRNA processing	10/ 408	117/ 14602	0.0854701	0.00162355	0.100451	TRINITY_DN5428_c0_g1;TRINITY_DN3522_c0_g1;TRINITY_DN516_c0_g1;TRINITY_DN22227_c0_g1;TRINITY_DN14680_c0_g1;TRINITY_DN17505_c0_g1;TRINITY_DN3669_c0_g1;TRINITY_DN3641_c0_g1;TRINITY_DN3781_c0_g1;TRINITY_DN50962_c0_g1
10	GO:0034660	BP	ncRNA metabolic process	10/ 408	164/ 14602	0.0609756	0.0262841	0.533019	TRINITY_DN5428_c0_g1;TRINITY_DN516_c0_g1;TRINITY_DN22227_c0_g1;TRINITY_DN14680_c0_g1;TRINITY_DN17505_c0_g1;TRINITY_DN3522_c0_g1;TRINITY_DN3641_c0_g1;TRINITY_DN3781_c0_g1;TRINITY_DN3669_c0_g1;TRINITY_DN50962_c0_g1
9	GO:0006468	BP	protein phosphorylation	9/ 408	160/ 14602	0.05625	0.0462832	0.740347	TRINITY_DN56280_c0_g2;TRINITY_DN7434_c0_g2;TRINITY_DN7440_c0_g2;TRINITY_DN4218_c2_g2;TRINITY_DN1557_c0_g2;TRINITY_DN13672_c0_g1;TRINITY_DN258_c3_g1;TRINITY_DN7386_c0_g2;TRINITY_DN4941_c0_g1
8	GO:0016853	MF	isomerase activity	8/ 408	110/ 14602	0.0727273	0.0119533	0.436076	TRINITY_DN8564_c0_g1;TRINITY_DN150_c5_g1;TRINITY_DN9325_c0_g1;TRINITY_DN39439_c0_g2;TRINITY_DN6764_c0_g1;TRINITY_DN3522_c0_g1;TRINITY_DN3781_c0_g1;TRINITY_DN10622_c0_g1
7	GO:1901361	BP	organic cyclic compound catabolic process	7/ 408	73/ 14602	0.0958904	0.00421599	0.218441	TRINITY_DN8564_c0_g1;TRINITY_DN15298_c0_g1;TRINITY_DN3580_c0_g1;TRINITY_DN2740_c1_g2;TRINITY_DN7640_c0_g2;TRINITY_DN29009_c1_g1;TRINITY_DN3703_c0_g1
7	GO:0010646	BP	regulation of cell communication	7/ 408	73/ 14602	0.0958904	0.00421599	0.218441	TRINITY_DN2295_c0_g3;TRINITY_DN6496_c0_g1;TRINITY_DN24571_c0_g2;TRINITY_DN12365_c0_g3;TRINITY_DN749_c0_g1;TRINITY_DN127_c0_g6;TRINITY_DN53_c6_g1
7	GO:0023051	BP	regulation of signaling	7/ 408	74/ 14602	0.0945946	0.00454744	0.218539	TRINITY_DN2295_c0_g3;TRINITY_DN6496_c0_g1;TRINITY_DN24571_c0_g2;TRINITY_DN12365_c0_g3;TRINITY_DN749_c0_g1;TRINITY_DN127_c0_g6;TRINITY_DN53_c6_g1
7	GO:0016810	MF	hydrolase activity, acting on carbon-nitrogen (but not peptide) bonds	7/ 408	77/ 14602	0.0909091	0.00566024	0.254864	TRINITY_DN4435_c0_g1;TRINITY_DN605_c1_g1;TRINITY_DN15298_c0_g1;TRINITY_DN27281_c0_g1;TRINITY_DN13536_c0_g1;TRINITY_DN3727_c0_g1;TRINITY_DN29009_c1_g1
7	GO:0032774	BP	RNA biosynthetic process	7/ 408	87/ 14602	0.0804598	0.0108629	0.402168	TRINITY_DN6721_c0_g1;TRINITY_DN9241_c0_g1;TRINITY_DN12417_c0_g2;TRINITY_DN15097_c0_g1;TRINITY_DN9242_c0_g1;TRINITY_DN5492_c0_g2;TRINITY_DN24713_c0_g3
6	GO:0009451	BP	RNA modification	6/ 408	50/ 14602	0.12	0.00257796	0.14159	TRINITY_DN516_c0_g1;TRINITY_DN14680_c0_g1;TRINITY_DN17505_c0_g1;TRINITY_DN3522_c0_g1;TRINITY_DN3641_c0_g1;TRINITY_DN10622_c0_g1
6	GO:0005730	CC	nucleolus	6/ 408	58/ 14602	0.103448	0.00544917	0.24759	TRINITY_DN20664_c0_g2;TRINITY_DN8813_c0_g1;TRINITY_DN1759_c5_g1;TRINITY_DN5097_c0_g1;TRINITY_DN2635_c0_g2;TRINITY_DN2784_c0_g1
6	GO:0065009	BP	regulation of molecular function	6/ 408	61/ 14602	0.0983607	0.00697201	0.290018	TRINITY_DN8968_c0_g2;TRINITY_DN6496_c0_g1;TRINITY_DN12365_c0_g3;TRINITY_DN7739_c0_g1;TRINITY_DN749_c0_g1;TRINITY_DN127_c0_g6
6	GO:0032501	BP	multicellular organismal process	6/ 408	83/ 14602	0.0722892	0.0285416	0.535292	TRINITY_DN23643_c0_g1;TRINITY_DN6496_c0_g1;TRINITY_DN12365_c0_g3;TRINITY_DN9329_c0_g1;TRINITY_DN749_c0_g1;TRINITY_DN127_c0_g6
5	GO:1901606	BP	alpha-amino acid catabolic process	5/ 408	38/ 14602	0.131579	0.00390332	0.209772	TRINITY_DN8564_c0_g1;TRINITY_DN244_c6_g1;TRINITY_DN2740_c1_g2;TRINITY_DN8365_c0_g1;TRINITY_DN7640_c0_g2
5	GO:0009063	BP	cellular amino acid catabolic process	5/ 408	44/ 14602	0.113636	0.0073694	0.290018	TRINITY_DN8564_c0_g1;TRINITY_DN244_c6_g1;TRINITY_DN2740_c1_g2;TRINITY_DN8365_c0_g1;TRINITY_DN7640_c0_g2
5	GO:0008033	BP	tRNA processing	5/ 408	47/ 14602	0.106383	0.00972567	0.379757	TRINITY_DN3641_c0_g1;TRINITY_DN17505_c0_g1;TRINITY_DN3522_c0_g1;TRINITY_DN3781_c0_g1;TRINITY_DN22227_c0_g1
5	GO:0016765	MF	transferase activity, transferring alkyl or aryl (other than methyl) groups	5/ 408	50/ 14602	0.1	0.0125538	0.451395	TRINITY_DN6162_c0_g1;TRINITY_DN5895_c2_g1;TRINITY_DN669_c0_g2;TRINITY_DN439_c1_g1;TRINITY_DN2109_c0_g1
5	GO:0010605	BP	negative regulation of macromolecule metabolic process	5/ 408	60/ 14602	0.0833333	0.0258505	0.533019	TRINITY_DN622_c2_g1;TRINITY_DN15215_c0_g1;TRINITY_DN8968_c0_g2;TRINITY_DN6892_c0_g1;TRINITY_DN551_c0_g1
5	GO:0000139	CC	Golgi membrane	5/ 408	60/ 14602	0.0833333	0.0258505	0.533019	TRINITY_DN2080_c0_g1;TRINITY_DN448_c6_g1;TRINITY_DN959_c0_g1;TRINITY_DN18608_c0_g1;TRINITY_DN46913_c0_g1
5	GO:0008186	MF	ATP-dependent activity, acting on RNA	5/ 408	57/ 14602	0.0877193	0.0211956	0.533019	TRINITY_DN310_c0_g1;TRINITY_DN48629_c0_g2;TRINITY_DN19536_c1_g1;TRINITY_DN4162_c0_g1;TRINITY_DN551_c0_g1
5	GO:0003724	MF	RNA helicase activity	5/ 408	57/ 14602	0.0877193	0.0211956	0.533019	TRINITY_DN310_c0_g1;TRINITY_DN48629_c0_g2;TRINITY_DN19536_c1_g1;TRINITY_DN4162_c0_g1;TRINITY_DN551_c0_g1
5	GO:0009892	BP	negative regulation of metabolic process	5/ 408	62/ 14602	0.0806452	0.02929	0.54219	TRINITY_DN622_c2_g1;TRINITY_DN15215_c0_g1;TRINITY_DN8968_c0_g2;TRINITY_DN6892_c0_g1;TRINITY_DN551_c0_g1
5	GO:0046395	BP	carboxylic acid catabolic process	5/ 408	69/ 14602	0.0724638	0.0435304	0.732541	TRINITY_DN8564_c0_g1;TRINITY_DN244_c6_g1;TRINITY_DN2740_c1_g2;TRINITY_DN7640_c0_g2;TRINITY_DN8365_c0_g1
5	GO:0016054	BP	organic acid catabolic process	5/ 408	69/ 14602	0.0724638	0.0435304	0.732541	TRINITY_DN8564_c0_g1;TRINITY_DN244_c6_g1;TRINITY_DN2740_c1_g2;TRINITY_DN7640_c0_g2;TRINITY_DN8365_c0_g1
4	GO:0032414	BP	positive regulation of ion transmembrane transporter activity	4/ 408	18/ 14602	0.222222	0.00134639	0.100451	TRINITY_DN127_c0_g6;TRINITY_DN6496_c0_g1;TRINITY_DN749_c0_g1;TRINITY_DN12365_c0_g3
4	GO:0032411	BP	positive regulation of transporter activity	4/ 408	18/ 14602	0.222222	0.00134639	0.100451	TRINITY_DN127_c0_g6;TRINITY_DN6496_c0_g1;TRINITY_DN749_c0_g1;TRINITY_DN12365_c0_g3
4	GO:1901381	BP	positive regulation of potassium ion transmembrane transport	4/ 408	18/ 14602	0.222222	0.00134639	0.100451	TRINITY_DN127_c0_g6;TRINITY_DN6496_c0_g1;TRINITY_DN749_c0_g1;TRINITY_DN12365_c0_g3
4	GO:2001259	BP	positive regulation of cation channel activity	4/ 408	18/ 14602	0.222222	0.00134639	0.100451	TRINITY_DN127_c0_g6;TRINITY_DN6496_c0_g1;TRINITY_DN749_c0_g1;TRINITY_DN12365_c0_g3
4	GO:1903818	BP	positive regulation of voltage-gated potassium channel activity	4/ 408	18/ 14602	0.222222	0.00134639	0.100451	TRINITY_DN127_c0_g6;TRINITY_DN6496_c0_g1;TRINITY_DN749_c0_g1;TRINITY_DN12365_c0_g3
4	GO:0032222	BP	regulation of synaptic transmission, cholinergic	4/ 408	18/ 14602	0.222222	0.00134639	0.100451	TRINITY_DN127_c0_g6;TRINITY_DN6496_c0_g1;TRINITY_DN749_c0_g1;TRINITY_DN12365_c0_g3
4	GO:0043270	BP	positive regulation of ion transport	4/ 408	18/ 14602	0.222222	0.00134639	0.100451	TRINITY_DN127_c0_g6;TRINITY_DN6496_c0_g1;TRINITY_DN749_c0_g1;TRINITY_DN12365_c0_g3
4	GO:1904064	BP	positive regulation of cation transmembrane transport	4/ 408	18/ 14602	0.222222	0.00134639	0.100451	TRINITY_DN127_c0_g6;TRINITY_DN6496_c0_g1;TRINITY_DN749_c0_g1;TRINITY_DN12365_c0_g3
4	GO:0030431	BP	sleep	4/ 408	18/ 14602	0.222222	0.00134639	0.100451	TRINITY_DN127_c0_g6;TRINITY_DN6496_c0_g1;TRINITY_DN749_c0_g1;TRINITY_DN12365_c0_g3
4	GO:0043268	BP	positive regulation of potassium ion transport	4/ 408	18/ 14602	0.222222	0.00134639	0.100451	TRINITY_DN127_c0_g6;TRINITY_DN6496_c0_g1;TRINITY_DN749_c0_g1;TRINITY_DN12365_c0_g3
4	GO:0034764	BP	positive regulation of transmembrane transport	4/ 408	18/ 14602	0.222222	0.00134639	0.100451	TRINITY_DN127_c0_g6;TRINITY_DN6496_c0_g1;TRINITY_DN749_c0_g1;TRINITY_DN12365_c0_g3
4	GO:0034767	BP	positive regulation of ion transmembrane transport	4/ 408	18/ 14602	0.222222	0.00134639	0.100451	TRINITY_DN127_c0_g6;TRINITY_DN6496_c0_g1;TRINITY_DN749_c0_g1;TRINITY_DN12365_c0_g3
4	GO:1901018	BP	positive regulation of potassium ion transmembrane transporter activity	4/ 408	18/ 14602	0.222222	0.00134639	0.100451	TRINITY_DN127_c0_g6;TRINITY_DN6496_c0_g1;TRINITY_DN749_c0_g1;TRINITY_DN12365_c0_g3
4	GO:0009112	BP	nucleobase metabolic process	4/ 408	19/ 14602	0.210526	0.00166815	0.100451	TRINITY_DN605_c1_g1;TRINITY_DN889_c2_g1;TRINITY_DN27281_c0_g1;TRINITY_DN3580_c0_g1
4	GO:1901379	BP	regulation of potassium ion transmembrane transport	4/ 408	19/ 14602	0.210526	0.00166815	0.100451	TRINITY_DN127_c0_g6;TRINITY_DN6496_c0_g1;TRINITY_DN749_c0_g1;TRINITY_DN12365_c0_g3
4	GO:0032412	BP	regulation of ion transmembrane transporter activity	4/ 408	19/ 14602	0.210526	0.00166815	0.100451	TRINITY_DN127_c0_g6;TRINITY_DN6496_c0_g1;TRINITY_DN749_c0_g1;TRINITY_DN12365_c0_g3
4	GO:0051050	BP	positive regulation of transport	4/ 408	19/ 14602	0.210526	0.00166815	0.100451	TRINITY_DN127_c0_g6;TRINITY_DN6496_c0_g1;TRINITY_DN749_c0_g1;TRINITY_DN12365_c0_g3
4	GO:0032409	BP	regulation of transporter activity	4/ 408	19/ 14602	0.210526	0.00166815	0.100451	TRINITY_DN127_c0_g6;TRINITY_DN6496_c0_g1;TRINITY_DN749_c0_g1;TRINITY_DN12365_c0_g3
4	GO:2001257	BP	regulation of cation channel activity	4/ 408	19/ 14602	0.210526	0.00166815	0.100451	TRINITY_DN127_c0_g6;TRINITY_DN6496_c0_g1;TRINITY_DN749_c0_g1;TRINITY_DN12365_c0_g3
4	GO:0022898	BP	regulation of transmembrane transporter activity	4/ 408	19/ 14602	0.210526	0.00166815	0.100451	TRINITY_DN127_c0_g6;TRINITY_DN6496_c0_g1;TRINITY_DN749_c0_g1;TRINITY_DN12365_c0_g3
4	GO:1904062	BP	regulation of cation transmembrane transport	4/ 408	19/ 14602	0.210526	0.00166815	0.100451	TRINITY_DN127_c0_g6;TRINITY_DN6496_c0_g1;TRINITY_DN749_c0_g1;TRINITY_DN12365_c0_g3
4	GO:0043266	BP	regulation of potassium ion transport	4/ 408	19/ 14602	0.210526	0.00166815	0.100451	TRINITY_DN127_c0_g6;TRINITY_DN6496_c0_g1;TRINITY_DN749_c0_g1;TRINITY_DN12365_c0_g3
4	GO:1901016	BP	regulation of potassium ion transmembrane transporter activity	4/ 408	19/ 14602	0.210526	0.00166815	0.100451	TRINITY_DN127_c0_g6;TRINITY_DN6496_c0_g1;TRINITY_DN749_c0_g1;TRINITY_DN12365_c0_g3
4	GO:0016866	MF	intramolecular transferase activity	4/ 408	17/ 14602	0.235294	0.00107061	0.100451	TRINITY_DN9325_c0_g1;TRINITY_DN3522_c0_g1;TRINITY_DN150_c5_g1;TRINITY_DN10622_c0_g1
4	GO:0050804	BP	modulation of chemical synaptic transmission	4/ 408	20/ 14602	0.2	0.00203966	0.118538	TRINITY_DN127_c0_g6;TRINITY_DN6496_c0_g1;TRINITY_DN749_c0_g1;TRINITY_DN12365_c0_g3
4	GO:0099177	BP	regulation of trans-synaptic signaling	4/ 408	20/ 14602	0.2	0.00203966	0.118538	TRINITY_DN127_c0_g6;TRINITY_DN6496_c0_g1;TRINITY_DN749_c0_g1;TRINITY_DN12365_c0_g3
4	GO:0010959	BP	regulation of metal ion transport	4/ 408	20/ 14602	0.2	0.00203966	0.118538	TRINITY_DN127_c0_g6;TRINITY_DN6496_c0_g1;TRINITY_DN749_c0_g1;TRINITY_DN12365_c0_g3
4	GO:0009124	BP	nucleoside monophosphate biosynthetic process	4/ 408	21/ 14602	0.190476	0.00246462	0.138407	TRINITY_DN605_c1_g1;TRINITY_DN889_c2_g1;TRINITY_DN3703_c0_g1;TRINITY_DN3580_c0_g1
4	GO:0009123	BP	nucleoside monophosphate metabolic process	4/ 408	23/ 14602	0.173913	0.00348937	0.189564	TRINITY_DN605_c1_g1;TRINITY_DN889_c2_g1;TRINITY_DN3703_c0_g1;TRINITY_DN3580_c0_g1
4	GO:0015036	MF	disulfide oxidoreductase activity	4/ 408	25/ 14602	0.16	0.00477045	0.227074	TRINITY_DN21794_c0_g2;TRINITY_DN2109_c0_g1;TRINITY_DN4571_c0_g5;TRINITY_DN439_c1_g1
4	GO:0051172	BP	negative regulation of nitrogen compound metabolic process	4/ 408	27/ 14602	0.148148	0.00633426	0.282666	TRINITY_DN622_c2_g1;TRINITY_DN8968_c0_g2;TRINITY_DN15215_c0_g1;TRINITY_DN6892_c0_g1
4	GO:0034765	BP	regulation of ion transmembrane transport	4/ 408	35/ 14602	0.114286	0.0158713	0.521872	TRINITY_DN127_c0_g6;TRINITY_DN6496_c0_g1;TRINITY_DN749_c0_g1;TRINITY_DN12365_c0_g3
4	GO:0034762	BP	regulation of transmembrane transport	4/ 408	35/ 14602	0.114286	0.0158713	0.521872	TRINITY_DN127_c0_g6;TRINITY_DN6496_c0_g1;TRINITY_DN749_c0_g1;TRINITY_DN12365_c0_g3
4	GO:0043269	BP	regulation of ion transport	4/ 408	36/ 14602	0.111111	0.0174716	0.533019	TRINITY_DN127_c0_g6;TRINITY_DN6496_c0_g1;TRINITY_DN749_c0_g1;TRINITY_DN12365_c0_g3
4	GO:0051049	BP	regulation of transport	4/ 408	39/ 14602	0.102564	0.0228608	0.533019	TRINITY_DN127_c0_g6;TRINITY_DN6496_c0_g1;TRINITY_DN749_c0_g1;TRINITY_DN12365_c0_g3
4	GO:0032879	BP	regulation of localization	4/ 408	39/ 14602	0.102564	0.0228608	0.533019	TRINITY_DN127_c0_g6;TRINITY_DN6496_c0_g1;TRINITY_DN749_c0_g1;TRINITY_DN12365_c0_g3
4	GO:0044093	BP	positive regulation of molecular function	4/ 408	39/ 14602	0.102564	0.0228608	0.533019	TRINITY_DN127_c0_g6;TRINITY_DN6496_c0_g1;TRINITY_DN749_c0_g1;TRINITY_DN12365_c0_g3
4	GO:0016667	MF	oxidoreductase activity, acting on a sulfur group of donors	4/ 408	37/ 14602	0.108108	0.0191691	0.533019	TRINITY_DN21794_c0_g2;TRINITY_DN2109_c0_g1;TRINITY_DN4571_c0_g5;TRINITY_DN439_c1_g1
4	GO:0051301	BP	cell division	4/ 408	42/ 14602	0.0952381	0.0291582	0.541758	TRINITY_DN783_c0_g2;TRINITY_DN11431_c0_g1;TRINITY_DN5208_c0_g1;TRINITY_DN6717_c0_g1
4	GO:0015291	MF	secondary active transmembrane transporter activity	4/ 408	49/ 14602	0.0816327	0.0474915	0.740347	TRINITY_DN3106_c3_g1;TRINITY_DN4731_c0_g1;TRINITY_DN64957_c0_g1;TRINITY_DN15175_c0_g1
3	GO:0046112	BP	nucleobase biosynthetic process	3/ 408	6/ 14602	0.5	0.00040673	0.0484009	TRINITY_DN605_c1_g1;TRINITY_DN889_c2_g1;TRINITY_DN3580_c0_g1
3	GO:0006572	BP	tyrosine catabolic process	3/ 408	7/ 14602	0.428571	0.000697029	0.0741224	TRINITY_DN8564_c0_g1;TRINITY_DN2740_c1_g2;TRINITY_DN7640_c0_g2
3	GO:0009130	BP	pyrimidine nucleoside monophosphate biosynthetic process	3/ 408	7/ 14602	0.428571	0.000697029	0.0741224	TRINITY_DN605_c1_g1;TRINITY_DN3703_c0_g1;TRINITY_DN3580_c0_g1
3	GO:0009129	BP	pyrimidine nucleoside monophosphate metabolic process	3/ 408	7/ 14602	0.428571	0.000697029	0.0741224	TRINITY_DN605_c1_g1;TRINITY_DN3703_c0_g1;TRINITY_DN3580_c0_g1
3	GO:0006570	BP	tyrosine metabolic process	3/ 408	9/ 14602	0.333333	0.0016044	0.100451	TRINITY_DN8564_c0_g1;TRINITY_DN2740_c1_g2;TRINITY_DN7640_c0_g2
3	GO:1902222	BP	erythrose 4-phosphate/phosphoenolpyruvate family amino acid catabolic process	3/ 408	9/ 14602	0.333333	0.0016044	0.100451	TRINITY_DN8564_c0_g1;TRINITY_DN2740_c1_g2;TRINITY_DN7640_c0_g2
3	GO:1902221	BP	erythrose 4-phosphate/phosphoenolpyruvate family amino acid metabolic process	3/ 408	9/ 14602	0.333333	0.0016044	0.100451	TRINITY_DN8564_c0_g1;TRINITY_DN2740_c1_g2;TRINITY_DN7640_c0_g2
3	GO:0006558	BP	L-phenylalanine metabolic process	3/ 408	9/ 14602	0.333333	0.0016044	0.100451	TRINITY_DN8564_c0_g1;TRINITY_DN2740_c1_g2;TRINITY_DN7640_c0_g2
3	GO:0006559	BP	L-phenylalanine catabolic process	3/ 408	9/ 14602	0.333333	0.0016044	0.100451	TRINITY_DN8564_c0_g1;TRINITY_DN2740_c1_g2;TRINITY_DN7640_c0_g2
3	GO:0016812	MF	hydrolase activity, acting on carbon-nitrogen (but not peptide) bonds, in cyclic amides	3/ 408	9/ 14602	0.333333	0.0016044	0.100451	TRINITY_DN605_c1_g1;TRINITY_DN29009_c1_g1;TRINITY_DN27281_c0_g1
3	GO:0048729	BP	tissue morphogenesis	3/ 408	10/ 14602	0.3	0.00224471	0.127489	TRINITY_DN767_c0_g1;TRINITY_DN832_c0_g1;TRINITY_DN37375_c0_g4
3	GO:0002009	BP	morphogenesis of an epithelium	3/ 408	10/ 14602	0.3	0.00224471	0.127489	TRINITY_DN767_c0_g1;TRINITY_DN832_c0_g1;TRINITY_DN37375_c0_g4
3	GO:0006221	BP	pyrimidine nucleotide biosynthetic process	3/ 408	13/ 14602	0.230769	0.00502642	0.230477	TRINITY_DN605_c1_g1;TRINITY_DN3703_c0_g1;TRINITY_DN3580_c0_g1
3	GO:0006220	BP	pyrimidine nucleotide metabolic process	3/ 408	13/ 14602	0.230769	0.00502642	0.230477	TRINITY_DN605_c1_g1;TRINITY_DN3703_c0_g1;TRINITY_DN3580_c0_g1
3	GO:0031267	MF	small GTPase binding	3/ 408	13/ 14602	0.230769	0.00502642	0.230477	TRINITY_DN2510_c0_g1;TRINITY_DN2295_c0_g3;TRINITY_DN21227_c1_g1
3	GO:0051020	MF	GTPase binding	3/ 408	13/ 14602	0.230769	0.00502642	0.230477	TRINITY_DN2510_c0_g1;TRINITY_DN2295_c0_g3;TRINITY_DN21227_c1_g1
3	GO:0010558	BP	negative regulation of macromolecule biosynthetic process	3/ 408	18/ 14602	0.166667	0.0129331	0.455208	TRINITY_DN622_c2_g1;TRINITY_DN15215_c0_g1;TRINITY_DN6892_c0_g1
3	GO:0072528	BP	pyrimidine-containing compound biosynthetic process	3/ 408	18/ 14602	0.166667	0.0129331	0.455208	TRINITY_DN605_c1_g1;TRINITY_DN3703_c0_g1;TRINITY_DN3580_c0_g1
3	GO:0072527	BP	pyrimidine-containing compound metabolic process	3/ 408	18/ 14602	0.166667	0.0129331	0.455208	TRINITY_DN605_c1_g1;TRINITY_DN3703_c0_g1;TRINITY_DN3580_c0_g1
3	GO:0009156	BP	ribonucleoside monophosphate biosynthetic process	3/ 408	19/ 14602	0.157895	0.0150452	0.501308	TRINITY_DN605_c1_g1;TRINITY_DN889_c2_g1;TRINITY_DN3580_c0_g1
3	GO:0031327	BP	negative regulation of cellular biosynthetic process	3/ 408	19/ 14602	0.157895	0.0150452	0.501308	TRINITY_DN622_c2_g1;TRINITY_DN15215_c0_g1;TRINITY_DN6892_c0_g1
3	GO:0009890	BP	negative regulation of biosynthetic process	3/ 408	20/ 14602	0.15	0.0173403	0.533019	TRINITY_DN622_c2_g1;TRINITY_DN15215_c0_g1;TRINITY_DN6892_c0_g1
3	GO:0009074	BP	aromatic amino acid family catabolic process	3/ 408	20/ 14602	0.15	0.0173403	0.533019	TRINITY_DN8564_c0_g1;TRINITY_DN2740_c1_g2;TRINITY_DN7640_c0_g2
3	GO:0048511	BP	rhythmic process	3/ 408	21/ 14602	0.142857	0.0198196	0.533019	TRINITY_DN6496_c0_g1;TRINITY_DN749_c0_g1;TRINITY_DN12365_c0_g3
3	GO:0009161	BP	ribonucleoside monophosphate metabolic process	3/ 408	21/ 14602	0.142857	0.0198196	0.533019	TRINITY_DN605_c1_g1;TRINITY_DN889_c2_g1;TRINITY_DN3580_c0_g1
3	GO:0031225	CC	anchored component of membrane	3/ 408	20/ 14602	0.15	0.0173403	0.533019	TRINITY_DN6496_c0_g1;TRINITY_DN749_c0_g1;TRINITY_DN12365_c0_g3
3	GO:0055065	BP	metal ion homeostasis	3/ 408	24/ 14602	0.125	0.0283668	0.535008	TRINITY_DN14780_c0_g1;TRINITY_DN515_c2_g2;TRINITY_DN5606_c0_g1
3	GO:0031324	BP	negative regulation of cellular metabolic process	3/ 408	24/ 14602	0.125	0.0283668	0.535008	TRINITY_DN622_c2_g1;TRINITY_DN15215_c0_g1;TRINITY_DN6892_c0_g1
3	GO:0009072	BP	aromatic amino acid family metabolic process	3/ 408	24/ 14602	0.125	0.0283668	0.535008	TRINITY_DN8564_c0_g1;TRINITY_DN2740_c1_g2;TRINITY_DN7640_c0_g2
3	GO:0043161	BP	proteasome-mediated ubiquitin-dependent protein catabolic process	3/ 408	26/ 14602	0.115385	0.0349848	0.633528	TRINITY_DN4772_c2_g1;TRINITY_DN6717_c0_g1;TRINITY_DN10695_c1_g2
3	GO:0055080	BP	cation homeostasis	3/ 408	27/ 14602	0.111111	0.0385661	0.662382	TRINITY_DN14780_c0_g1;TRINITY_DN515_c2_g2;TRINITY_DN5606_c0_g1
3	GO:0050801	BP	ion homeostasis	3/ 408	27/ 14602	0.111111	0.0385661	0.662382	TRINITY_DN14780_c0_g1;TRINITY_DN515_c2_g2;TRINITY_DN5606_c0_g1
3	GO:0098771	BP	inorganic ion homeostasis	3/ 408	27/ 14602	0.111111	0.0385661	0.662382	TRINITY_DN14780_c0_g1;TRINITY_DN515_c2_g2;TRINITY_DN5606_c0_g1
3	GO:0006352	BP	DNA-templated transcription initiation	3/ 408	29/ 14602	0.103448	0.0462635	0.740347	TRINITY_DN24713_c0_g3;TRINITY_DN9242_c0_g1;TRINITY_DN12417_c0_g2
3	GO:0004364	MF	glutathione transferase activity	3/ 408	29/ 14602	0.103448	0.0462635	0.740347	TRINITY_DN6162_c0_g1;TRINITY_DN2109_c0_g1;TRINITY_DN439_c1_g1
3	GO:0016653	MF	oxidoreductase activity, acting on NAD(P)H, heme protein as acceptor	3/ 408	29/ 14602	0.103448	0.0462635	0.740347	TRINITY_DN8320_c0_g4;TRINITY_DN1040_c0_g1;TRINITY_DN908_c2_g1
2	GO:0072529	BP	pyrimidine-containing compound catabolic process	2/ 408	2/ 14602	1	0.00077886	0.0810988	TRINITY_DN3703_c0_g1;TRINITY_DN3580_c0_g1
2	GO:0019856	BP	pyrimidine nucleobase biosynthetic process	2/ 408	4/ 14602	0.5	0.0045017	0.218441	TRINITY_DN605_c1_g1;TRINITY_DN3580_c0_g1
2	GO:0006206	BP	pyrimidine nucleobase metabolic process	2/ 408	4/ 14602	0.5	0.0045017	0.218441	TRINITY_DN605_c1_g1;TRINITY_DN3580_c0_g1
2	GO:0006207	BP	'de novo' pyrimidine nucleobase biosynthetic process	2/ 408	4/ 14602	0.5	0.0045017	0.218441	TRINITY_DN605_c1_g1;TRINITY_DN3580_c0_g1
2	GO:0044205	BP	'de novo' UMP biosynthetic process	2/ 408	4/ 14602	0.5	0.0045017	0.218441	TRINITY_DN605_c1_g1;TRINITY_DN3580_c0_g1
2	GO:0000256	BP	allantoin catabolic process	2/ 408	4/ 14602	0.5	0.0045017	0.218441	TRINITY_DN15298_c0_g1;TRINITY_DN29009_c1_g1
2	GO:0043605	BP	cellular amide catabolic process	2/ 408	4/ 14602	0.5	0.0045017	0.218441	TRINITY_DN15298_c0_g1;TRINITY_DN29009_c1_g1
2	GO:0000178	CC	exosome (RNase complex)	2/ 408	4/ 14602	0.5	0.0045017	0.218441	TRINITY_DN18127_c0_g1;TRINITY_DN8710_c0_g1
2	GO:0018342	BP	protein prenylation	2/ 408	5/ 14602	0.4	0.00736438	0.290018	TRINITY_DN669_c0_g2;TRINITY_DN7413_c0_g1
2	GO:0009173	BP	pyrimidine ribonucleoside monophosphate metabolic process	2/ 408	5/ 14602	0.4	0.00736438	0.290018	TRINITY_DN605_c1_g1;TRINITY_DN3580_c0_g1
2	GO:0046049	BP	UMP metabolic process	2/ 408	5/ 14602	0.4	0.00736438	0.290018	TRINITY_DN605_c1_g1;TRINITY_DN3580_c0_g1
2	GO:0006222	BP	UMP biosynthetic process	2/ 408	5/ 14602	0.4	0.00736438	0.290018	TRINITY_DN605_c1_g1;TRINITY_DN3580_c0_g1
2	GO:0097354	BP	prenylation	2/ 408	5/ 14602	0.4	0.00736438	0.290018	TRINITY_DN669_c0_g2;TRINITY_DN7413_c0_g1
2	GO:0009174	BP	pyrimidine ribonucleoside monophosphate biosynthetic process	2/ 408	5/ 14602	0.4	0.00736438	0.290018	TRINITY_DN605_c1_g1;TRINITY_DN3580_c0_g1
2	GO:0022604	BP	regulation of cell morphogenesis	2/ 408	5/ 14602	0.4	0.00736438	0.290018	TRINITY_DN2510_c0_g1;TRINITY_DN2295_c0_g3
2	GO:0022603	BP	regulation of anatomical structure morphogenesis	2/ 408	5/ 14602	0.4	0.00736438	0.290018	TRINITY_DN2510_c0_g1;TRINITY_DN2295_c0_g3
2	GO:0000255	BP	allantoin metabolic process	2/ 408	5/ 14602	0.4	0.00736438	0.290018	TRINITY_DN15298_c0_g1;TRINITY_DN29009_c1_g1
2	GO:1905354	CC	exoribonuclease complex	2/ 408	5/ 14602	0.4	0.00736438	0.290018	TRINITY_DN18127_c0_g1;TRINITY_DN8710_c0_g1
2	GO:0000220	CC	vacuolar proton-transporting V-type ATPase, V0 domain	2/ 408	5/ 14602	0.4	0.00736438	0.290018	TRINITY_DN52374_c0_g1;TRINITY_DN3971_c0_g1
2	GO:0016868	MF	intramolecular transferase activity, phosphotransferases	2/ 408	5/ 14602	0.4	0.00736438	0.290018	TRINITY_DN9325_c0_g1;TRINITY_DN150_c5_g1
2	GO:0033588	CC	elongator holoenzyme complex	2/ 408	6/ 14602	0.333333	0.0108432	0.402168	TRINITY_DN3641_c0_g1;TRINITY_DN17505_c0_g1
2	GO:0016638	MF	oxidoreductase activity, acting on the CH-NH2 group of donors	2/ 408	6/ 14602	0.333333	0.0108432	0.402168	TRINITY_DN244_c6_g1;TRINITY_DN1198_c0_g1
2	GO:0008241	MF	peptidyl-dipeptidase activity	2/ 408	6/ 14602	0.333333	0.0108432	0.402168	TRINITY_DN55056_c0_g1;TRINITY_DN12474_c0_g1
2	GO:0008649	MF	rRNA methyltransferase activity	2/ 408	6/ 14602	0.333333	0.0108432	0.402168	TRINITY_DN14680_c0_g1;TRINITY_DN12417_c0_g2
2	GO:0046915	MF	transition metal ion transmembrane transporter activity	2/ 408	6/ 14602	0.333333	0.0108432	0.402168	TRINITY_DN14780_c0_g1;TRINITY_DN5606_c0_g1
2	GO:0000813	CC	ESCRT I complex	2/ 408	7/ 14602	0.285714	0.0149017	0.501308	TRINITY_DN25797_c0_g1;TRINITY_DN254_c1_g1
2	GO:0140102	MF	catalytic activity, acting on a rRNA	2/ 408	7/ 14602	0.285714	0.0149017	0.501308	TRINITY_DN14680_c0_g1;TRINITY_DN12417_c0_g2
2	GO:0045174	MF	glutathione dehydrogenase (ascorbate) activity	2/ 408	7/ 14602	0.285714	0.0149017	0.501308	TRINITY_DN2109_c0_g1;TRINITY_DN439_c1_g1
2	GO:0016672	MF	oxidoreductase activity, acting on a sulfur group of donors, quinone or similar compound as acceptor	2/ 408	7/ 14602	0.285714	0.0149017	0.501308	TRINITY_DN2109_c0_g1;TRINITY_DN439_c1_g1
2	GO:0015038	MF	glutathione disulfide oxidoreductase activity	2/ 408	7/ 14602	0.285714	0.0149017	0.501308	TRINITY_DN2109_c0_g1;TRINITY_DN439_c1_g1
2	GO:0072507	BP	divalent inorganic cation homeostasis	2/ 408	8/ 14602	0.25	0.0195048	0.533019	TRINITY_DN14780_c0_g1;TRINITY_DN515_c2_g2
2	GO:0009226	BP	nucleotide-sugar biosynthetic process	2/ 408	9/ 14602	0.222222	0.0246192	0.533019	TRINITY_DN7248_c0_g1;TRINITY_DN150_c5_g1
2	GO:0036452	CC	ESCRT complex	2/ 408	9/ 14602	0.222222	0.0246192	0.533019	TRINITY_DN25797_c0_g1;TRINITY_DN254_c1_g1
2	GO:0046578	BP	regulation of Ras protein signal transduction	2/ 408	10/ 14602	0.2	0.0302129	0.555162	TRINITY_DN2295_c0_g3;TRINITY_DN53_c6_g1
2	GO:0002098	BP	tRNA wobble uridine modification	2/ 408	10/ 14602	0.2	0.0302129	0.555162	TRINITY_DN3641_c0_g1;TRINITY_DN17505_c0_g1
2	GO:0050793	BP	regulation of developmental process	2/ 408	11/ 14602	0.181818	0.0362551	0.6358	TRINITY_DN2510_c0_g1;TRINITY_DN2295_c0_g3
2	GO:0009225	BP	nucleotide-sugar metabolic process	2/ 408	11/ 14602	0.181818	0.0362551	0.6358	TRINITY_DN7248_c0_g1;TRINITY_DN150_c5_g1
2	GO:0009220	BP	pyrimidine ribonucleotide biosynthetic process	2/ 408	11/ 14602	0.181818	0.0362551	0.6358	TRINITY_DN605_c1_g1;TRINITY_DN3580_c0_g1
2	GO:0009218	BP	pyrimidine ribonucleotide metabolic process	2/ 408	11/ 14602	0.181818	0.0362551	0.6358	TRINITY_DN605_c1_g1;TRINITY_DN3580_c0_g1
2	GO:0002097	BP	tRNA wobble base modification	2/ 408	11/ 14602	0.181818	0.0362551	0.6358	TRINITY_DN3641_c0_g1;TRINITY_DN17505_c0_g1
2	GO:0007156	BP	homophilic cell adhesion via plasma membrane adhesion molecules	2/ 408	11/ 14602	0.181818	0.0362551	0.6358	TRINITY_DN3109_c0_g1;TRINITY_DN4450_c0_g1
2	GO:0033179	CC	proton-transporting V-type ATPase, V0 domain	2/ 408	11/ 14602	0.181818	0.0362551	0.6358	TRINITY_DN52374_c0_g1;TRINITY_DN3971_c0_g1
2	GO:1901505	MF	carbohydrate derivative transmembrane transporter activity	2/ 408	11/ 14602	0.181818	0.0362551	0.6358	TRINITY_DN3106_c3_g1;TRINITY_DN2080_c0_g1
2	GO:0015932	MF	nucleobase-containing compound transmembrane transporter activity	2/ 408	11/ 14602	0.181818	0.0362551	0.6358	TRINITY_DN3106_c3_g1;TRINITY_DN2080_c0_g1
2	GO:0051248	BP	negative regulation of protein metabolic process	2/ 408	12/ 14602	0.166667	0.0427166	0.72372	TRINITY_DN8968_c0_g2;TRINITY_DN6892_c0_g1
2	GO:0030674	MF	protein-macromolecule adaptor activity	2/ 408	12/ 14602	0.166667	0.0427166	0.72372	TRINITY_DN32882_c0_g1;TRINITY_DN2421_c0_g1
2	GO:0015297	MF	antiporter activity	2/ 408	12/ 14602	0.166667	0.0427166	0.72372	TRINITY_DN3106_c3_g1;TRINITY_DN4731_c0_g1
2	GO:0009982	MF	pseudouridine synthase activity	2/ 408	12/ 14602	0.166667	0.0427166	0.72372	TRINITY_DN3522_c0_g1;TRINITY_DN10622_c0_g1
2	GO:0030684	CC	preribosome	2/ 408	13/ 14602	0.153846	0.0495694	0.740347	TRINITY_DN3669_c0_g1;TRINITY_DN50962_c0_g1
1	GO:0051126	BP	negative regulation of actin nucleation	1/ 408	1/ 14602	1	0.0279414	0.533019	TRINITY_DN5418_c0_g1
1	GO:0051125	BP	regulation of actin nucleation	1/ 408	1/ 14602	1	0.0279414	0.533019	TRINITY_DN5418_c0_g1
1	GO:0008356	BP	asymmetric cell division	1/ 408	1/ 14602	1	0.0279414	0.533019	TRINITY_DN5208_c0_g1
1	GO:0046080	BP	dUTP metabolic process	1/ 408	1/ 14602	1	0.0279414	0.533019	TRINITY_DN3703_c0_g1
1	GO:0046081	BP	dUTP catabolic process	1/ 408	1/ 14602	1	0.0279414	0.533019	TRINITY_DN3703_c0_g1
1	GO:0006562	BP	proline catabolic process	1/ 408	1/ 14602	1	0.0279414	0.533019	TRINITY_DN8365_c0_g1
1	GO:0046398	BP	UDP-glucuronate metabolic process	1/ 408	1/ 14602	1	0.0279414	0.533019	TRINITY_DN7248_c0_g1
1	GO:0018343	BP	protein farnesylation	1/ 408	1/ 14602	1	0.0279414	0.533019	TRINITY_DN669_c0_g2
1	GO:0071692	BP	protein localization to extracellular region	1/ 408	1/ 14602	1	0.0279414	0.533019	TRINITY_DN17073_c0_g2
1	GO:0008360	BP	regulation of cell shape	1/ 408	1/ 14602	1	0.0279414	0.533019	TRINITY_DN2295_c0_g3
1	GO:0046078	BP	dUMP metabolic process	1/ 408	1/ 14602	1	0.0279414	0.533019	TRINITY_DN3703_c0_g1
1	GO:0019860	BP	uracil metabolic process	1/ 408	1/ 14602	1	0.0279414	0.533019	TRINITY_DN3580_c0_g1
1	GO:0006244	BP	pyrimidine nucleotide catabolic process	1/ 408	1/ 14602	1	0.0279414	0.533019	TRINITY_DN3703_c0_g1
1	GO:0009223	BP	pyrimidine deoxyribonucleotide catabolic process	1/ 408	1/ 14602	1	0.0279414	0.533019	TRINITY_DN3703_c0_g1
1	GO:0000379	BP	tRNA-type intron splice site recognition and cleavage	1/ 408	1/ 14602	1	0.0279414	0.533019	TRINITY_DN5428_c0_g1
1	GO:0006065	BP	UDP-glucuronate biosynthetic process	1/ 408	1/ 14602	1	0.0279414	0.533019	TRINITY_DN7248_c0_g1
1	GO:0010133	BP	proline catabolic process to glutamate	1/ 408	1/ 14602	1	0.0279414	0.533019	TRINITY_DN8365_c0_g1
1	GO:0009065	BP	glutamine family amino acid catabolic process	1/ 408	1/ 14602	1	0.0279414	0.533019	TRINITY_DN8365_c0_g1
1	GO:0009213	BP	pyrimidine deoxyribonucleoside triphosphate catabolic process	1/ 408	1/ 14602	1	0.0279414	0.533019	TRINITY_DN3703_c0_g1
1	GO:0009149	BP	pyrimidine nucleoside triphosphate catabolic process	1/ 408	1/ 14602	1	0.0279414	0.533019	TRINITY_DN3703_c0_g1
1	GO:0035080	BP	heat shock-mediated polytene chromosome puffing	1/ 408	1/ 14602	1	0.0279414	0.533019	TRINITY_DN28790_c0_g2
1	GO:0019859	BP	thymine metabolic process	1/ 408	1/ 14602	1	0.0279414	0.533019	TRINITY_DN3580_c0_g1
1	GO:0035079	BP	polytene chromosome puffing	1/ 408	1/ 14602	1	0.0279414	0.533019	TRINITY_DN28790_c0_g2
1	GO:0006274	BP	DNA replication termination	1/ 408	1/ 14602	1	0.0279414	0.533019	TRINITY_DN32825_c0_g4
1	GO:0009306	BP	protein secretion	1/ 408	1/ 14602	1	0.0279414	0.533019	TRINITY_DN17073_c0_g2
1	GO:0006208	BP	pyrimidine nucleobase catabolic process	1/ 408	1/ 14602	1	0.0279414	0.533019	TRINITY_DN3580_c0_g1
1	GO:1902294	BP	cell cycle DNA replication termination	1/ 408	1/ 14602	1	0.0279414	0.533019	TRINITY_DN32825_c0_g4
1	GO:0055069	BP	zinc ion homeostasis	1/ 408	1/ 14602	1	0.0279414	0.533019	TRINITY_DN14780_c0_g1
1	GO:0006210	BP	thymine catabolic process	1/ 408	1/ 14602	1	0.0279414	0.533019	TRINITY_DN3580_c0_g1
1	GO:0006212	BP	uracil catabolic process	1/ 408	1/ 14602	1	0.0279414	0.533019	TRINITY_DN3580_c0_g1
1	GO:1902979	BP	mitotic DNA replication termination	1/ 408	1/ 14602	1	0.0279414	0.533019	TRINITY_DN32825_c0_g4
1	GO:1902751	BP	positive regulation of cell cycle G2/M phase transition	1/ 408	1/ 14602	1	0.0279414	0.533019	TRINITY_DN783_c0_g2
1	GO:0019482	BP	beta-alanine metabolic process	1/ 408	1/ 14602	1	0.0279414	0.533019	TRINITY_DN3580_c0_g1
1	GO:0019483	BP	beta-alanine biosynthetic process	1/ 408	1/ 14602	1	0.0279414	0.533019	TRINITY_DN3580_c0_g1
1	GO:1901989	BP	positive regulation of cell cycle phase transition	1/ 408	1/ 14602	1	0.0279414	0.533019	TRINITY_DN783_c0_g2
1	GO:0034315	BP	regulation of Arp2/3 complex-mediated actin nucleation	1/ 408	1/ 14602	1	0.0279414	0.533019	TRINITY_DN5418_c0_g1
1	GO:0034316	BP	negative regulation of Arp2/3 complex-mediated actin nucleation	1/ 408	1/ 14602	1	0.0279414	0.533019	TRINITY_DN5418_c0_g1
1	GO:0006226	BP	dUMP biosynthetic process	1/ 408	1/ 14602	1	0.0279414	0.533019	TRINITY_DN3703_c0_g1
1	GO:0070482	BP	response to oxygen levels	1/ 408	1/ 14602	1	0.0279414	0.533019	TRINITY_DN28790_c0_g2
1	GO:0006882	BP	cellular zinc ion homeostasis	1/ 408	1/ 14602	1	0.0279414	0.533019	TRINITY_DN14780_c0_g1
1	GO:1902317	BP	nuclear DNA replication termination	1/ 408	1/ 14602	1	0.0279414	0.533019	TRINITY_DN32825_c0_g4
1	GO:0035592	BP	establishment of protein localization to extracellular region	1/ 408	1/ 14602	1	0.0279414	0.533019	TRINITY_DN17073_c0_g2
1	GO:0006391	BP	transcription initiation at mitochondrial promoter	1/ 408	1/ 14602	1	0.0279414	0.533019	TRINITY_DN12417_c0_g2
1	GO:0036293	BP	response to decreased oxygen levels	1/ 408	1/ 14602	1	0.0279414	0.533019	TRINITY_DN28790_c0_g2
1	GO:0001666	BP	response to hypoxia	1/ 408	1/ 14602	1	0.0279414	0.533019	TRINITY_DN28790_c0_g2
1	GO:0070449	CC	elongin complex	1/ 408	1/ 14602	1	0.0279414	0.533019	TRINITY_DN15097_c0_g1
1	GO:0030686	CC	90S preribosome	1/ 408	1/ 14602	1	0.0279414	0.533019	TRINITY_DN50962_c0_g1
1	GO:0000214	CC	tRNA-intron endonuclease complex	1/ 408	1/ 14602	1	0.0279414	0.533019	TRINITY_DN5428_c0_g1
1	GO:0005965	CC	protein farnesyltransferase complex	1/ 408	1/ 14602	1	0.0279414	0.533019	TRINITY_DN669_c0_g2
1	GO:0008537	CC	proteasome activator complex	1/ 408	1/ 14602	1	0.0279414	0.533019	TRINITY_DN2597_c0_g1
1	GO:0004660	MF	protein farnesyltransferase activity	1/ 408	1/ 14602	1	0.0279414	0.533019	TRINITY_DN669_c0_g2
1	GO:0071933	MF	Arp2/3 complex binding	1/ 408	1/ 14602	1	0.0279414	0.533019	TRINITY_DN5418_c0_g1
1	GO:0061708	MF	tRNA-5-taurinomethyluridine 2-sulfurtransferase	1/ 408	1/ 14602	1	0.0279414	0.533019	TRINITY_DN22227_c0_g1
1	GO:0004070	MF	aspartate carbamoyltransferase activity	1/ 408	1/ 14602	1	0.0279414	0.533019	TRINITY_DN605_c1_g1
1	GO:0097023	MF	fructose 6-phosphate aldolase activity	1/ 408	1/ 14602	1	0.0279414	0.533019	TRINITY_DN3670_c0_g1
1	GO:0004641	MF	phosphoribosylformylglycinamidine cyclo-ligase activity	1/ 408	1/ 14602	1	0.0279414	0.533019	TRINITY_DN889_c2_g1
1	GO:0004644	MF	phosphoribosylglycinamide formyltransferase activity	1/ 408	1/ 14602	1	0.0279414	0.533019	TRINITY_DN889_c2_g1
1	GO:0103026	MF	fructose-1-phosphatase activity	1/ 408	1/ 14602	1	0.0279414	0.533019	TRINITY_DN3670_c0_g1
1	GO:0004088	MF	carbamoyl-phosphate synthase (glutamine-hydrolyzing) activity	1/ 408	1/ 14602	1	0.0279414	0.533019	TRINITY_DN605_c1_g1
1	GO:0008983	MF	protein-glutamate O-methyltransferase activity	1/ 408	1/ 14602	1	0.0279414	0.533019	TRINITY_DN3670_c0_g1
1	GO:0003842	MF	1-pyrroline-5-carboxylate dehydrogenase activity	1/ 408	1/ 14602	1	0.0279414	0.533019	TRINITY_DN8365_c0_g1
1	GO:0016603	MF	glutaminyl-peptide cyclotransferase activity	1/ 408	1/ 14602	1	0.0279414	0.533019	TRINITY_DN11736_c0_g1
1	GO:0003979	MF	UDP-glucose 6-dehydrogenase activity	1/ 408	1/ 14602	1	0.0279414	0.533019	TRINITY_DN7248_c0_g1
1	GO:0050614	MF	delta24-sterol reductase activity	1/ 408	1/ 14602	1	0.0279414	0.533019	TRINITY_DN4778_c0_g1
1	GO:0003837	MF	beta-ureidopropionase activity	1/ 408	1/ 14602	1	0.0279414	0.533019	TRINITY_DN4435_c0_g1
1	GO:0008093	MF	cytoskeletal anchor activity	1/ 408	1/ 14602	1	0.0279414	0.533019	TRINITY_DN2421_c0_g1
1	GO:0004757	MF	sepiapterin reductase activity	1/ 408	1/ 14602	1	0.0279414	0.533019	TRINITY_DN934_c5_g2
1	GO:0070773	MF	protein-N-terminal glutamine amidohydrolase activity	1/ 408	1/ 14602	1	0.0279414	0.533019	TRINITY_DN3727_c0_g1
1	GO:0004691	MF	cAMP-dependent protein kinase activity	1/ 408	1/ 14602	1	0.0279414	0.533019	TRINITY_DN13672_c0_g1
1	GO:0004170	MF	dUTP diphosphatase activity	1/ 408	1/ 14602	1	0.0279414	0.533019	TRINITY_DN3703_c0_g1
1	GO:0000213	MF	tRNA-intron endonuclease activity	1/ 408	1/ 14602	1	0.0279414	0.533019	TRINITY_DN5428_c0_g1
1	GO:0070037	MF	rRNA (pseudouridine) methyltransferase activity	1/ 408	1/ 14602	1	0.0279414	0.533019	TRINITY_DN14680_c0_g1
1	GO:0004375	MF	glycine dehydrogenase (decarboxylating) activity	1/ 408	1/ 14602	1	0.0279414	0.533019	TRINITY_DN244_c6_g1
1	GO:0047555	MF	3',5'-cyclic-GMP phosphodiesterase activity	1/ 408	1/ 14602	1	0.0279414	0.533019	TRINITY_DN1805_c0_g1
1	GO:0016892	MF	endoribonuclease activity, producing 3'-phosphomonoesters	1/ 408	1/ 14602	1	0.0279414	0.533019	TRINITY_DN5428_c0_g1
1	GO:0005385	MF	zinc ion transmembrane transporter activity	1/ 408	1/ 14602	1	0.0279414	0.533019	TRINITY_DN14780_c0_g1
1	GO:0004037	MF	allantoicase activity	1/ 408	1/ 14602	1	0.0279414	0.533019	TRINITY_DN15298_c0_g1
1	GO:0004637	MF	phosphoribosylamine-glycine ligase activity	1/ 408	1/ 14602	1	0.0279414	0.533019	TRINITY_DN889_c2_g1
1	GO:0004610	MF	phosphoacetylglucosamine mutase activity	1/ 408	1/ 14602	1	0.0279414	0.533019	TRINITY_DN150_c5_g1
1	GO:0017113	MF	dihydropyrimidine dehydrogenase (NADP+) activity	1/ 408	1/ 14602	1	0.0279414	0.533019	TRINITY_DN3580_c0_g1
1	GO:0004496	MF	mevalonate kinase activity	1/ 408	1/ 14602	1	0.0279414	0.533019	TRINITY_DN4356_c0_g1
1	GO:0004614	MF	phosphoglucomutase activity	1/ 408	1/ 14602	1	0.0279414	0.533019	TRINITY_DN9325_c0_g1
1	GO:0016642	MF	oxidoreductase activity, acting on the CH-NH2 group of donors, disulfide as acceptor	1/ 408	1/ 14602	1	0.0279414	0.533019	TRINITY_DN244_c6_g1
