# Supplementary material for: Identification of differentially expressed genes and proteins related to diapause in Lymantria dispar: Insights for the mechanism of diapause from transcriptome and proteome analyses
Source: PLoS One. 2025 Jun 25;20(6):e0316065. doi: 10.1371/journal.pone.0316065 (PMC12192293; doi:10.1371/journal.pone.0316065)
Supplement: S17 File — (XLSX) [file pone.0316065.s017.xlsx]

## Sheet: 解除滞育差异基因GO富集分析统计表
Number	GO ID	Term Type	Description	Ratio_in_study	Ratio_in_pop	Rich factor	Pvalue_uncorrected	Pvalue_corrected	Gene_ids
8	GO:0005198	MF	structural molecule activity	8/ 59	891/ 14602	0.00897868	0.026094	1	TRINITY_DN14984_c0_g3;TRINITY_DN2674_c0_g1;TRINITY_DN277_c0_g1;TRINITY_DN658_c1_g1;TRINITY_DN2255_c2_g1;TRINITY_DN11091_c0_g3;TRINITY_DN816_c0_g1;TRINITY_DN40713_c0_g2
7	GO:0044281	BP	small molecule metabolic process	7/ 59	600/ 14602	0.0116667	0.0102237	1	TRINITY_DN20753_c0_g1;TRINITY_DN5300_c0_g2;TRINITY_DN29765_c0_g1;TRINITY_DN4489_c0_g1;TRINITY_DN6009_c0_g1;TRINITY_DN4922_c1_g1;TRINITY_DN4338_c1_g2
6	GO:0042302	MF	structural constituent of cuticle	6/ 59	446/ 14602	0.0134529	0.00901905	1	TRINITY_DN2674_c0_g1;TRINITY_DN277_c0_g1;TRINITY_DN658_c1_g1;TRINITY_DN11091_c0_g3;TRINITY_DN816_c0_g1;TRINITY_DN40713_c0_g2
5	GO:0006810	BP	transport	5/ 59	472/ 14602	0.0105932	0.0415179	1	TRINITY_DN9456_c0_g1;TRINITY_DN5500_c0_g3;TRINITY_DN1949_c0_g2;TRINITY_DN3268_c1_g5;TRINITY_DN33247_c0_g1
5	GO:0051234	BP	establishment of localization	5/ 59	484/ 14602	0.0103306	0.0454223	1	TRINITY_DN9456_c0_g1;TRINITY_DN5500_c0_g3;TRINITY_DN1949_c0_g2;TRINITY_DN3268_c1_g5;TRINITY_DN33247_c0_g1
3	GO:0032787	BP	monocarboxylic acid metabolic process	3/ 59	154/ 14602	0.0194805	0.0243249	1	TRINITY_DN4338_c1_g2;TRINITY_DN20753_c0_g1;TRINITY_DN6009_c0_g1
3	GO:0016192	BP	vesicle-mediated transport	3/ 59	156/ 14602	0.0192308	0.0251493	1	TRINITY_DN33247_c0_g1;TRINITY_DN5500_c0_g3;TRINITY_DN1949_c0_g2
3	GO:0065003	BP	protein-containing complex assembly	3/ 59	157/ 14602	0.0191083	0.0255672	1	TRINITY_DN1594_c0_g1;TRINITY_DN9299_c0_g2;TRINITY_DN4829_c0_g1
3	GO:0006753	BP	nucleoside phosphate metabolic process	3/ 59	164/ 14602	0.0182927	0.0285972	1	TRINITY_DN6009_c0_g1;TRINITY_DN4922_c1_g1;TRINITY_DN5300_c0_g2
3	GO:0009117	BP	nucleotide metabolic process	3/ 59	164/ 14602	0.0182927	0.0285972	1	TRINITY_DN6009_c0_g1;TRINITY_DN4922_c1_g1;TRINITY_DN5300_c0_g2
3	GO:0043933	BP	protein-containing complex organization	3/ 59	164/ 14602	0.0182927	0.0285972	1	TRINITY_DN1594_c0_g1;TRINITY_DN9299_c0_g2;TRINITY_DN4829_c0_g1
3	GO:0055086	BP	nucleobase-containing small molecule metabolic process	3/ 59	198/ 14602	0.0151515	0.0458964	1	TRINITY_DN6009_c0_g1;TRINITY_DN4922_c1_g1;TRINITY_DN5300_c0_g2
2	GO:0006066	BP	alcohol metabolic process	2/ 59	50/ 14602	0.04	0.017364	1	TRINITY_DN4338_c1_g2;TRINITY_DN29765_c0_g1
2	GO:0009451	BP	RNA modification	2/ 59	50/ 14602	0.04	0.017364	1	TRINITY_DN1594_c0_g1;TRINITY_DN4829_c0_g1
2	GO:0044262	BP	cellular carbohydrate metabolic process	2/ 59	50/ 14602	0.04	0.017364	1	TRINITY_DN4338_c1_g2;TRINITY_DN6009_c0_g1
2	GO:0045087	BP	innate immune response	2/ 59	59/ 14602	0.0338983	0.0236988	1	TRINITY_DN19811_c0_g1;TRINITY_DN2914_c0_g1
2	GO:1901615	BP	organic hydroxy compound metabolic process	2/ 59	67/ 14602	0.0298507	0.030003	1	TRINITY_DN4338_c1_g2;TRINITY_DN29765_c0_g1
2	GO:0098542	BP	defense response to other organism	2/ 59	79/ 14602	0.0253165	0.0405469	1	TRINITY_DN19811_c0_g1;TRINITY_DN2914_c0_g1
2	GO:0043207	BP	response to external biotic stimulus	2/ 59	81/ 14602	0.0246914	0.0424226	1	TRINITY_DN19811_c0_g1;TRINITY_DN2914_c0_g1
2	GO:0051707	BP	response to other organism	2/ 59	81/ 14602	0.0246914	0.0424226	1	TRINITY_DN19811_c0_g1;TRINITY_DN2914_c0_g1
2	GO:0009607	BP	response to biotic stimulus	2/ 59	81/ 14602	0.0246914	0.0424226	1	TRINITY_DN19811_c0_g1;TRINITY_DN2914_c0_g1
2	GO:0006952	BP	defense response	2/ 59	81/ 14602	0.0246914	0.0424226	1	TRINITY_DN19811_c0_g1;TRINITY_DN2914_c0_g1
2	GO:0044419	BP	biological process involved in interspecies interaction between organisms	2/ 59	85/ 14602	0.0235294	0.0462697	1	TRINITY_DN19811_c0_g1;TRINITY_DN2914_c0_g1
2	GO:0031974	CC	membrane-enclosed lumen	2/ 59	63/ 14602	0.031746	0.0267748	1	TRINITY_DN1561_c8_g1;TRINITY_DN35130_c0_g1
2	GO:0070013	CC	intracellular organelle lumen	2/ 59	63/ 14602	0.031746	0.0267748	1	TRINITY_DN1561_c8_g1;TRINITY_DN35130_c0_g1
2	GO:0043233	CC	organelle lumen	2/ 59	63/ 14602	0.031746	0.0267748	1	TRINITY_DN1561_c8_g1;TRINITY_DN35130_c0_g1
2	GO:0016616	MF	oxidoreductase activity, acting on the CH-OH group of donors, NAD or NADP as acceptor	2/ 59	75/ 14602	0.0266667	0.0368944	1	TRINITY_DN4338_c1_g2;TRINITY_DN6009_c0_g1
1	GO:0019184	BP	nonribosomal peptide biosynthetic process	1/ 59	1/ 14602	1	0.00404054	1	TRINITY_DN15157_c0_g2
1	GO:0006750	BP	glutathione biosynthetic process	1/ 59	1/ 14602	1	0.00404054	1	TRINITY_DN15157_c0_g2
1	GO:0019348	BP	dolichol metabolic process	1/ 59	1/ 14602	1	0.00404054	1	TRINITY_DN29765_c0_g1
1	GO:0019408	BP	dolichol biosynthetic process	1/ 59	1/ 14602	1	0.00404054	1	TRINITY_DN29765_c0_g1
1	GO:0016093	BP	polyprenol metabolic process	1/ 59	1/ 14602	1	0.00404054	1	TRINITY_DN29765_c0_g1
1	GO:0016094	BP	polyprenol biosynthetic process	1/ 59	1/ 14602	1	0.00404054	1	TRINITY_DN29765_c0_g1
1	GO:0019521	BP	D-gluconate metabolic process	1/ 59	2/ 14602	0.5	0.00806503	1	TRINITY_DN6009_c0_g1
1	GO:0019520	BP	aldonic acid metabolic process	1/ 59	2/ 14602	0.5	0.00806503	1	TRINITY_DN6009_c0_g1
1	GO:0000491	BP	small nucleolar ribonucleoprotein complex assembly	1/ 59	2/ 14602	0.5	0.00806503	1	TRINITY_DN4829_c0_g1
1	GO:0000493	BP	box H/ACA snoRNP assembly	1/ 59	2/ 14602	0.5	0.00806503	1	TRINITY_DN4829_c0_g1
1	GO:0070070	BP	proton-transporting V-type ATPase complex assembly	1/ 59	3/ 14602	0.333333	0.0120735	1	TRINITY_DN1594_c0_g1
1	GO:0070072	BP	vacuolar proton-transporting V-type ATPase complex assembly	1/ 59	3/ 14602	0.333333	0.0120735	1	TRINITY_DN1594_c0_g1
1	GO:0006636	BP	unsaturated fatty acid biosynthetic process	1/ 59	4/ 14602	0.25	0.0160661	1	TRINITY_DN20753_c0_g1
1	GO:0006749	BP	glutathione metabolic process	1/ 59	4/ 14602	0.25	0.0160661	1	TRINITY_DN15157_c0_g2
1	GO:0070071	BP	proton-transporting two-sector ATPase complex assembly	1/ 59	4/ 14602	0.25	0.0160661	1	TRINITY_DN1594_c0_g1
1	GO:0006102	BP	isocitrate metabolic process	1/ 59	5/ 14602	0.2	0.0200428	1	TRINITY_DN4338_c1_g2
1	GO:0030041	BP	actin filament polymerization	1/ 59	6/ 14602	0.166667	0.0240037	1	TRINITY_DN9299_c0_g2
1	GO:0006740	BP	NADPH regeneration	1/ 59	7/ 14602	0.142857	0.0279489	1	TRINITY_DN6009_c0_g1
1	GO:0045010	BP	actin nucleation	1/ 59	7/ 14602	0.142857	0.0279489	1	TRINITY_DN9299_c0_g2
1	GO:0051156	BP	glucose 6-phosphate metabolic process	1/ 59	7/ 14602	0.142857	0.0279489	1	TRINITY_DN6009_c0_g1
1	GO:0034314	BP	Arp2/3 complex-mediated actin nucleation	1/ 59	7/ 14602	0.142857	0.0279489	1	TRINITY_DN9299_c0_g2
1	GO:0006098	BP	pentose-phosphate shunt	1/ 59	7/ 14602	0.142857	0.0279489	1	TRINITY_DN6009_c0_g1
1	GO:0051258	BP	protein polymerization	1/ 59	7/ 14602	0.142857	0.0279489	1	TRINITY_DN9299_c0_g2
1	GO:0072350	BP	tricarboxylic acid metabolic process	1/ 59	9/ 14602	0.111111	0.0357923	1	TRINITY_DN4338_c1_g2
1	GO:0042398	BP	cellular modified amino acid biosynthetic process	1/ 59	10/ 14602	0.1	0.0396906	1	TRINITY_DN15157_c0_g2
1	GO:0006739	BP	NADP metabolic process	1/ 59	10/ 14602	0.1	0.0396906	1	TRINITY_DN6009_c0_g1
1	GO:1902652	BP	secondary alcohol metabolic process	1/ 59	11/ 14602	0.0909091	0.0435735	1	TRINITY_DN4338_c1_g2
1	GO:0046487	BP	glyoxylate metabolic process	1/ 59	11/ 14602	0.0909091	0.0435735	1	TRINITY_DN4338_c1_g2
1	GO:0006097	BP	glyoxylate cycle	1/ 59	11/ 14602	0.0909091	0.0435735	1	TRINITY_DN4338_c1_g2
1	GO:1904423	CC	dehydrodolichyl diphosphate synthase complex	1/ 59	1/ 14602	1	0.00404054	1	TRINITY_DN29765_c0_g1
1	GO:0005732	CC	sno(s)RNA-containing ribonucleoprotein complex	1/ 59	6/ 14602	0.166667	0.0240037	1	TRINITY_DN4829_c0_g1
1	GO:0016607	CC	nuclear speck	1/ 59	6/ 14602	0.166667	0.0240037	1	TRINITY_DN3268_c1_g5
1	GO:0016604	CC	nuclear body	1/ 59	7/ 14602	0.142857	0.0279489	1	TRINITY_DN3268_c1_g5
1	GO:0005885	CC	Arp2/3 protein complex	1/ 59	7/ 14602	0.142857	0.0279489	1	TRINITY_DN9299_c0_g2
1	GO:0004357	MF	glutamate-cysteine ligase activity	1/ 59	1/ 14602	1	0.00404054	1	TRINITY_DN15157_c0_g2
1	GO:0009019	MF	tRNA (guanine-N1-)-methyltransferase activity	1/ 59	1/ 14602	1	0.00404054	1	TRINITY_DN35130_c0_g1
1	GO:0080030	MF	methyl indole-3-acetate esterase activity	1/ 59	2/ 14602	0.5	0.00806503	1	TRINITY_DN2761_c0_g1
1	GO:0004616	MF	phosphogluconate dehydrogenase (decarboxylating) activity	1/ 59	2/ 14602	0.5	0.00806503	1	TRINITY_DN6009_c0_g1
1	GO:0016423	MF	tRNA (guanine) methyltransferase activity	1/ 59	2/ 14602	0.5	0.00806503	1	TRINITY_DN35130_c0_g1
1	GO:0005212	MF	structural constituent of eye lens	1/ 59	3/ 14602	0.333333	0.0120735	1	TRINITY_DN14984_c0_g3
1	GO:0004450	MF	isocitrate dehydrogenase (NADP+) activity	1/ 59	3/ 14602	0.333333	0.0120735	1	TRINITY_DN4338_c1_g2
1	GO:0004768	MF	stearoyl-CoA 9-desaturase activity	1/ 59	3/ 14602	0.333333	0.0120735	1	TRINITY_DN20753_c0_g1
1	GO:0004069	MF	L-aspartate:2-oxoglutarate aminotransferase activity	1/ 59	4/ 14602	0.25	0.0160661	1	TRINITY_DN4489_c0_g1
1	GO:0016215	MF	acyl-CoA desaturase activity	1/ 59	4/ 14602	0.25	0.0160661	1	TRINITY_DN20753_c0_g1
1	GO:0008175	MF	tRNA methyltransferase activity	1/ 59	5/ 14602	0.2	0.0200428	1	TRINITY_DN35130_c0_g1
1	GO:0016881	MF	acid-amino acid ligase activity	1/ 59	6/ 14602	0.166667	0.0240037	1	TRINITY_DN15157_c0_g2
1	GO:0004448	MF	isocitrate dehydrogenase [NAD(P)+] activity	1/ 59	7/ 14602	0.142857	0.0279489	1	TRINITY_DN4338_c1_g2
1	GO:0042834	MF	peptidoglycan binding	1/ 59	8/ 14602	0.125	0.0318784	1	TRINITY_DN2914_c0_g1
1	GO:0005539	MF	glycosaminoglycan binding	1/ 59	12/ 14602	0.0833333	0.0474409	1	TRINITY_DN2914_c0_g1
