# Supplementary material for: Identification of differentially expressed genes and proteins related to diapause in Lymantria dispar: Insights for the mechanism of diapause from transcriptome and proteome analyses
Source: PLoS One. 2025 Jun 25;20(6):e0316065. doi: 10.1371/journal.pone.0316065 (PMC12192293; doi:10.1371/journal.pone.0316065)
Supplement: S18 File — (XLSX) [file pone.0316065.s018.xlsx]

## Sheet: 进入滞育差异基因KEGG富集分析统计表
Num	Pathway id	Description	Database	Ratio_in_study	Ratio_in_pop	Rich factor	Pvalue_uncorrected	Pvalue_corrected	First Category	Second Category	Gene_ids
16	map05200	Pathways in cancer	KEGG PATHWAY	16/ 447	301/ 10310	0.0531561	0.234259	1	Human Diseases	Cancer: overview
14	map05022	Pathways of neurodegeneration - multiple diseases	KEGG PATHWAY	14/ 447	590/ 10310	0.0237288	0.996639	1	Human Diseases	Neurodegenerative disease
13	map04144	Endocytosis	KEGG PATHWAY	13/ 447	156/ 10310	0.0833333	0.0179837	0.884201	Cellular Processes	Transport and catabolism
13	map05132	Salmonella infection	KEGG PATHWAY	13/ 447	185/ 10310	0.0702703	0.0588404	0.96433	Human Diseases	Infectious disease: bacterial
12	map01240	Biosynthesis of cofactors	KEGG PATHWAY	12/ 447	229/ 10310	0.0524017	0.290944	1	Metabolism	Global and overview maps
11	map04974	Protein digestion and absorption	KEGG PATHWAY	11/ 447	141/ 10310	0.0780142	0.0425467	1	Organismal Systems	Digestive system
11	map05131	Shigellosis	KEGG PATHWAY	11/ 447	217/ 10310	0.0506912	0.340863	1	Human Diseases	Infectious disease: bacterial
11	map05165	Human papillomavirus infection	KEGG PATHWAY	11/ 447	225/ 10310	0.0488889	0.385233	1	Human Diseases	Infectious disease: viral
11	map05010	Alzheimer disease	KEGG PATHWAY	11/ 447	471/ 10310	0.0233546	0.993417	1	Human Diseases	Neurodegenerative disease
10	map04013	MAPK signaling pathway - fly	KEGG PATHWAY	10/ 447	120/ 10310	0.0833333	0.0353818	1	Environmental Information Processing	Signal transduction
10	map05205	Proteoglycans in cancer	KEGG PATHWAY	10/ 447	179/ 10310	0.0558659	0.249443	1	Human Diseases	Cancer: overview
10	map04972	Pancreatic secretion	KEGG PATHWAY	10/ 447	182/ 10310	0.0549451	0.265579	1	Organismal Systems	Digestive system
10	map04141	Protein processing in endoplasmic reticulum	KEGG PATHWAY	10/ 447	195/ 10310	0.0512821	0.338758	1	Genetic Information Processing	Folding, sorting and degradation
10	map05207	Chemical carcinogenesis - receptor activation	KEGG PATHWAY	10/ 447	202/ 10310	0.049505	0.37961	1	Human Diseases	Cancer: overview
10	map05208	Chemical carcinogenesis - reactive oxygen species	KEGG PATHWAY	10/ 447	340/ 10310	0.0294118	0.929122	1	Human Diseases	Cancer: overview
10	map05012	Parkinson disease	KEGG PATHWAY	10/ 447	391/ 10310	0.0255754	0.977532	1	Human Diseases	Neurodegenerative disease
10	map05020	Prion disease	KEGG PATHWAY	10/ 447	420/ 10310	0.0238095	0.989015	1	Human Diseases	Neurodegenerative disease
10	map05016	Huntington disease	KEGG PATHWAY	10/ 447	481/ 10310	0.02079	0.997846	1	Human Diseases	Neurodegenerative disease
10	map05014	Amyotrophic lateral sclerosis	KEGG PATHWAY	10/ 447	530/ 10310	0.0188679	0.999476	1	Human Diseases	Neurodegenerative disease
9	map04934	Cushing syndrome	KEGG PATHWAY	9/ 447	88/ 10310	0.102273	0.0137603	0.811859	Human Diseases	Endocrine and metabolic disease
9	map04976	Bile secretion	KEGG PATHWAY	9/ 447	109/ 10310	0.0825688	0.0467996	1	Organismal Systems	Digestive system
9	map04010	MAPK signaling pathway	KEGG PATHWAY	9/ 447	154/ 10310	0.0584416	0.224884	1	Environmental Information Processing	Signal transduction
9	map05166	Human T-cell leukemia virus 1 infection	KEGG PATHWAY	9/ 447	174/ 10310	0.0517241	0.342041	1	Human Diseases	Infectious disease: viral
9	map05171	Coronavirus disease - COVID-19	KEGG PATHWAY	9/ 447	421/ 10310	0.0213777	0.995366	1	Human Diseases	Infectious disease: viral
8	map00480	Glutathione metabolism	KEGG PATHWAY	8/ 447	100/ 10310	0.08	0.0682931	0.915748	Metabolism	Metabolism of other amino acids
8	map04310	Wnt signaling pathway	KEGG PATHWAY	8/ 447	97/ 10310	0.0824742	0.0591826	0.918887	Environmental Information Processing	Signal transduction
8	map04020	Calcium signaling pathway	KEGG PATHWAY	8/ 447	97/ 10310	0.0824742	0.0591826	0.918887	Environmental Information Processing	Signal transduction
8	map04212	Longevity regulating pathway - worm	KEGG PATHWAY	8/ 447	130/ 10310	0.0615385	0.202564	1	Organismal Systems	Aging
8	map05225	Hepatocellular carcinoma	KEGG PATHWAY	8/ 447	145/ 10310	0.0551724	0.293229	1	Human Diseases	Cancer: specific types
8	map05206	MicroRNAs in cancer	KEGG PATHWAY	8/ 447	154/ 10310	0.0519481	0.351737	1	Human Diseases	Cancer: overview
8	map04714	Thermogenesis	KEGG PATHWAY	8/ 447	292/ 10310	0.0273973	0.94221	1	Organismal Systems	Environmental adaptation
8	map05415	Diabetic cardiomyopathy	KEGG PATHWAY	8/ 447	318/ 10310	0.0251572	0.969219	1	Human Diseases	Cardiovascular disease
7	map04520	Adherens junction	KEGG PATHWAY	7/ 447	57/ 10310	0.122807	0.0111557	0.822731	Cellular Processes	Cellular community - eukaryotes
7	map03008	Ribosome biogenesis in eukaryotes	KEGG PATHWAY	7/ 447	81/ 10310	0.0864198	0.0611726	0.859329	Genetic Information Processing	Translation
7	map00790	Folate biosynthesis	KEGG PATHWAY	7/ 447	51/ 10310	0.137255	0.00609675	0.899271	Metabolism	Metabolism of cofactors and vitamins
7	map04979	Cholesterol metabolism	KEGG PATHWAY	7/ 447	69/ 10310	0.101449	0.0293246	1	Organismal Systems	Digestive system
7	map04110	Cell cycle	KEGG PATHWAY	7/ 447	101/ 10310	0.0693069	0.148289	1	Cellular Processes	Cell growth and death
7	map05224	Breast cancer	KEGG PATHWAY	7/ 447	103/ 10310	0.0679612	0.159206	1	Human Diseases	Cancer: specific types
7	map05160	Hepatitis C	KEGG PATHWAY	7/ 447	109/ 10310	0.0642202	0.194016	1	Human Diseases	Infectious disease: viral
7	map04068	FoxO signaling pathway	KEGG PATHWAY	7/ 447	124/ 10310	0.0564516	0.291785	1	Environmental Information Processing	Signal transduction
7	map05130	Pathogenic Escherichia coli infection	KEGG PATHWAY	7/ 447	125/ 10310	0.056	0.298701	1	Human Diseases	Infectious disease: bacterial
7	map00983	Drug metabolism - other enzymes	KEGG PATHWAY	7/ 447	128/ 10310	0.0546875	0.319648	1	Metabolism	Xenobiotics biodegradation and metabolism
7	map00230	Purine metabolism	KEGG PATHWAY	7/ 447	141/ 10310	0.0496454	0.41233	1	Metabolism	Nucleotide metabolism
7	map04146	Peroxisome	KEGG PATHWAY	7/ 447	147/ 10310	0.047619	0.455126	1	Cellular Processes	Transport and catabolism
7	map05164	Influenza A	KEGG PATHWAY	7/ 447	159/ 10310	0.0440252	0.53834	1	Human Diseases	Infectious disease: viral
7	map05203	Viral carcinogenesis	KEGG PATHWAY	7/ 447	171/ 10310	0.0409357	0.615968	1	Human Diseases	Cancer: overview
7	map04151	PI3K-Akt signaling pathway	KEGG PATHWAY	7/ 447	194/ 10310	0.0360825	0.742555	1	Environmental Information Processing	Signal transduction
6	map04918	Thyroid hormone synthesis	KEGG PATHWAY	6/ 447	60/ 10310	0.1	0.0447425	1	Organismal Systems	Endocrine system
6	map04214	Apoptosis - fly	KEGG PATHWAY	6/ 447	62/ 10310	0.0967742	0.051171	1	Cellular Processes	Cell growth and death
6	map04911	Insulin secretion	KEGG PATHWAY	6/ 447	63/ 10310	0.0952381	0.0545863	1	Organismal Systems	Endocrine system
6	map00520	Amino sugar and nucleotide sugar metabolism	KEGG PATHWAY	6/ 447	63/ 10310	0.0952381	0.0545863	1	Metabolism	Carbohydrate metabolism
6	map04925	Aldosterone synthesis and secretion	KEGG PATHWAY	6/ 447	73/ 10310	0.0821918	0.096144	1	Organismal Systems	Endocrine system
6	map00330	Arginine and proline metabolism	KEGG PATHWAY	6/ 447	73/ 10310	0.0821918	0.096144	1	Metabolism	Amino acid metabolism
6	map01522	Endocrine resistance	KEGG PATHWAY	6/ 447	90/ 10310	0.0666667	0.195212	1	Human Diseases	Drug resistance: antineoplastic
6	map04261	Adrenergic signaling in cardiomyocytes	KEGG PATHWAY	6/ 447	96/ 10310	0.0625	0.23695	1	Organismal Systems	Circulatory system
6	map04022	cGMP-PKG signaling pathway	KEGG PATHWAY	6/ 447	112/ 10310	0.0535714	0.357986	1	Environmental Information Processing	Signal transduction
6	map04120	Ubiquitin mediated proteolysis	KEGG PATHWAY	6/ 447	122/ 10310	0.0491803	0.436048	1	Genetic Information Processing	Folding, sorting and degradation
6	map05231	Choline metabolism in cancer	KEGG PATHWAY	6/ 447	135/ 10310	0.0444444	0.534449	1	Human Diseases	Cancer: overview
6	map04218	Cellular senescence	KEGG PATHWAY	6/ 447	136/ 10310	0.0441176	0.541739	1	Cellular Processes	Cell growth and death
6	map04213	Longevity regulating pathway - multiple species	KEGG PATHWAY	6/ 447	141/ 10310	0.0425532	0.577408	1	Organismal Systems	Aging
6	map05163	Human cytomegalovirus infection	KEGG PATHWAY	6/ 447	147/ 10310	0.0408163	0.618302	1	Human Diseases	Infectious disease: viral
6	map03040	Spliceosome	KEGG PATHWAY	6/ 447	162/ 10310	0.037037	0.710019	1	Genetic Information Processing	Transcription
6	map04810	Regulation of actin cytoskeleton	KEGG PATHWAY	6/ 447	168/ 10310	0.0357143	0.742184	1	Cellular Processes	Cell motility
6	map04142	Lysosome	KEGG PATHWAY	6/ 447	170/ 10310	0.0352941	0.752319	1	Cellular Processes	Transport and catabolism
6	map04024	cAMP signaling pathway	KEGG PATHWAY	6/ 447	187/ 10310	0.0320856	0.826916	1	Environmental Information Processing	Signal transduction
6	map00310	Lysine degradation	KEGG PATHWAY	6/ 447	296/ 10310	0.0202703	0.990119	1	Metabolism	Amino acid metabolism
6	map03010	Ribosome	KEGG PATHWAY	6/ 447	374/ 10310	0.0160428	0.999151	1	Genetic Information Processing	Translation
5	map04924	Renin secretion	KEGG PATHWAY	5/ 447	51/ 10310	0.0980392	0.0688778	0.883432	Organismal Systems	Endocrine system
5	map00240	Pyrimidine metabolism	KEGG PATHWAY	5/ 447	48/ 10310	0.104167	0.055681	0.966229	Metabolism	Nucleotide metabolism
5	map01250	Biosynthesis of nucleotide sugars	KEGG PATHWAY	5/ 447	31/ 10310	0.16129	0.0100141	0.984724	Metabolism	Global and overview maps
5	map04916	Melanogenesis	KEGG PATHWAY	5/ 447	56/ 10310	0.0892857	0.0943574	1	Organismal Systems	Endocrine system
5	map00380	Tryptophan metabolism	KEGG PATHWAY	5/ 447	63/ 10310	0.0793651	0.136888	1	Metabolism	Amino acid metabolism
5	map04621	NOD-like receptor signaling pathway	KEGG PATHWAY	5/ 447	69/ 10310	0.0724638	0.17891	1	Organismal Systems	Immune system
5	map04217	Necroptosis	KEGG PATHWAY	5/ 447	79/ 10310	0.0632911	0.257605	1	Cellular Processes	Cell growth and death
5	map04390	Hippo signaling pathway	KEGG PATHWAY	5/ 447	81/ 10310	0.0617284	0.274282	1	Environmental Information Processing	Signal transduction
5	map00071	Fatty acid degradation	KEGG PATHWAY	5/ 447	86/ 10310	0.0581395	0.316838	1	Metabolism	Lipid metabolism
5	map04114	Oocyte meiosis	KEGG PATHWAY	5/ 447	86/ 10310	0.0581395	0.316838	1	Cellular Processes	Cell growth and death
5	map05034	Alcoholism	KEGG PATHWAY	5/ 447	91/ 10310	0.0549451	0.360136	1	Human Diseases	Substance dependence
5	map00053	Ascorbate and aldarate metabolism	KEGG PATHWAY	5/ 447	91/ 10310	0.0549451	0.360136	1	Metabolism	Carbohydrate metabolism
5	map04530	Tight junction	KEGG PATHWAY	5/ 447	100/ 10310	0.05	0.438134	1	Cellular Processes	Cellular community - eukaryotes
5	map05226	Gastric cancer	KEGG PATHWAY	5/ 447	111/ 10310	0.045045	0.530066	1	Human Diseases	Cancer: specific types
5	map04914	Progesterone-mediated oocyte maturation	KEGG PATHWAY	5/ 447	111/ 10310	0.045045	0.530066	1	Organismal Systems	Endocrine system
5	map04145	Phagosome	KEGG PATHWAY	5/ 447	112/ 10310	0.0446429	0.538107	1	Cellular Processes	Transport and catabolism
5	map05215	Prostate cancer	KEGG PATHWAY	5/ 447	112/ 10310	0.0446429	0.538107	1	Human Diseases	Cancer: specific types
5	map04072	Phospholipase D signaling pathway	KEGG PATHWAY	5/ 447	121/ 10310	0.0413223	0.607382	1	Environmental Information Processing	Signal transduction
5	map04915	Estrogen signaling pathway	KEGG PATHWAY	5/ 447	133/ 10310	0.037594	0.689746	1	Organismal Systems	Endocrine system
5	map04919	Thyroid hormone signaling pathway	KEGG PATHWAY	5/ 447	142/ 10310	0.0352113	0.743293	1	Organismal Systems	Endocrine system
5	map04140	Autophagy - animal	KEGG PATHWAY	5/ 447	151/ 10310	0.0331126	0.789731	1	Cellular Processes	Transport and catabolism
5	map04080	Neuroactive ligand-receptor interaction	KEGG PATHWAY	5/ 447	154/ 10310	0.0324675	0.803676	1	Environmental Information Processing	Signaling molecules and interaction
5	map04510	Focal adhesion	KEGG PATHWAY	5/ 447	154/ 10310	0.0324675	0.803676	1	Cellular Processes	Cellular community - eukaryotes
5	map04014	Ras signaling pathway	KEGG PATHWAY	5/ 447	165/ 10310	0.030303	0.848633	1	Environmental Information Processing	Signal transduction
4	map05219	Bladder cancer	KEGG PATHWAY	4/ 447	12/ 10310	0.333333	0.00130692	0.385541	Human Diseases	Cancer: specific types
4	map04320	Dorso-ventral axis formation	KEGG PATHWAY	4/ 447	24/ 10310	0.166667	0.0185936	0.783588	Organismal Systems	Development and regeneration
4	map04614	Renin-angiotensin system	KEGG PATHWAY	4/ 447	37/ 10310	0.108108	0.0747164	0.91839	Organismal Systems	Endocrine system
4	map00350	Tyrosine metabolism	KEGG PATHWAY	4/ 447	33/ 10310	0.121212	0.0528827	1	Metabolism	Amino acid metabolism
4	map04971	Gastric acid secretion	KEGG PATHWAY	4/ 447	49/ 10310	0.0816327	0.161799	1	Organismal Systems	Digestive system
4	map05120	Epithelial cell signaling in Helicobacter pylori infection	KEGG PATHWAY	4/ 447	60/ 10310	0.0666667	0.262022	1	Human Diseases	Infectious disease: bacterial
4	map05110	Vibrio cholerae infection	KEGG PATHWAY	4/ 447	62/ 10310	0.0645161	0.281459	1	Human Diseases	Infectious disease: bacterial
4	map04540	Gap junction	KEGG PATHWAY	4/ 447	62/ 10310	0.0645161	0.281459	1	Cellular Processes	Cellular community - eukaryotes
4	map05223	Non-small cell lung cancer	KEGG PATHWAY	4/ 447	67/ 10310	0.0597015	0.330842	1	Human Diseases	Cancer: specific types
4	map03018	RNA degradation	KEGG PATHWAY	4/ 447	71/ 10310	0.056338	0.370682	1	Genetic Information Processing	Folding, sorting and degradation
4	map00410	beta-Alanine metabolism	KEGG PATHWAY	4/ 447	73/ 10310	0.0547945	0.390565	1	Metabolism	Metabolism of other amino acids
4	map04721	Synaptic vesicle cycle	KEGG PATHWAY	4/ 447	73/ 10310	0.0547945	0.390565	1	Organismal Systems	Nervous system
4	map05214	Glioma	KEGG PATHWAY	4/ 447	73/ 10310	0.0547945	0.390565	1	Human Diseases	Cancer: specific types
4	map05213	Endometrial cancer	KEGG PATHWAY	4/ 447	73/ 10310	0.0547945	0.390565	1	Human Diseases	Cancer: specific types
4	map00270	Cysteine and methionine metabolism	KEGG PATHWAY	4/ 447	74/ 10310	0.0540541	0.400476	1	Metabolism	Amino acid metabolism
4	map00040	Pentose and glucuronate interconversions	KEGG PATHWAY	4/ 447	80/ 10310	0.05	0.459159	1	Metabolism	Carbohydrate metabolism
4	map05410	Hypertrophic cardiomyopathy	KEGG PATHWAY	4/ 447	81/ 10310	0.0493827	0.468763	1	Human Diseases	Cardiovascular disease
4	map04921	Oxytocin signaling pathway	KEGG PATHWAY	4/ 447	86/ 10310	0.0465116	0.515767	1	Organismal Systems	Endocrine system
4	map05210	Colorectal cancer	KEGG PATHWAY	4/ 447	88/ 10310	0.0454545	0.534026	1	Human Diseases	Cancer: specific types
4	map04975	Fat digestion and absorption	KEGG PATHWAY	4/ 447	89/ 10310	0.0449438	0.543026	1	Organismal Systems	Digestive system
4	map04666	Fc gamma R-mediated phagocytosis	KEGG PATHWAY	4/ 447	90/ 10310	0.0444444	0.551937	1	Organismal Systems	Immune system
4	map05211	Renal cell carcinoma	KEGG PATHWAY	4/ 447	91/ 10310	0.043956	0.560755	1	Human Diseases	Cancer: specific types
4	map05100	Bacterial invasion of epithelial cells	KEGG PATHWAY	4/ 447	97/ 10310	0.0412371	0.611605	1	Human Diseases	Infectious disease: bacterial
4	map05202	Transcriptional misregulation in cancer	KEGG PATHWAY	4/ 447	100/ 10310	0.04	0.635627	1	Human Diseases	Cancer: overview
4	map04926	Relaxin signaling pathway	KEGG PATHWAY	4/ 447	103/ 10310	0.038835	0.658669	1	Organismal Systems	Endocrine system
4	map01524	Platinum drug resistance	KEGG PATHWAY	4/ 447	104/ 10310	0.0384615	0.666128	1	Human Diseases	Drug resistance: antineoplastic
4	map04211	Longevity regulating pathway	KEGG PATHWAY	4/ 447	107/ 10310	0.0373832	0.687832	1	Organismal Systems	Aging
4	map04062	Chemokine signaling pathway	KEGG PATHWAY	4/ 447	112/ 10310	0.0357143	0.721752	1	Organismal Systems	Immune system
4	map00561	Glycerolipid metabolism	KEGG PATHWAY	4/ 447	113/ 10310	0.0353982	0.728198	1	Metabolism	Lipid metabolism
4	map04066	HIF-1 signaling pathway	KEGG PATHWAY	4/ 447	123/ 10310	0.0325203	0.786602	1	Environmental Information Processing	Signal transduction
4	map04613	Neutrophil extracellular trap formation	KEGG PATHWAY	4/ 447	127/ 10310	0.0314961	0.806983	1	Organismal Systems	Immune system
4	map04936	Alcoholic liver disease	KEGG PATHWAY	4/ 447	133/ 10310	0.0300752	0.834559	1	Human Diseases	Endocrine and metabolic disease
4	map04910	Insulin signaling pathway	KEGG PATHWAY	4/ 447	155/ 10310	0.0258065	0.909057	1	Organismal Systems	Endocrine system
4	map05168	Herpes simplex virus 1 infection	KEGG PATHWAY	4/ 447	265/ 10310	0.0150943	0.997314	1	Human Diseases	Infectious disease: viral
3	map00900	Terpenoid backbone biosynthesis	KEGG PATHWAY	3/ 447	26/ 10310	0.115385	0.100831	1	Metabolism	Metabolism of terpenoids and polyketides
3	map04964	Proximal tubule bicarbonate reclamation	KEGG PATHWAY	3/ 447	27/ 10310	0.111111	0.109967	1	Organismal Systems	Excretory system
3	map05217	Basal cell carcinoma	KEGG PATHWAY	3/ 447	28/ 10310	0.107143	0.119408	1	Human Diseases	Cancer: specific types
3	map00340	Histidine metabolism	KEGG PATHWAY	3/ 447	31/ 10310	0.0967742	0.149382	1	Metabolism	Amino acid metabolism
3	map00052	Galactose metabolism	KEGG PATHWAY	3/ 447	33/ 10310	0.0909091	0.170563	1	Metabolism	Carbohydrate metabolism
3	map04216	Ferroptosis	KEGG PATHWAY	3/ 447	34/ 10310	0.0882353	0.181459	1	Cellular Processes	Cell growth and death
3	map04745	Phototransduction - fly	KEGG PATHWAY	3/ 447	35/ 10310	0.0857143	0.192536	1	Organismal Systems	Sensory system
3	map04961	Endocrine and other factor-regulated calcium reabsorption	KEGG PATHWAY	3/ 447	35/ 10310	0.0857143	0.192536	1	Organismal Systems	Excretory system
3	map00250	Alanine, aspartate and glutamate metabolism	KEGG PATHWAY	3/ 447	40/ 10310	0.075	0.250047	1	Metabolism	Amino acid metabolism
3	map04978	Mineral absorption	KEGG PATHWAY	3/ 447	40/ 10310	0.075	0.250047	1	Organismal Systems	Digestive system
3	map00770	Pantothenate and CoA biosynthesis	KEGG PATHWAY	3/ 447	42/ 10310	0.0714286	0.273745	1	Metabolism	Metabolism of cofactors and vitamins
3	map04927	Cortisol synthesis and secretion	KEGG PATHWAY	3/ 447	43/ 10310	0.0697674	0.285684	1	Organismal Systems	Endocrine system
3	map03250	Viral life cycle - HIV-1	KEGG PATHWAY	3/ 447	45/ 10310	0.0666667	0.30967	1	Genetic Information Processing	Information processing in viruses
3	map03020	RNA polymerase	KEGG PATHWAY	3/ 447	48/ 10310	0.0625	0.345732	1	Genetic Information Processing	Transcription
3	map04713	Circadian entrainment	KEGG PATHWAY	3/ 447	54/ 10310	0.0555556	0.41705	1	Organismal Systems	Environmental adaptation
3	map00100	Steroid biosynthesis	KEGG PATHWAY	3/ 447	54/ 10310	0.0555556	0.41705	1	Metabolism	Lipid metabolism
3	map04928	Parathyroid hormone synthesis, secretion and action	KEGG PATHWAY	3/ 447	54/ 10310	0.0555556	0.41705	1	Organismal Systems	Endocrine system
3	map00140	Steroid hormone biosynthesis	KEGG PATHWAY	3/ 447	57/ 10310	0.0526316	0.451801	1	Metabolism	Lipid metabolism
3	map04912	GnRH signaling pathway	KEGG PATHWAY	3/ 447	57/ 10310	0.0526316	0.451801	1	Organismal Systems	Endocrine system
3	map00860	Porphyrin metabolism	KEGG PATHWAY	3/ 447	62/ 10310	0.0483871	0.507686	1	Metabolism	Metabolism of cofactors and vitamins
3	map05218	Melanoma	KEGG PATHWAY	3/ 447	63/ 10310	0.047619	0.518507	1	Human Diseases	Cancer: specific types
3	map04371	Apelin signaling pathway	KEGG PATHWAY	3/ 447	63/ 10310	0.047619	0.518507	1	Environmental Information Processing	Signal transduction
3	map04612	Antigen processing and presentation	KEGG PATHWAY	3/ 447	63/ 10310	0.047619	0.518507	1	Organismal Systems	Immune system
3	map00260	Glycine, serine and threonine metabolism	KEGG PATHWAY	3/ 447	66/ 10310	0.0454545	0.550179	1	Metabolism	Amino acid metabolism
3	map05152	Tuberculosis	KEGG PATHWAY	3/ 447	72/ 10310	0.0416667	0.609675	1	Human Diseases	Infectious disease: bacterial
3	map04922	Glucagon signaling pathway	KEGG PATHWAY	3/ 447	76/ 10310	0.0394737	0.646308	1	Organismal Systems	Endocrine system
3	map04361	Axon regeneration	KEGG PATHWAY	3/ 447	76/ 10310	0.0394737	0.646308	1	Organismal Systems	Development and regeneration
3	map01521	EGFR tyrosine kinase inhibitor resistance	KEGG PATHWAY	3/ 447	76/ 10310	0.0394737	0.646308	1	Human Diseases	Drug resistance: antineoplastic
3	map05220	Chronic myeloid leukemia	KEGG PATHWAY	3/ 447	79/ 10310	0.0379747	0.672143	1	Human Diseases	Cancer: specific types
3	map04970	Salivary secretion	KEGG PATHWAY	3/ 447	79/ 10310	0.0379747	0.672143	1	Organismal Systems	Digestive system
3	map01232	Nucleotide metabolism	KEGG PATHWAY	3/ 447	81/ 10310	0.037037	0.688582	1	Metabolism	Global and overview maps
3	map00830	Retinol metabolism	KEGG PATHWAY	3/ 447	81/ 10310	0.037037	0.688582	1	Metabolism	Metabolism of cofactors and vitamins
3	map04012	ErbB signaling pathway	KEGG PATHWAY	3/ 447	82/ 10310	0.0365854	0.696568	1	Environmental Information Processing	Signal transduction
3	map00280	Valine, leucine and isoleucine degradation	KEGG PATHWAY	3/ 447	83/ 10310	0.0361446	0.704397	1	Metabolism	Amino acid metabolism
3	map04668	TNF signaling pathway	KEGG PATHWAY	3/ 447	84/ 10310	0.0357143	0.712072	1	Environmental Information Processing	Signal transduction
3	map04624	Toll and Imd signaling pathway	KEGG PATHWAY	3/ 447	85/ 10310	0.0352941	0.719592	1	Organismal Systems	Immune system
3	map00982	Drug metabolism - cytochrome P450	KEGG PATHWAY	3/ 447	86/ 10310	0.0348837	0.726959	1	Metabolism	Xenobiotics biodegradation and metabolism
3	map05230	Central carbon metabolism in cancer	KEGG PATHWAY	3/ 447	88/ 10310	0.0340909	0.741238	1	Human Diseases	Cancer: overview
3	map04660	T cell receptor signaling pathway	KEGG PATHWAY	3/ 447	89/ 10310	0.0337079	0.748153	1	Organismal Systems	Immune system
3	map05204	Chemical carcinogenesis - DNA adducts	KEGG PATHWAY	3/ 447	90/ 10310	0.0333333	0.754919	1	Human Diseases	Cancer: overview
3	map05142	Chagas disease	KEGG PATHWAY	3/ 447	94/ 10310	0.0319149	0.78053	1	Human Diseases	Infectious disease: parasitic
3	map05222	Small cell lung cancer	KEGG PATHWAY	3/ 447	98/ 10310	0.0306122	0.803899	1	Human Diseases	Cancer: specific types
3	map00980	Metabolism of xenobiotics by cytochrome P450	KEGG PATHWAY	3/ 447	102/ 10310	0.0294118	0.825143	1	Metabolism	Xenobiotics biodegradation and metabolism
3	map04550	Signaling pathways regulating pluripotency of stem cells	KEGG PATHWAY	3/ 447	103/ 10310	0.0291262	0.830137	1	Cellular Processes	Cellular community - eukaryotes
3	map04260	Cardiac muscle contraction	KEGG PATHWAY	3/ 447	105/ 10310	0.0285714	0.83976	1	Organismal Systems	Circulatory system
3	map04935	Growth hormone synthesis, secretion and action	KEGG PATHWAY	3/ 447	105/ 10310	0.0285714	0.83976	1	Organismal Systems	Endocrine system
3	map03013	Nucleocytoplasmic transport	KEGG PATHWAY	3/ 447	108/ 10310	0.0277778	0.853311	1	Genetic Information Processing	Translation
3	map00010	Glycolysis / Gluconeogenesis	KEGG PATHWAY	3/ 447	108/ 10310	0.0277778	0.853311	1	Metabolism	Carbohydrate metabolism
3	map05161	Hepatitis B	KEGG PATHWAY	3/ 447	114/ 10310	0.0263158	0.877441	1	Human Diseases	Infectious disease: viral
3	map04722	Neurotrophin signaling pathway	KEGG PATHWAY	3/ 447	117/ 10310	0.025641	0.888135	1	Organismal Systems	Nervous system
3	map05162	Measles	KEGG PATHWAY	3/ 447	118/ 10310	0.0254237	0.89151	1	Human Diseases	Infectious disease: viral
3	map05135	Yersinia infection	KEGG PATHWAY	3/ 447	122/ 10310	0.0245902	0.904115	1	Human Diseases	Infectious disease: bacterial
3	map04931	Insulin resistance	KEGG PATHWAY	3/ 447	122/ 10310	0.0245902	0.904115	1	Human Diseases	Endocrine and metabolic disease
3	map04723	Retrograde endocannabinoid signaling	KEGG PATHWAY	3/ 447	123/ 10310	0.0243902	0.907053	1	Organismal Systems	Nervous system
3	map04150	mTOR signaling pathway	KEGG PATHWAY	3/ 447	156/ 10310	0.0192308	0.968226	1	Environmental Information Processing	Signal transduction
3	map04152	AMPK signaling pathway	KEGG PATHWAY	3/ 447	165/ 10310	0.0181818	0.976605	1	Environmental Information Processing	Signal transduction
3	map05017	Spinocerebellar ataxia	KEGG PATHWAY	3/ 447	183/ 10310	0.0163934	0.987495	1	Human Diseases	Neurodegenerative disease
3	map00190	Oxidative phosphorylation	KEGG PATHWAY	3/ 447	238/ 10310	0.012605	0.998319	1	Metabolism	Energy metabolism
2	map00670	One carbon pool by folate	KEGG PATHWAY	2/ 447	16/ 10310	0.125	0.151059	1	Metabolism	Metabolism of cofactors and vitamins
2	map00360	Phenylalanine metabolism	KEGG PATHWAY	2/ 447	20/ 10310	0.1	0.214293	1	Metabolism	Amino acid metabolism
2	map04215	Apoptosis - multiple species	KEGG PATHWAY	2/ 447	22/ 10310	0.0909091	0.246783	1	Cellular Processes	Cell growth and death
2	map00730	Thiamine metabolism	KEGG PATHWAY	2/ 447	22/ 10310	0.0909091	0.246783	1	Metabolism	Metabolism of cofactors and vitamins
2	map00565	Ether lipid metabolism	KEGG PATHWAY	2/ 447	27/ 10310	0.0740741	0.328124	1	Metabolism	Lipid metabolism
2	map04966	Collecting duct acid secretion	KEGG PATHWAY	2/ 447	28/ 10310	0.0714286	0.344179	1	Organismal Systems	Excretory system
2	map04330	Notch signaling pathway	KEGG PATHWAY	2/ 447	29/ 10310	0.0689655	0.360108	1	Environmental Information Processing	Signal transduction
2	map00073	Cutin, suberine and wax biosynthesis	KEGG PATHWAY	2/ 447	31/ 10310	0.0645161	0.391514	1	Metabolism	Lipid metabolism
2	map04913	Ovarian steroidogenesis	KEGG PATHWAY	2/ 447	31/ 10310	0.0645161	0.391514	1	Organismal Systems	Endocrine system
2	map04920	Adipocytokine signaling pathway	KEGG PATHWAY	2/ 447	32/ 10310	0.0625	0.406957	1	Organismal Systems	Endocrine system
2	map04610	Complement and coagulation cascades	KEGG PATHWAY	2/ 447	32/ 10310	0.0625	0.406957	1	Organismal Systems	Immune system
2	map04623	Cytosolic DNA-sensing pathway	KEGG PATHWAY	2/ 447	33/ 10310	0.0606061	0.422208	1	Organismal Systems	Immune system
2	map00513	Various types of N-glycan biosynthesis	KEGG PATHWAY	2/ 447	36/ 10310	0.0555556	0.466693	1	Metabolism	Glycan biosynthesis and metabolism
2	map00514	Other types of O-glycan biosynthesis	KEGG PATHWAY	2/ 447	36/ 10310	0.0555556	0.466693	1	Metabolism	Glycan biosynthesis and metabolism
2	map05322	Systemic lupus erythematosus	KEGG PATHWAY	2/ 447	36/ 10310	0.0555556	0.466693	1	Human Diseases	Immune disease
2	map00130	Ubiquinone and other terpenoid-quinone biosynthesis	KEGG PATHWAY	2/ 447	37/ 10310	0.0540541	0.481066	1	Metabolism	Metabolism of cofactors and vitamins
2	map00510	N-Glycan biosynthesis	KEGG PATHWAY	2/ 447	38/ 10310	0.0526316	0.495198	1	Metabolism	Glycan biosynthesis and metabolism
2	map04341	Hedgehog signaling pathway - fly	KEGG PATHWAY	2/ 447	38/ 10310	0.0526316	0.495198	1	Environmental Information Processing	Signal transduction
2	map04962	Vasopressin-regulated water reabsorption	KEGG PATHWAY	2/ 447	38/ 10310	0.0526316	0.495198	1	Organismal Systems	Excretory system
2	map05030	Cocaine addiction	KEGG PATHWAY	2/ 447	39/ 10310	0.0512821	0.509084	1	Human Diseases	Substance dependence
2	map05323	Rheumatoid arthritis	KEGG PATHWAY	2/ 447	39/ 10310	0.0512821	0.509084	1	Human Diseases	Immune disease
2	map05412	Arrhythmogenic right ventricular cardiomyopathy	KEGG PATHWAY	2/ 447	42/ 10310	0.047619	0.549212	1	Human Diseases	Cardiovascular disease
2	map04977	Vitamin digestion and absorption	KEGG PATHWAY	2/ 447	42/ 10310	0.047619	0.549212	1	Organismal Systems	Digestive system
2	map04115	p53 signaling pathway	KEGG PATHWAY	2/ 447	43/ 10310	0.0465116	0.562067	1	Cellular Processes	Cell growth and death
2	map04514	Cell adhesion molecules	KEGG PATHWAY	2/ 447	43/ 10310	0.0465116	0.562067	1	Environmental Information Processing	Signaling molecules and interaction
2	map03460	Fanconi anemia pathway	KEGG PATHWAY	2/ 447	43/ 10310	0.0465116	0.562067	1	Genetic Information Processing	Replication and repair
2	map00030	Pentose phosphate pathway	KEGG PATHWAY	2/ 447	48/ 10310	0.0416667	0.62236	1	Metabolism	Carbohydrate metabolism
2	map00500	Starch and sucrose metabolism	KEGG PATHWAY	2/ 447	48/ 10310	0.0416667	0.62236	1	Metabolism	Carbohydrate metabolism
2	map04726	Serotonergic synapse	KEGG PATHWAY	2/ 447	50/ 10310	0.04	0.644617	1	Organismal Systems	Nervous system
2	map00062	Fatty acid elongation	KEGG PATHWAY	2/ 447	50/ 10310	0.04	0.644617	1	Metabolism	Lipid metabolism
2	map03420	Nucleotide excision repair	KEGG PATHWAY	2/ 447	51/ 10310	0.0392157	0.655352	1	Genetic Information Processing	Replication and repair
2	map05031	Amphetamine addiction	KEGG PATHWAY	2/ 447	52/ 10310	0.0384615	0.665827	1	Human Diseases	Substance dependence
2	map02010	ABC transporters	KEGG PATHWAY	2/ 447	55/ 10310	0.0363636	0.695713	1	Environmental Information Processing	Membrane transport
2	map04137	Mitophagy - animal	KEGG PATHWAY	2/ 447	58/ 10310	0.0344828	0.723357	1	Cellular Processes	Transport and catabolism
2	map00981	Insect hormone biosynthesis	KEGG PATHWAY	2/ 447	61/ 10310	0.0327869	0.748853	1	Metabolism	Metabolism of terpenoids and polyketides
2	map05221	Acute myeloid leukemia	KEGG PATHWAY	2/ 447	64/ 10310	0.03125	0.772305	1	Human Diseases	Cancer: specific types
2	map04650	Natural killer cell mediated cytotoxicity	KEGG PATHWAY	2/ 447	65/ 10310	0.0307692	0.779687	1	Organismal Systems	Immune system
2	map05145	Toxoplasmosis	KEGG PATHWAY	2/ 447	67/ 10310	0.0298507	0.793825	1	Human Diseases	Infectious disease: parasitic
2	map04630	JAK-STAT signaling pathway	KEGG PATHWAY	2/ 447	70/ 10310	0.0285714	0.813531	1	Environmental Information Processing	Signal transduction
2	map04960	Aldosterone-regulated sodium reabsorption	KEGG PATHWAY	2/ 447	70/ 10310	0.0285714	0.813531	1	Organismal Systems	Excretory system
2	map00630	Glyoxylate and dicarboxylate metabolism	KEGG PATHWAY	2/ 447	70/ 10310	0.0285714	0.813531	1	Metabolism	Carbohydrate metabolism
2	map04391	Hippo signaling pathway - fly	KEGG PATHWAY	2/ 447	70/ 10310	0.0285714	0.813531	1	Environmental Information Processing	Signal transduction
2	map04270	Vascular smooth muscle contraction	KEGG PATHWAY	2/ 447	73/ 10310	0.0273973	0.831539	1	Organismal Systems	Circulatory system
2	map04973	Carbohydrate digestion and absorption	KEGG PATHWAY	2/ 447	74/ 10310	0.027027	0.837184	1	Organismal Systems	Digestive system
2	map05212	Pancreatic cancer	KEGG PATHWAY	2/ 447	74/ 10310	0.027027	0.837184	1	Human Diseases	Cancer: specific types
2	map04728	Dopaminergic synapse	KEGG PATHWAY	2/ 447	75/ 10310	0.0266667	0.842658	1	Organismal Systems	Nervous system
2	map03050	Proteasome	KEGG PATHWAY	2/ 447	77/ 10310	0.025974	0.853109	1	Genetic Information Processing	Folding, sorting and degradation
2	map05414	Dilated cardiomyopathy	KEGG PATHWAY	2/ 447	81/ 10310	0.0246914	0.872135	1	Human Diseases	Cardiovascular disease
2	map04917	Prolactin signaling pathway	KEGG PATHWAY	2/ 447	81/ 10310	0.0246914	0.872135	1	Organismal Systems	Endocrine system
2	map04625	C-type lectin receptor signaling pathway	KEGG PATHWAY	2/ 447	85/ 10310	0.0235294	0.888872	1	Organismal Systems	Immune system
2	map00620	Pyruvate metabolism	KEGG PATHWAY	2/ 447	88/ 10310	0.0227273	0.900067	1	Metabolism	Carbohydrate metabolism
2	map03015	mRNA surveillance pathway	KEGG PATHWAY	2/ 447	89/ 10310	0.0224719	0.903559	1	Genetic Information Processing	Translation
2	map05146	Amoebiasis	KEGG PATHWAY	2/ 447	95/ 10310	0.0210526	0.92223	1	Human Diseases	Infectious disease: parasitic
2	map00564	Glycerophospholipid metabolism	KEGG PATHWAY	2/ 447	96/ 10310	0.0208333	0.924991	1	Metabolism	Lipid metabolism
2	map04725	Cholinergic synapse	KEGG PATHWAY	2/ 447	104/ 10310	0.0192308	0.943973	1	Organismal Systems	Nervous system
2	map04611	Platelet activation	KEGG PATHWAY	2/ 447	116/ 10310	0.0172414	0.964118	1	Organismal Systems	Immune system
2	map05167	Kaposi sarcoma-associated herpesvirus infection	KEGG PATHWAY	2/ 447	131/ 10310	0.0152672	0.979676	1	Human Diseases	Infectious disease: viral
2	map05169	Epstein-Barr virus infection	KEGG PATHWAY	2/ 447	146/ 10310	0.0136986	0.98861	1	Human Diseases	Infectious disease: viral
2	map04360	Axon guidance	KEGG PATHWAY	2/ 447	152/ 10310	0.0131579	0.990989	1	Organismal Systems	Development and regeneration
2	map05418	Fluid shear stress and atherosclerosis	KEGG PATHWAY	2/ 447	155/ 10310	0.0129032	0.991989	1	Human Diseases	Cardiovascular disease
1	map04932	Non-alcoholic fatty liver disease	KEGG PATHWAY	1/ 447	216/ 10310	0.00462963	0.999937	0.999937	Human Diseases	Endocrine and metabolic disease
1	map00532	Glycosaminoglycan biosynthesis - chondroitin sulfate / dermatan sulfate	KEGG PATHWAY	1/ 447	6/ 10310	0.166667	0.233568	1	Metabolism	Glycan biosynthesis and metabolism
1	map00740	Riboflavin metabolism	KEGG PATHWAY	1/ 447	7/ 10310	0.142857	0.266817	1	Metabolism	Metabolism of cofactors and vitamins
1	map00400	Phenylalanine, tyrosine and tryptophan biosynthesis	KEGG PATHWAY	1/ 447	9/ 10310	0.111111	0.329059	1	Metabolism	Amino acid metabolism
1	map00512	Mucin type O-glycan biosynthesis	KEGG PATHWAY	1/ 447	11/ 10310	0.0909091	0.386027	1	Metabolism	Glycan biosynthesis and metabolism
1	map00920	Sulfur metabolism	KEGG PATHWAY	1/ 447	12/ 10310	0.0833333	0.412675	1	Metabolism	Energy metabolism
1	map05216	Thyroid cancer	KEGG PATHWAY	1/ 447	13/ 10310	0.0769231	0.438169	1	Human Diseases	Cancer: specific types
1	map04392	Hippo signaling pathway - multiple species	KEGG PATHWAY	1/ 447	15/ 10310	0.0666667	0.485891	1	Environmental Information Processing	Signal transduction
1	map04742	Taste transduction	KEGG PATHWAY	1/ 447	17/ 10310	0.0588235	0.529569	1	Organismal Systems	Sensory system
1	map00515	Mannose type O-glycan biosynthesis	KEGG PATHWAY	1/ 447	17/ 10310	0.0588235	0.529569	1	Metabolism	Glycan biosynthesis and metabolism
1	map00910	Nitrogen metabolism	KEGG PATHWAY	1/ 447	19/ 10310	0.0526316	0.569543	1	Metabolism	Energy metabolism
1	map00511	Other glycan degradation	KEGG PATHWAY	1/ 447	20/ 10310	0.05	0.58824	1	Metabolism	Glycan biosynthesis and metabolism
1	map04950	Maturity onset diabetes of the young	KEGG PATHWAY	1/ 447	21/ 10310	0.047619	0.606127	1	Human Diseases	Endocrine and metabolic disease
1	map04658	Th1 and Th2 cell differentiation	KEGG PATHWAY	1/ 447	21/ 10310	0.047619	0.606127	1	Organismal Systems	Immune system
1	map04640	Hematopoietic cell lineage	KEGG PATHWAY	1/ 447	24/ 10310	0.0416667	0.655268	1	Organismal Systems	Immune system
1	map03430	Mismatch repair	KEGG PATHWAY	1/ 447	24/ 10310	0.0416667	0.655268	1	Genetic Information Processing	Replication and repair
1	map00563	Glycosylphosphatidylinositol (GPI)-anchor biosynthesis	KEGG PATHWAY	1/ 447	25/ 10310	0.04	0.670249	1	Metabolism	Glycan biosynthesis and metabolism
1	map04740	Olfactory transduction	KEGG PATHWAY	1/ 447	26/ 10310	0.0384615	0.684581	1	Organismal Systems	Sensory system
1	map03060	Protein export	KEGG PATHWAY	1/ 447	28/ 10310	0.0357143	0.711406	1	Genetic Information Processing	Folding, sorting and degradation
1	map03410	Base excision repair	KEGG PATHWAY	1/ 447	30/ 10310	0.0333333	0.735954	1	Genetic Information Processing	Replication and repair
1	map00650	Butanoate metabolism	KEGG PATHWAY	1/ 447	32/ 10310	0.03125	0.758419	1	Metabolism	Carbohydrate metabolism
1	map04720	Long-term potentiation	KEGG PATHWAY	1/ 447	34/ 10310	0.0294118	0.778976	1	Organismal Systems	Nervous system
1	map01523	Antifolate resistance	KEGG PATHWAY	1/ 447	35/ 10310	0.0285714	0.788591	1	Human Diseases	Drug resistance: antineoplastic
1	map00220	Arginine biosynthesis	KEGG PATHWAY	1/ 447	35/ 10310	0.0285714	0.788591	1	Metabolism	Amino acid metabolism
1	map00061	Fatty acid biosynthesis	KEGG PATHWAY	1/ 447	36/ 10310	0.0277778	0.797788	1	Metabolism	Lipid metabolism
1	map00600	Sphingolipid metabolism	KEGG PATHWAY	1/ 447	37/ 10310	0.027027	0.806585	1	Metabolism	Lipid metabolism
1	map04340	Hedgehog signaling pathway	KEGG PATHWAY	1/ 447	40/ 10310	0.025	0.830753	1	Environmental Information Processing	Signal transduction
1	map03030	DNA replication	KEGG PATHWAY	1/ 447	40/ 10310	0.025	0.830753	1	Genetic Information Processing	Replication and repair
1	map03022	Basal transcription factors	KEGG PATHWAY	1/ 447	41/ 10310	0.0243902	0.838119	1	Genetic Information Processing	Transcription
1	map04657	IL-17 signaling pathway	KEGG PATHWAY	1/ 447	42/ 10310	0.0238095	0.845166	1	Organismal Systems	Immune system
1	map04512	ECM-receptor interaction	KEGG PATHWAY	1/ 447	43/ 10310	0.0232558	0.851906	1	Environmental Information Processing	Signaling molecules and interaction
1	map05032	Morphine addiction	KEGG PATHWAY	1/ 447	50/ 10310	0.02	0.891564	1	Human Diseases	Substance dependence
1	map00051	Fructose and mannose metabolism	KEGG PATHWAY	1/ 447	52/ 10310	0.0192308	0.900807	1	Metabolism	Carbohydrate metabolism
1	map04724	Glutamatergic synapse	KEGG PATHWAY	1/ 447	53/ 10310	0.0188679	0.90513	1	Organismal Systems	Nervous system
1	map04727	GABAergic synapse	KEGG PATHWAY	1/ 447	55/ 10310	0.0181818	0.913219	1	Organismal Systems	Nervous system
1	map00590	Arachidonic acid metabolism	KEGG PATHWAY	1/ 447	64/ 10310	0.015625	0.941902	1	Metabolism	Lipid metabolism
1	map01040	Biosynthesis of unsaturated fatty acids	KEGG PATHWAY	1/ 447	64/ 10310	0.015625	0.941902	1	Metabolism	Lipid metabolism
1	map04664	Fc epsilon RI signaling pathway	KEGG PATHWAY	1/ 447	66/ 10310	0.0151515	0.946861	1	Organismal Systems	Immune system
1	map05134	Legionellosis	KEGG PATHWAY	1/ 447	69/ 10310	0.0144928	0.953519	1	Human Diseases	Infectious disease: bacterial
1	map00020	Citrate cycle (TCA cycle)	KEGG PATHWAY	1/ 447	70/ 10310	0.0142857	0.955548	1	Metabolism	Carbohydrate metabolism
1	map04662	B cell receptor signaling pathway	KEGG PATHWAY	1/ 447	72/ 10310	0.0138889	0.959344	1	Organismal Systems	Immune system
1	map05235	PD-L1 expression and PD-1 checkpoint pathway in cancer	KEGG PATHWAY	1/ 447	77/ 10310	0.012987	0.967479	1	Human Diseases	Cancer: overview
1	map04380	Osteoclast differentiation	KEGG PATHWAY	1/ 447	78/ 10310	0.0128205	0.9689	1	Organismal Systems	Development and regeneration
1	map04923	Regulation of lipolysis in adipocytes	KEGG PATHWAY	1/ 447	80/ 10310	0.0125	0.971558	1	Organismal Systems	Endocrine system
1	map04933	AGE-RAGE signaling pathway in diabetic complications	KEGG PATHWAY	1/ 447	85/ 10310	0.0117647	0.977253	1	Human Diseases	Endocrine and metabolic disease
1	map04670	Leukocyte transendothelial migration	KEGG PATHWAY	1/ 447	86/ 10310	0.0116279	0.978247	1	Organismal Systems	Immune system
1	map03320	PPAR signaling pathway	KEGG PATHWAY	1/ 447	99/ 10310	0.010101	0.987839	1	Organismal Systems	Endocrine system
1	map04750	Inflammatory mediator regulation of TRP channels	KEGG PATHWAY	1/ 447	105/ 10310	0.00952381	0.990704	1	Organismal Systems	Sensory system
1	map04210	Apoptosis	KEGG PATHWAY	1/ 447	135/ 10310	0.00740741	0.99758	1	Cellular Processes	Cell growth and death
1	map05170	Human immunodeficiency virus 1 infection	KEGG PATHWAY	1/ 447	148/ 10310	0.00675676	0.998651	1	Human Diseases	Infectious disease: viral
1	map04015	Rap1 signaling pathway	KEGG PATHWAY	1/ 447	152/ 10310	0.00657895	0.998873	1	Environmental Information Processing	Signal transduction
1	map05417	Lipid and atherosclerosis	KEGG PATHWAY	1/ 447	185/ 10310	0.00540541	0.999745	1	Human Diseases	Cardiovascular disease
