# Supplementary material for: Identification of differentially expressed genes and proteins related to diapause in Lymantria dispar: Insights for the mechanism of diapause from transcriptome and proteome analyses
Source: PLoS One. 2025 Jun 25;20(6):e0316065. doi: 10.1371/journal.pone.0316065 (PMC12192293; doi:10.1371/journal.pone.0316065)
Supplement: S19 File — (XLSX) [file pone.0316065.s019.xlsx]

## Sheet: 解除滞育差异基因KEGG富集分析统计表
Num	Pathway id	Description	Database	Ratio_in_study	Ratio_in_pop	Rich factor	Pvalue_uncorrected	Pvalue_corrected	First Category	Second Category	Gene_ids
5	map04213	Longevity regulating pathway - multiple species	KEGG PATHWAY	5/ 43	141/ 10310	0.035461	0.000282397	0.0265453	Organismal Systems	Aging
5	map04141	Protein processing in endoplasmic reticulum	KEGG PATHWAY	5/ 43	195/ 10310	0.025641	0.00123477	0.0580343	Genetic Information Processing	Folding, sorting and degradation
4	map05131	Shigellosis	KEGG PATHWAY	4/ 43	217/ 10310	0.0184332	0.012402	0.291447	Human Diseases	Infectious disease: bacterial
3	map05130	Pathogenic Escherichia coli infection	KEGG PATHWAY	3/ 43	125/ 10310	0.024	0.0150891	0.236396	Human Diseases	Infectious disease: bacterial
3	map04974	Protein digestion and absorption	KEGG PATHWAY	3/ 43	141/ 10310	0.0212766	0.0207431	0.243731	Organismal Systems	Digestive system
3	map00480	Glutathione metabolism	KEGG PATHWAY	3/ 43	100/ 10310	0.03	0.00825077	0.258524	Metabolism	Metabolism of other amino acids
3	map05132	Salmonella infection	KEGG PATHWAY	3/ 43	185/ 10310	0.0162162	0.0415366	0.354949	Human Diseases	Infectious disease: bacterial
2	map04924	Renin secretion	KEGG PATHWAY	2/ 43	51/ 10310	0.0392157	0.0190374	0.255645	Organismal Systems	Endocrine system
2	map04514	Cell adhesion molecules	KEGG PATHWAY	2/ 43	43/ 10310	0.0465116	0.013769	0.258856	Environmental Information Processing	Signaling molecules and interaction
2	map00270	Cysteine and methionine metabolism	KEGG PATHWAY	2/ 43	74/ 10310	0.027027	0.0379776	0.356989	Metabolism	Amino acid metabolism
2	map04666	Fc gamma R-mediated phagocytosis	KEGG PATHWAY	2/ 43	90/ 10310	0.0222222	0.0540198	0.423155	Organismal Systems	Immune system
2	map03320	PPAR signaling pathway	KEGG PATHWAY	2/ 43	99/ 10310	0.020202	0.0639239	0.462219	Organismal Systems	Endocrine system
2	map05164	Influenza A	KEGG PATHWAY	2/ 43	159/ 10310	0.0125786	0.141938	0.494155	Human Diseases	Infectious disease: viral
2	map04144	Endocytosis	KEGG PATHWAY	2/ 43	156/ 10310	0.0128205	0.137661	0.517604	Cellular Processes	Transport and catabolism
2	map05017	Spinocerebellar ataxia	KEGG PATHWAY	2/ 43	183/ 10310	0.010929	0.177098	0.537006	Human Diseases	Neurodegenerative disease
2	map04210	Apoptosis	KEGG PATHWAY	2/ 43	135/ 10310	0.0148148	0.108652	0.537544	Cellular Processes	Cell growth and death
2	map05135	Yersinia infection	KEGG PATHWAY	2/ 43	122/ 10310	0.0163934	0.091667	0.538544	Human Diseases	Infectious disease: bacterial
2	map05169	Epstein-Barr virus infection	KEGG PATHWAY	2/ 43	146/ 10310	0.0136986	0.123631	0.553394	Human Diseases	Infectious disease: viral
2	map04212	Longevity regulating pathway - worm	KEGG PATHWAY	2/ 43	130/ 10310	0.0153846	0.102021	0.564119	Organismal Systems	Aging
2	map05020	Prion disease	KEGG PATHWAY	2/ 43	420/ 10310	0.0047619	0.527851	0.612568	Human Diseases	Neurodegenerative disease
2	map05012	Parkinson disease	KEGG PATHWAY	2/ 43	391/ 10310	0.00511509	0.48924	0.613181	Human Diseases	Neurodegenerative disease
2	map05016	Huntington disease	KEGG PATHWAY	2/ 43	481/ 10310	0.004158	0.602685	0.651177	Human Diseases	Neurodegenerative disease
2	map05010	Alzheimer disease	KEGG PATHWAY	2/ 43	471/ 10310	0.00424628	0.591028	0.653607	Human Diseases	Neurodegenerative disease
2	map05014	Amyotrophic lateral sclerosis	KEGG PATHWAY	2/ 43	530/ 10310	0.00377358	0.656309	0.685478	Human Diseases	Neurodegenerative disease
2	map05022	Pathways of neurodegeneration - multiple diseases	KEGG PATHWAY	2/ 43	590/ 10310	0.00338983	0.714182	0.721862	Human Diseases	Neurodegenerative disease
1	map00400	Phenylalanine, tyrosine and tryptophan biosynthesis	KEGG PATHWAY	1/ 43	9/ 10310	0.111111	0.0369303	0.385717	Metabolism	Amino acid metabolism
1	map05322	Systemic lupus erythematosus	KEGG PATHWAY	1/ 43	36/ 10310	0.0277778	0.139908	0.505821	Human Diseases	Immune disease
1	map05416	Viral myocarditis	KEGG PATHWAY	1/ 43	41/ 10310	0.0243902	0.15776	0.511361	Human Diseases	Cardiovascular disease
1	map04115	p53 signaling pathway	KEGG PATHWAY	1/ 43	43/ 10310	0.0232558	0.164799	0.516371	Cellular Processes	Cell growth and death
1	map00250	Alanine, aspartate and glutamate metabolism	KEGG PATHWAY	1/ 43	40/ 10310	0.025	0.154219	0.517735	Metabolism	Amino acid metabolism
1	map00220	Arginine biosynthesis	KEGG PATHWAY	1/ 43	35/ 10310	0.0285714	0.136294	0.533816	Metabolism	Amino acid metabolism
1	map00030	Pentose phosphate pathway	KEGG PATHWAY	1/ 43	48/ 10310	0.0208333	0.182147	0.535056	Metabolism	Carbohydrate metabolism
1	map04330	Notch signaling pathway	KEGG PATHWAY	1/ 43	29/ 10310	0.0344828	0.114293	0.537175	Environmental Information Processing	Signal transduction
1	map00900	Terpenoid backbone biosynthesis	KEGG PATHWAY	1/ 43	26/ 10310	0.0384615	0.103088	0.538348	Metabolism	Metabolism of terpenoids and polyketides
1	map00360	Phenylalanine metabolism	KEGG PATHWAY	1/ 43	20/ 10310	0.05	0.0802615	0.538899	Metabolism	Amino acid metabolism
1	map04216	Ferroptosis	KEGG PATHWAY	1/ 43	34/ 10310	0.0294118	0.132664	0.542193	Cellular Processes	Cell growth and death
1	map04215	Apoptosis - multiple species	KEGG PATHWAY	1/ 43	22/ 10310	0.0454545	0.0879326	0.551044	Cellular Processes	Cell growth and death
1	map00350	Tyrosine metabolism	KEGG PATHWAY	1/ 43	33/ 10310	0.030303	0.12902	0.551267	Metabolism	Amino acid metabolism
1	map04072	Phospholipase D signaling pathway	KEGG PATHWAY	1/ 43	121/ 10310	0.00826446	0.398713	0.576601	Environmental Information Processing	Signal transduction
1	map05161	Hepatitis B	KEGG PATHWAY	1/ 43	114/ 10310	0.00877193	0.380654	0.57712	Human Diseases	Infectious disease: viral
1	map04013	MAPK signaling pathway - fly	KEGG PATHWAY	1/ 43	120/ 10310	0.00833333	0.396165	0.581868	Environmental Information Processing	Signal transduction
1	map00561	Glycerolipid metabolism	KEGG PATHWAY	1/ 43	113/ 10310	0.00884956	0.378031	0.58254	Metabolism	Lipid metabolism
1	map05162	Measles	KEGG PATHWAY	1/ 43	118/ 10310	0.00847458	0.391037	0.583453	Human Diseases	Infectious disease: viral
1	map01524	Platinum drug resistance	KEGG PATHWAY	1/ 43	104/ 10310	0.00961538	0.353932	0.583678	Human Diseases	Drug resistance: antineoplastic
1	map05034	Alcoholism	KEGG PATHWAY	1/ 43	91/ 10310	0.010989	0.317506	0.585207	Human Diseases	Substance dependence
1	map05160	Hepatitis C	KEGG PATHWAY	1/ 43	109/ 10310	0.00917431	0.367431	0.585398	Human Diseases	Infectious disease: viral
1	map03015	mRNA surveillance pathway	KEGG PATHWAY	1/ 43	89/ 10310	0.011236	0.311727	0.586046	Genetic Information Processing	Translation
1	map04530	Tight junction	KEGG PATHWAY	1/ 43	100/ 10310	0.01	0.342931	0.586101	Cellular Processes	Cellular community - eukaryotes
1	map05202	Transcriptional misregulation in cancer	KEGG PATHWAY	1/ 43	100/ 10310	0.01	0.342931	0.586101	Human Diseases	Cancer: overview
1	map05222	Small cell lung cancer	KEGG PATHWAY	1/ 43	98/ 10310	0.0102041	0.337362	0.587261	Human Diseases	Cancer: specific types
1	map04022	cGMP-PKG signaling pathway	KEGG PATHWAY	1/ 43	112/ 10310	0.00892857	0.375397	0.588123	Environmental Information Processing	Signal transduction
1	map04613	Neutrophil extracellular trap formation	KEGG PATHWAY	1/ 43	127/ 10310	0.00787402	0.413783	0.589327	Organismal Systems	Immune system
1	map03050	Proteasome	KEGG PATHWAY	1/ 43	77/ 10310	0.012987	0.276034	0.589709	Genetic Information Processing	Folding, sorting and degradation
1	map03013	Nucleocytoplasmic transport	KEGG PATHWAY	1/ 43	108/ 10310	0.00925926	0.364753	0.591152	Genetic Information Processing	Translation
1	map04936	Alcoholic liver disease	KEGG PATHWAY	1/ 43	133/ 10310	0.0075188	0.428483	0.592315	Human Diseases	Endocrine and metabolic disease
1	map05167	Kaposi sarcoma-associated herpesvirus infection	KEGG PATHWAY	1/ 43	131/ 10310	0.00763359	0.423623	0.594337	Human Diseases	Infectious disease: viral
1	map04923	Regulation of lipolysis in adipocytes	KEGG PATHWAY	1/ 43	80/ 10310	0.0125	0.285123	0.59559	Organismal Systems	Endocrine system
1	map04142	Lysosome	KEGG PATHWAY	1/ 43	170/ 10310	0.00588235	0.511494	0.601005	Cellular Processes	Transport and catabolism
1	map04810	Regulation of actin cytoskeleton	KEGG PATHWAY	1/ 43	168/ 10310	0.00595238	0.507325	0.603652	Cellular Processes	Cell motility
1	map04270	Vascular smooth muscle contraction	KEGG PATHWAY	1/ 43	73/ 10310	0.0136986	0.263739	0.604671	Organismal Systems	Circulatory system
1	map04925	Aldosterone synthesis and secretion	KEGG PATHWAY	1/ 43	73/ 10310	0.0136986	0.263739	0.604671	Organismal Systems	Endocrine system
1	map00330	Arginine and proline metabolism	KEGG PATHWAY	1/ 43	73/ 10310	0.0136986	0.263739	0.604671	Metabolism	Amino acid metabolism
1	map05230	Central carbon metabolism in cancer	KEGG PATHWAY	1/ 43	88/ 10310	0.0113636	0.308819	0.604771	Human Diseases	Cancer: overview
1	map05210	Colorectal cancer	KEGG PATHWAY	1/ 43	88/ 10310	0.0113636	0.308819	0.604771	Human Diseases	Cancer: specific types
1	map04310	Wnt signaling pathway	KEGG PATHWAY	1/ 43	97/ 10310	0.0103093	0.334561	0.604783	Environmental Information Processing	Signal transduction
1	map05100	Bacterial invasion of epithelial cells	KEGG PATHWAY	1/ 43	97/ 10310	0.0103093	0.334561	0.604783	Human Diseases	Infectious disease: bacterial
1	map05170	Human immunodeficiency virus 1 infection	KEGG PATHWAY	1/ 43	148/ 10310	0.00675676	0.463676	0.605355	Human Diseases	Infectious disease: viral
1	map04140	Autophagy - animal	KEGG PATHWAY	1/ 43	151/ 10310	0.00662252	0.470456	0.605793	Cellular Processes	Transport and catabolism
1	map04921	Oxytocin signaling pathway	KEGG PATHWAY	1/ 43	86/ 10310	0.0116279	0.302968	0.605936	Organismal Systems	Endocrine system
1	map04080	Neuroactive ligand-receptor interaction	KEGG PATHWAY	1/ 43	154/ 10310	0.00649351	0.477153	0.606113	Environmental Information Processing	Signaling molecules and interaction
1	map00230	Purine metabolism	KEGG PATHWAY	1/ 43	141/ 10310	0.0070922	0.447524	0.609671	Metabolism	Nucleotide metabolism
1	map04024	cAMP signaling pathway	KEGG PATHWAY	1/ 43	187/ 10310	0.00534759	0.545567	0.610515	Environmental Information Processing	Signal transduction
1	map04014	Ras signaling pathway	KEGG PATHWAY	1/ 43	165/ 10310	0.00606061	0.501006	0.611618	Environmental Information Processing	Signal transduction
1	map04152	AMPK signaling pathway	KEGG PATHWAY	1/ 43	165/ 10310	0.00606061	0.501006	0.611618	Environmental Information Processing	Signal transduction
1	map03040	Spliceosome	KEGG PATHWAY	1/ 43	162/ 10310	0.00617284	0.494608	0.611752	Genetic Information Processing	Transcription
1	map05152	Tuberculosis	KEGG PATHWAY	1/ 43	72/ 10310	0.0138889	0.260634	0.61249	Human Diseases	Infectious disease: bacterial
1	map04624	Toll and Imd signaling pathway	KEGG PATHWAY	1/ 43	85/ 10310	0.0117647	0.300024	0.613093	Organismal Systems	Immune system
1	map00020	Citrate cycle (TCA cycle)	KEGG PATHWAY	1/ 43	70/ 10310	0.0142857	0.254385	0.613132	Metabolism	Carbohydrate metabolism
1	map05417	Lipid and atherosclerosis	KEGG PATHWAY	1/ 43	185/ 10310	0.00540541	0.541682	0.613471	Human Diseases	Cardiovascular disease
1	map04972	Pancreatic secretion	KEGG PATHWAY	1/ 43	182/ 10310	0.00549451	0.535794	0.614203	Organismal Systems	Digestive system
1	map05163	Human cytomegalovirus infection	KEGG PATHWAY	1/ 43	147/ 10310	0.00680272	0.461397	0.619591	Human Diseases	Infectious disease: viral
1	map04146	Peroxisome	KEGG PATHWAY	1/ 43	147/ 10310	0.00680272	0.461397	0.619591	Cellular Processes	Transport and catabolism
1	map01040	Biosynthesis of unsaturated fatty acids	KEGG PATHWAY	1/ 43	64/ 10310	0.015625	0.235326	0.632019	Metabolism	Lipid metabolism
1	map04621	NOD-like receptor signaling pathway	KEGG PATHWAY	1/ 43	69/ 10310	0.0144928	0.251241	0.638288	Organismal Systems	Immune system
1	map05134	Legionellosis	KEGG PATHWAY	1/ 43	69/ 10310	0.0144928	0.251241	0.638288	Human Diseases	Infectious disease: bacterial
1	map05145	Toxoplasmosis	KEGG PATHWAY	1/ 43	67/ 10310	0.0149254	0.244914	0.639498	Human Diseases	Infectious disease: parasitic
1	map04612	Antigen processing and presentation	KEGG PATHWAY	1/ 43	63/ 10310	0.015873	0.232104	0.641699	Organismal Systems	Immune system
1	map04214	Apoptosis - fly	KEGG PATHWAY	1/ 43	62/ 10310	0.016129	0.228868	0.651927	Cellular Processes	Cell growth and death
1	map04932	Non-alcoholic fatty liver disease	KEGG PATHWAY	1/ 43	216/ 10310	0.00462963	0.59841	0.654076	Human Diseases	Endocrine and metabolic disease
1	map01240	Biosynthesis of cofactors	KEGG PATHWAY	1/ 43	229/ 10310	0.00436681	0.620103	0.662382	Metabolism	Global and overview maps
1	map00190	Oxidative phosphorylation	KEGG PATHWAY	1/ 43	238/ 10310	0.00420168	0.634446	0.670089	Metabolism	Energy metabolism
1	map05168	Herpes simplex virus 1 infection	KEGG PATHWAY	1/ 43	265/ 10310	0.00377358	0.674374	0.696606	Human Diseases	Infectious disease: viral
1	map05200	Pathways in cancer	KEGG PATHWAY	1/ 43	301/ 10310	0.00332226	0.721048	0.721048	Human Diseases	Cancer: overview
1	map04714	Thermogenesis	KEGG PATHWAY	1/ 43	292/ 10310	0.00342466	0.710032	0.725468	Organismal Systems	Environmental adaptation
