# Supplementary material for: Identification of differentially expressed genes and proteins related to diapause in Lymantria dispar: Insights for the mechanism of diapause from transcriptome and proteome analyses
Source: PLoS One. 2025 Jun 25;20(6):e0316065. doi: 10.1371/journal.pone.0316065 (PMC12192293; doi:10.1371/journal.pone.0316065)
Supplement: S20 File — (XLSX) [file pone.0316065.s020.xlsx]

## Sheet: 差异基因KEGG-进入滞育
Num	Pathway id	Description	Ratio_in_study	Pvalue_uncorrected	First Category	Second Category
13	map04144	Endocytosis	13/ 447	0.0179837	Cellular Processes	Transport and catabolism
7	map04520	Adherens junction	7/ 447	0.0111557	Cellular Processes	Cellular community - eukaryotes
7	map04110	Cell cycle	7/ 447	0.148289	Cellular Processes	Cell growth and death
7	map04146	Peroxisome	7/ 447	0.455126	Cellular Processes	Transport and catabolism
6	map04214	Apoptosis - fly	6/ 447	0.051171	Cellular Processes	Cell growth and death
6	map04218	Cellular senescence	6/ 447	0.541739	Cellular Processes	Cell growth and death
6	map04810	Regulation of actin cytoskeleton	6/ 447	0.742184	Cellular Processes	Cell motility
6	map04142	Lysosome	6/ 447	0.752319	Cellular Processes	Transport and catabolism
5	map04217	Necroptosis	5/ 447	0.257605	Cellular Processes	Cell growth and death
5	map04114	Oocyte meiosis	5/ 447	0.316838	Cellular Processes	Cell growth and death
5	map04530	Tight junction	5/ 447	0.438134	Cellular Processes	Cellular community - eukaryotes
5	map04145	Phagosome	5/ 447	0.538107	Cellular Processes	Transport and catabolism
5	map04140	Autophagy - animal	5/ 447	0.789731	Cellular Processes	Transport and catabolism
5	map04510	Focal adhesion	5/ 447	0.803676	Cellular Processes	Cellular community - eukaryotes
4	map04540	Gap junction	4/ 447	0.281459	Cellular Processes	Cellular community - eukaryotes
3	map04216	Ferroptosis	3/ 447	0.181459	Cellular Processes	Cell growth and death
3	map04550	Signaling pathways regulating pluripotency of stem cells	3/ 447	0.830137	Cellular Processes	Cellular community - eukaryotes
2	map04215	Apoptosis - multiple species	2/ 447	0.246783	Cellular Processes	Cell growth and death
2	map04115	p53 signaling pathway	2/ 447	0.562067	Cellular Processes	Cell growth and death
2	map04137	Mitophagy - animal	2/ 447	0.723357	Cellular Processes	Transport and catabolism
1	map04210	Apoptosis	1/ 447	0.99758	Cellular Processes	Cell growth and death
10	map04013	MAPK signaling pathway - fly	10/ 447	0.0353818	Environmental Information Processing	Signal transduction
9	map04010	MAPK signaling pathway	9/ 447	0.224884	Environmental Information Processing	Signal transduction
8	map04310	Wnt signaling pathway	8/ 447	0.0591826	Environmental Information Processing	Signal transduction
8	map04020	Calcium signaling pathway	8/ 447	0.0591826	Environmental Information Processing	Signal transduction
7	map04068	FoxO signaling pathway	7/ 447	0.291785	Environmental Information Processing	Signal transduction
7	map04151	PI3K-Akt signaling pathway	7/ 447	0.742555	Environmental Information Processing	Signal transduction
6	map04022	cGMP-PKG signaling pathway	6/ 447	0.357986	Environmental Information Processing	Signal transduction
6	map04024	cAMP signaling pathway	6/ 447	0.826916	Environmental Information Processing	Signal transduction
5	map04390	Hippo signaling pathway	5/ 447	0.274282	Environmental Information Processing	Signal transduction
5	map04072	Phospholipase D signaling pathway	5/ 447	0.607382	Environmental Information Processing	Signal transduction
5	map04080	Neuroactive ligand-receptor interaction	5/ 447	0.803676	Environmental Information Processing	Signaling molecules and interaction
5	map04014	Ras signaling pathway	5/ 447	0.848633	Environmental Information Processing	Signal transduction
4	map04066	HIF-1 signaling pathway	4/ 447	0.786602	Environmental Information Processing	Signal transduction
3	map04371	Apelin signaling pathway	3/ 447	0.518507	Environmental Information Processing	Signal transduction
3	map04012	ErbB signaling pathway	3/ 447	0.696568	Environmental Information Processing	Signal transduction
3	map04668	TNF signaling pathway	3/ 447	0.712072	Environmental Information Processing	Signal transduction
3	map04150	mTOR signaling pathway	3/ 447	0.968226	Environmental Information Processing	Signal transduction
3	map04152	AMPK signaling pathway	3/ 447	0.976605	Environmental Information Processing	Signal transduction
2	map04330	Notch signaling pathway	2/ 447	0.360108	Environmental Information Processing	Signal transduction
2	map04341	Hedgehog signaling pathway - fly	2/ 447	0.495198	Environmental Information Processing	Signal transduction
2	map04514	Cell adhesion molecules	2/ 447	0.562067	Environmental Information Processing	Signaling molecules and interaction
2	map02010	ABC transporters	2/ 447	0.695713	Environmental Information Processing	Membrane transport
2	map04630	JAK-STAT signaling pathway	2/ 447	0.813531	Environmental Information Processing	Signal transduction
2	map04391	Hippo signaling pathway - fly	2/ 447	0.813531	Environmental Information Processing	Signal transduction
1	map04392	Hippo signaling pathway - multiple species	1/ 447	0.485891	Environmental Information Processing	Signal transduction
1	map04340	Hedgehog signaling pathway	1/ 447	0.830753	Environmental Information Processing	Signal transduction
1	map04512	ECM-receptor interaction	1/ 447	0.851906	Environmental Information Processing	Signaling molecules and interaction
1	map04015	Rap1 signaling pathway	1/ 447	0.998873	Environmental Information Processing	Signal transduction
10	map04141	Protein processing in endoplasmic reticulum	10/ 447	0.338758	Genetic Information Processing	Folding, sorting and degradation
7	map03008	Ribosome biogenesis in eukaryotes	7/ 447	0.0611726	Genetic Information Processing	Translation
6	map04120	Ubiquitin mediated proteolysis	6/ 447	0.436048	Genetic Information Processing	Folding, sorting and degradation
6	map03040	Spliceosome	6/ 447	0.710019	Genetic Information Processing	Transcription
6	map03010	Ribosome	6/ 447	0.999151	Genetic Information Processing	Translation
4	map03018	RNA degradation	4/ 447	0.370682	Genetic Information Processing	Folding, sorting and degradation
3	map03250	Viral life cycle - HIV-1	3/ 447	0.30967	Genetic Information Processing	Information processing in viruses
3	map03020	RNA polymerase	3/ 447	0.345732	Genetic Information Processing	Transcription
3	map03013	Nucleocytoplasmic transport	3/ 447	0.853311	Genetic Information Processing	Translation
2	map03460	Fanconi anemia pathway	2/ 447	0.562067	Genetic Information Processing	Replication and repair
2	map03420	Nucleotide excision repair	2/ 447	0.655352	Genetic Information Processing	Replication and repair
2	map03050	Proteasome	2/ 447	0.853109	Genetic Information Processing	Folding, sorting and degradation
2	map03015	mRNA surveillance pathway	2/ 447	0.903559	Genetic Information Processing	Translation
1	map03430	Mismatch repair	1/ 447	0.655268	Genetic Information Processing	Replication and repair
1	map03060	Protein export	1/ 447	0.711406	Genetic Information Processing	Folding, sorting and degradation
1	map03410	Base excision repair	1/ 447	0.735954	Genetic Information Processing	Replication and repair
1	map03030	DNA replication	1/ 447	0.830753	Genetic Information Processing	Replication and repair
1	map03022	Basal transcription factors	1/ 447	0.838119	Genetic Information Processing	Transcription
12	map01240	Biosynthesis of cofactors	12/ 447	0.290944	Metabolism	Global and overview maps
8	map00480	Glutathione metabolism	8/ 447	0.0682931	Metabolism	Metabolism of other amino acids
7	map00790	Folate biosynthesis	7/ 447	0.00609675	Metabolism	Metabolism of cofactors and vitamins
7	map00983	Drug metabolism - other enzymes	7/ 447	0.319648	Metabolism	Xenobiotics biodegradation and metabolism
7	map00230	Purine metabolism	7/ 447	0.41233	Metabolism	Nucleotide metabolism
6	map00520	Amino sugar and nucleotide sugar metabolism	6/ 447	0.0545863	Metabolism	Carbohydrate metabolism
6	map00330	Arginine and proline metabolism	6/ 447	0.096144	Metabolism	Amino acid metabolism
6	map00310	Lysine degradation	6/ 447	0.990119	Metabolism	Amino acid metabolism
5	map00240	Pyrimidine metabolism	5/ 447	0.055681	Metabolism	Nucleotide metabolism
5	map01250	Biosynthesis of nucleotide sugars	5/ 447	0.0100141	Metabolism	Global and overview maps
5	map00380	Tryptophan metabolism	5/ 447	0.136888	Metabolism	Amino acid metabolism
5	map00071	Fatty acid degradation	5/ 447	0.316838	Metabolism	Lipid metabolism
5	map00053	Ascorbate and aldarate metabolism	5/ 447	0.360136	Metabolism	Carbohydrate metabolism
4	map00350	Tyrosine metabolism	4/ 447	0.0528827	Metabolism	Amino acid metabolism
4	map00410	beta-Alanine metabolism	4/ 447	0.390565	Metabolism	Metabolism of other amino acids
4	map00270	Cysteine and methionine metabolism	4/ 447	0.400476	Metabolism	Amino acid metabolism
4	map00040	Pentose and glucuronate interconversions	4/ 447	0.459159	Metabolism	Carbohydrate metabolism
4	map00561	Glycerolipid metabolism	4/ 447	0.728198	Metabolism	Lipid metabolism
3	map00900	Terpenoid backbone biosynthesis	3/ 447	0.100831	Metabolism	Metabolism of terpenoids and polyketides
3	map00340	Histidine metabolism	3/ 447	0.149382	Metabolism	Amino acid metabolism
3	map00052	Galactose metabolism	3/ 447	0.170563	Metabolism	Carbohydrate metabolism
3	map00250	Alanine, aspartate and glutamate metabolism	3/ 447	0.250047	Metabolism	Amino acid metabolism
3	map00770	Pantothenate and CoA biosynthesis	3/ 447	0.273745	Metabolism	Metabolism of cofactors and vitamins
3	map00100	Steroid biosynthesis	3/ 447	0.41705	Metabolism	Lipid metabolism
3	map00140	Steroid hormone biosynthesis	3/ 447	0.451801	Metabolism	Lipid metabolism
3	map00860	Porphyrin metabolism	3/ 447	0.507686	Metabolism	Metabolism of cofactors and vitamins
3	map00260	Glycine, serine and threonine metabolism	3/ 447	0.550179	Metabolism	Amino acid metabolism
3	map01232	Nucleotide metabolism	3/ 447	0.688582	Metabolism	Global and overview maps
3	map00830	Retinol metabolism	3/ 447	0.688582	Metabolism	Metabolism of cofactors and vitamins
3	map00280	Valine, leucine and isoleucine degradation	3/ 447	0.704397	Metabolism	Amino acid metabolism
3	map00982	Drug metabolism - cytochrome P450	3/ 447	0.726959	Metabolism	Xenobiotics biodegradation and metabolism
3	map00980	Metabolism of xenobiotics by cytochrome P450	3/ 447	0.825143	Metabolism	Xenobiotics biodegradation and metabolism
3	map00010	Glycolysis / Gluconeogenesis	3/ 447	0.853311	Metabolism	Carbohydrate metabolism
3	map00190	Oxidative phosphorylation	3/ 447	0.998319	Metabolism	Energy metabolism
3	map00020	Citrate cycle (TCA cycle)	1/ 447	0.955548	Metabolism	Carbohydrate metabolism
2	map00670	One carbon pool by folate	2/ 447	0.151059	Metabolism	Metabolism of cofactors and vitamins
2	map00360	Phenylalanine metabolism	2/ 447	0.214293	Metabolism	Amino acid metabolism
2	map00730	Thiamine metabolism	2/ 447	0.246783	Metabolism	Metabolism of cofactors and vitamins
2	map00565	Ether lipid metabolism	2/ 447	0.328124	Metabolism	Lipid metabolism
2	map00073	Cutin, suberine and wax biosynthesis	2/ 447	0.391514	Metabolism	Lipid metabolism
2	map00513	Various types of N-glycan biosynthesis	2/ 447	0.466693	Metabolism	Glycan biosynthesis and metabolism
2	map00514	Other types of O-glycan biosynthesis	2/ 447	0.466693	Metabolism	Glycan biosynthesis and metabolism
2	map00130	Ubiquinone and other terpenoid-quinone biosynthesis	2/ 447	0.481066	Metabolism	Metabolism of cofactors and vitamins
2	map00510	N-Glycan biosynthesis	2/ 447	0.495198	Metabolism	Glycan biosynthesis and metabolism
2	map00030	Pentose phosphate pathway	2/ 447	0.62236	Metabolism	Carbohydrate metabolism
2	map00500	Starch and sucrose metabolism	2/ 447	0.62236	Metabolism	Carbohydrate metabolism
2	map00062	Fatty acid elongation	2/ 447	0.644617	Metabolism	Lipid metabolism
2	map00981	Insect hormone biosynthesis	2/ 447	0.748853	Metabolism	Metabolism of terpenoids and polyketides
2	map00630	Glyoxylate and dicarboxylate metabolism	2/ 447	0.813531	Metabolism	Carbohydrate metabolism
2	map00620	Pyruvate metabolism	2/ 447	0.900067	Metabolism	Carbohydrate metabolism
2	map00564	Glycerophospholipid metabolism	2/ 447	0.924991	Metabolism	Lipid metabolism
1	map00532	Glycosaminoglycan biosynthesis - chondroitin sulfate / dermatan sulfate	1/ 447	0.233568	Metabolism	Glycan biosynthesis and metabolism
1	map00740	Riboflavin metabolism	1/ 447	0.266817	Metabolism	Metabolism of cofactors and vitamins
1	map00400	Phenylalanine, tyrosine and tryptophan biosynthesis	1/ 447	0.329059	Metabolism	Amino acid metabolism
1	map00512	Mucin type O-glycan biosynthesis	1/ 447	0.386027	Metabolism	Glycan biosynthesis and metabolism
1	map00920	Sulfur metabolism	1/ 447	0.412675	Metabolism	Energy metabolism
1	map00515	Mannose type O-glycan biosynthesis	1/ 447	0.529569	Metabolism	Glycan biosynthesis and metabolism
1	map00910	Nitrogen metabolism	1/ 447	0.569543	Metabolism	Energy metabolism
1	map00511	Other glycan degradation	1/ 447	0.58824	Metabolism	Glycan biosynthesis and metabolism
1	map00563	Glycosylphosphatidylinositol (GPI)-anchor biosynthesis	1/ 447	0.670249	Metabolism	Glycan biosynthesis and metabolism
1	map00650	Butanoate metabolism	1/ 447	0.758419	Metabolism	Carbohydrate metabolism
1	map00220	Arginine biosynthesis	1/ 447	0.788591	Metabolism	Amino acid metabolism
1	map00061	Fatty acid biosynthesis	1/ 447	0.797788	Metabolism	Lipid metabolism
1	map00600	Sphingolipid metabolism	1/ 447	0.806585	Metabolism	Lipid metabolism
1	map00051	Fructose and mannose metabolism	1/ 447	0.900807	Metabolism	Carbohydrate metabolism
1	map00590	Arachidonic acid metabolism	1/ 447	0.941902	Metabolism	Lipid metabolism
1	map01040	Biosynthesis of unsaturated fatty acids	1/ 447	0.941902	Metabolism	Lipid metabolism
11	map04974	Protein digestion and absorption	11/ 447	0.0425467	Organismal Systems	Digestive system
10	map04972	Pancreatic secretion	10/ 447	0.265579	Organismal Systems	Digestive system
9	map04976	Bile secretion	9/ 447	0.0467996	Organismal Systems	Digestive system
8	map04212	Longevity regulating pathway - worm	8/ 447	0.202564	Organismal Systems	Aging
8	map04714	Thermogenesis	8/ 447	0.94221	Organismal Systems	Environmental adaptation
7	map04979	Cholesterol metabolism	7/ 447	0.0293246	Organismal Systems	Digestive system
6	map04918	Thyroid hormone synthesis	6/ 447	0.0447425	Organismal Systems	Endocrine system
6	map04911	Insulin secretion	6/ 447	0.0545863	Organismal Systems	Endocrine system
6	map04925	Aldosterone synthesis and secretion	6/ 447	0.096144	Organismal Systems	Endocrine system
6	map04261	Adrenergic signaling in cardiomyocytes	6/ 447	0.23695	Organismal Systems	Circulatory system
6	map04213	Longevity regulating pathway - multiple species	6/ 447	0.577408	Organismal Systems	Aging
5	map04924	Renin secretion	5/ 447	0.0688778	Organismal Systems	Endocrine system
5	map04916	Melanogenesis	5/ 447	0.0943574	Organismal Systems	Endocrine system
5	map04621	NOD-like receptor signaling pathway	5/ 447	0.17891	Organismal Systems	Immune system
5	map04914	Progesterone-mediated oocyte maturation	5/ 447	0.530066	Organismal Systems	Endocrine system
5	map04915	Estrogen signaling pathway	5/ 447	0.689746	Organismal Systems	Endocrine system
5	map04919	Thyroid hormone signaling pathway	5/ 447	0.743293	Organismal Systems	Endocrine system
4	map04320	Dorso-ventral axis formation	4/ 447	0.0185936	Organismal Systems	Development and regeneration
4	map04614	Renin-angiotensin system	4/ 447	0.0747164	Organismal Systems	Endocrine system
4	map04971	Gastric acid secretion	4/ 447	0.161799	Organismal Systems	Digestive system
4	map04721	Synaptic vesicle cycle	4/ 447	0.390565	Organismal Systems	Nervous system
4	map04921	Oxytocin signaling pathway	4/ 447	0.515767	Organismal Systems	Endocrine system
4	map04975	Fat digestion and absorption	4/ 447	0.543026	Organismal Systems	Digestive system
4	map04666	Fc gamma R-mediated phagocytosis	4/ 447	0.551937	Organismal Systems	Immune system
4	map04926	Relaxin signaling pathway	4/ 447	0.658669	Organismal Systems	Endocrine system
4	map04211	Longevity regulating pathway	4/ 447	0.687832	Organismal Systems	Aging
4	map04062	Chemokine signaling pathway	4/ 447	0.721752	Organismal Systems	Immune system
4	map04613	Neutrophil extracellular trap formation	4/ 447	0.806983	Organismal Systems	Immune system
4	map04910	Insulin signaling pathway	4/ 447	0.909057	Organismal Systems	Endocrine system
3	map04964	Proximal tubule bicarbonate reclamation	3/ 447	0.109967	Organismal Systems	Excretory system
3	map04745	Phototransduction - fly	3/ 447	0.192536	Organismal Systems	Sensory system
3	map04961	Endocrine and other factor-regulated calcium reabsorption	3/ 447	0.192536	Organismal Systems	Excretory system
3	map04978	Mineral absorption	3/ 447	0.250047	Organismal Systems	Digestive system
3	map04927	Cortisol synthesis and secretion	3/ 447	0.285684	Organismal Systems	Endocrine system
3	map04713	Circadian entrainment	3/ 447	0.41705	Organismal Systems	Environmental adaptation
3	map04928	Parathyroid hormone synthesis, secretion and action	3/ 447	0.41705	Organismal Systems	Endocrine system
3	map04912	GnRH signaling pathway	3/ 447	0.451801	Organismal Systems	Endocrine system
3	map04612	Antigen processing and presentation	3/ 447	0.518507	Organismal Systems	Immune system
3	map04922	Glucagon signaling pathway	3/ 447	0.646308	Organismal Systems	Endocrine system
3	map04361	Axon regeneration	3/ 447	0.646308	Organismal Systems	Development and regeneration
3	map04970	Salivary secretion	3/ 447	0.672143	Organismal Systems	Digestive system
3	map04624	Toll and Imd signaling pathway	3/ 447	0.719592	Organismal Systems	Immune system
3	map04660	T cell receptor signaling pathway	3/ 447	0.748153	Organismal Systems	Immune system
3	map04260	Cardiac muscle contraction	3/ 447	0.83976	Organismal Systems	Circulatory system
3	map04935	Growth hormone synthesis, secretion and action	3/ 447	0.83976	Organismal Systems	Endocrine system
3	map04722	Neurotrophin signaling pathway	3/ 447	0.888135	Organismal Systems	Nervous system
3	map04723	Retrograde endocannabinoid signaling	3/ 447	0.907053	Organismal Systems	Nervous system
2	map04966	Collecting duct acid secretion	2/ 447	0.344179	Organismal Systems	Excretory system
2	map04913	Ovarian steroidogenesis	2/ 447	0.391514	Organismal Systems	Endocrine system
2	map04920	Adipocytokine signaling pathway	2/ 447	0.406957	Organismal Systems	Endocrine system
2	map04610	Complement and coagulation cascades	2/ 447	0.406957	Organismal Systems	Immune system
2	map04623	Cytosolic DNA-sensing pathway	2/ 447	0.422208	Organismal Systems	Immune system
2	map04962	Vasopressin-regulated water reabsorption	2/ 447	0.495198	Organismal Systems	Excretory system
2	map04977	Vitamin digestion and absorption	2/ 447	0.549212	Organismal Systems	Digestive system
2	map04726	Serotonergic synapse	2/ 447	0.644617	Organismal Systems	Nervous system
2	map04650	Natural killer cell mediated cytotoxicity	2/ 447	0.779687	Organismal Systems	Immune system
2	map04960	Aldosterone-regulated sodium reabsorption	2/ 447	0.813531	Organismal Systems	Excretory system
2	map04270	Vascular smooth muscle contraction	2/ 447	0.831539	Organismal Systems	Circulatory system
2	map04973	Carbohydrate digestion and absorption	2/ 447	0.837184	Organismal Systems	Digestive system
2	map04728	Dopaminergic synapse	2/ 447	0.842658	Organismal Systems	Nervous system
2	map04917	Prolactin signaling pathway	2/ 447	0.872135	Organismal Systems	Endocrine system
2	map04625	C-type lectin receptor signaling pathway	2/ 447	0.888872	Organismal Systems	Immune system
2	map04725	Cholinergic synapse	2/ 447	0.943973	Organismal Systems	Nervous system
2	map04611	Platelet activation	2/ 447	0.964118	Organismal Systems	Immune system
2	map04360	Axon guidance	2/ 447	0.990989	Organismal Systems	Development and regeneration
1	map04742	Taste transduction	1/ 447	0.529569	Organismal Systems	Sensory system
1	map04658	Th1 and Th2 cell differentiation	1/ 447	0.606127	Organismal Systems	Immune system
1	map04640	Hematopoietic cell lineage	1/ 447	0.655268	Organismal Systems	Immune system
1	map04740	Olfactory transduction	1/ 447	0.684581	Organismal Systems	Sensory system
1	map04720	Long-term potentiation	1/ 447	0.778976	Organismal Systems	Nervous system
1	map04657	IL-17 signaling pathway	1/ 447	0.845166	Organismal Systems	Immune system
1	map04724	Glutamatergic synapse	1/ 447	0.90513	Organismal Systems	Nervous system
1	map04727	GABAergic synapse	1/ 447	0.913219	Organismal Systems	Nervous system
1	map04664	Fc epsilon RI signaling pathway	1/ 447	0.946861	Organismal Systems	Immune system
1	map04662	B cell receptor signaling pathway	1/ 447	0.959344	Organismal Systems	Immune system
1	map04380	Osteoclast differentiation	1/ 447	0.9689	Organismal Systems	Development and regeneration
1	map04923	Regulation of lipolysis in adipocytes	1/ 447	0.971558	Organismal Systems	Endocrine system
1	map04670	Leukocyte transendothelial migration	1/ 447	0.978247	Organismal Systems	Immune system
1	map03320	PPAR signaling pathway	1/ 447	0.987839	Organismal Systems	Endocrine system
1	map04750	Inflammatory mediator regulation of TRP channels	1/ 447	0.990704	Organismal Systems	Sensory system
16	map05200	Pathways in cancer	16/ 447	0.234259	Human Diseases	Cancer: overview
14	map05022	Pathways of neurodegeneration - multiple diseases	14/ 447	0.996639	Human Diseases	Neurodegenerative disease
13	map05132	Salmonella infection	13/ 447	0.0588404	Human Diseases	Infectious disease: bacterial
11	map05131	Shigellosis	11/ 447	0.340863	Human Diseases	Infectious disease: bacterial
11	map05165	Human papillomavirus infection	11/ 447	0.385233	Human Diseases	Infectious disease: viral
11	map05010	Alzheimer disease	11/ 447	0.993417	Human Diseases	Neurodegenerative disease
10	map05205	Proteoglycans in cancer	10/ 447	0.249443	Human Diseases	Cancer: overview
10	map05207	Chemical carcinogenesis - receptor activation	10/ 447	0.37961	Human Diseases	Cancer: overview
10	map05208	Chemical carcinogenesis - reactive oxygen species	10/ 447	0.929122	Human Diseases	Cancer: overview
10	map05012	Parkinson disease	10/ 447	0.977532	Human Diseases	Neurodegenerative disease
10	map05020	Prion disease	10/ 447	0.989015	Human Diseases	Neurodegenerative disease
10	map05016	Huntington disease	10/ 447	0.997846	Human Diseases	Neurodegenerative disease
10	map05014	Amyotrophic lateral sclerosis	10/ 447	0.999476	Human Diseases	Neurodegenerative disease
9	map04934	Cushing syndrome	9/ 447	0.0137603	Human Diseases	Endocrine and metabolic disease
9	map05166	Human T-cell leukemia virus 1 infection	9/ 447	0.342041	Human Diseases	Infectious disease: viral
9	map05171	Coronavirus disease - COVID-19	9/ 447	0.995366	Human Diseases	Infectious disease: viral
8	map05225	Hepatocellular carcinoma	8/ 447	0.293229	Human Diseases	Cancer: specific types
8	map05206	MicroRNAs in cancer	8/ 447	0.351737	Human Diseases	Cancer: overview
8	map05415	Diabetic cardiomyopathy	8/ 447	0.969219	Human Diseases	Cardiovascular disease
7	map05224	Breast cancer	7/ 447	0.159206	Human Diseases	Cancer: specific types
7	map05160	Hepatitis C	7/ 447	0.194016	Human Diseases	Infectious disease: viral
7	map05130	Pathogenic Escherichia coli infection	7/ 447	0.298701	Human Diseases	Infectious disease: bacterial
7	map05164	Influenza A	7/ 447	0.53834	Human Diseases	Infectious disease: viral
7	map05203	Viral carcinogenesis	7/ 447	0.615968	Human Diseases	Cancer: overview
6	map01522	Endocrine resistance	6/ 447	0.195212	Human Diseases	Drug resistance: antineoplastic
6	map05231	Choline metabolism in cancer	6/ 447	0.534449	Human Diseases	Cancer: overview
6	map05163	Human cytomegalovirus infection	6/ 447	0.618302	Human Diseases	Infectious disease: viral
5	map05034	Alcoholism	5/ 447	0.360136	Human Diseases	Substance dependence
5	map05226	Gastric cancer	5/ 447	0.530066	Human Diseases	Cancer: specific types
5	map05215	Prostate cancer	5/ 447	0.538107	Human Diseases	Cancer: specific types
4	map05219	Bladder cancer	4/ 447	0.00130692	Human Diseases	Cancer: specific types
4	map05120	Epithelial cell signaling in Helicobacter pylori infection	4/ 447	0.262022	Human Diseases	Infectious disease: bacterial
4	map05110	Vibrio cholerae infection	4/ 447	0.281459	Human Diseases	Infectious disease: bacterial
4	map05223	Non-small cell lung cancer	4/ 447	0.330842	Human Diseases	Cancer: specific types
4	map05214	Glioma	4/ 447	0.390565	Human Diseases	Cancer: specific types
4	map05213	Endometrial cancer	4/ 447	0.390565	Human Diseases	Cancer: specific types
4	map05410	Hypertrophic cardiomyopathy	4/ 447	0.468763	Human Diseases	Cardiovascular disease
4	map05210	Colorectal cancer	4/ 447	0.534026	Human Diseases	Cancer: specific types
4	map05211	Renal cell carcinoma	4/ 447	0.560755	Human Diseases	Cancer: specific types
4	map05100	Bacterial invasion of epithelial cells	4/ 447	0.611605	Human Diseases	Infectious disease: bacterial
4	map05202	Transcriptional misregulation in cancer	4/ 447	0.635627	Human Diseases	Cancer: overview
4	map01524	Platinum drug resistance	4/ 447	0.666128	Human Diseases	Drug resistance: antineoplastic
4	map04936	Alcoholic liver disease	4/ 447	0.834559	Human Diseases	Endocrine and metabolic disease
4	map05168	Herpes simplex virus 1 infection	4/ 447	0.997314	Human Diseases	Infectious disease: viral
3	map05217	Basal cell carcinoma	3/ 447	0.119408	Human Diseases	Cancer: specific types
3	map05218	Melanoma	3/ 447	0.518507	Human Diseases	Cancer: specific types
3	map05152	Tuberculosis	3/ 447	0.609675	Human Diseases	Infectious disease: bacterial
3	map01521	EGFR tyrosine kinase inhibitor resistance	3/ 447	0.646308	Human Diseases	Drug resistance: antineoplastic
3	map05220	Chronic myeloid leukemia	3/ 447	0.672143	Human Diseases	Cancer: specific types
3	map05230	Central carbon metabolism in cancer	3/ 447	0.741238	Human Diseases	Cancer: overview
3	map05204	Chemical carcinogenesis - DNA adducts	3/ 447	0.754919	Human Diseases	Cancer: overview
3	map05142	Chagas disease	3/ 447	0.78053	Human Diseases	Infectious disease: parasitic
3	map05222	Small cell lung cancer	3/ 447	0.803899	Human Diseases	Cancer: specific types
3	map05161	Hepatitis B	3/ 447	0.877441	Human Diseases	Infectious disease: viral
3	map05162	Measles	3/ 447	0.89151	Human Diseases	Infectious disease: viral
3	map05135	Yersinia infection	3/ 447	0.904115	Human Diseases	Infectious disease: bacterial
3	map04931	Insulin resistance	3/ 447	0.904115	Human Diseases	Endocrine and metabolic disease
3	map05017	Spinocerebellar ataxia	3/ 447	0.987495	Human Diseases	Neurodegenerative disease
2	map05322	Systemic lupus erythematosus	2/ 447	0.466693	Human Diseases	Immune disease
2	map05030	Cocaine addiction	2/ 447	0.509084	Human Diseases	Substance dependence
2	map05323	Rheumatoid arthritis	2/ 447	0.509084	Human Diseases	Immune disease
2	map05412	Arrhythmogenic right ventricular cardiomyopathy	2/ 447	0.549212	Human Diseases	Cardiovascular disease
2	map05031	Amphetamine addiction	2/ 447	0.665827	Human Diseases	Substance dependence
2	map05221	Acute myeloid leukemia	2/ 447	0.772305	Human Diseases	Cancer: specific types
2	map05145	Toxoplasmosis	2/ 447	0.793825	Human Diseases	Infectious disease: parasitic
2	map05212	Pancreatic cancer	2/ 447	0.837184	Human Diseases	Cancer: specific types
2	map05414	Dilated cardiomyopathy	2/ 447	0.872135	Human Diseases	Cardiovascular disease
2	map05146	Amoebiasis	2/ 447	0.92223	Human Diseases	Infectious disease: parasitic
2	map05167	Kaposi sarcoma-associated herpesvirus infection	2/ 447	0.979676	Human Diseases	Infectious disease: viral
2	map05169	Epstein-Barr virus infection	2/ 447	0.98861	Human Diseases	Infectious disease: viral
2	map05418	Fluid shear stress and atherosclerosis	2/ 447	0.991989	Human Diseases	Cardiovascular disease
1	map04932	Non-alcoholic fatty liver disease	1/ 447	0.999937	Human Diseases	Endocrine and metabolic disease
1	map05216	Thyroid cancer	1/ 447	0.438169	Human Diseases	Cancer: specific types
1	map04950	Maturity onset diabetes of the young	1/ 447	0.606127	Human Diseases	Endocrine and metabolic disease
1	map01523	Antifolate resistance	1/ 447	0.788591	Human Diseases	Drug resistance: antineoplastic
1	map05032	Morphine addiction	1/ 447	0.891564	Human Diseases	Substance dependence
1	map05134	Legionellosis	1/ 447	0.953519	Human Diseases	Infectious disease: bacterial
1	map05235	PD-L1 expression and PD-1 checkpoint pathway in cancer	1/ 447	0.967479	Human Diseases	Cancer: overview
1	map04933	AGE-RAGE signaling pathway in diabetic complications	1/ 447	0.977253	Human Diseases	Endocrine and metabolic disease
1	map05170	Human immunodeficiency virus 1 infection	1/ 447	0.998651	Human Diseases	Infectious disease: viral
1	map05417	Lipid and atherosclerosis	1/ 447	0.999745	Human Diseases	Cardiovascular disease
