# Supplementary material for: Identification of differentially expressed genes and proteins related to diapause in Lymantria dispar: Insights for the mechanism of diapause from transcriptome and proteome analyses
Source: PLoS One. 2025 Jun 25;20(6):e0316065. doi: 10.1371/journal.pone.0316065 (PMC12192293; doi:10.1371/journal.pone.0316065)
Supplement: S21 File — (XLSX) [file pone.0316065.s021.xlsx]

## Sheet: 差异基因KEGG-解除滞育
Num	Pathway id	Description	Ratio_in_study	Pvalue_uncorrected	First Category	Second Category
2	map04144	Endocytosis	2/ 43	0.137661	Cellular Processes	Transport and catabolism
2	map04210	Apoptosis	2/ 43	0.108652	Cellular Processes	Cell growth and death
1	map04115	p53 signaling pathway	1/ 43	0.164799	Cellular Processes	Cell growth and death
1	map04216	Ferroptosis	1/ 43	0.132664	Cellular Processes	Cell growth and death
1	map04215	Apoptosis - multiple species	1/ 43	0.0879326	Cellular Processes	Cell growth and death
1	map04530	Tight junction	1/ 43	0.342931	Cellular Processes	Cellular community - eukaryotes
1	map04142	Lysosome	1/ 43	0.511494	Cellular Processes	Transport and catabolism
1	map04810	Regulation of actin cytoskeleton	1/ 43	0.507325	Cellular Processes	Cell motility
1	map04140	Autophagy - animal	1/ 43	0.470456	Cellular Processes	Transport and catabolism
1	map04146	Peroxisome	1/ 43	0.461397	Cellular Processes	Transport and catabolism
1	map04214	Apoptosis - fly	1/ 43	0.228868	Cellular Processes	Cell growth and death
2	map04514	Cell adhesion molecules	2/ 43	0.013769	Environmental Information Processing	Signaling molecules and interaction
1	map04330	Notch signaling pathway	1/ 43	0.114293	Environmental Information Processing	Signal transduction
1	map04072	Phospholipase D signaling pathway	1/ 43	0.398713	Environmental Information Processing	Signal transduction
1	map04013	MAPK signaling pathway - fly	1/ 43	0.396165	Environmental Information Processing	Signal transduction
1	map04022	cGMP-PKG signaling pathway	1/ 43	0.375397	Environmental Information Processing	Signal transduction
1	map04310	Wnt signaling pathway	1/ 43	0.334561	Environmental Information Processing	Signal transduction
1	map04080	Neuroactive ligand-receptor interaction	1/ 43	0.477153	Environmental Information Processing	Signaling molecules and interaction
1	map04024	cAMP signaling pathway	1/ 43	0.545567	Environmental Information Processing	Signal transduction
1	map04014	Ras signaling pathway	1/ 43	0.501006	Environmental Information Processing	Signal transduction
1	map04152	AMPK signaling pathway	1/ 43	0.501006	Environmental Information Processing	Signal transduction
5	map04141	Protein processing in endoplasmic reticulum	5/ 43	0.00123477	Genetic Information Processing	Folding, sorting and degradation
1	map03015	mRNA surveillance pathway	1/ 43	0.311727	Genetic Information Processing	Translation
1	map03050	Proteasome	1/ 43	0.276034	Genetic Information Processing	Folding, sorting and degradation
1	map03013	Nucleocytoplasmic transport	1/ 43	0.364753	Genetic Information Processing	Translation
1	map03040	Spliceosome	1/ 43	0.494608	Genetic Information Processing	Transcription
3	map00480	Glutathione metabolism	3/ 43	0.00825077	Metabolism	Metabolism of other amino acids
2	map00270	Cysteine and methionine metabolism	2/ 43	0.0379776	Metabolism	Amino acid metabolism
1	map00400	Phenylalanine, tyrosine and tryptophan biosynthesis	1/ 43	0.0369303	Metabolism	Amino acid metabolism
1	map00250	Alanine, aspartate and glutamate metabolism	1/ 43	0.154219	Metabolism	Amino acid metabolism
1	map00220	Arginine biosynthesis	1/ 43	0.136294	Metabolism	Amino acid metabolism
1	map00030	Pentose phosphate pathway	1/ 43	0.182147	Metabolism	Carbohydrate metabolism
1	map00900	Terpenoid backbone biosynthesis	1/ 43	0.103088	Metabolism	Metabolism of terpenoids and polyketides
1	map00360	Phenylalanine metabolism	1/ 43	0.0802615	Metabolism	Amino acid metabolism
1	map00350	Tyrosine metabolism	1/ 43	0.12902	Metabolism	Amino acid metabolism
1	map00561	Glycerolipid metabolism	1/ 43	0.378031	Metabolism	Lipid metabolism
1	map00330	Arginine and proline metabolism	1/ 43	0.263739	Metabolism	Amino acid metabolism
1	map00230	Purine metabolism	1/ 43	0.447524	Metabolism	Nucleotide metabolism
1	map00020	Citrate cycle (TCA cycle)	1/ 43	0.254385	Metabolism	Carbohydrate metabolism
1	map01040	Biosynthesis of unsaturated fatty acids	1/ 43	0.235326	Metabolism	Lipid metabolism
1	map01240	Biosynthesis of cofactors	1/ 43	0.620103	Metabolism	Global and overview maps
1	map00190	Oxidative phosphorylation	1/ 43	0.634446	Metabolism	Energy metabolism
5	map04213	Longevity regulating pathway - multiple species	5/ 43	0.000282397	Organismal Systems	Aging
3	map04974	Protein digestion and absorption	3/ 43	0.0207431	Organismal Systems	Digestive system
2	map04924	Renin secretion	2/ 43	0.0190374	Organismal Systems	Endocrine system
2	map04666	Fc gamma R-mediated phagocytosis	2/ 43	0.0540198	Organismal Systems	Immune system
2	map03320	PPAR signaling pathway	2/ 43	0.0639239	Organismal Systems	Endocrine system
2	map04212	Longevity regulating pathway - worm	2/ 43	0.102021	Organismal Systems	Aging
1	map04613	Neutrophil extracellular trap formation	1/ 43	0.413783	Organismal Systems	Immune system
1	map04923	Regulation of lipolysis in adipocytes	1/ 43	0.285123	Organismal Systems	Endocrine system
1	map04270	Vascular smooth muscle contraction	1/ 43	0.263739	Organismal Systems	Circulatory system
1	map04925	Aldosterone synthesis and secretion	1/ 43	0.263739	Organismal Systems	Endocrine system
1	map04921	Oxytocin signaling pathway	1/ 43	0.302968	Organismal Systems	Endocrine system
1	map04624	Toll and Imd signaling pathway	1/ 43	0.300024	Organismal Systems	Immune system
1	map04972	Pancreatic secretion	1/ 43	0.535794	Organismal Systems	Digestive system
1	map04621	NOD-like receptor signaling pathway	1/ 43	0.251241	Organismal Systems	Immune system
1	map04612	Antigen processing and presentation	1/ 43	0.232104	Organismal Systems	Immune system
1	map04714	Thermogenesis	1/ 43	0.710032	Organismal Systems	Environmental adaptation
4	map05131	Shigellosis	4/ 43	0.012402	Human Diseases	Infectious disease: bacterial
3	map05130	Pathogenic Escherichia coli infection	3/ 43	0.0150891	Human Diseases	Infectious disease: bacterial
3	map05132	Salmonella infection	3/ 43	0.0415366	Human Diseases	Infectious disease: bacterial
2	map05164	Influenza A	2/ 43	0.141938	Human Diseases	Infectious disease: viral
2	map05017	Spinocerebellar ataxia	2/ 43	0.177098	Human Diseases	Neurodegenerative disease
2	map05135	Yersinia infection	2/ 43	0.091667	Human Diseases	Infectious disease: bacterial
2	map05169	Epstein-Barr virus infection	2/ 43	0.123631	Human Diseases	Infectious disease: viral
2	map05020	Prion disease	2/ 43	0.527851	Human Diseases	Neurodegenerative disease
2	map05012	Parkinson disease	2/ 43	0.48924	Human Diseases	Neurodegenerative disease
2	map05016	Huntington disease	2/ 43	0.602685	Human Diseases	Neurodegenerative disease
2	map05010	Alzheimer disease	2/ 43	0.591028	Human Diseases	Neurodegenerative disease
2	map05014	Amyotrophic lateral sclerosis	2/ 43	0.656309	Human Diseases	Neurodegenerative disease
2	map05022	Pathways of neurodegeneration - multiple diseases	2/ 43	0.714182	Human Diseases	Neurodegenerative disease
1	map05322	Systemic lupus erythematosus	1/ 43	0.139908	Human Diseases	Immune disease
1	map05416	Viral myocarditis	1/ 43	0.15776	Human Diseases	Cardiovascular disease
1	map05161	Hepatitis B	1/ 43	0.380654	Human Diseases	Infectious disease: viral
1	map05162	Measles	1/ 43	0.391037	Human Diseases	Infectious disease: viral
1	map01524	Platinum drug resistance	1/ 43	0.353932	Human Diseases	Drug resistance: antineoplastic
1	map05034	Alcoholism	1/ 43	0.317506	Human Diseases	Substance dependence
1	map05160	Hepatitis C	1/ 43	0.367431	Human Diseases	Infectious disease: viral
1	map05202	Transcriptional misregulation in cancer	1/ 43	0.342931	Human Diseases	Cancer: overview
1	map05222	Small cell lung cancer	1/ 43	0.337362	Human Diseases	Cancer: specific types
1	map04936	Alcoholic liver disease	1/ 43	0.428483	Human Diseases	Endocrine and metabolic disease
1	map05167	Kaposi sarcoma-associated herpesvirus infection	1/ 43	0.423623	Human Diseases	Infectious disease: viral
1	map05230	Central carbon metabolism in cancer	1/ 43	0.308819	Human Diseases	Cancer: overview
1	map05210	Colorectal cancer	1/ 43	0.308819	Human Diseases	Cancer: specific types
1	map05100	Bacterial invasion of epithelial cells	1/ 43	0.334561	Human Diseases	Infectious disease: bacterial
1	map05170	Human immunodeficiency virus 1 infection	1/ 43	0.463676	Human Diseases	Infectious disease: viral
1	map05152	Tuberculosis	1/ 43	0.260634	Human Diseases	Infectious disease: bacterial
1	map05417	Lipid and atherosclerosis	1/ 43	0.541682	Human Diseases	Cardiovascular disease
1	map05163	Human cytomegalovirus infection	1/ 43	0.461397	Human Diseases	Infectious disease: viral
1	map05134	Legionellosis	1/ 43	0.251241	Human Diseases	Infectious disease: bacterial
1	map05145	Toxoplasmosis	1/ 43	0.244914	Human Diseases	Infectious disease: parasitic
1	map04932	Non-alcoholic fatty liver disease	1/ 43	0.59841	Human Diseases	Endocrine and metabolic disease
1	map05168	Herpes simplex virus 1 infection	1/ 43	0.674374	Human Diseases	Infectious disease: viral
1	map05200	Pathways in cancer	1/ 43	0.721048	Human Diseases	Cancer: overview
